# Supplementary material for: Pancreatic islet chromatin accessibility and conformation reveals distal enhancer networks of type 2 diabetes risk
Source: Nat Commun. 2019 May 7;10:2078. doi: 10.1038/s41467-019-09975-4 (PMC6505525; doi:10.1038/s41467-019-09975-4)
Supplement: Supplementary file 4 — Supplementary Data 1 [file 41467_2019_9975_MOESM4_ESM.xlsx]

## Sheet: Sheet1
Supplementary Data 1. Accessible chromatin sites in pancreatic islets
Chr	Start	End	Chromatin state	# samples (23)*
chr1	9969	10665	Quies/low	17
chr1	713652	713800	Quies/low	6
chr1	713800	714706	TssA	23
chr1	739981	740486	Quies/low	13
chr1	758444	758698	Quies/low	1
chr1	762443	762600	EnhA2	13
chr1	762600	762800	TssA	23
chr1	762800	763236	EnhA2	23
chr1	766762	766800	EnhA2	1
chr1	766800	767200	EnhA1	2
chr1	767200	767290	EnhA2	2
chr1	767492	767800	EnhA2	22
chr1	767800	767985	EnhA1	21
chr1	786782	787053	Quies/low	2
chr1	787232	787600	EnhA2	9
chr1	787600	787672	Quies/low	7
chr1	793900	794478	EnhA2	19
chr1	804970	805000	Quies/low	5
chr1	805000	805400	Ctcf	22
chr1	805400	805664	EnhA2	21
chr1	812556	813085	EnhWk	10
chr1	833844	834000	EnhA1	3
chr1	834000	834400	EnhA2	22
chr1	834400	834472	EnhA1	18
chr1	839161	839600	EnhA1	4
chr1	839600	840354	TssA	22
chr1	845376	845600	EnhWk	6
chr1	845600	846600	EnhA1	13
chr1	846600	846909	EnhWk	13
chr1	855870	856000	EnhWk	1
chr1	856000	856109	EnhA1	1
chr1	856482	856800	EnhA1	17
chr1	856800	856902	EnhWk	1
chr1	859151	859200	TssFlnk	15
chr1	859200	860000	TssA	16
chr1	860000	860200	TssFlnk	13
chr1	860200	860400	TssA	13
chr1	860400	860600	TssFlnk	11
chr1	860600	860631	TssA	4
chr1	860954	861195	TssA	4
chr1	873582	873600	EnhA1	17
chr1	873600	873800	TssFlnk	19
chr1	873800	874203	EnhA1	16
chr1	875586	875600	EnhA1	3
chr1	875600	875800	EnhA2	15
chr1	875800	875998	TssA	15
chr1	876864	877000	TssFlnk	15
chr1	877000	878037	TssA	20
chr1	878480	878800	TssFlnk	14
chr1	878800	878858	EnhA1	9
chr1	879767	880334	EnhA1	9
chr1	894497	894959	TssA	23
chr1	895820	896088	TssA	16
chr1	901661	901800	EnhA1	10
chr1	901800	902003	TssA	14
chr1	902029	902400	TssA	23
chr1	902400	902576	TssFlnk	23
chr1	911259	911800	EnhA1	21
chr1	911800	912000	TssFlnk	14
chr1	912000	912096	EnhWk	6
chr1	919380	919887	Ctcf	16
chr1	935308	935800	TssA	19
chr1	935800	936434	TssFlnk	15
chr1	937201	937521	Ctcf	18
chr1	941741	941800	EnhA1	4
chr1	941800	942263	EnhWk	13
chr1	948643	949000	TssA	23
chr1	949000	949200	TssFlnk	21
chr1	949200	949366	EnhA1	14
chr1	954536	954800	TssFlnk	23
chr1	954800	955600	TssA	23
chr1	955600	955786	TssFlnk	14
chr1	967723	967800	EnhA2	1
chr1	967800	968200	EnhA1	22
chr1	968200	968400	TssFlnk	22
chr1	968400	968800	TssA	23
chr1	968800	968985	TssFlnk	20
chr1	975933	976200	EnhA1	22
chr1	976200	976440	EnhWk	22
chr1	976493	976800	EnhWk	1
chr1	976800	977008	Quies/low	1
chr1	994490	994600	TssFlnk	15
chr1	994600	994836	TssA	15
chr1	994928	995199	TssA	21
chr1	999078	999962	TssFlnk	21
chr1	1004006	1004600	TssA	23
chr1	1004600	1005000	TssFlnk	19
chr1	1005000	1005558	EnhA1	5
chr1	1009135	1009643	EnhA1	8
chr1	1014764	1014800	EnhA2	13
chr1	1014800	1015200	EnhA1	21
chr1	1015200	1015400	TssFlnk	22
chr1	1015400	1015800	EnhA1	23
chr1	1015800	1016000	TssFlnk	19
chr1	1016000	1016001	EnhA2	4
chr1	1026992	1027465	Quies/low	2
chr1	1051041	1052000	TssA	23
chr1	1052000	1052236	TssFlnk	16
chr1	1057303	1057800	EnhA1	22
chr1	1057800	1057931	TssFlnk	18
chr1	1058967	1059000	EnhWk	1
chr1	1059000	1059421	Quies/low	1
chr1	1072332	1072583	EnhA1	7
chr1	1079424	1080225	EnhA1	10
chr1	1092185	1092628	EnhA2	2
chr1	1092737	1093000	EnhA2	23
chr1	1093000	1093400	TssFlnk	23
chr1	1093400	1093585	TssA	13
chr1	1097776	1097800	EnhA1	5
chr1	1097800	1098000	TssFlnk	21
chr1	1098000	1099034	TssA	23
chr1	1100022	1100400	TssA	16
chr1	1100400	1100536	TssFlnk	16
chr1	1108884	1109579	EnhA1	20
chr1	1111611	1111800	EnhWk	13
chr1	1111800	1112117	EnhA1	13
chr1	1136393	1136400	TssFlnk	1
chr1	1136400	1137000	TssA	20
chr1	1137000	1137211	EnhA2	20
chr1	1141894	1142116	EnhA1	12
chr1	1143433	1144139	EnhA1	20
chr1	1166848	1167400	TssA	23
chr1	1167400	1168022	EnhWk	23
chr1	1173549	1173772	EnhA1	4
chr1	1179702	1179800	EnhA1	2
chr1	1179800	1180000	EnhWk	2
chr1	1180000	1180023	Quies/low	1
chr1	1182100	1182300	EnhWk	6
chr1	1185620	1185913	EnhWk	5
chr1	1207872	1208248	TssFlnk	7
chr1	1208306	1208400	TssFlnk	2
chr1	1208400	1208587	TssA	2
chr1	1208717	1209600	TssA	23
chr1	1209600	1209946	TssFlnk	23
chr1	1216919	1217855	EnhA1	19
chr1	1225661	1225867	Ctcf	4
chr1	1226732	1227200	EnhWk	18
chr1	1227200	1227594	Ctcf	22
chr1	1228986	1229565	Txn	1
chr1	1239881	1240000	TssFlnk	3
chr1	1240000	1240400	EnhA1	19
chr1	1240400	1240576	TssFlnk	16
chr1	1240987	1241200	EnhA1	17
chr1	1241200	1241338	TssFlnk	17
chr1	1243156	1244163	TssA	23
chr1	1253589	1254021	EnhA1	19
chr1	1254296	1254675	EnhA1	1
chr1	1259693	1260400	TssA	23
chr1	1260400	1260600	TssFlnk	22
chr1	1260600	1260800	TssA	9
chr1	1260800	1260804	TssFlnk	4
chr1	1279969	1280000	EnhA1	1
chr1	1280000	1280200	TssFlnk	16
chr1	1280200	1280759	EnhA1	17
chr1	1284411	1285400	TssA	21
chr1	1285400	1285404	EnhA2	2
chr1	1290632	1291121	EnhWk	7
chr1	1291187	1291387	EnhWk	1
chr1	1310363	1311189	TssA	23
chr1	1334603	1335200	TssA	23
chr1	1335200	1335400	TssFlnk	14
chr1	1335400	1335477	TssA	4
chr1	1341967	1342000	TssFlnk	1
chr1	1342000	1342282	TssA	1
chr1	1342384	1343391	TssA	22
chr1	1353357	1353600	EnhA1	1
chr1	1353600	1353647	EnhA2	1
chr1	1355236	1356400	TssA	21
chr1	1356400	1356800	TssFlnk	21
chr1	1356800	1357092	EnhA1	21
chr1	1362665	1362800	EnhA2	15
chr1	1362800	1362942	TssA	16
chr1	1365619	1366122	EnhA1	17
chr1	1368609	1369096	EnhA1	17
chr1	1370747	1371000	EnhA1	22
chr1	1371000	1371200	EnhA2	22
chr1	1371200	1371400	TssA	20
chr1	1371400	1371464	TssFlnk	8
chr1	1373452	1373754	EnhA1	19
chr1	1376281	1376649	EnhA1	13
chr1	1397142	1398462	EnhA1	23
chr1	1406775	1407400	TssA	23
chr1	1407400	1407570	EnhA2	3
chr1	1414782	1414800	Quies/low	2
chr1	1414800	1415487	Txn	3
chr1	1440079	1440200	EnhA2	22
chr1	1440200	1440800	EnhA1	23
chr1	1440800	1441200	Ctcf	20
chr1	1441200	1441203	EnhA1	8
chr1	1446808	1447400	TssA	23
chr1	1447400	1447600	EnhA2	23
chr1	1447600	1447687	Quies/low	23
chr1	1453584	1453963	Txn	6
chr1	1474679	1474800	EnhA1	1
chr1	1474800	1475200	TssFlnk	13
chr1	1475200	1476000	TssA	22
chr1	1476000	1476626	TssFlnk	22
chr1	1486438	1486671	EnhA1	6
chr1	1489999	1490690	EnhA1	16
chr1	1509670	1510800	TssA	23
chr1	1510800	1510905	TssFlnk	10
chr1	1529952	1530199	EnhWk	11
chr1	1532675	1532942	EnhWk	2
chr1	1534640	1534800	EnhWk	1
chr1	1534800	1534913	Ctcf	1
chr1	1535046	1535300	TssA	5
chr1	1550453	1551823	TssA	23
chr1	1565690	1565800	EnhWk	15
chr1	1565800	1566200	EnhA1	15
chr1	1566200	1566310	EnhWk	3
chr1	1566472	1566672	EnhWk	4
chr1	1567389	1567680	EnhWk	8
chr1	1590133	1590200	Quies/low	3
chr1	1590200	1591000	TssA	23
chr1	1591000	1591016	EnhA2	1
chr1	1598069	1598345	Txn	3
chr1	1609711	1610008	EnhA1	6
chr1	1610322	1610571	EnhA1	7
chr1	1618268	1618683	EnhA2	1
chr1	1623731	1623800	Quies/low	6
chr1	1623800	1624951	EnhA2	21
chr1	1655399	1655400	Quies/low	1
chr1	1655400	1655600	EnhA2	17
chr1	1655600	1656200	TssA	23
chr1	1656200	1656278	EnhA2	6
chr1	1677143	1677343	TssA	7
chr1	1677409	1678200	EnhA2	15
chr1	1678200	1678212	Quies/low	6
chr1	1680234	1680993	Quies/low	6
chr1	1690049	1690948	EnhA1	22
chr1	1709373	1709400	TssFlnk	6
chr1	1709400	1710200	TssA	22
chr1	1710200	1710400	TssFlnk	20
chr1	1710400	1710600	TssA	20
chr1	1710600	1710712	TssFlnk	15
chr1	1713482	1713800	EnhA1	9
chr1	1713800	1714356	TssFlnk	20
chr1	1714470	1714685	EnhA1	12
chr1	1734524	1734879	EnhA1	5
chr1	1758094	1758400	EnhA1	6
chr1	1758400	1758624	EnhWk	6
chr1	1764311	1764658	EnhA1	19
chr1	1764892	1765277	EnhA1	18
chr1	1765416	1765762	EnhA1	8
chr1	1772616	1772842	EnhA1	3
chr1	1772922	1773517	EnhA1	13
chr1	1785137	1785528	EnhA1	5
chr1	1789953	1790352	EnhA1	14
chr1	1802679	1802879	EnhWk	1
chr1	1812208	1812702	EnhA1	15
chr1	1812878	1813589	EnhA1	18
chr1	1821796	1823200	TssA	23
chr1	1823200	1823431	TssFlnk	20
chr1	1837673	1837990	Ctcf	22
chr1	1839795	1839800	EnhA1	1
chr1	1839800	1840200	TssFlnk	18
chr1	1840200	1841000	TssA	23
chr1	1841000	1841030	EnhA2	1
chr1	1850118	1850200	EnhA1	2
chr1	1850200	1850600	TssFlnk	22
chr1	1850600	1851200	TssA	23
chr1	1851200	1851300	TssFlnk	20
chr1	1875363	1875986	Ctcf	20
chr1	1891269	1891400	EnhWk	15
chr1	1891400	1891786	Ctcf	17
chr1	1900613	1900917	Quies/low	4
chr1	1920520	1920800	EnhWk	8
chr1	1920800	1920868	EnhA1	7
chr1	1935077	1935200	EnhWk	12
chr1	1935200	1935608	Quies/low	12
chr1	1950616	1950907	Quies/low	5
chr1	1976247	1976589	Ctcf	19
chr1	1980916	1981400	TssFlnk	12
chr1	1981400	1982330	TssA	23
chr1	2012850	2013121	Quies/low	2
chr1	2018744	2019128	Quies/low	2
chr1	2029297	2029683	EnhA2	17
chr1	2035856	2036800	EnhA1	21
chr1	2036800	2036902	EnhA2	1
chr1	2064114	2064200	EnhA1	3
chr1	2064200	2064400	TssFlnk	10
chr1	2064400	2065527	EnhA1	23
chr1	2071241	2071605	Ctcf	11
chr1	2105815	2106164	Ctcf	15
chr1	2110875	2111339	Quies/low	7
chr1	2111471	2111746	Quies/low	1
chr1	2111910	2112175	Quies/low	2
chr1	2120766	2121200	EnhA1	23
chr1	2121200	2121400	TssFlnk	23
chr1	2121400	2121800	TssA	21
chr1	2121800	2121867	TssFlnk	9
chr1	2126057	2126800	TssA	23
chr1	2126800	2127175	EnhA1	20
chr1	2130606	2131000	EnhA1	23
chr1	2131000	2131114	TssFlnk	23
chr1	2135893	2136000	EnhA1	5
chr1	2136000	2136200	TssFlnk	20
chr1	2136200	2136400	TssA	22
chr1	2136400	2136800	EnhA2	23
chr1	2136800	2137000	TssA	23
chr1	2137000	2137200	TssFlnk	18
chr1	2137200	2137476	EnhA1	6
chr1	2143755	2144400	TssFlnk	23
chr1	2144400	2144592	EnhA1	21
chr1	2144982	2145412	EnhA1	2
chr1	2158622	2159608	TssA	23
chr1	2160680	2160935	TssFlnk	11
chr1	2168483	2169033	EnhA1	18
chr1	2169158	2169452	EnhA1	2
chr1	2169839	2170214	EnhA1	1
chr1	2174577	2174800	EnhA2	21
chr1	2174800	2175194	EnhA1	21
chr1	2179901	2180602	EnhA1	22
chr1	2186637	2187861	EnhA1	9
chr1	2198623	2199106	EnhA1	5
chr1	2210816	2211089	EnhA1	2
chr1	2216028	2216328	EnhA1	13
chr1	2216395	2216839	EnhA1	19
chr1	2225589	2225789	EnhA1	4
chr1	2230525	2231011	EnhA1	12
chr1	2242725	2243368	EnhA1	19
chr1	2244005	2244299	EnhA1	1
chr1	2244380	2244637	EnhA1	6
chr1	2245781	2245800	EnhA1	1
chr1	2245800	2246000	TssFlnk	3
chr1	2246000	2246162	TssA	3
chr1	2246587	2246800	TssA	6
chr1	2246800	2246815	EnhA1	5
chr1	2253690	2254788	EnhA1	20
chr1	2313195	2313200	EnhA2	7
chr1	2313200	2313631	Ctcf	18
chr1	2313811	2314400	Ctcf	7
chr1	2314400	2314485	EnhWk	1
chr1	2322455	2322600	TssFlnk	9
chr1	2322600	2323796	TssA	23
chr1	2343461	2343600	TssFlnk	3
chr1	2343600	2344600	TssA	23
chr1	2344600	2344800	TssFlnk	8
chr1	2344800	2344933	EnhA1	6
chr1	2376725	2377514	EnhWk	16
chr1	2383221	2383667	EnhWk	4
chr1	2391190	2391200	EnhWk	2
chr1	2391200	2391672	EnhA1	12
chr1	2394815	2395395	EnhA1	19
chr1	2398693	2398991	TssFlnk	2
chr1	2399059	2399309	TssFlnk	1
chr1	2402910	2403511	EnhA1	12
chr1	2406414	2406812	EnhA1	11
chr1	2412092	2413017	EnhA1	5
chr1	2413515	2413600	EnhA2	5
chr1	2413600	2413724	EnhA1	5
chr1	2423431	2423904	EnhA1	14
chr1	2424841	2425448	EnhA1	4
chr1	2440904	2441600	EnhWk	2
chr1	2441600	2441825	Quies/low	1
chr1	2457260	2457600	TssFlnk	23
chr1	2457600	2458000	TssA	23
chr1	2458000	2458600	EnhA1	23
chr1	2458600	2458681	EnhWk	1
chr1	2459113	2459363	EnhWk	1
chr1	2466301	2466800	EnhWk	5
chr1	2466800	2466859	Quies/low	1
chr1	2477260	2477600	EnhA1	23
chr1	2477600	2478000	EnhA2	23
chr1	2478000	2478400	TssFlnk	21
chr1	2478400	2478831	EnhA1	22
chr1	2479430	2479789	EnhA1	16
chr1	2479848	2480563	EnhA1	22
chr1	2486833	2487200	EnhA1	19
chr1	2487200	2487600	TssFlnk	19
chr1	2487600	2487615	TssA	1
chr1	2487666	2488000	TssA	16
chr1	2488000	2488164	TssFlnk	13
chr1	2488244	2488400	TssA	5
chr1	2488400	2488600	TssFlnk	7
chr1	2488600	2488680	EnhA1	7
chr1	2500492	2500692	Quies/low	1
chr1	2509506	2510184	EnhA1	23
chr1	2515355	2515597	EnhA1	8
chr1	2516699	2516800	EnhA1	2
chr1	2516800	2517000	TssFlnk	16
chr1	2517000	2517200	TssA	16
chr1	2517200	2517400	TssFlnk	10
chr1	2517400	2517468	TssA	5
chr1	2517549	2518751	TssA	23
chr1	2542572	2542983	Quies/low	4
chr1	2573957	2574200	TssFlnk	14
chr1	2574200	2575109	TssA	22
chr1	2688998	2689379	Ctcf	14
chr1	2703317	2703517	Ctcf	5
chr1	2718233	2718479	Ctcf	2
chr1	2776157	2776946	Quies/low	1
chr1	2778777	2778977	EnhWk	2
chr1	2782868	2783231	EnhWk	9
chr1	2799604	2799804	EnhWk	4
chr1	2929166	2929200	TssFlnk	7
chr1	2929200	2929366	Ctcf	7
chr1	2977439	2977643	Quies/low	8
chr1	2986196	2986508	TssA	16
chr1	2986610	2987025	TssA	14
chr1	2995045	2995675	EnhA1	3
chr1	3017668	3017800	EnhA1	6
chr1	3017800	3017890	EnhA2	6
chr1	3056961	3057385	EnhA1	4
chr1	3072515	3072755	EnhA2	3
chr1	3081319	3082000	EnhA1	19
chr1	3082000	3082400	EnhA2	16
chr1	3082400	3082564	EnhA1	1
chr1	3086360	3086609	EnhA1	4
chr1	3086820	3088075	EnhA1	23
chr1	3103123	3103336	EnhA1	3
chr1	3106979	3107234	EnhA1	3
chr1	3107350	3107814	EnhA1	11
chr1	3135740	3136300	EnhA1	23
chr1	3138456	3139328	EnhA1	23
chr1	3147844	3148124	Quies/low	2
chr1	3168223	3169008	EnhA1	19
chr1	3178828	3179000	Quies/low	2
chr1	3179000	3179039	EnhWk	2
chr1	3182398	3182631	EnhWk	3
chr1	3191080	3191415	EnhA1	6
chr1	3191503	3192079	EnhA1	4
chr1	3197633	3197884	Quies/low	1
chr1	3200565	3200765	EnhA1	8
chr1	3229616	3230069	EnhA2	9
chr1	3237047	3237551	EnhA1	18
chr1	3239502	3240383	EnhA1	23
chr1	3250620	3250832	EnhA1	6
chr1	3268580	3268786	EnhA1	3
chr1	3269000	3269250	EnhA1	3
chr1	3286416	3286718	Quies/low	8
chr1	3326418	3326600	Quies/low	1
chr1	3326600	3327039	Ctcf	14
chr1	3339943	3340200	EnhA2	10
chr1	3340200	3340346	EnhWk	10
chr1	3341264	3341600	Ctcf	9
chr1	3341600	3341608	Quies/low	1
chr1	3369706	3370000	Ctcf	22
chr1	3370000	3370200	TssFlnk	20
chr1	3370200	3370394	EnhA1	5
chr1	3370781	3370800	EnhA1	8
chr1	3370800	3371000	TssFlnk	22
chr1	3371000	3371737	TssA	22
chr1	3393763	3394002	Txn	10
chr1	3398795	3399200	Quies/low	3
chr1	3399200	3399337	Ctcf	4
chr1	3400264	3400400	Quies/low	5
chr1	3400400	3400747	Ctcf	12
chr1	3407763	3407800	EnhWk	2
chr1	3407800	3408200	Ctcf	19
chr1	3408200	3408220	Quies/low	1
chr1	3418497	3418709	Quies/low	9
chr1	3420651	3421138	Quies/low	5
chr1	3447879	3448000	TssA	11
chr1	3448000	3448222	EnhWk	12
chr1	3481849	3482234	Ctcf	2
chr1	3493819	3494200	Ctcf	13
chr1	3494200	3494356	EnhWk	10
chr1	3501621	3501999	Quies/low	1
chr1	3506977	3507000	Quies/low	2
chr1	3507000	3507261	EnhWk	3
chr1	3527972	3528172	EnhWk	6
chr1	3528194	3528502	EnhWk	7
chr1	3535588	3535806	Ctcf	19
chr1	3540762	3540800	TssFlnk	1
chr1	3540800	3542389	TssA	23
chr1	3566028	3566200	TssFlnk	2
chr1	3566200	3566800	TssA	23
chr1	3566800	3566856	EnhWk	20
chr1	3567263	3567588	EnhWk	1
chr1	3585203	3585600	EnhA1	23
chr1	3585600	3585800	TssFlnk	23
chr1	3585800	3586000	EnhA1	8
chr1	3586000	3586129	EnhWk	2
chr1	3591249	3591400	EnhWk	3
chr1	3591400	3591496	Quies/low	3
chr1	3612179	3612521	Ctcf	13
chr1	3614209	3615123	EnhA1	22
chr1	3643836	3644200	Ctcf	10
chr1	3644200	3644205	Quies/low	2
chr1	3649119	3649319	EnhWk	1
chr1	3663347	3663400	EnhA1	6
chr1	3663400	3663600	TssFlnk	11
chr1	3663600	3664200	TssA	23
chr1	3664200	3664217	EnhA2	8
chr1	3688540	3688600	EnhA1	3
chr1	3688600	3688800	TssFlnk	7
chr1	3688800	3689000	TssA	23
chr1	3689000	3689400	EnhA2	23
chr1	3689400	3689600	TssA	22
chr1	3689600	3690000	TssFlnk	7
chr1	3690000	3690069	EnhA1	6
chr1	3692554	3692844	EnhA1	9
chr1	3712534	3713400	TssA	23
chr1	3713400	3713597	TssFlnk	10
chr1	3718059	3718200	Quies/low	16
chr1	3718200	3718285	Ctcf	16
chr1	3728007	3728207	Quies/low	4
chr1	3737624	3737902	EnhA1	3
chr1	3744613	3744813	EnhA2	1
chr1	3747333	3747966	EnhA1	19
chr1	3773200	3774600	TssA	23
chr1	3774600	3774602	TssFlnk	3
chr1	3816295	3818000	TssA	23
chr1	3818000	3818200	TssFlnk	23
chr1	3818200	3818211	EnhWk	1
chr1	3827381	3827833	EnhA1	20
chr1	3841403	3841600	EnhA1	19
chr1	3841600	3841923	EnhWk	19
chr1	4000484	4000600	Quies/low	9
chr1	4000600	4000761	EnhWk	9
chr1	4002775	4002800	Quies/low	5
chr1	4002800	4003256	EnhWk	16
chr1	4051899	4052807	Quies/low	2
chr1	4108129	4108200	EnhWk	7
chr1	4108200	4108600	Ctcf	13
chr1	4108600	4108812	Quies/low	3
chr1	4115295	4115600	EnhA1	8
chr1	4115600	4115651	EnhWk	2
chr1	4128813	4129013	EnhWk	6
chr1	4131515	4132440	EnhA1	22
chr1	4132522	4132991	EnhA1	12
chr1	4142412	4142908	EnhA1	12
chr1	4168804	4169758	EnhA1	12
chr1	4233279	4233682	Ctcf	14
chr1	4284829	4285600	EnhWk	13
chr1	4285600	4285617	Quies/low	2
chr1	4313926	4314200	EnhA2	18
chr1	4314200	4314376	EnhA1	18
chr1	4327615	4328162	EnhA1	17
chr1	4333384	4333750	EnhA1	19
chr1	4351424	4351703	Quies/low	7
chr1	4455306	4455588	EnhWk	3
chr1	4457332	4457634	EnhA1	15
chr1	4458100	4458760	EnhA1	22
chr1	4485992	4486275	Quies/low	1
chr1	4587549	4587600	EnhWk	3
chr1	4587600	4588339	EnhA1	21
chr1	4631284	4631600	EnhWk	2
chr1	4631600	4631667	Quies/low	1
chr1	4712676	4713029	Ctcf	16
chr1	4716373	4716855	Ctcf	19
chr1	4911790	4912067	EnhWk	7
chr1	4913997	4914400	EnhWk	19
chr1	4914400	4914800	EnhA1	14
chr1	4914800	4914811	EnhWk	1
chr1	4991650	4991850	Quies/low	6
chr1	5030777	5031102	Quies/low	4
chr1	5168861	5169216	EnhA1	15
chr1	5357252	5357600	EnhWk	19
chr1	5357600	5358000	EnhA1	18
chr1	5358000	5358026	EnhWk	1
chr1	5371675	5371800	Quies/low	2
chr1	5371800	5372081	EnhWk	7
chr1	5372733	5373272	EnhWk	18
chr1	5447085	5447335	Quies/low	4
chr1	5453869	5454080	EnhWk	5
chr1	5483180	5483200	Quies/low	1
chr1	5483200	5483511	EnhWk	4
chr1	5490970	5491239	EnhWk	15
chr1	5516073	5516926	EnhA1	21
chr1	5611350	5611400	Quies/low	1
chr1	5611400	5612024	EnhWk	17
chr1	5671957	5672287	Quies/low	11
chr1	5805893	5806191	Ctcf	16
chr1	5855700	5856378	Quies/low	3
chr1	5905487	5905935	Quies/low	4
chr1	5933845	5934054	Quies/low	1
chr1	5936319	5936400	Quies/low	1
chr1	5936400	5936519	Txn	1
chr1	5955599	5956396	EnhA2	23
chr1	5974873	5975300	EnhA1	9
chr1	5975613	5976200	EnhA1	19
chr1	5976200	5976395	Ctcf	15
chr1	6009303	6009903	EnhA1	16
chr1	6030568	6030800	EnhA1	23
chr1	6030800	6031200	EnhWk	23
chr1	6031200	6031372	EnhA1	21
chr1	6035322	6035525	Ctcf	12
chr1	6040672	6040800	EnhA2	6
chr1	6040800	6040872	EnhA1	5
chr1	6051656	6053255	TssA	23
chr1	6061753	6061990	EnhWk	6
chr1	6062071	6062925	EnhA1	21
chr1	6074086	6074200	EnhA2	8
chr1	6074200	6074852	EnhA1	18
chr1	6085371	6085828	EnhA1	10
chr1	6086008	6087000	EnhA1	23
chr1	6087000	6087200	EnhA2	2
chr1	6087200	6087214	Quies/low	1
chr1	6094086	6094200	Quies/low	14
chr1	6094200	6094400	EnhWk	16
chr1	6094400	6094851	Ctcf	19
chr1	6168996	6169196	Quies/low	7
chr1	6187750	6188400	EnhWk	16
chr1	6188400	6188488	Quies/low	1
chr1	6203530	6203730	Quies/low	8
chr1	6208710	6209033	EnhWk	13
chr1	6217417	6218372	EnhA1	21
chr1	6230903	6231000	Quies/low	3
chr1	6231000	6231128	EnhWk	2
chr1	6231632	6231832	Ctcf	4
chr1	6239241	6239400	TssFlnk	7
chr1	6239400	6240091	TssA	11
chr1	6240141	6240600	TssA	19
chr1	6240600	6240763	TssFlnk	17
chr1	6259056	6259991	TssA	23
chr1	6265884	6266491	TssA	21
chr1	6268782	6268800	EnhA2	7
chr1	6268800	6269000	Ctcf	14
chr1	6269000	6269078	TssFlnk	14
chr1	6269239	6269747	TssFlnk	20
chr1	6269825	6270000	Ctcf	1
chr1	6270000	6270112	Quies/low	1
chr1	6278513	6278713	EnhA1	6
chr1	6280421	6280600	EnhWk	3
chr1	6280600	6280621	EnhA2	3
chr1	6281691	6282194	EnhA1	10
chr1	6294620	6294800	EnhA1	2
chr1	6294800	6294895	TssFlnk	2
chr1	6295376	6295400	TssFlnk	4
chr1	6295400	6296000	TssA	23
chr1	6296000	6296400	EnhA2	23
chr1	6296400	6296504	EnhA1	3
chr1	6305080	6305600	Ctcf	23
chr1	6305600	6306000	EnhA1	14
chr1	6306000	6306353	EnhWk	4
chr1	6306818	6307107	Ctcf	17
chr1	6319835	6320400	EnhA2	16
chr1	6320400	6320588	TssA	9
chr1	6320904	6321400	EnhWk	17
chr1	6321400	6321414	EnhA1	11
chr1	6329770	6329800	EnhWk	1
chr1	6329800	6329982	EnhA1	1
chr1	6330147	6330200	EnhA1	3
chr1	6330200	6330904	EnhWk	4
chr1	6336400	6337013	EnhA1	21
chr1	6395869	6396306	EnhA1	8
chr1	6402144	6402454	Quies/low	1
chr1	6403499	6403970	Ctcf	14
chr1	6411922	6412289	EnhWk	1
chr1	6418799	6419443	EnhA1	11
chr1	6419742	6420001	EnhA1	16
chr1	6423170	6423400	Ctcf	20
chr1	6423400	6423896	EnhWk	20
chr1	6434162	6434362	EnhWk	9
chr1	6445552	6445600	EnhA2	4
chr1	6445600	6446200	EnhA1	8
chr1	6446200	6446243	EnhA2	2
chr1	6452923	6453000	TssFlnk	3
chr1	6453000	6454200	TssA	23
chr1	6454200	6454297	TssFlnk	23
chr1	6464728	6464800	EnhWk	11
chr1	6464800	6465050	Ctcf	12
chr1	6474421	6474651	EnhA1	12
chr1	6483466	6483909	Ctcf	19
chr1	6484737	6485011	EnhWk	9
chr1	6497453	6497679	EnhWk	2
chr1	6498136	6498415	Ctcf	15
chr1	6500143	6500800	Quies/low	21
chr1	6500800	6500807	Ctcf	13
chr1	6505224	6505424	Ctcf	3
chr1	6506167	6506541	Quies/low	1
chr1	6507914	6508000	EnhWk	2
chr1	6508000	6508166	EnhA1	2
chr1	6508877	6509146	Quies/low	9
chr1	6515261	6515461	Quies/low	3
chr1	6535523	6535963	Ctcf	17
chr1	6546563	6546871	Ctcf	21
chr1	6549959	6550200	Ctcf	15
chr1	6550200	6550356	TssA	14
chr1	6550429	6550900	TssA	19
chr1	6557185	6557200	TssFlnk	2
chr1	6557200	6557954	TssA	21
chr1	6579854	6580656	EnhA1	23
chr1	6604960	6605160	Txn	1
chr1	6614016	6614800	TssA	23
chr1	6614800	6614832	TssFlnk	17
chr1	6639414	6639600	EnhA1	10
chr1	6639600	6639800	TssFlnk	23
chr1	6639800	6640600	TssA	23
chr1	6640600	6640793	TssFlnk	2
chr1	6654923	6655798	EnhA1	23
chr1	6661183	6663533	TssA	23
chr1	6663587	6663793	TssA	10
chr1	6673031	6674772	TssA	23
chr1	6684724	6684800	EnhA1	7
chr1	6684800	6685000	TssFlnk	17
chr1	6685000	6685915	TssA	23
chr1	6694519	6695000	EnhA1	18
chr1	6695000	6695102	EnhWk	11
chr1	6712066	6712301	EnhWk	7
chr1	6761263	6762200	TssA	23
chr1	6762200	6762264	EnhA2	9
chr1	6794726	6795184	Quies/low	1
chr1	6813775	6813800	Quies/low	7
chr1	6813800	6813986	EnhWk	7
chr1	6844438	6845602	TssA	23
chr1	6845742	6846133	TssA	8
chr1	6862235	6862600	EnhA1	9
chr1	6862600	6862629	EnhWk	1
chr1	6867866	6868000	EnhWk	6
chr1	6868000	6868079	EnhA1	6
chr1	6882564	6883016	EnhA1	20
chr1	6884820	6885120	EnhA1	4
chr1	6950073	6950386	Ctcf	15
chr1	6957181	6957542	EnhWk	16
chr1	6982722	6982958	Quies/low	4
chr1	7022260	7022800	EnhA2	20
chr1	7022800	7023600	EnhA1	20
chr1	7023600	7023611	EnhA2	4
chr1	7102642	7102800	Quies/low	8
chr1	7102800	7102905	Ctcf	8
chr1	7130030	7130351	EnhA2	19
chr1	7130506	7130600	TssA	20
chr1	7130600	7130870	Ctcf	20
chr1	7149612	7149957	EnhWk	14
chr1	7158061	7158939	EnhA1	22
chr1	7170127	7170821	EnhA1	19
chr1	7177462	7177800	Ctcf	19
chr1	7177800	7178039	EnhWk	19
chr1	7237085	7237285	Quies/low	2
chr1	7237464	7237988	Quies/low	2
chr1	7294384	7294600	EnhA1	10
chr1	7294600	7294681	EnhWk	9
chr1	7322675	7323102	EnhA1	19
chr1	7325754	7326470	EnhA1	21
chr1	7359370	7359830	EnhA1	18
chr1	7359942	7360200	EnhA1	4
chr1	7360200	7360293	EnhWk	4
chr1	7394732	7395000	EnhA2	5
chr1	7395000	7395081	EnhA1	1
chr1	7401277	7402172	EnhA1	21
chr1	7418499	7418699	EnhWk	3
chr1	7427163	7427695	EnhA1	17
chr1	7435311	7436010	EnhWk	15
chr1	7448797	7449923	EnhA1	19
chr1	7461811	7462706	EnhA1	19
chr1	7507074	7508000	EnhA1	22
chr1	7508000	7508163	EnhWk	11
chr1	7515488	7515771	EnhA1	10
chr1	7530950	7531627	EnhA1	14
chr1	7531893	7532220	EnhA1	7
chr1	7538928	7539200	EnhA2	16
chr1	7539200	7539407	EnhA1	16
chr1	7551186	7552516	EnhA1	22
chr1	7589991	7590597	EnhWk	2
chr1	7598212	7598463	EnhWk	14
chr1	7610606	7610831	EnhWk	2
chr1	7614965	7615243	EnhA1	12
chr1	7619059	7619590	EnhA1	11
chr1	7634073	7635034	EnhA1	23
chr1	7641273	7643100	EnhA1	23
chr1	7676964	7677391	EnhA1	13
chr1	7683727	7684366	EnhA1	15
chr1	7684607	7684838	EnhA1	3
chr1	7688593	7688853	EnhA1	4
chr1	7690250	7691012	EnhA1	20
chr1	7700937	7701988	EnhA1	18
chr1	7705554	7705905	EnhA1	10
chr1	7710922	7711610	EnhA1	12
chr1	7727596	7728600	EnhA1	20
chr1	7728600	7729000	EnhA2	20
chr1	7729000	7729055	EnhA1	5
chr1	7729427	7729800	EnhA1	18
chr1	7729800	7730000	TssFlnk	18
chr1	7730000	7730089	EnhA1	6
chr1	7740163	7740872	TssA	21
chr1	7758792	7759058	Quies/low	1
chr1	7764008	7765000	TssA	23
chr1	7765000	7765582	TssFlnk	18
chr1	7777747	7777947	Quies/low	3
chr1	7788146	7788365	Quies/low	5
chr1	7830723	7830800	TssFlnk	10
chr1	7830800	7831000	TssA	15
chr1	7831000	7831200	TssFlnk	23
chr1	7831200	7831971	TssA	23
chr1	7837585	7837809	Txn	1
chr1	7843491	7844768	TssA	23
chr1	7870462	7870813	Txn	15
chr1	7945494	7946000	EnhA2	17
chr1	7946000	7946400	EnhA1	20
chr1	7946400	7946876	EnhA2	18
chr1	7962775	7962800	EnhWk	9
chr1	7962800	7963141	Ctcf	20
chr1	8000811	8001200	Quies/low	7
chr1	8001200	8001250	EnhWk	1
chr1	8002356	8002715	EnhA1	19
chr1	8013885	8014000	TssFlnk	15
chr1	8014000	8014735	TssA	23
chr1	8021136	8022134	TssA	23
chr1	8035315	8035713	Ctcf	23
chr1	8041664	8041864	Txn	1
chr1	8042403	8042661	Ctcf	16
chr1	8045982	8046000	Txn	7
chr1	8046000	8046423	EnhA1	12
chr1	8064766	8065386	EnhWk	17
chr1	8066378	8066757	EnhA1	9
chr1	8072379	8072644	EnhA1	10
chr1	8075087	8075483	EnhA1	15
chr1	8080081	8080512	EnhA1	16
chr1	8085784	8086800	TssA	23
chr1	8086800	8087360	TssFlnk	14
chr1	8100725	8100966	EnhA2	13
chr1	8137165	8137980	EnhA1	21
chr1	8138204	8138533	EnhA1	17
chr1	8144133	8144338	EnhA1	6
chr1	8154556	8154600	EnhA1	7
chr1	8154600	8154800	EnhA2	12
chr1	8154800	8154879	EnhA1	11
chr1	8156225	8156575	EnhA1	5
chr1	8157402	8157910	EnhA1	21
chr1	8214828	8215098	EnhA1	16
chr1	8221650	8221964	EnhA1	4
chr1	8222014	8222632	EnhA1	23
chr1	8229359	8230905	EnhA1	21
chr1	8244455	8244662	EnhA2	10
chr1	8254560	8254941	EnhA1	15
chr1	8262161	8262990	EnhA1	22
chr1	8263116	8263414	EnhA1	1
chr1	8276778	8276800	EnhA2	1
chr1	8276800	8277400	EnhA1	21
chr1	8277400	8277600	TssA	21
chr1	8277600	8277794	TssFlnk	19
chr1	8285056	8285307	EnhWk	5
chr1	8298167	8298746	EnhA1	18
chr1	8311731	8312111	EnhA1	7
chr1	8312211	8312829	EnhA1	14
chr1	8318767	8320059	EnhA1	23
chr1	8336871	8337261	Quies/low	1
chr1	8343190	8343400	EnhWk	8
chr1	8343400	8343556	EnhA1	9
chr1	8372318	8372400	EnhA2	14
chr1	8372400	8372586	EnhA1	14
chr1	8374393	8374400	EnhA1	13
chr1	8374400	8374800	Ctcf	20
chr1	8374800	8374868	EnhA2	1
chr1	8377963	8378000	EnhA1	8
chr1	8378000	8378200	EnhA2	21
chr1	8378200	8378800	TssA	21
chr1	8378800	8378841	TssFlnk	6
chr1	8403467	8403928	EnhA2	13
chr1	8409054	8409374	Ctcf	18
chr1	8411905	8412134	Ctcf	5
chr1	8430927	8431204	EnhA1	2
chr1	8431611	8431811	EnhA1	4
chr1	8432526	8432947	EnhA1	4
chr1	8433537	8434316	EnhA1	22
chr1	8444549	8444886	EnhWk	4
chr1	8456910	8457461	EnhA1	19
chr1	8469270	8469571	EnhA1	18
chr1	8472235	8472755	EnhA1	19
chr1	8483402	8484400	TssA	23
chr1	8484400	8484800	TssFlnk	22
chr1	8484800	8484857	EnhA1	12
chr1	8498568	8498835	EnhA1	8
chr1	8498975	8499484	EnhA1	22
chr1	8508905	8509301	EnhA1	13
chr1	8524538	8524600	EnhA1	1
chr1	8524600	8524747	EnhWk	1
chr1	8537252	8537461	EnhA1	2
chr1	8537523	8537967	EnhA1	10
chr1	8556042	8556402	EnhA2	12
chr1	8557722	8557800	EnhA1	5
chr1	8557800	8557922	EnhA2	5
chr1	8585446	8585800	TssFlnk	20
chr1	8585800	8586200	TssA	23
chr1	8586200	8586380	TssFlnk	23
chr1	8611181	8611589	EnhA1	3
chr1	8612977	8613200	Quies/low	2
chr1	8613200	8613299	EnhWk	3
chr1	8613336	8613600	EnhWk	2
chr1	8613600	8613612	Quies/low	1
chr1	8615328	8615528	EnhA1	4
chr1	8621191	8621432	Ctcf	7
chr1	8624103	8624303	EnhWk	2
chr1	8627312	8627614	EnhA1	8
chr1	8631277	8631521	EnhA1	11
chr1	8657615	8658000	EnhA1	7
chr1	8658000	8658600	TssFlnk	21
chr1	8658600	8658711	EnhA1	18
chr1	8680028	8680465	EnhWk	12
chr1	8682055	8682298	EnhA2	2
chr1	8689187	8689891	EnhA1	22
chr1	8720544	8720758	EnhA1	16
chr1	8723799	8724549	EnhA1	21
chr1	8739411	8739794	EnhA1	19
chr1	8747253	8747482	EnhA1	9
chr1	8763047	8763400	TssA	23
chr1	8763400	8763600	Ctcf	23
chr1	8763600	8763894	EnhA1	23
chr1	8767128	8767384	EnhA1	18
chr1	8772430	8773264	EnhA1	17
chr1	8786456	8786851	EnhA1	7
chr1	8787970	8788498	EnhA1	18
chr1	8815108	8815403	EnhA1	16
chr1	8837990	8838371	EnhWk	10
chr1	8857392	8857642	EnhA1	8
chr1	8877208	8878270	TssA	23
chr1	8889529	8889800	TssA	17
chr1	8889800	8890000	TssFlnk	16
chr1	8890000	8890177	EnhA1	13
chr1	8908629	8909600	EnhA1	23
chr1	8909600	8909610	EnhWk	1
chr1	8912786	8913390	EnhA1	10
chr1	8922692	8922899	Ctcf	2
chr1	8930174	8931664	EnhA1	22
chr1	8933679	8934014	EnhA1	19
chr1	8937961	8939200	TssA	23
chr1	8939200	8939521	EnhA1	22
chr1	8940143	8940343	EnhA1	8
chr1	8950078	8950325	EnhA2	8
chr1	8959979	8960489	EnhA2	7
chr1	8971131	8971358	Quies/low	7
chr1	9001982	9002200	Quies/low	9
chr1	9022877	9023000	Quies/low	4
chr1	9023000	9023154	Ctcf	5
chr1	9097268	9097468	Quies/low	1
chr1	9170864	9171240	Ctcf	18
chr1	9188696	9189000	TssFlnk	21
chr1	9189000	9189600	TssA	23
chr1	9189600	9189914	EnhA2	23
chr1	9241381	9241596	Ctcf	14
chr1	9242106	9242859	TssA	19
chr1	9242911	9243000	TssA	3
chr1	9243000	9243145	TssFlnk	4
chr1	9256392	9256400	EnhWk	5
chr1	9256400	9257000	Ctcf	13
chr1	9257000	9257139	EnhA1	6
chr1	9294269	9294600	TssFlnk	23
chr1	9294600	9295440	TssA	23
chr1	9302491	9303308	EnhA1	23
chr1	9320429	9320873	Quies/low	1
chr1	9327132	9327200	Quies/low	10
chr1	9327200	9327531	Ctcf	16
chr1	9335587	9335989	EnhWk	16
chr1	9340270	9340600	EnhWk	19
chr1	9340600	9340844	EnhA1	19
chr1	9350053	9350400	EnhWk	17
chr1	9350400	9350501	EnhA1	16
chr1	9352549	9352600	TssFlnk	11
chr1	9352600	9353394	TssA	23
chr1	9353528	9354000	TssA	10
chr1	9354000	9354281	TssFlnk	1
chr1	9354345	9355200	TssFlnk	17
chr1	9355200	9355438	EnhA1	10
chr1	9363175	9363200	EnhA1	9
chr1	9363200	9363473	EnhWk	11
chr1	9382956	9383163	EnhWk	6
chr1	9398352	9398713	EnhA1	13
chr1	9398860	9399599	EnhA1	21
chr1	9405482	9406387	EnhA1	19
chr1	9406707	9406970	EnhA1	16
chr1	9411740	9412960	EnhA1	17
chr1	9415598	9415832	EnhA1	7
chr1	9431503	9431800	EnhA1	16
chr1	9431800	9432079	EnhA2	16
chr1	9436902	9437161	EnhA2	4
chr1	9461806	9462300	EnhA1	16
chr1	9471183	9471434	Quies/low	9
chr1	9473049	9473200	EnhA2	7
chr1	9473200	9473807	EnhA1	12
chr1	9488350	9488400	Quies/low	1
chr1	9488400	9488800	TssFlnk	19
chr1	9488800	9489336	TssA	23
chr1	9498507	9499288	EnhA1	22
chr1	9504183	9504450	EnhA1	13
chr1	9526804	9527518	EnhA2	15
chr1	9533134	9533378	Quies/low	11
chr1	9536636	9537443	Quies/low	17
chr1	9537613	9538036	Quies/low	1
chr1	9538281	9538481	Quies/low	1
chr1	9551127	9551442	Ctcf	22
chr1	9555046	9555200	EnhA1	5
chr1	9555200	9555800	Ctcf	17
chr1	9555800	9555843	Quies/low	4
chr1	9561121	9561335	EnhWk	11
chr1	9589225	9589800	EnhA2	17
chr1	9589800	9589847	Quies/low	5
chr1	9599088	9599400	EnhA1	23
chr1	9599400	9599600	EnhA2	23
chr1	9599600	9600400	TssA	23
chr1	9600400	9600403	TssFlnk	5
chr1	9606779	9607000	Ctcf	16
chr1	9607000	9607200	EnhA1	14
chr1	9607200	9607224	EnhWk	7
chr1	9615212	9615798	EnhA1	21
chr1	9621582	9622174	EnhA1	20
chr1	9629359	9629681	EnhA1	17
chr1	9648433	9648600	TssFlnk	23
chr1	9648600	9648800	Ctcf	23
chr1	9648800	9649238	TssA	23
chr1	9653456	9654370	EnhA1	23
chr1	9654412	9654658	EnhA1	1
chr1	9675424	9675961	Ctcf	11
chr1	9687024	9687600	Ctcf	23
chr1	9687600	9687652	Quies/low	2
chr1	9712048	9712248	EnhWk	11
chr1	9731589	9731789	Quies/low	10
chr1	9747208	9747400	TssFlnk	18
chr1	9747400	9748156	TssA	23
chr1	9749042	9749200	TssFlnk	10
chr1	9749200	9749952	TssA	23
chr1	9760438	9760775	EnhWk	8
chr1	9777441	9777942	EnhA1	10
chr1	9779020	9779544	EnhWk	17
chr1	9828130	9828962	Quies/low	1
chr1	9852277	9852800	EnhA1	22
chr1	9852800	9852947	EnhWk	13
chr1	9856684	9856800	EnhWk	2
chr1	9856800	9856922	EnhA1	4
chr1	9858340	9858600	EnhWk	7
chr1	9858600	9858776	EnhA1	4
chr1	9883200	9883482	TssA	3
chr1	9883630	9884400	TssA	23
chr1	9884400	9884600	TssFlnk	20
chr1	9884600	9884998	EnhA1	9
chr1	9885375	9886088	EnhA1	23
chr1	9903183	9903200	EnhWk	2
chr1	9903200	9903428	EnhA1	3
chr1	9903524	9903884	EnhA1	8
chr1	9911850	9913163	EnhA1	23
chr1	9921494	9921701	EnhA1	6
chr1	9927509	9927947	Ctcf	18
chr1	9934978	9935400	Ctcf	19
chr1	9935400	9935553	TssFlnk	7
chr1	9937928	9938400	EnhA1	22
chr1	9938400	9938537	EnhWk	20
chr1	9950507	9951064	EnhA1	18
chr1	9952542	9952600	EnhWk	5
chr1	9952600	9952983	EnhA1	16
chr1	9960281	9960600	EnhA1	23
chr1	9960600	9960800	TssFlnk	23
chr1	9960800	9961070	EnhA1	22
chr1	9969860	9971000	TssA	23
chr1	9971000	9971139	TssFlnk	17
chr1	9982452	9982701	EnhWk	8
chr1	10002802	10003679	TssA	23
chr1	10010340	10010965	EnhA1	23
chr1	10020164	10020393	Quies/low	1
chr1	10057034	10057400	TssA	18
chr1	10057400	10057592	TssFlnk	17
chr1	10057631	10058159	TssA	16
chr1	10092506	10093548	TssA	23
chr1	10116340	10116678	EnhA1	15
chr1	10117432	10117689	EnhA1	17
chr1	10117918	10118987	EnhA1	18
chr1	10125539	10125739	EnhA1	6
chr1	10133960	10134160	EnhA1	1
chr1	10134210	10135069	EnhA1	20
chr1	10168157	10168200	EnhWk	4
chr1	10168200	10168438	EnhA1	7
chr1	10183070	10183463	EnhA1	13
chr1	10215125	10215400	EnhA2	12
chr1	10215400	10215699	EnhA1	12
chr1	10269850	10271212	TssA	23
chr1	10271538	10271738	TssA	10
chr1	10277963	10278373	EnhA1	6
chr1	10313511	10314293	EnhA1	23
chr1	10343511	10343747	EnhWk	7
chr1	10346202	10346926	EnhA1	21
chr1	10348953	10349161	EnhWk	2
chr1	10369493	10370021	EnhWk	1
chr1	10398155	10398399	Txn	12
chr1	10437507	10437800	Ctcf	10
chr1	10437800	10437859	EnhA2	8
chr1	10438506	10438889	EnhA1	20
chr1	10440646	10440800	Quies/low	16
chr1	10440800	10441000	EnhWk	16
chr1	10447980	10448446	EnhA1	4
chr1	10458472	10458600	TssFlnk	18
chr1	10458600	10459636	TssA	23
chr1	10475574	10475774	EnhA2	1
chr1	10488134	10488367	Ctcf	12
chr1	10490047	10490200	EnhA1	6
chr1	10490200	10490400	TssFlnk	23
chr1	10490400	10491166	TssA	23
chr1	10519044	10519698	EnhA1	21
chr1	10531946	10532200	TssFlnk	6
chr1	10532200	10532843	TssA	23
chr1	10534783	10534800	TssFlnk	9
chr1	10534800	10535587	TssA	23
chr1	10549768	10550056	EnhA1	3
chr1	10554600	10555040	Ctcf	19
chr1	10555148	10555400	Ctcf	21
chr1	10555400	10555677	EnhA1	21
chr1	10567313	10567800	Ctcf	23
chr1	10567800	10567856	EnhA1	19
chr1	10568048	10568263	EnhA1	3
chr1	10568587	10568883	EnhA1	13
chr1	10570980	10571363	EnhA1	13
chr1	10579015	10579709	EnhA1	22
chr1	10588443	10588701	EnhWk	9
chr1	10590412	10590680	EnhWk	12
chr1	10597419	10597765	EnhA1	7
chr1	10599518	10599794	EnhA1	12
chr1	10601444	10601600	EnhA1	9
chr1	10601600	10601709	EnhWk	9
chr1	10615577	10616684	EnhA1	21
chr1	10650634	10651429	EnhA1	9
chr1	10684493	10684865	EnhA2	14
chr1	10700172	10700200	EnhWk	1
chr1	10700200	10701214	EnhA1	16
chr1	10702774	10702992	EnhWk	3
chr1	10717226	10717800	EnhA1	18
chr1	10717800	10718112	EnhWk	3
chr1	10723672	10724221	EnhA1	21
chr1	10731168	10731468	EnhA1	2
chr1	10731582	10732376	EnhA1	14
chr1	10734720	10734929	EnhA1	7
chr1	10737186	10737411	EnhA1	6
chr1	10745830	10747204	EnhA1	21
chr1	10752290	10752793	EnhA1	12
chr1	10754073	10754322	TssA	8
chr1	10754412	10755366	TssA	22
chr1	10764645	10765039	EnhA2	4
chr1	10784168	10784550	EnhA1	6
chr1	10785184	10785453	EnhA1	4
chr1	10794033	10794352	EnhA1	6
chr1	10795016	10795277	EnhA1	2
chr1	10795357	10795640	EnhA1	10
chr1	10795764	10795993	EnhA1	8
chr1	10796820	10797575	EnhA1	9
chr1	10811338	10812094	EnhA1	18
chr1	10815872	10816665	EnhA1	15
chr1	10819557	10819850	EnhWk	3
chr1	10819933	10820133	EnhWk	3
chr1	10826045	10826200	EnhA1	3
chr1	10826200	10826308	EnhWk	6
chr1	10831958	10832227	EnhA1	10
chr1	10839311	10839514	EnhWk	2
chr1	10842855	10843322	EnhA1	8
chr1	10848524	10849335	EnhA1	22
chr1	10851746	10852038	EnhA1	3
chr1	10853964	10854200	TssA	17
chr1	10854200	10854285	TssFlnk	15
chr1	10854388	10854400	TssFlnk	6
chr1	10854400	10854640	TssA	9
chr1	10856109	10856800	TssA	22
chr1	10856800	10857000	TssFlnk	22
chr1	10857000	10857040	EnhA2	1
chr1	10863411	10863692	EnhA2	6
chr1	10864080	10864800	EnhA2	15
chr1	10864800	10864855	Quies/low	6
chr1	10873916	10874000	Quies/low	2
chr1	10874000	10874119	EnhWk	2
chr1	10891090	10891290	Quies/low	5
chr1	10895933	10896304	EnhWk	7
chr1	10926670	10926800	EnhA1	5
chr1	10926800	10927000	EnhA2	14
chr1	10927000	10927400	TssA	21
chr1	10927400	10927703	TssFlnk	20
chr1	10951103	10951512	EnhWk	9
chr1	10970105	10970305	Ctcf	3
chr1	11004056	11004600	TssFlnk	20
chr1	11004600	11004983	EnhA1	20
chr1	11005122	11005475	EnhA1	4
chr1	11007398	11007649	EnhA1	2
chr1	11008362	11008824	EnhA1	13
chr1	11017270	11017697	EnhA1	2
chr1	11018488	11018600	EnhA1	5
chr1	11018600	11019204	TssFlnk	20
chr1	11020972	11021400	EnhA1	20
chr1	11028501	11028800	TssA	15
chr1	11028800	11028932	EnhA1	14
chr1	11035608	11036000	EnhA1	17
chr1	11036000	11036526	EnhA2	19
chr1	11040181	11040200	EnhWk	12
chr1	11040200	11040542	EnhA1	19
chr1	11049085	11049527	Quies/low	7
chr1	11071857	11072000	TssFlnk	1
chr1	11072000	11072107	TssA	1
chr1	11072187	11073498	TssA	23
chr1	11089916	11090200	EnhWk	6
chr1	11090200	11090400	EnhA1	6
chr1	11090400	11090679	EnhWk	5
chr1	11097703	11098006	Ctcf	17
chr1	11119325	11119600	TssFlnk	7
chr1	11119600	11120606	TssA	23
chr1	11132214	11133000	EnhA1	21
chr1	11133000	11133019	EnhA2	4
chr1	11159311	11160200	TssA	23
chr1	11160200	11160561	TssFlnk	13
chr1	11174724	11175107	EnhA1	7
chr1	11175797	11175800	EnhA1	5
chr1	11175800	11175997	EnhA2	5
chr1	11217903	11219534	EnhA1	20
chr1	11297106	11297359	EnhA1	7
chr1	11322264	11323044	TssA	23
chr1	11332661	11332800	EnhA2	2
chr1	11332800	11333000	EnhA1	23
chr1	11333000	11333200	EnhA2	23
chr1	11333200	11333850	TssA	23
chr1	11352509	11352600	EnhA1	8
chr1	11352600	11352800	EnhA2	13
chr1	11352800	11353223	EnhA1	13
chr1	11368854	11369200	EnhWk	4
chr1	11369200	11369231	EnhA1	4
chr1	11381947	11382000	Ctcf	3
chr1	11382000	11382200	EnhWk	7
chr1	11382200	11382421	Quies/low	7
chr1	11415016	11415200	Quies/low	2
chr1	11415200	11415400	EnhA2	2
chr1	11415400	11416334	EnhA1	9
chr1	11518892	11519342	EnhA2	6
chr1	11538424	11538800	EnhA1	21
chr1	11538800	11539594	TssA	23
chr1	11540539	11540800	TssFlnk	5
chr1	11540800	11540804	EnhA1	2
chr1	11544078	11544780	EnhA1	12
chr1	11545832	11546091	EnhA1	3
chr1	11552309	11552621	EnhA1	3
chr1	11559915	11560400	EnhA1	17
chr1	11560400	11560521	EnhA2	13
chr1	11605966	11606236	Quies/low	2
chr1	11623471	11624202	EnhA1	15
chr1	11628925	11629191	EnhWk	3
chr1	11638136	11638336	Quies/low	3
chr1	11702532	11702800	Ctcf	12
chr1	11702800	11702806	Quies/low	4
chr1	11705781	11705800	Quies/low	9
chr1	11705800	11706011	Ctcf	12
chr1	11708951	11709200	EnhA1	5
chr1	11709200	11709203	EnhWk	5
chr1	11710538	11710878	EnhA1	18
chr1	11714133	11714200	TssFlnk	2
chr1	11714200	11715230	TssA	23
chr1	11723850	11724000	EnhWk	4
chr1	11724000	11724200	TssFlnk	23
chr1	11724200	11725000	TssA	23
chr1	11725000	11725200	EnhA2	16
chr1	11725200	11725247	Quies/low	5
chr1	11740581	11740600	TssFlnk	2
chr1	11740600	11741600	TssA	23
chr1	11741600	11741985	TssFlnk	22
chr1	11750756	11751026	EnhWk	3
chr1	11751187	11751387	EnhWk	2
chr1	11753307	11753507	Quies/low	6
chr1	11761661	11761871	Quies/low	3
chr1	11767776	11768000	EnhA1	9
chr1	11768000	11768052	EnhWk	8
chr1	11768708	11768977	Quies/low	7
chr1	11779436	11780098	Ctcf	20
chr1	11791842	11792138	EnhA2	7
chr1	11795754	11796000	EnhA1	23
chr1	11796000	11796740	TssA	23
chr1	11796888	11797000	TssA	14
chr1	11797000	11797700	EnhA1	19
chr1	11809104	11809572	Ctcf	9
chr1	11844881	11845000	EnhWk	2
chr1	11845000	11845652	Ctcf	21
chr1	11850852	11851316	EnhA1	18
chr1	11863531	11863939	EnhA1	22
chr1	11865437	11866617	TssA	23
chr1	11872319	11872400	Quies/low	1
chr1	11872400	11872519	EnhWk	1
chr1	11892486	11892814	Txn	6
chr1	11896412	11896642	EnhA1	5
chr1	11898416	11899052	Ctcf	18
chr1	11908092	11908335	EnhWk	7
chr1	11915563	11915763	Quies/low	1
chr1	11919339	11919400	EnhA1	16
chr1	11919400	11919592	EnhWk	16
chr1	11920720	11920920	Quies/low	1
chr1	11942957	11943200	EnhA1	13
chr1	11943200	11943244	EnhWk	13
chr1	11953973	11954316	Ctcf	17
chr1	11961507	11961779	Quies/low	3
chr1	11967748	11967800	EnhWk	19
chr1	11967800	11968050	Ctcf	19
chr1	11968108	11968200	Ctcf	19
chr1	11968200	11968600	TssA	23
chr1	11968600	11968800	TssFlnk	23
chr1	11968800	11969788	TssA	23
chr1	11978870	11979161	EnhWk	4
chr1	11985944	11986600	TssA	23
chr1	11986600	11987000	TssFlnk	23
chr1	11987000	11987124	EnhWk	1
chr1	11994296	11994400	TssFlnk	9
chr1	11994400	11995200	TssA	23
chr1	11995200	11995305	TssFlnk	2
chr1	12027144	12027200	Quies/low	11
chr1	12027200	12027535	Ctcf	17
chr1	12039650	12040000	EnhA1	23
chr1	12040000	12040800	TssA	23
chr1	12040800	12040853	TssFlnk	8
chr1	12079160	12079400	EnhA2	23
chr1	12079400	12080140	TssA	23
chr1	12091423	12091630	Ctcf	5
chr1	12100676	12100800	Quies/low	10
chr1	12100800	12101043	EnhWk	9
chr1	12104652	12105059	EnhWk	16
chr1	12112032	12112400	EnhA1	20
chr1	12112400	12112500	TssFlnk	19
chr1	12213525	12213753	Quies/low	4
chr1	12221886	12222113	EnhA2	10
chr1	12226906	12227000	TssFlnk	7
chr1	12227000	12227223	TssA	7
chr1	12238191	12238450	EnhWk	7
chr1	12268867	12269146	Ctcf	16
chr1	12289687	12290000	Ctcf	23
chr1	12290000	12291000	TssA	23
chr1	12291000	12291391	TssFlnk	23
chr1	12332106	12332200	EnhA2	9
chr1	12332200	12332461	EnhA1	11
chr1	12332860	12333215	EnhA1	17
chr1	12338879	12339533	EnhA1	15
chr1	12360853	12361171	EnhA1	12
chr1	12393073	12393482	EnhA1	13
chr1	12416052	12416428	EnhA1	17
chr1	12428669	12429000	EnhA1	15
chr1	12429000	12429108	EnhWk	15
chr1	12493518	12493800	EnhA1	7
chr1	12493800	12494000	TssFlnk	7
chr1	12494000	12494005	EnhA1	4
chr1	12538081	12538400	EnhA2	12
chr1	12538400	12538712	EnhA1	10
chr1	12550663	12550904	Quies/low	2
chr1	12608982	12609254	EnhA1	1
chr1	12609346	12610000	EnhA1	15
chr1	12610000	12610436	EnhWk	15
chr1	12634003	12634214	Txn	4
chr1	12645317	12645606	Quies/low	3
chr1	12654920	12655000	EnhA1	9
chr1	12655000	12655200	TssFlnk	17
chr1	12655200	12655600	TssA	17
chr1	12655600	12656000	TssFlnk	21
chr1	12656000	12656786	EnhA1	21
chr1	12664373	12664725	EnhA1	18
chr1	12676157	12676600	TssFlnk	22
chr1	12676600	12676890	TssA	17
chr1	12678351	12678400	TssA	13
chr1	12678400	12678638	TssFlnk	13
chr1	12678984	12679000	TssFlnk	1
chr1	12679000	12679352	EnhA1	12
chr1	12679889	12680183	EnhA1	20
chr1	12719142	12719366	Ctcf	8
chr1	12805394	12805594	EnhA1	4
chr1	12805886	12806513	EnhA1	22
chr1	12816007	12816598	EnhWk	11
chr1	13867345	13867706	Quies/low	7
chr1	14025995	14026000	EnhWk	1
chr1	14026000	14026200	EnhA1	1
chr1	14026200	14026294	TssFlnk	1
chr1	14026374	14026400	TssFlnk	4
chr1	14026400	14027263	TssA	21
chr1	14056952	14057152	EnhWk	1
chr1	14075321	14076574	TssA	23
chr1	14292380	14292600	Ctcf	14
chr1	14292600	14292624	EnhA1	14
chr1	14343987	14344639	EnhA1	20
chr1	14348499	14348707	EnhWk	1
chr1	14361942	14362170	EnhWk	4
chr1	14364107	14364396	EnhA1	3
chr1	14366475	14367077	EnhA2	20
chr1	14410314	14410517	Quies/low	10
chr1	14435418	14435856	Quies/low	20
chr1	14517067	14517386	Quies/low	16
chr1	14607645	14608064	EnhWk	8
chr1	14609276	14609525	EnhWk	9
chr1	14626070	14626270	Quies/low	2
chr1	14748246	14749043	EnhA1	20
chr1	14843931	14844200	Quies/low	5
chr1	15064696	15065200	EnhWk	13
chr1	15065200	15065276	Quies/low	3
chr1	15250164	15250400	TssFlnk	12
chr1	15250400	15251291	TssA	21
chr1	15255794	15256690	EnhA1	23
chr1	15296752	15296955	Quies/low	5
chr1	15307369	15307600	EnhWk	4
chr1	15307600	15307629	Quies/low	3
chr1	15322852	15323000	EnhWk	9
chr1	15323000	15323061	EnhA1	6
chr1	15331224	15331999	EnhA1	18
chr1	15354123	15354360	EnhA1	13
chr1	15354698	15354800	EnhWk	8
chr1	15354800	15354964	Quies/low	8
chr1	15373053	15373266	Ctcf	13
chr1	15416724	15417287	EnhA1	23
chr1	15426901	15427242	Ctcf	17
chr1	15438700	15439130	EnhWk	12
chr1	15455031	15455370	Ctcf	21
chr1	15459564	15459780	EnhWk	1
chr1	15464393	15464400	EnhA2	2
chr1	15464400	15464630	EnhA1	2
chr1	15466231	15466928	EnhA1	22
chr1	15478807	15479000	TssFlnk	21
chr1	15479000	15480847	TssA	23
chr1	15481005	15481200	TssA	8
chr1	15481200	15481205	TssFlnk	9
chr1	15481247	15481400	TssFlnk	10
chr1	15481400	15481492	TssA	9
chr1	15493945	15494249	EnhA1	7
chr1	15494976	15495297	EnhA1	13
chr1	15505196	15506237	EnhA1	23
chr1	15515222	15515557	EnhA1	10
chr1	15518376	15518660	EnhA1	11
chr1	15523605	15523935	EnhA1	14
chr1	15526852	15527641	EnhA1	20
chr1	15545045	15545200	EnhA2	3
chr1	15545200	15545550	EnhA1	3
chr1	15573363	15573400	EnhA2	1
chr1	15573400	15573600	TssFlnk	18
chr1	15573600	15574200	TssA	23
chr1	15574200	15574276	EnhA2	9
chr1	15587696	15588060	EnhA2	14
chr1	15598881	15599000	EnhA1	12
chr1	15599000	15599303	Ctcf	21
chr1	15609666	15609866	EnhA1	1
chr1	15610040	15610334	EnhA1	17
chr1	15611092	15611955	EnhA1	18
chr1	15631194	15631200	EnhA1	7
chr1	15631200	15631723	Ctcf	18
chr1	15634662	15634876	EnhA1	1
chr1	15650078	15650282	Ctcf	18
chr1	15653104	15653632	EnhA2	9
chr1	15660012	15660212	EnhWk	4
chr1	15666853	15667151	Quies/low	2
chr1	15671293	15671982	EnhA1	17
chr1	15692806	15693030	EnhA2	6
chr1	15733739	15734020	EnhWk	2
chr1	15735701	15736000	TssFlnk	19
chr1	15736000	15736579	TssA	23
chr1	15737024	15737200	TssA	1
chr1	15737200	15737233	TssFlnk	1
chr1	15742541	15743094	EnhA1	18
chr1	15744058	15744342	EnhA1	13
chr1	15750632	15751264	EnhA1	19
chr1	15757762	15757977	EnhA1	18
chr1	15759282	15759781	EnhA1	9
chr1	15784958	15785158	EnhA2	2
chr1	15786437	15786760	EnhA1	18
chr1	15789473	15790522	EnhA1	21
chr1	15805288	15805488	EnhWk	4
chr1	15827966	15828000	Quies/low	5
chr1	15828000	15828200	Ctcf	7
chr1	15828200	15828255	EnhWk	7
chr1	15850461	15851954	TssA	23
chr1	15852905	15853200	EnhA1	23
chr1	15853200	15853726	TssA	23
chr1	15885821	15886200	EnhA1	7
chr1	15886200	15886337	EnhA2	6
chr1	15911005	15911200	TssFlnk	15
chr1	15911200	15911600	TssA	20
chr1	15911600	15911808	TssFlnk	18
chr1	15918851	15919110	Quies/low	7
chr1	15928049	15928431	EnhA1	3
chr1	15929608	15930200	TssA	23
chr1	15930200	15930600	TssFlnk	23
chr1	15930600	15930620	EnhA1	1
chr1	15936815	15937055	EnhA2	13
chr1	15943273	15943484	TssFlnk	3
chr1	15943557	15943600	TssFlnk	19
chr1	15943600	15944652	TssA	23
chr1	15946782	15946982	EnhA1	1
chr1	15956609	15956800	EnhWk	2
chr1	15956800	15957216	EnhA1	9
chr1	16006681	16007000	EnhA1	6
chr1	16007000	16007066	EnhA2	1
chr1	16007216	16007446	EnhA2	5
chr1	16009704	16010200	EnhA1	2
chr1	16010200	16010400	TssFlnk	2
chr1	16010400	16010420	TssA	2
chr1	16010478	16010988	TssA	18
chr1	16012507	16012791	EnhA1	7
chr1	16029598	16030000	EnhA1	16
chr1	16030054	16030492	EnhA1	20
chr1	16035246	16036053	EnhA1	22
chr1	16038637	16039069	EnhA1	19
chr1	16044108	16044819	EnhA1	10
chr1	16050078	16050844	EnhA1	20
chr1	16058685	16059119	EnhA1	12
chr1	16061836	16062111	EnhA1	2
chr1	16062324	16062924	EnhA1	23
chr1	16064982	16065664	EnhA1	14
chr1	16067894	16068199	EnhA1	23
chr1	16084846	16085000	EnhA1	3
chr1	16085000	16085782	TssA	20
chr1	16090606	16091308	EnhA1	19
chr1	16092398	16092600	EnhA2	6
chr1	16092600	16092617	Quies/low	2
chr1	16103314	16103967	EnhWk	21
chr1	16107101	16107833	EnhA1	21
chr1	16118531	16118835	Ctcf	20
chr1	16121534	16121800	EnhWk	18
chr1	16121800	16121941	EnhA1	18
chr1	16126498	16127234	EnhA1	20
chr1	16142100	16142300	Ctcf	12
chr1	16160787	16161739	TssA	23
chr1	16161893	16162800	TssA	23
chr1	16162800	16163020	TssFlnk	7
chr1	16173685	16175034	TssA	23
chr1	16175768	16176444	TssA	23
chr1	16197070	16197200	Quies/low	2
chr1	16197200	16197308	EnhWk	2
chr1	16202857	16203200	EnhWk	18
chr1	16203200	16203262	Quies/low	14
chr1	16212569	16213267	EnhA1	23
chr1	16224171	16224200	EnhWk	1
chr1	16224200	16224603	EnhA1	8
chr1	16232025	16232670	EnhWk	1
chr1	16264323	16264586	EnhA1	3
chr1	16265677	16266259	EnhA1	21
chr1	16268434	16268746	EnhA1	11
chr1	16275699	16276719	EnhA1	23
chr1	16277313	16277642	EnhA1	3
chr1	16279309	16279541	EnhA1	3
chr1	16283943	16284532	EnhA1	16
chr1	16285311	16285526	EnhA1	4
chr1	16292759	16292959	EnhA1	6
chr1	16299505	16299800	EnhA2	13
chr1	16299800	16299926	EnhA1	11
chr1	16301361	16301400	EnhA1	1
chr1	16301400	16301691	TssFlnk	2
chr1	16301915	16302000	TssFlnk	16
chr1	16302000	16302779	TssA	23
chr1	16320912	16321000	EnhWk	2
chr1	16321000	16321374	Ctcf	17
chr1	16335618	16336000	Ctcf	20
chr1	16336000	16336148	Quies/low	5
chr1	16339184	16339600	EnhA1	19
chr1	16339600	16339800	TssFlnk	20
chr1	16339800	16340129	EnhA1	19
chr1	16345711	16346513	EnhA1	18
chr1	16353223	16353400	EnhWk	4
chr1	16353400	16353499	EnhA1	6
chr1	16359293	16359800	Ctcf	23
chr1	16359800	16359833	Quies/low	3
chr1	16369993	16370000	Quies/low	1
chr1	16370000	16370278	EnhA2	4
chr1	16373375	16373400	Quies/low	3
chr1	16373400	16373591	Ctcf	4
chr1	16374507	16374797	Quies/low	1
chr1	16375008	16375200	EnhA2	12
chr1	16375200	16375293	TssFlnk	12
chr1	16382018	16382200	EnhWk	17
chr1	16382200	16383000	EnhA1	23
chr1	16383000	16383190	EnhWk	3
chr1	16393423	16394194	EnhA1	23
chr1	16394850	16395402	EnhA1	22
chr1	16399616	16399861	TssA	2
chr1	16399976	16400200	TssA	21
chr1	16400200	16400365	TssFlnk	21
chr1	16402598	16402798	EnhA1	1
chr1	16403095	16403798	EnhA1	21
chr1	16405454	16405774	EnhA1	21
chr1	16447515	16447752	Quies/low	3
chr1	16465366	16465400	Quies/low	8
chr1	16465400	16465600	EnhWk	10
chr1	16465600	16465880	EnhA1	8
chr1	16471466	16471600	EnhA1	7
chr1	16471600	16472200	TssFlnk	21
chr1	16472200	16472414	EnhA1	16
chr1	16481303	16481800	TssFlnk	21
chr1	16481800	16482000	TssA	17
chr1	16482000	16482200	TssFlnk	9
chr1	16482200	16482822	TssA	20
chr1	16485532	16485803	Quies/low	2
chr1	16490604	16491254	EnhA1	21
chr1	16499803	16500003	EnhA2	5
chr1	16502375	16502681	EnhA1	14
chr1	16508400	16508600	EnhA2	10
chr1	16508600	16508745	EnhA1	9
chr1	16514214	16514556	Ctcf	18
chr1	16516297	16516400	EnhWk	3
chr1	16516400	16516898	EnhA1	16
chr1	16532660	16533200	EnhA2	23
chr1	16533200	16533400	TssA	23
chr1	16533400	16533600	TssFlnk	23
chr1	16533600	16533796	TssA	23
chr1	16542552	16542800	EnhWk	11
chr1	16542800	16542955	EnhA1	11
chr1	16543587	16544000	TssA	23
chr1	16544000	16544641	EnhA1	23
chr1	16552889	16553400	EnhA1	21
chr1	16553400	16553758	TssA	20
chr1	16562598	16562600	Quies/low	5
chr1	16562600	16563200	TssFlnk	23
chr1	16563200	16563800	TssA	23
chr1	16563800	16564208	EnhA1	23
chr1	16573504	16573600	EnhWk	3
chr1	16573600	16573769	EnhA1	3
chr1	16574899	16575622	EnhA1	19
chr1	16581129	16581405	EnhA1	7
chr1	16653291	16653799	EnhWk	15
chr1	16678393	16679200	TssA	23
chr1	16679200	16679448	TssFlnk	23
chr1	16693388	16693600	EnhA2	23
chr1	16693600	16694522	TssA	23
chr1	16712907	16713217	EnhWk	15
chr1	16723111	16723364	EnhA2	4
chr1	16724907	16725194	EnhA2	1
chr1	16766649	16766800	EnhA1	15
chr1	16766800	16767000	TssFlnk	23
chr1	16767000	16767800	TssA	23
chr1	16767800	16767983	TssFlnk	11
chr1	16774311	16774511	Txn	1
chr1	16778523	16778840	Txn	4
chr1	16819422	16819836	EnhWk	13
chr1	16825139	16826276	TssA	23
chr1	16832432	16832632	Quies/low	1
chr1	16860863	16861000	EnhA2	20
chr1	16861000	16861302	EnhWk	20
chr1	16861443	16861800	EnhWk	16
chr1	16861800	16862317	Quies/low	15
chr1	16918306	16918600	Ctcf	14
chr1	16918600	16918615	Quies/low	5
chr1	16928929	16929168	Quies/low	8
chr1	16934816	16935060	Quies/low	10
chr1	16939107	16939400	TssFlnk	18
chr1	16939400	16940400	TssA	23
chr1	16940400	16940554	TssFlnk	22
chr1	16946252	16946400	Txn	3
chr1	16946400	16946588	EnhA1	3
chr1	16946774	16946989	EnhA1	6
chr1	16947118	16947800	EnhA1	23
chr1	16947800	16947938	Ctcf	23
chr1	16949928	16950000	EnhA1	6
chr1	16950000	16950179	EnhWk	6
chr1	16950400	16950600	EnhWk	10
chr1	16950600	16950800	TssFlnk	18
chr1	16950800	16950970	EnhA1	18
chr1	16956626	16956863	Txn	2
chr1	16964789	16965200	EnhWk	10
chr1	16965200	16965237	Quies/low	6
chr1	16970488	16970600	TssFlnk	4
chr1	16970600	16971400	TssA	23
chr1	16971400	16971600	TssFlnk	22
chr1	16971600	16971743	EnhA1	14
chr1	16971806	16972000	EnhA1	1
chr1	16972000	16972023	Quies/low	1
chr1	16973828	16974120	Quies/low	7
chr1	17004073	17004348	Quies/low	2
chr1	17004396	17004946	Quies/low	12
chr1	17019332	17019532	EnhWk	7
chr1	17019587	17020153	EnhWk	11
chr1	17023102	17023302	Quies/low	12
chr1	17027063	17027371	EnhA1	3
chr1	17029674	17029969	Ctcf	9
chr1	17033860	17034200	Ctcf	23
chr1	17034200	17034786	EnhWk	23
chr1	17036296	17036593	Ctcf	19
chr1	17053713	17054114	Quies/low	13
chr1	17054169	17054618	Quies/low	14
chr1	17081969	17082000	Quies/low	5
chr1	17082000	17082194	Ctcf	10
chr1	17088086	17088200	EnhA2	5
chr1	17088200	17088286	EnhA1	5
chr1	17091351	17091600	EnhA1	16
chr1	17091600	17091800	TssFlnk	19
chr1	17091800	17092000	EnhA1	20
chr1	17092000	17092028	EnhWk	17
chr1	17093280	17093546	EnhA1	17
chr1	17106941	17107193	EnhWk	4
chr1	17198993	17199200	Quies/low	8
chr1	17199200	17199479	EnhA2	15
chr1	17199573	17200449	EnhA2	22
chr1	17215294	17215400	EnhA2	12
chr1	17215400	17216200	TssA	21
chr1	17216200	17216445	EnhA2	19
chr1	17222015	17223000	EnhA2	23
chr1	17223000	17223537	EnhA1	23
chr1	17231152	17231400	TssA	23
chr1	17231400	17232235	EnhA2	23
chr1	17240081	17240400	TssFlnk	23
chr1	17240400	17241181	TssA	23
chr1	17247843	17248000	EnhWk	12
chr1	17248000	17248610	EnhA1	20
chr1	17253142	17253829	EnhA1	12
chr1	17254028	17254474	EnhA1	3
chr1	17264884	17265350	Quies/low	3
chr1	17265512	17265809	Quies/low	5
chr1	17274566	17274800	EnhA2	7
chr1	17274800	17275600	EnhA1	19
chr1	17275600	17275800	EnhA2	10
chr1	17275800	17275871	EnhA1	7
chr1	17278181	17278418	Ctcf	19
chr1	17287059	17287800	TssA	23
chr1	17287800	17287905	EnhA2	3
chr1	17307095	17307297	TssA	3
chr1	17337771	17337800	TssFlnk	1
chr1	17337800	17338600	TssA	23
chr1	17338600	17338811	TssFlnk	23
chr1	17354450	17354668	EnhA1	10
chr1	17371672	17371922	EnhA2	1
chr1	17372210	17372400	EnhA2	7
chr1	17372400	17372443	EnhA1	7
chr1	17380182	17381000	TssA	23
chr1	17381000	17381326	Quies/low	4
chr1	17386015	17386200	Quies/low	15
chr1	17386200	17386471	Ctcf	20
chr1	17388197	17388693	EnhWk	8
chr1	17445686	17446000	EnhWk	21
chr1	17446000	17446162	EnhA2	21
chr1	17452268	17452620	Ctcf	17
chr1	17494524	17494796	Quies/low	9
chr1	17559841	17560079	EnhA2	5
chr1	17560212	17560589	EnhA2	11
chr1	17563463	17564100	Ctcf	19
chr1	17565973	17566191	Quies/low	2
chr1	17732544	17732600	Quies/low	2
chr1	17732600	17733000	Ctcf	15
chr1	17733000	17733009	Quies/low	2
chr1	17745987	17746742	EnhA1	22
chr1	17764067	17765194	TssA	19
chr1	17766145	17766635	TssA	22
chr1	17820619	17821157	Ctcf	17
chr1	17828759	17829309	Ctcf	21
chr1	17843297	17843658	EnhA1	14
chr1	17846617	17846909	EnhA2	16
chr1	17865750	17865800	EnhA1	1
chr1	17865800	17866000	TssFlnk	1
chr1	17866000	17867173	TssA	20
chr1	17867239	17867553	TssFlnk	12
chr1	17871947	17872000	EnhA1	9
chr1	17872000	17872147	EnhWk	9
chr1	17877348	17877966	EnhA1	12
chr1	17878241	17878959	EnhA1	21
chr1	17885782	17886132	EnhA1	11
chr1	17886243	17886728	EnhA1	18
chr1	17887698	17887965	EnhA1	4
chr1	17901067	17901313	EnhA1	13
chr1	17902205	17902948	EnhA1	14
chr1	17906514	17907000	EnhA1	22
chr1	17907000	17907243	TssFlnk	22
chr1	17908096	17908402	TssFlnk	11
chr1	17908747	17908800	TssFlnk	12
chr1	17908800	17909093	EnhA1	12
chr1	17909657	17910290	EnhA1	13
chr1	17914659	17914997	EnhA1	18
chr1	17923425	17923965	EnhA1	11
chr1	17924238	17924400	EnhA1	7
chr1	17924400	17924498	EnhWk	7
chr1	17929510	17930409	EnhA1	22
chr1	17951201	17951686	EnhA1	18
chr1	17973528	17973728	Txn	2
chr1	17980310	17980820	EnhA1	13
chr1	17980887	17981372	EnhA1	19
chr1	17988237	17988400	Ctcf	4
chr1	17988400	17988446	Quies/low	2
chr1	17996292	17996897	EnhA1	10
chr1	17997792	17997992	EnhA1	2
chr1	17998390	17998600	EnhA1	3
chr1	17998600	17998606	EnhWk	3
chr1	17999877	18000108	EnhA1	7
chr1	18006917	18007175	EnhA1	9
chr1	18008873	18009320	EnhA1	10
chr1	18015631	18015800	Txn	2
chr1	18015800	18016002	Quies/low	2
chr1	18040303	18040600	EnhWk	7
chr1	18040600	18041179	EnhA1	21
chr1	18092138	18092200	Quies/low	1
chr1	18092200	18092338	EnhA2	1
chr1	18095137	18095392	EnhWk	4
chr1	18218754	18219099	EnhWk	4
chr1	18220668	18221000	EnhWk	11
chr1	18221000	18221102	Quies/low	9
chr1	18347845	18348228	Quies/low	1
chr1	18434520	18434730	EnhWk	9
chr1	18435303	18435548	TssFlnk	6
chr1	18436437	18437000	TssFlnk	19
chr1	18437000	18437162	EnhA1	11
chr1	18460755	18461455	EnhA1	23
chr1	18475376	18475400	EnhWk	6
chr1	18475400	18476242	EnhA1	23
chr1	18482134	18482890	EnhA1	17
chr1	18508959	18509000	Quies/low	2
chr1	18509000	18509200	EnhWk	3
chr1	18509200	18509664	EnhA1	19
chr1	18517951	18518000	TssFlnk	3
chr1	18518000	18518210	EnhA1	3
chr1	18526031	18526231	Quies/low	3
chr1	18531613	18532000	EnhA2	18
chr1	18532000	18532440	EnhA1	18
chr1	18538270	18538400	EnhA2	12
chr1	18538400	18538588	EnhA1	13
chr1	18561283	18561672	Ctcf	13
chr1	18568444	18568899	EnhA1	18
chr1	18579415	18580357	EnhA1	16
chr1	18582818	18583000	EnhWk	7
chr1	18583000	18583079	EnhA1	7
chr1	18593029	18593229	Quies/low	1
chr1	18606142	18606708	EnhA1	10
chr1	18608039	18608200	EnhWk	12
chr1	18608200	18608596	EnhA1	13
chr1	18609480	18610134	EnhA1	12
chr1	18615222	18615496	EnhA1	6
chr1	18616830	18617640	EnhA1	19
chr1	18625515	18625738	EnhA1	3
chr1	18625879	18626573	EnhA1	10
chr1	18679198	18679200	Quies/low	15
chr1	18679200	18679433	EnhA2	17
chr1	18740543	18740897	Quies/low	8
chr1	18790739	18791147	EnhA1	18
chr1	18791206	18791412	EnhA1	16
chr1	18806881	18808089	EnhA1	19
chr1	18832106	18832456	Quies/low	10
chr1	18836244	18836681	EnhA1	11
chr1	18838118	18838391	Ctcf	6
chr1	18861747	18862662	EnhA1	23
chr1	18883973	18884000	EnhWk	9
chr1	18884000	18884921	EnhA1	22
chr1	18896264	18896895	EnhA1	19
chr1	18907058	18907551	EnhWk	13
chr1	18907898	18908154	Ctcf	8
chr1	18929320	18929672	Quies/low	5
chr1	19050299	19050950	EnhWk	13
chr1	19147120	19147532	Ctcf	14
chr1	19201721	19202083	Ctcf	12
chr1	19221341	19221811	EnhWk	9
chr1	19228678	19229600	TssA	23
chr1	19229600	19229800	TssFlnk	21
chr1	19229800	19229802	EnhA1	3
chr1	19239548	19240000	Ctcf	16
chr1	19240000	19240174	EnhWk	1
chr1	19252867	19253506	EnhA1	8
chr1	19263652	19263904	EnhWk	1
chr1	19264950	19265000	EnhA2	2
chr1	19265000	19265489	EnhA1	6
chr1	19282125	19282200	TssFlnk	12
chr1	19282200	19283600	TssA	23
chr1	19283600	19284000	EnhA1	10
chr1	19284000	19284019	EnhA2	1
chr1	19354515	19354600	Quies/low	8
chr1	19354600	19355047	EnhWk	9
chr1	19380843	19381043	Quies/low	5
chr1	19392930	19393130	EnhA1	4
chr1	19406135	19407081	EnhA1	11
chr1	19412862	19413178	EnhA1	12
chr1	19413615	19413904	EnhA1	2
chr1	19414073	19414584	EnhA1	8
chr1	19416127	19416384	EnhWk	8
chr1	19426662	19426934	EnhA1	1
chr1	19440155	19440200	Txn	9
chr1	19440200	19440600	Ctcf	15
chr1	19440600	19440677	Txn	1
chr1	19444261	19444461	Txn	1
chr1	19447098	19447307	Txn	1
chr1	19465558	19466158	EnhA1	14
chr1	19481357	19481786	EnhA1	12
chr1	19496108	19496448	EnhA2	2
chr1	19506122	19506400	Ctcf	7
chr1	19506400	19506410	EnhWk	3
chr1	19529713	19530200	EnhWk	16
chr1	19530200	19530485	EnhA1	16
chr1	19536088	19537307	TssA	23
chr1	19548647	19548800	Quies/low	4
chr1	19548800	19548981	EnhA2	4
chr1	19567409	19567600	EnhA1	6
chr1	19567600	19568200	Ctcf	16
chr1	19568200	19568217	Txn	1
chr1	19577865	19578650	TssA	23
chr1	19586807	19587753	EnhA1	23
chr1	19587895	19588176	EnhA1	1
chr1	19600158	19600400	EnhA1	13
chr1	19600400	19601084	EnhWk	15
chr1	19613944	19614000	EnhWk	6
chr1	19614000	19614154	EnhA1	6
chr1	19614270	19614481	EnhA1	3
chr1	19614843	19615000	TssFlnk	13
chr1	19615000	19615400	EnhA2	23
chr1	19615400	19615746	TssFlnk	23
chr1	19635904	19636000	TssFlnk	10
chr1	19636000	19636135	EnhWk	10
chr1	19638009	19639400	TssA	23
chr1	19639400	19639417	TssFlnk	4
chr1	19641840	19642560	EnhA1	14
chr1	19663053	19663458	EnhA2	16
chr1	19668007	19668379	EnhA1	12
chr1	19670902	19671200	Ctcf	15
chr1	19671200	19671235	EnhWk	7
chr1	19680006	19680551	EnhA1	13
chr1	19680681	19681463	EnhA1	18
chr1	19682685	19683169	EnhA1	9
chr1	19701064	19701200	Ctcf	2
chr1	19701200	19701302	EnhA2	1
chr1	19704660	19705118	Quies/low	1
chr1	19710626	19710948	EnhA1	8
chr1	19716545	19716750	EnhA1	2
chr1	19717090	19717608	EnhA1	15
chr1	19724723	19725220	EnhA1	7
chr1	19739163	19739664	EnhA1	22
chr1	19740476	19740676	EnhA1	1
chr1	19749438	19750063	EnhA1	12
chr1	19751520	19751774	EnhA1	3
chr1	19755982	19756517	EnhA1	19
chr1	19756566	19757044	EnhA1	18
chr1	19766763	19767485	EnhA1	21
chr1	19774991	19775701	EnhA1	15
chr1	19777255	19777780	EnhA1	21
chr1	19781006	19781554	EnhA1	20
chr1	19783622	19784015	EnhA1	13
chr1	19784048	19784364	EnhA1	4
chr1	19791734	19791977	EnhA1	1
chr1	19794877	19795269	EnhA1	16
chr1	19795908	19796351	EnhA1	19
chr1	19811094	19812707	TssA	23
chr1	19852160	19853012	Quies/low	14
chr1	19874374	19874600	Quies/low	10
chr1	19874600	19874660	EnhWk	10
chr1	19908789	19908800	EnhWk	10
chr1	19908800	19908999	Ctcf	12
chr1	19922730	19922800	EnhA1	2
chr1	19922800	19923000	TssFlnk	10
chr1	19923000	19924221	TssA	23
chr1	19950067	19950418	Quies/low	3
chr1	19969689	19969800	EnhWk	12
chr1	19969800	19969984	TssFlnk	12
chr1	19970201	19970400	TssFlnk	6
chr1	19970400	19971343	TssA	22
chr1	19977657	19977971	EnhA1	22
chr1	19980223	19980550	Ctcf	16
chr1	19986247	19986609	Ctcf	23
chr1	19992370	19992800	EnhWk	9
chr1	19992800	19992856	Quies/low	2
chr1	20003156	20003356	Quies/low	3
chr1	20008860	20009060	Txn	1
chr1	20030894	20031486	Ctcf	18
chr1	20042035	20042558	Ctcf	23
chr1	20061435	20061635	EnhA1	1
chr1	20062013	20062725	EnhA1	17
chr1	20063911	20064118	EnhA1	10
chr1	20076618	20077406	EnhA1	21
chr1	20078566	20078800	EnhWk	7
chr1	20078800	20078871	EnhA1	7
chr1	20084528	20085163	EnhWk	13
chr1	20095078	20095690	EnhA1	16
chr1	20098615	20098830	EnhA1	11
chr1	20100342	20100400	Ctcf	1
chr1	20100400	20100650	EnhA1	1
chr1	20102585	20102600	EnhWk	1
chr1	20102600	20103000	EnhA1	6
chr1	20103000	20103216	EnhA2	5
chr1	20126046	20126200	TssFlnk	22
chr1	20126200	20126775	TssA	22
chr1	20131346	20131678	EnhA1	5
chr1	20135772	20135800	EnhA1	8
chr1	20135800	20136301	EnhWk	18
chr1	20140891	20141600	TssFlnk	22
chr1	20141600	20142035	EnhA1	23
chr1	20142466	20142712	EnhA1	10
chr1	20198471	20199195	EnhA1	22
chr1	20208592	20208800	TssFlnk	23
chr1	20208800	20209496	TssA	23
chr1	20220269	20220513	EnhA1	2
chr1	20220573	20221079	EnhA1	13
chr1	20334872	20335263	Quies/low	4
chr1	20427378	20427800	Ctcf	16
chr1	20427800	20427862	Quies/low	4
chr1	20435795	20436186	Quies/low	6
chr1	20451012	20451200	EnhWk	9
chr1	20451200	20451307	Quies/low	9
chr1	20478397	20478400	EnhWk	1
chr1	20478400	20478800	EnhA1	12
chr1	20478800	20479000	TssA	21
chr1	20479000	20479331	Ctcf	21
chr1	20495322	20495607	EnhWk	2
chr1	20498022	20498331	EnhWk	6
chr1	20512198	20512400	TssFlnk	16
chr1	20512400	20512800	TssA	19
chr1	20512800	20512801	TssFlnk	10
chr1	20512853	20513000	TssFlnk	16
chr1	20513000	20513200	TssA	13
chr1	20513200	20513362	TssFlnk	6
chr1	20513682	20514000	TssFlnk	14
chr1	20514000	20514250	EnhA1	10
chr1	20519011	20519377	EnhWk	2
chr1	20520816	20521031	EnhWk	5
chr1	20537218	20537512	Quies/low	1
chr1	20539443	20540000	EnhA1	20
chr1	20540000	20540032	EnhA2	4
chr1	20546189	20546847	EnhA1	16
chr1	20560331	20560881	EnhWk	16
chr1	20576829	20577511	EnhA1	21
chr1	20582205	20582590	EnhA2	18
chr1	20603026	20603647	Quies/low	3
chr1	20608764	20609400	EnhWk	11
chr1	20609400	20609481	Quies/low	8
chr1	20616818	20617600	EnhA1	21
chr1	20617600	20617800	TssFlnk	14
chr1	20617800	20617835	TssA	8
chr1	20652433	20652834	EnhWk	8
chr1	20666483	20666960	Quies/low	2
chr1	20669680	20670612	EnhWk	16
chr1	20685263	20685400	EnhWk	13
chr1	20685400	20686353	EnhA1	19
chr1	20692522	20692902	EnhA1	10
chr1	20693181	20693400	EnhA1	6
chr1	20693400	20693800	TssA	21
chr1	20693800	20693984	TssFlnk	21
chr1	20703431	20703748	Ctcf	17
chr1	20706996	20707592	EnhWk	7
chr1	20713207	20713595	EnhWk	6
chr1	20714689	20715017	EnhWk	1
chr1	20729245	20729826	EnhWk	11
chr1	20737678	20738340	Quies/low	15
chr1	20739643	20739877	Quies/low	1
chr1	20756953	20757200	Ctcf	8
[truncated: 155,115 more rows]
