# Supplementary material for: Pancreatic islet chromatin accessibility and conformation reveals distal enhancer networks of type 2 diabetes risk
Source: Nat Commun. 2019 May 7;10:2078. doi: 10.1038/s41467-019-09975-4 (PMC6505525; doi:10.1038/s41467-019-09975-4)
Supplement: Supplementary file 5 — Supplementary Data 2 [file 41467_2019_9975_MOESM5_ESM.xlsx]

## Sheet: Sheet1
Supplmentary Data 2. Sequence motifs enriched in islet accessible chromatin sites
Insulator				Weak enhancer				Flanking TSS				Active enhancer 2				Quiescent/low signal				Active enhancer 1				Active promoter
Motif	Matching known motifs	E value		Motif	Matching known motifs	E value		Motif	Matching known motifs	E value		Motif	Matching known motifs	E value		Motif	Matching known motifs	E value		Motif	Matching known motifs	E value		Motif	Matching known motifs	E value
AGRKGGCR	CTCF, CTCF_known1, BORIS	5.9e-695		RTGABTMA	Fos, Atf3, Jun-AP1, BATF, AP-1, JDP2, JDP2.2, Jdp2, Bach1, NF-E2, NFE2, NFE2_known2, Nrf2, Bach2, BACH1_1, AP1_known8, NFE2L2, AP1, AP1_known10	3.8e-635		CYCCDCCC	HF1H3B_1, SP1_known5, Sp1, Maz, SP1_known2, SP1_known8, KLF7_1, ZNF740.1, KLF5, PATZ1_1	1.3e-69		RTGABTMA	Fos, Atf3, Jun-AP1, BATF, AP-1, JDP2, Jdp2, JDP2.2, Bach1, NF-E2, NFE2, NFE2_known2, Nrf2, Bach2, BACH1_1, AP1_known8, NFE2L2, AP1, AP1_known10	4.6e-351		RTGABTMA	Fos, Atf3, Jun-AP1, BATF, JDP2, AP-1, JDP2.2, Jdp2, Bach1, NF-E2, NFE2, NFE2_known2, Nrf2, Bach2, BACH1_1, AP1_known8, AP1, AP1_known10, NFE2L2	8.0e-622		RTGASTMA	Fos, Atf3, Jun-AP1, JDP2, BATF, AP-1, Jdp2, JDP2.2, Bach1, Bach2, NF-E2, NFE2, NFE2_known2, Nrf2, BACH1_1, NFE2L2, AP1_known8, AP1, AP1_known10, NFE2L2_2	3.6e-900		CBCCRCCC	, Sp1, SP1_known2, SP1_known5, KLF7_1, Maz, SP1_known8, HF1H3B_1, KLF5	5.9e-458
CCACYAGR	CTCF, CTCF_known1	2.8e-100		GNAAAYA	FOXD3_4	3.3e-120		AAATAH		2.9e-48		GNAAAYA	FOXD3_4	2e-83		RNAAATA		4.3e-60		RDAAAYA	FOXI1_1, FOXJ3, FOXL1_4, FOXA_known2, FOXC1_7, FOXI1, FOXI1_2, FOXJ3_2, Foxj3.2, FOXA1:AR, FOXD3_4, Foxc1	2.7e-463		GCMGCYGC		3.9e-369
RGRAAA		7.4e-101		RGGAAR	FEV, Stat3, ERG, EHF, EWS:FLI1-fusion, ETS:E-box, ETS_2, PU.1	9.2e-83		RGRAAA		1.7e-43		CCMCRCCC	KLF7_1, KLF5, Sp1, Maz, SP1_known8, SP4, SP4_2, KLF16, CACD_2, Klf12, KLF16_1, SP1_known5, HF1H3B_1, SP1_known2, SP3, ZNF740.1, EKLF, CACD_1, PATZ1_1, ZNF740_3, SP8	2e-69		GWGTCAB	AP1_known2	1.2e-48		VAGGAAR	EHF, ETS_known5, FEV, ETS_2, ERG, Ets1-distal, EWS:ERG-fusion, ETS:E-box, PU.1, EWS:FLI1-fusion	4.6e-256		CCDCCTCC		5.7e-319
DDAAATA		5e-65		TYATTW		8.6e-57		CCGCNKCC		4.5e-34		VAGGAAR	EHF, FEV, ETS_known5, EWS:ERG-fusion, ETS_2, ERG, ETS:E-box, EWS:FLI1-fusion, Ets1-distal, PU.1	8.1e-61		AGGAAR	ETS:E-box, ETS_known5, EWS:FLI1-fusion, FEV, ERG, EWS:ERG-fusion, Ets1-distal	4.9e-48		CYCCDCCC	HF1H3B_1, Maz, SP1_known5, Sp1, SP1_known2, SP1_known8, ZNF740.1, PATZ1_1	1.1e-207		TTTAWW	FOXQ1_2, Foxq1	5.5e-265
BCTGCWG		6.3e-43		CYCCDCCC	HF1H3B_1, Maz, SP1_known5, Sp1, SP1_known2, SP1_known8, ZNF740.1	5.5e-53		CDGGRA		1.7e-30		TATTTWW	MEF2_known4, MEF2D, MEF2B, MEF2_known8, MEF2B_1, Mef2c	6.3e-55		RGRGAAA		2.2e-35		MCACGB		1.3e-190		AGRWAA		3.8e-215
GGRARGA		8e-36		ACACRK		4.3e-52		GYGTGTR	ZSCAN4	5e-30		HGTCAY	NFE2L2	4.2e-38		GTCAYY	CREB3, CREB3_1, JDP2_5, JDP2_7, AP1_known2, AP1_known4, JDP2_3, CREB3.1, JDP2.3, CREB1, Jdp2.1, JunD, JDP2.1	2.4e-28		TYATTW		1.6e-166		ACWCACM		6.3e-203
TTTAWW	FOXQ1_2, Foxq1	1.2e-31		TTTAWAA		3e-40		TGACTCAB	BACH1_1, Jdp2, JDP2.2, Nrf2, AP-1, Bach2, Bach1, NFE2, NF-E2, JDP2, Jun-AP1, NFE2_known2, Atf3, BATF, Fos, AP1_known4, AP1, AP1_known10, NFE2L2_2	7.2e-24		AAAANAAA		1.5e-34		TTWAAWA		4.8e-27		ACACASV		2.7e-158		GGGAGGRR	HF1H3B_1, SP1_known5, SP1_known2	5.4e-180
GTGGCCR		6.5e-31		TGARTMA	Fos, Jdp2, JDP2.2, JDP2	6.3e-39		CAGCBYC		5.4e-22		CWGGGAR		1.4e-30		MCACGB		4.8e-26		TGAKTMA	Fos, Jdp2, JDP2, JDP2.2, AP1, AP1_known10, BATF, AP-1, NFE2, Jun-AP1, Bach2	1.7e-124		GGAARTR	PU.1, ELF1_known2, ELF4_1, ERF_1, ERG, ETS_known12, ELF3_2, ELF3.1, ELK1.2, FEV, FEV_2, ELF5_3, STAT_known3, ETV6_1, ELK3_1, SPI1_known4, ETV6.1, ELF3, ETS_known5, MAF_known1, PU.1-IRF, ELK1.1	4.6e-170
CYGTGK		8e-26		GRTGAC	CREB3, CREB3_1, Creb3l2, CREB3L1.3, CREB3L1_4, BATF3, BATF_known1, JDP2_5	9.2e-37		RGGARGGA	EWSR1-FLI1, EWSR1::FLI1_1	2.5e-20		CTGAGTMA	Nrf2, Bach1, NF-E2, Bach2, Fos, JDP2.2, Jdp2, MAFF	1.3e-28		GGGHGGGR	HF1H3B_1, ZNF740.1, SP1_known5, ZNF740_3, Maz, SP1_known2, KLF5, Sp1, SP1_known8, ZNF740, KLF7_1, PATZ1_1, KLF16, KLF16_1	2.3e-20		GGGAAR	RBPJ_1	3.1e-122		ACGTSAY	CRE, Creb5, E4F1_1, JDP2.3, CREB3, CREB3_1, JDP2_5, ARNTL, Jdp2.1, JDP2.1, JDP2_7, CREB3.1, BHLHE41, JDP2_3, SREBP_known5, CREB3L1.3, XBP1, ATF3_known8, CREB3L1_4, ATF7, MLX, ATF7_1, CREB3L1.5, Creb3l2, ATF2_2, ATF6_1	4.9e-153
CACGTK	Arnt, BHLHE41, Mlx, MLX, MLX_2, ARNTL, BHLHB3, Bhlhb2, CREB3L1.2, HES5, HES5.1, HES7, HES7_1, MYC_known13, BHLHB2, Bhlhb2.1, CREB3L1.1, CREB3L1.4, BHLHE40_known4, BHLHE41_1, CREB3L1_2, MYC_known1, MLXIPL, MYC_known12, USF1, MNT, MLXIPL_1, bHLHE40	4.5e-23		CAGCCDS		1e-34		DTAAA		1.9e-16		ACACASV		8.8e-24		TKAVTAA		1.9e-18		CAKCTGY	TAL1_known4, Ascl2, ASCL2_2, E2A, MyoD, NHLH1.1, MyoG, NeuroD1, MYOG_1, Tcf12, Myf5, TCF3_5, Atoh1, NHLH1_4, NHLH1, MYOD1_2, Ptf1a, TFAP4, ETS:E-box, TFAP4.1, ASCL2_1, MSC, TFAP4_6, MSC_1, TCF3, TCF3_1, Tcf21, TGIF1, TCF4, TCF3_7, Ap4, MEIS2, TAL1_known2, MEIS2_1	1.4e-115		AANATGGC	, YY1_known2	2.8e-139
CRCCDCC		1.6e-22		CWGTKAC		2e-28		CACSTGB	E2A-nearPU.1, TCF4, TCF3_6, TCF3, TCF3_7, ID4, ID4_1, ZEB1_known3, LMO2_1, TCF3_5, TCF3_2, FIGLA, FIGLA_1, MYC_known12, MESP1, SNAI2, MYOG_1, MYOD1_2, TCF3_1, MAX.1, MNT, MYC_known10	9.3e-16		CDCCTCCY		3.3e-25		AAAYAAAM	Foxc1, FOXC2.1	7.2e-18		CHGCCTS		9.4e-98		ANASAAA		1.5e-136
TGACTCAB	BACH1_1, AP-1, Jdp2, JDP2.2, NFE2, Jun-AP1, NFE2_known2, Atf3, Nrf2, Bach2, JDP2, BATF, Bach1, NF-E2, Fos, AP1, AP1_known10	8e-21		RSAGAAA		3.8e-27		BAGAAA		1.3e-12		RGRGAAA		7.6e-24		CTGAKTCA	Nrf2, Bach2, Bach1, NF-E2, MAFF, Jdp2, AP-1	1.9e-14		AAARMAAA		3.8e-92		CHGCAGC		6.4e-135
BCTGGRA		2.5e-20		CACGK		5.7e-27		CACMKCC		4.1e-11		KAAATR		2.1e-18		CMCAGSC		8.4e-16		CAGCYCHG		8.3e-85		GSSCGGGA		7.5e-112
CKBCCTC		5.4e-20		ABAAAYA	FOXI1, FOXI1_2, FOXI1_1, FOXL1_1, FOXL1.1	1.2e-21		GCGYGK		8.3e-10		CAGSCAG		2e-17		RKAAACA	FOXG1, Foxj3.2, FOXJ3_7, FOXJ2.1, FOXJ2_4, FOXC1_7, FOXL1_4, FOXO1_1, FOXO1, Foxg1, FOXJ3, FOXO1_3, FOXJ3_2, FOXO3, FOXO3_3, Foxj3.3, FOXF2, FOXO3.1, Foxo1, FOXP1	4.7e-12		CHGTSAC		1.7e-83		GCBGGGA		1.7e-99
AGAAA		1.6e-17		RGGCAGR		1.2e-21		GAYGTCAY	CREB3, CREB3_1, JDP2.3, Jdp2.1, JDP2_5, JDP2_7, JDP2.1, JDP2_3, JunD, c-Jun-CRE, Creb5, ATF7, ATF7_1, BATF3, BATF_known1, ATF3_known8, XBP1, CRE	1e-08		CACGTR	Arnt, BHLHE41, Mlx, MLX, ARNTL, MLX_2, BHLHB3, Bhlhb2, CREB3L1.2, HES5, HES5.1, HES7, BHLHB2, Bhlhb2.1, BHLHE40_known4, BHLHE41_1, HES7_1, MYC_known13, CREB3L1.1, CREB3L1.4, MLXIPL, MYC_known12, USF1, CREB3L1_2, MYC_known1, MLXIPL_1, MNT, bHLHE40, HIF2a, MNT_1, Mycn, CLOCK, HIF1A::ARNT, HIF1A::ARNT_1, Creb3l2.1, MAX.1, MAX, MYC_known15, BHLHE40_known1, c-Myc, ARNT_2, HEY1, HEY2.1, CREB3L2_2, MYC_…	8.7e-17		CCYGSC		2.2e-10		RSAGAAA		4.8e-73		AAATAH		3.1e-96
CRCACACA		6.1e-15		CAGCWGS	TCF12_known1, Tcf12, Myf, MyoD, TFAP4_2, NHLH1, Ascl2, MyoG, ASCL2_2	8.2e-19		TGGRRA		3.1e-07		CCCGCCYY	Sp1, SP1_known2, SP1_known5, KLF7_1	2.5e-16		RGAAAA		2e-09		RCAAAYA	FOXA_known2, FOXI1_1	6.1e-72		ATTGGCTR	NFY_known4	1.8e-92
TGTCACTR		4.3e-13		RAAAAAAA		7.4e-18		ASACAMA		3.2e-07		TTTAWW	FOXQ1_2, Foxq1	1.6e-13		ACACWCAS		2.4e-08		TTTAWW		2.5e-68		CDCCGCGS		8.4e-91
ATTWCAK	Sox11, Sox10, SOX10_8, Sox10.2, SOX10_10	8e-13		CTSYCTCC		5.6e-16		CWGCAGC		2.9e-06		CAGCHKC		2.7e-13		CWGCAGC		6.8e-08		GGSMGGGA		7.8e-60		TCCRGGW	SPDEF.1, SPDEF.4, SPDEF_6	6.9e-93
CCMCRCCC	KLF5, KLF7_1, CACD_2, SP1_known8, Maz, EKLF, KLF16, CACD_1, KLF16_1, SP4, SP4_2, HF1H3B_1, Sp1, SP3, Klf12, SP1_known5, ZNF740.1, PATZ1_1, SP1_known2, ZNF740_3	1.4e-10		AAATRY		3.4e-14		AGCSCAG		4.8e-05		GGAAA	NFAT5, NFAT5_1, NFAT	1e-11		CRTTTM		1.3e-06		CCWCCTSC		2.4e-57		CACMKCC		1.5e-78
AGGAHG	ETS:RUNX	1.1e-09		TAATTA	PROP1_1, ALX1_3, LHX3_3, Prrx2, LHX3_1, LMX1B_1, PAX4_6, PRRX2_2, HOXA3_2, ISX, POU6F2.2, ALX3_1, POU3F2_4, ISX_2	5.5e-13		GRTGACA	Tbx20	7e-05		GCAGAGM		5.3e-11		CCWGGGM		3.4e-06		MTGGRAA	NFAT, NFATC1.2	8.8e-49		CGCABGCG	NRF1_known1, NRF1	1.1e-71
CATYTMC		1.8e-09		CACACRC	ZSCAN4	9e-13		AAATGMAA		7.1e-05		CWCCGCCC	Sp1, SP1_known2	5.5e-11		CTRTGAC		4.2e-06		CAGCCRS		6.1e-49		RGGAAGGR	EWSR1-FLI1, EWSR1::FLI1_1	3.2e-66
SSCGGGA	E2F7, E2F8	6.1e-09		CCCRGS		6.3e-10		GGGTGTGR	EKLF, CACD_1, CACD_2, KLF5, Klf12, TBX15.1	0.00028		CCYTCCC	HF1H3B_1	6.6e-08		CHGCCTC		5e-06		GRTGACR		3.8e-49		KRGAAA		8.2e-62
GGTGGCAS		4.4e-08		TTTCCAB	NFAT, NFAT5, NFAT5_1, NFATC1_2, NFATC2, NFATC1	3.6e-08		AGGAGGMG		0.00028		CCTGSGC		1.8e-06		GGAGGAGS		8e-05		CTSTCTCY		3.4e-37		AGGTGAS		1.6e-61
KTCATTY		6.3e-08		CYTCTCY		3.6e-07		CGCRGAGC		0.00039		CTGBCTC		9.7e-06		GCATCAYC		0.00082		ACGTG	BHLHE41, Mlx, MLX_2, HES5, HES5.1, HES7, HES7_1, MYC_known13, Creb3l2, CREB3L1.3, CREB3L1.5, MYC_known1, CREB3L1_4, Arnt, ARNT_2, ARNTL, BHLHB3, Bhlhb2, MLX, BHLHE40_known4, BHLHE41_1, BHLHB2, Bhlhb2.1, HIF2a, MLXIPL, ATF6_1, CREB3L1.2, BHLHE40_known1, MLXIPL_1, CREB3L1, USF1, bHLHE40, CREB3L1.4, MAX, MYC_known15, MAX.1, MNT	1.7e-35		CCAATCAS	, NFY, NFYA, NFY_known6, NFY_known4	2.4e-58
CTGTCYCY		1.1e-07		CCGCCGCH	Sp1	1.4e-05		GTVATTA		0.00058		CACRG		1.4e-05		ACGTV		0.0021		AAATRT		5.2e-35		AHTACA		4.3e-57
RTAATA		3.9e-07		CRCCTCCC		1.9e-05		CGCGKCKC		0.0012		ATGAATMA	SOX15.2, SOX15_4, Jdp2, JDP2, JDP2.2	2.2e-05		KGTAATTA	HOXA6_1, DLX4_1	0.0032		GCCRGGM		1.1e-33		CCACRCCC	Klf12, SP4, SP4_2, CACD_2, KLF16, KLF13, KLF13_1, KLF16_1, KLF14, EKLF, SP3, KLF7_1, KLF5, SP8, SP1_known8	2.8e-54
RGAGAA		4.3e-05		CAGCYCTG		0.00011		BCCGGGA	SPDEF.4, SPDEF_6, SPDEF.1	0.0018		RTTAATR		3.2e-05		GGCAGAR		0.0054		DTAATTA	LHX3_1, HOXA6_1, HOXA3_2, ISX_2, Prrx2, POU6F2.2, DLX4_1, PRRX2_2, EMX2, MNX1_1, ISX.2, MEOX1, VSX2_2	1.1e-32		CYGGGA		1.8e-53
CAGCCDC		5.7e-05		KTAATA		0.00024		GGGCKGGA		0.004		CWGTTAC		7.8e-05		ATKGCTCA		0.019		CAGCWG	Unknown-ESC-element, TCF12_known1	4.7e-30		AVTGAMA		7.6e-52
TGDAAACA	FOXO3, FOXO3_3, FOXO3.1	0.00021		AKGAATGA		0.00032		ATTCATTC		0.0042		CAGAAAM		0.00025		ATAAAWTA		0.026		CCCAGSSC		1.9e-27		AGRARGA		3.2e-47
AWATAY		4.9e-06		CASAGCC		0.0029		CAGCYCTG		0.0092		TBTGTAA		0.00032		GGGAAR		0.03		ACACAB		8.2e-27		CGCSKCC		5.8e-44
ACGT	ATF6_1, BHLHE41, Mlx, MLX_2	0.0014		AAACGTWT		0.019		TYTGCARA		0.0076		GAGAGRGA		0.00072		CACHCAGC		0.039		CAGRRA		3.8e-22		CAGCBCCR		4.3e-47
CTGTGAY		0.0025		CTGCAGCS		0.029		AGGAMG	EWSR1-FLI1, EWSR1::FLI1_1	0.0096		AAATRW		0.0024						TGABGTCA	Jdp2.1, BATF3, JunD, JDP2_7, JDP2.1, BATF_known1, CREB3, c-Jun-CRE, JDP2.3, CREB3_1, JDP2_3, JDP2_5, ATF7, ATF7_1, ATF2_3, Creb5, XBP1	4.3e-21		CACHYAC		8.6e-46
CAGCCCNG		0.0028		GCGGWGCC	Sp1	0.029		ACACRGA		0.035		GCCAATCR	NFY, NFYA, NFY_known6	0.0042						CRTTTHC		1.7e-28		AAAAAAAA		2.5e-43
CWCTGC		0.0035		CATGTGAC	ARNTL	0.044						CCVGGAA	Stat3, STAT_known3, ELF3, ELF3_2, STAT4, ELF4	0.0056						GGAGAKRA		7e-20		KTCYCCA		7.3e-38
ACACAY		0.0048										CTGGGCRG		0.0071						CASAGSC		3.2e-19		CAGGWA	EWS:FLI1-fusion, EWS:ERG-fusion	8.8e-37
AAAMAAAA		0.0073										TGACSTCA	Jdp2.1, BATF3, BATF_known1, JDP2_7, CREB3, JDP2.1, CREB3_1, JDP2.3, JDP2_3, JunD, JDP2_5, c-Jun-CRE, ATF7, ATF7_1, ATF2_3, RARG.3, NR2F1.2	0.023						TATTW		1.5e-16		RTAAACA	FOXF2, FOXP1, FOXO3.1, FOXO6_2, FOXO3_5, FOXD1, FOXD1_2, FOXO1, FOXJ2, Foxj3.2, FOXO1_3, FOXO4_2, FOXL1_4, FOXJ2.1, FOXJ3_7, Foxo1, FOXJ3.1, FOXO1.1, FOXJ3_1, FOXL1_3, FOXG1, FOXO6, FOXO3, FOXO3_3, FOXJ2.2, FOXJ3.2, FOXO4_3, FOXJ2_4, FOXJ3_4, FOXO6.1, Foxj3.3, FOXO4, FOXB1.3, FOXI1.1, FOXI1_4, Foxg1.2, FOXD2_2, Foxj3.1, FOXB1_4, FOXC1_7, FOXA_known7, FOXA_known6, FOXD3_4, Foxg1, FOXP3_2	1.6e-33
CGGAGCYG		0.011										CGCGCAS		0.036						CCVKCTCC		1.5e-14		GCGCGCRS	ZBTB14_3, E2F_known23	5.6e-33
CWGTTCCC		0.012										ATAAACR	Foxg1, FOXQ1_2, Foxq1, FOXG1	0.043						RTGAATRA		5.7e-14		CSGGCTCC		7.3e-31
CGCRCGCA		0.014																		CACRG		5e-13		TAATDW	PDX1_1, NKX6-1, PDX1.1	7.8e-31
CACCTGS	E2A-nearPU.1, TCF4, TCF3, TCF3_7, ID4, ID4_1, ZEB1_known3, TCF3_5, LMO2_1, MYOG_1, TCF3_2, TCF3_1, TCF3_6, MESP1, SNAI2, FIGLA, FIGLA_1, MYOD1_2	0.05																		AKAAAYG		7.8e-13		TGACRTCA	Jdp2.1, BATF3, JunD, BATF_known1, CREB3, JDP2_7, JDP2.1, CREB3_1, JDP2.3, JDP2_3, c-Jun-CRE, JDP2_5, ATF7, ATF7_1, ATF2_3, Creb5, XBP1, CRE	1.1e-28
																				GGCAGRR		4e-12		CAGAHAC		3.9e-28
																				GGAAA	NFAT5, NFAT5_1, NFAT	1.4e-08		DTAAAW	HOXA13.3, HOXA13_5	2.4e-27
																				ACGCKG		1.4e-08		CTYCTCY		4.1e-25
																				CBGGGAG		4.9e-08		AGASGCGG		9.3e-20
																				ATRGCAAC	RFX5.1, RFX5.2, RFX5_known9, RFX5, Rfx3, RFX2, RFX5_known5, X-box	1.5e-07		CACSTGY	E2A-nearPU.1, TCF3, TCF4, TCF3_7, ID4, TCF3_1, TCF3_6, ID4_1, SNAI2, TCF3_5, TCF3_2, MYOG_1, HES5, HES5.1, ZEB1_known3, FIGLA, MYOD1_2, MESP1, FIGLA_1, LMO2_1, HES7, MYC_known12, HES7_1, MYC_known10	1.2e-19
																				CSGCCRC		1.7e-07		CAGCDCC		2.4e-17
																				CCWGGGCY		6e-07		CCCGCSCC	, Sp1, Maz	3.5e-16
																				TAYATAYA		3.9e-07		GTTWCY		1.1e-15
																				AKAAAYCA		1.1e-06		TATATA		1.9e-15
																				CACCTSCC		1.1e-06		TKTGTW		8.6e-15
																				CYGGGGA	MZF1_1-4, MZF1_3	7.3e-06		ATGAATRW	SOX9.3, SOX9_6, SOX15_4, Sox3.2, SOX3_3, SOX15.2, SOX7.2, POU3F2_2, SOX2.1, Sox17.1	1.9e-16
																				ATTACAK		1e-05		CRGDGAC		3.4e-19
																				TTATRTAA	NFIL3_1, NFIL3, TEF.1, TEF_3, TEF, DBP.1, Dbp, DBP_4	4.1e-05		ACCAATSR	, NFY, NFYA, NFY_known6	2.1e-15
																				MGTCAY	Nrf2, BACH1_1, NF-E2, Bach1, SOX10_10	6.5e-05		GAGAGGRA		1.7e-13
																				CCACACCC	EKLF, CACD_2, CACD_1, Klf12, KLF5	0.00048		RTGANTCA	, Jun-AP1, Atf3, AP-1, JDP2, JDP2.2, Jdp2, BATF, Fos, Bach1, NFE2, NFE2_known2, Bach2, Nrf2, NF-E2, BACH1_1	9.5e-17
																				GTTDCTAA	RFX2.1, RFX2_2, RFX3.1	0.00062		CCACCAYC		5.7e-13
																				CCAGATGG	NeuroD1, TAL1_known4, ZNF238, ZBTB18_1	0.0011		CKGYGTCC		1.4e-12
																				GGTGATKA		0.0023		CTCCMKCC		6.5e-12
																				RGAAGAAA		0.0026		ATRGCAAC	RFX5.1, RFX5.2, RFX5_known9, RFX5, Rfx3, RFX2, X-box, RFX5_known5, RFX3, Rfx1, Rfx2	1.6e-11
																				TACGTA	Hlf, HLF_4, Dbp	0.0037		TKTGAAAW		3.1e-11
																				CCWCCCAC	GLIS1, GLI3, GLIS3, Egr2, ZNF740_3, GLI_1	0.0046		CCTTTAAG		2.4e-10
																				CCTTCTCY		0.0058		CGCGCTSC		3e-10
																				STGGGTAA		0.013		ATTGGCCR	NFY	4.1e-10
																				GTWACCA		0.02		GTYACAK		5.4e-10
																				ACATTAWC		0.024		CCCABCCC	Maz	1.1e-09
																				CTGGYTTC		0.024		ACMCAGA		1.4e-09
																				ATTAGTMA		0.028		CCGGAAGY	ELK1.3, ELK4, ELK1.1, Elk3, ETS_known12, ELF4, GABPA, ETS, ELF4_1, ELF1_known2, ELF1.1, ELF1, ELK3, ELF3, ELF3.1, ELF3_2, FLI1.2, ELK3_1, ERG.2, ERF, ETS1.3, ETS_known17, ETS1.2, ETV6, FLI1, ERF_1, FEV_2, ETV6_1, ETV4, ETV3, ETV4_2, ETS_known3, ETV1	3.8e-08
																								AWGRTGA		5.2e-08
																								ABGTGGA		6.1e-08
																								CAGCCWC		9.5e-08
																								CATGCGCA	NRF1_known1, NRF1	1.5e-07
																								ATKCAAAT	Oct2, POU2F2_known10, Oct4, POU2F3_1, POU2F2_known8, POU2F3_2, POU1F1.1, Pou2f2.1, POU3F2.1, POU2F1	2.6e-07
																								GCCATGGC	Rfx3, Rfx1	6.4e-06
																								AGGCVGAG		6.9e-06
																								CCGDGTCC		8.7e-06
																								ARTGAGTA		2.1e-05
																								CACGTGGK	c-Myc, MYC_known13, USF1, MYC::MAX, n-Myc, MYC_known1, MAX.1, MYC_known21, Arnt, Mycn, MNT, MYCN_1, MAX, MYC_known15, MYC_known12, CREB3L1.2, MNT_1, BHLHB2, Bhlhb2.1, BHLHB3, MYC_known18, Myc, CREB3L1.4, Max, Bhlhb2, MYC_known19, BMAL1, Creb3l2.1, BHLHE41_1, CREB3L1.1, BHLHE40_known4, CREB3L2_2, Mlx, CLOCK, CREB3L1_2, MLXIPL_1, HEY1, MLX_2, bHLHE40, MLXIPL, MYC_known3, NPAS2, MYC_known7, BHLHE41,…	3e-05
																								TCTGYA		3.4e-05
																								AGSAGCAG		6.1e-05
																								AATARGAA		8.6e-05
																								CACGYAC	Arnt::Ahr	0.0003
																								ACARACA		0.00049
																								GCGKCTCC		0.00061
																								TTCATTCW		0.00096
																								GCGGCMGC		0.0011
																								GAGGASA		0.002
																								ACACAGYA		0.0031
																								GYGGGAA	E2F8, ZNF75A, RBPJ_1, E2F7	0.0034
																								GTYAATCA	Pbx3	0.0037
																								AATAAY	AIRE_2	0.0061
																								CTGGGCTS		0.0065
																								GTGKGGA	FOXO6.2, FOXO3.2, FOXO1.2, FOXO1_5, FOXO4.2, FOXO4_5	0.0065
																								ACATTTCW		0.0065
																								ACCATAGA		0.0094
																								GTCAYCAC		0.033
																								CTTCCTCW	PU.1, Spic, SPI1_known4	0.041
