# Supplementary material for: Pancreatic islet chromatin accessibility and conformation reveals distal enhancer networks of type 2 diabetes risk
Source: Nat Commun. 2019 May 7;10:2078. doi: 10.1038/s41467-019-09975-4 (PMC6505525; doi:10.1038/s41467-019-09975-4)
Supplement: Supplementary file 6 — Supplementary Data 3 [file 41467_2019_9975_MOESM6_ESM.xlsx]

## Sheet: Sheet1
Supplmentary Data 3. Hi-C loops identified in pancreatic islet samples
Anchor 1			Anchor 2
Chr	Start	End	Chr	Start	End	Samples
chr1	720000	730000	chr1	224200000	224210000	ISL_1,
chr1	820000	830000	chr1	5730000	5740000	ISL_1,ISL_5,ISL_6,Pool
chr1	1050000	1060000	chr1	1180000	1190000	ISL_5
chr1	1345000	1350000	chr1	1440000	1445000	Pool
chr1	1585000	1590000	chr1	1645000	1650000	ISL_1,ISL_5
chr1	1620000	1630000	chr1	1670000	1680000	Pool
chr1	1700000	1710000	chr1	1830000	1840000	ISL_5
chr1	1880000	1890000	chr1	2100000	2110000	Pool
chr1	1890000	1895000	chr1	1970000	1975000	ISL_5
chr1	2120000	2125000	chr1	2320000	2325000	ISL_5,ISL_6,Pool
chr1	2160000	2170000	chr1	2240000	2250000	ISL_5
chr1	2350000	2360000	chr1	2480000	2490000	ISL_5
chr1	2350000	2360000	chr1	3340000	3350000	ISL_5
chr1	2350000	2375000	chr1	3525000	3550000	ISL_6,Pool
chr1	2920000	2930000	chr1	3320000	3330000	ISL_6,Pool
chr1	2975000	3000000	chr1	3175000	3200000	ISL_6,Pool
chr1	3365000	3370000	chr1	3400000	3405000	ISL_5
chr1	3365000	3370000	chr1	3535000	3540000	ISL_5
chr1	3405000	3410000	chr1	3535000	3540000	ISL_5
chr1	3480000	3490000	chr1	3530000	3540000	ISL_5
chr1	4710000	4720000	chr1	5800000	5810000	Pool
chr1	4710000	4720000	chr1	6030000	6040000	ISL_5
chr1	5570000	5580000	chr1	6030000	6040000	ISL_5,ISL_6,Pool
chr1	5570000	5575000	chr1	5805000	5810000	ISL_5
chr1	5730000	5740000	chr1	91850000	91860000	ISL_1,
chr1	5730000	5740000	chr1	143450000	143460000	Pool
chr1	6110000	6115000	chr1	6300000	6305000	ISL_5
chr1	6110000	6120000	chr1	6240000	6250000	ISL_5
chr1	6110000	6120000	chr1	6400000	6410000	ISL_5
chr1	6305000	6310000	chr1	6400000	6405000	ISL_5
chr1	6420000	6425000	chr1	6460000	6465000	ISL_5
chr1	6500000	6510000	chr1	17020000	17030000	ISL_1,
chr1	6540000	6550000	chr1	6700000	6710000	ISL_5
chr1	6780000	6790000	chr1	7700000	7710000	ISL_6,Pool
chr1	6780000	6790000	chr1	6940000	6950000	ISL_5
chr1	6780000	6790000	chr1	7270000	7280000	ISL_5
chr1	6850000	6860000	chr1	7270000	7280000	ISL_5
chr1	7100000	7105000	chr1	7705000	7710000	ISL_5,ISL_6,Pool
chr1	7280000	7290000	chr1	7700000	7710000	ISL_5,ISL_6,Pool
chr1	7725000	7730000	chr1	7810000	7815000	ISL_1,ISL_5,ISL_6,Pool
chr1	7730000	7735000	chr1	7960000	7965000	ISL_5,ISL_6,Pool
chr1	8040000	8045000	chr1	8370000	8375000	ISL_1,ISL_5,ISL_6,Pool
chr1	8090000	8100000	chr1	8210000	8220000	ISL_5
chr1	8150000	8160000	chr1	8220000	8230000	ISL_1,
chr1	8320000	8325000	chr1	8370000	8375000	ISL_5
chr1	8620000	8630000	chr1	8910000	8920000	ISL_5,ISL_6,Pool
chr1	8620000	8625000	chr1	8730000	8735000	Pool
chr1	8620000	8625000	chr1	8785000	8790000	ISL_1,
chr1	8975000	8980000	chr1	9050000	9055000	ISL_5
chr1	9170000	9175000	chr1	9255000	9260000	ISL_5
chr1	9325000	9330000	chr1	9550000	9555000	ISL_5,ISL_6,Pool
chr1	9325000	9350000	chr1	9500000	9525000	ISL_5,ISL_6,Pool
chr1	9550000	9555000	chr1	9635000	9640000	ISL_1,ISL_5
chr1	9685000	9690000	chr1	9925000	9930000	ISL_5,ISL_6,Pool
chr1	9850000	9855000	chr1	9925000	9930000	ISL_5
chr1	9930000	9935000	chr1	10000000	10005000	ISL_5
chr1	9930000	9940000	chr1	10080000	10090000	ISL_5
chr1	10010000	10015000	chr1	10090000	10095000	ISL_1,ISL_5
chr1	10490000	10495000	chr1	10555000	10560000	ISL_5
chr1	10565000	10570000	chr1	10930000	10935000	ISL_1,ISL_5,ISL_6,Pool
chr1	10560000	10570000	chr1	11000000	11010000	ISL_5
chr1	10565000	10570000	chr1	10845000	10850000	ISL_5
chr1	10750000	10755000	chr1	10850000	10855000	ISL_1,ISL_5
chr1	10750000	10760000	chr1	10920000	10930000	ISL_5
chr1	11295000	11300000	chr1	11700000	11705000	ISL_5
chr1	11390000	11400000	chr1	11690000	11700000	ISL_5,ISL_6,Pool
chr1	11535000	11540000	chr1	11700000	11705000	ISL_5
chr1	11720000	11725000	chr1	11780000	11785000	ISL_5
chr1	11900000	11905000	chr1	11955000	11960000	ISL_5
chr1	12185000	12190000	chr1	12270000	12275000	ISL_1,ISL_5,ISL_6,Pool
chr1	12330000	12340000	chr1	12670000	12680000	ISL_5,ISL_6,Pool
chr1	13990000	14000000	chr1	15370000	15380000	ISL_1,
chr1	13990000	13995000	chr1	14285000	14290000	ISL_1,ISL_5,ISL_6,Pool
chr1	14295000	14300000	chr1	15370000	15375000	ISL_5,ISL_6,Pool
chr1	14440000	14445000	chr1	15370000	15375000	ISL_5
chr1	15250000	15255000	chr1	15350000	15355000	ISL_5
chr1	15475000	15480000	chr1	15600000	15605000	ISL_1,ISL_5,ISL_6,Pool
chr1	15475000	15480000	chr1	15530000	15535000	Pool
chr1	15640000	15650000	chr1	15820000	15830000	ISL_5
chr1	15645000	15650000	chr1	15750000	15755000	ISL_5
chr1	15850000	15860000	chr1	16060000	16070000	ISL_5
chr1	15920000	15925000	chr1	16065000	16070000	ISL_5
chr1	16120000	16130000	chr1	16230000	16240000	ISL_1,
chr1	16330000	16340000	chr1	16380000	16390000	ISL_5
chr1	16330000	16340000	chr1	16510000	16520000	ISL_5
chr1	16330000	16340000	chr1	16680000	16690000	ISL_5
chr1	16405000	16410000	chr1	16510000	16515000	ISL_1,ISL_5,ISL_6,Pool
chr1	16405000	16410000	chr1	16690000	16695000	ISL_5
chr1	16405000	16410000	chr1	16565000	16570000	ISL_5
chr1	16730000	16740000	chr1	234910000	234920000	Pool
chr1	16765000	16770000	chr1	16845000	16850000	ISL_5
chr1	16830000	16840000	chr1	16970000	16980000	ISL_1,
chr1	16830000	16840000	chr1	149220000	149230000	Pool
chr1	16830000	16840000	chr1	234910000	234920000	ISL_1,ISL_5
chr1	16875000	16900000	chr1	145375000	145400000	ISL_6,Pool
chr1	16920000	16925000	chr1	21790000	21795000	ISL_1,ISL_5
chr1	16930000	16940000	chr1	120400000	120410000	Pool
chr1	16960000	16965000	chr1	234915000	234920000	ISL_1,ISL_5
chr1	16945000	16950000	chr1	17270000	17275000	ISL_1,
chr1	17000000	17025000	chr1	145375000	145400000	ISL_6,Pool
chr1	17050000	17055000	chr1	17200000	17205000	Pool
chr1	17050000	17055000	chr1	234915000	234920000	ISL_1,ISL_5,ISL_6,Pool
chr1	17220000	17230000	chr1	234910000	234920000	Pool
chr1	17230000	17240000	chr1	149220000	149230000	ISL_1,ISL_5
chr1	17230000	17240000	chr1	144530000	144540000	ISL_5
chr1	17260000	17270000	chr1	234910000	234920000	ISL_1,
chr1	17280000	17285000	chr1	17370000	17375000	ISL_1,ISL_5
chr1	17385000	17390000	chr1	17555000	17560000	ISL_5
chr1	17450000	17455000	chr1	17730000	17735000	ISL_5
chr1	17450000	17455000	chr1	17560000	17565000	ISL_1,ISL_5
chr1	17740000	17750000	chr1	17930000	17940000	Pool
chr1	17800000	17825000	chr1	18900000	18925000	ISL_6,Pool
chr1	17810000	17820000	chr1	18420000	18430000	Pool
chr1	17825000	17830000	chr1	17930000	17935000	ISL_1,ISL_5,ISL_6,Pool
chr1	17970000	17980000	chr1	18910000	18920000	ISL_5,ISL_6,Pool
chr1	17980000	17990000	chr1	18240000	18250000	ISL_5
chr1	18225000	18250000	chr1	18625000	18650000	ISL_6,Pool
chr1	18245000	18250000	chr1	18905000	18910000	ISL_1,ISL_5,ISL_6,Pool
chr1	18420000	18430000	chr1	18560000	18570000	ISL_6,Pool
chr1	18620000	18630000	chr1	18900000	18910000	ISL_5
chr1	18925000	18930000	chr1	19145000	19150000	ISL_5,ISL_6,Pool
chr1	18920000	18930000	chr1	19200000	19210000	ISL_5
chr1	19230000	19240000	chr1	19400000	19410000	ISL_5,ISL_6,Pool
chr1	19715000	19720000	chr1	19975000	19980000	ISL_5
chr1	19810000	19820000	chr1	19970000	19980000	ISL_5
chr1	20080000	20085000	chr1	20195000	20200000	ISL_5
chr1	20130000	20140000	chr1	20190000	20200000	ISL_5
chr1	20250000	20255000	chr1	20480000	20485000	ISL_5,ISL_6,Pool
chr1	20240000	20245000	chr1	20820000	20825000	ISL_5,ISL_6,Pool
chr1	20535000	20540000	chr1	20755000	20760000	ISL_5
chr1	20535000	20540000	chr1	20820000	20825000	ISL_1,ISL_5,ISL_6,Pool
chr1	20540000	20550000	chr1	20690000	20700000	ISL_5
chr1	20695000	20700000	chr1	20815000	20820000	ISL_5,ISL_6,Pool
chr1	20760000	20770000	chr1	20810000	20820000	ISL_5
chr1	20845000	20850000	chr1	20960000	20965000	ISL_1,ISL_5,ISL_6,Pool
chr1	21020000	21030000	chr1	21520000	21530000	ISL_5,ISL_6,Pool
chr1	21550000	21560000	chr1	21910000	21920000	ISL_5
chr1	21555000	21560000	chr1	21695000	21700000	ISL_1,ISL_5,ISL_6,Pool
chr1	21690000	21700000	chr1	21980000	21990000	ISL_5
chr1	21750000	21755000	chr1	21805000	21810000	ISL_1,
chr1	21830000	21840000	chr1	21980000	21990000	ISL_5
chr1	21910000	21915000	chr1	21980000	21985000	ISL_5
chr1	22020000	22030000	chr1	22280000	22290000	ISL_5
chr1	22425000	22450000	chr1	22950000	22975000	ISL_6,Pool
chr1	22430000	22435000	chr1	22740000	22745000	ISL_1,ISL_5,ISL_6,Pool
chr1	22460000	22470000	chr1	22600000	22610000	ISL_5
chr1	22470000	22475000	chr1	22505000	22510000	ISL_5
chr1	22745000	22750000	chr1	22970000	22975000	ISL_1,ISL_5,ISL_6,Pool
chr1	22850000	22860000	chr1	22970000	22980000	ISL_5
chr1	23020000	23030000	chr1	23210000	23220000	Pool
chr1	23300000	23305000	chr1	23415000	23420000	ISL_5
chr1	23300000	23305000	chr1	23510000	23515000	ISL_5
chr1	23300000	23310000	chr1	23600000	23610000	Pool
chr1	23420000	23425000	chr1	23510000	23515000	ISL_1,ISL_5,ISL_6,Pool
chr1	23420000	23430000	chr1	23590000	23600000	ISL_5
chr1	23870000	23875000	chr1	23960000	23965000	ISL_1,ISL_5,ISL_6,Pool
chr1	24130000	24135000	chr1	24195000	24200000	ISL_5
chr1	24190000	24200000	chr1	24270000	24280000	ISL_5
chr1	24525000	24530000	chr1	24715000	24720000	ISL_1,ISL_5,ISL_6,Pool
chr1	24520000	24530000	chr1	24950000	24960000	ISL_5,ISL_6,Pool
chr1	24725000	24750000	chr1	24950000	24975000	ISL_6,Pool
chr1	24830000	24840000	chr1	24960000	24970000	ISL_5
chr1	25010000	25020000	chr1	25530000	25540000	ISL_5
chr1	25015000	25020000	chr1	25160000	25165000	ISL_1,ISL_5,ISL_6,Pool
chr1	25175000	25180000	chr1	25530000	25535000	ISL_5,ISL_6,Pool
chr1	25560000	25570000	chr1	26130000	26140000	Pool
chr1	25575000	25580000	chr1	25665000	25670000	Pool
chr1	25610000	25615000	chr1	25725000	25730000	ISL_1,ISL_6,Pool
chr1	25830000	25835000	chr1	26140000	26145000	ISL_5,ISL_6,Pool
chr1	25945000	25950000	chr1	26120000	26125000	ISL_1,ISL_5,ISL_6,Pool
chr1	25940000	25950000	chr1	26060000	26070000	ISL_5
chr1	26150000	26160000	chr1	26320000	26330000	ISL_5
chr1	26220000	26225000	chr1	26325000	26330000	ISL_1,ISL_5
chr1	26360000	26370000	chr1	26470000	26480000	ISL_5
chr1	26430000	26435000	chr1	26470000	26475000	ISL_1,ISL_5
chr1	26430000	26440000	chr1	26550000	26560000	Pool
chr1	26450000	26460000	chr1	91850000	91860000	ISL_1,ISL_5
chr1	26450000	26460000	chr1	156180000	156190000	ISL_1,ISL_5,ISL_6,Pool
chr1	26495000	26500000	chr1	26550000	26555000	ISL_5
chr1	26930000	26935000	chr1	27120000	27125000	ISL_1,ISL_5,ISL_6,Pool
chr1	26945000	26950000	chr1	27015000	27020000	ISL_1,ISL_5
chr1	27020000	27025000	chr1	27095000	27100000	ISL_6,Pool
chr1	27300000	27310000	chr1	27610000	27620000	ISL_5
chr1	27370000	27375000	chr1	27420000	27425000	ISL_1,ISL_5,ISL_6,Pool
chr1	27425000	27450000	chr1	27600000	27625000	ISL_1,ISL_6,Pool
chr1	27430000	27440000	chr1	27520000	27530000	Pool
chr1	27520000	27525000	chr1	27605000	27610000	ISL_5
chr1	27625000	27630000	chr1	27715000	27720000	ISL_5,ISL_6,Pool
chr1	27620000	27630000	chr1	27930000	27940000	Pool
chr1	27720000	27730000	chr1	27930000	27940000	ISL_5,ISL_6,Pool
chr1	27880000	27885000	chr1	27925000	27930000	ISL_5
chr1	27880000	27890000	chr1	27980000	27990000	Pool
chr1	27935000	27940000	chr1	27990000	27995000	ISL_1,ISL_5
chr1	27995000	28000000	chr1	28045000	28050000	ISL_5
chr1	28185000	28190000	chr1	28305000	28310000	ISL_5
chr1	28420000	28430000	chr1	28530000	28540000	Pool
chr1	28580000	28590000	chr1	28690000	28700000	ISL_1,
chr1	28970000	28975000	chr1	29060000	29065000	Pool
chr1	28970000	28980000	chr1	29200000	29210000	ISL_5
chr1	29105000	29110000	chr1	29355000	29360000	ISL_5,ISL_6,Pool
chr1	29110000	29115000	chr1	29200000	29205000	ISL_1,ISL_5,ISL_6,Pool
chr1	29205000	29210000	chr1	29530000	29535000	ISL_1,ISL_5,ISL_6,Pool
chr1	29205000	29210000	chr1	29355000	29360000	ISL_1,ISL_5,ISL_6,Pool
chr1	29210000	29220000	chr1	31180000	31190000	Pool
chr1	29555000	29560000	chr1	31180000	31185000	ISL_1,ISL_5,ISL_6,Pool
chr1	29560000	29570000	chr1	30850000	30860000	ISL_5,ISL_6,Pool
chr1	29560000	29565000	chr1	30555000	30560000	ISL_5,ISL_6,Pool
chr1	30260000	30270000	chr1	30550000	30560000	ISL_5
chr1	31195000	31200000	chr1	31250000	31255000	ISL_5
chr1	31195000	31200000	chr1	31380000	31385000	ISL_5
chr1	31275000	31280000	chr1	31385000	31390000	ISL_1,ISL_5,ISL_6,Pool
chr1	31660000	31670000	chr1	32000000	32010000	Pool
chr1	31865000	31870000	chr1	32015000	32020000	ISL_1,ISL_5,ISL_6,Pool
chr1	32025000	32030000	chr1	32085000	32090000	ISL_5
chr1	32120000	32130000	chr1	32420000	32430000	Pool
chr1	32130000	32135000	chr1	32260000	32265000	ISL_1,ISL_5
chr1	32280000	32290000	chr1	32420000	32430000	Pool
chr1	32860000	32870000	chr1	33240000	33250000	ISL_5
chr1	33175000	33180000	chr1	33230000	33235000	ISL_5
chr1	33395000	33400000	chr1	33520000	33525000	ISL_5
chr1	33560000	33570000	chr1	34070000	34080000	ISL_5
chr1	33680000	33690000	chr1	33830000	33840000	ISL_5
chr1	33680000	33690000	chr1	33920000	33930000	ISL_5
chr1	33760000	33765000	chr1	33830000	33835000	ISL_1,ISL_5
chr1	33760000	33770000	chr1	33910000	33920000	ISL_5,ISL_6,Pool
chr1	33830000	33835000	chr1	33935000	33940000	ISL_5
chr1	34105000	34110000	chr1	35065000	35070000	ISL_5,ISL_6,Pool
chr1	34100000	34105000	chr1	35210000	35215000	ISL_5,ISL_6,Pool
chr1	35250000	35255000	chr1	35315000	35320000	ISL_5
chr1	35660000	35670000	chr1	35760000	35770000	ISL_5
chr1	35915000	35920000	chr1	36180000	36185000	ISL_5,ISL_6,Pool
chr1	36035000	36040000	chr1	36185000	36190000	ISL_1,ISL_5
chr1	36565000	36570000	chr1	36650000	36655000	ISL_5,ISL_6,Pool
chr1	36560000	36570000	chr1	36750000	36760000	ISL_1,ISL_5
chr1	36565000	36570000	chr1	36885000	36890000	ISL_5
chr1	36610000	36620000	chr1	36750000	36760000	ISL_1,ISL_5
chr1	36615000	36620000	chr1	36650000	36655000	ISL_5
chr1	36760000	36770000	chr1	36830000	36840000	ISL_5
chr1	37020000	37030000	chr1	37900000	37910000	ISL_6,Pool
chr1	37160000	37170000	chr1	37900000	37910000	ISL_5,ISL_6,Pool
chr1	37160000	37170000	chr1	37500000	37510000	ISL_5
chr1	37920000	37925000	chr1	38145000	38150000	ISL_5,ISL_6,Pool
chr1	38070000	38075000	chr1	38140000	38145000	ISL_5
chr1	38165000	38170000	chr1	38250000	38255000	Pool
chr1	38350000	38360000	chr1	38440000	38450000	ISL_5
chr1	38490000	38500000	chr1	39280000	39290000	ISL_5,ISL_6,Pool
chr1	39320000	39330000	chr1	39450000	39460000	Pool
chr1	39565000	39570000	chr1	39725000	39730000	ISL_1,ISL_5,ISL_6,Pool
chr1	39560000	39570000	chr1	40000000	40010000	ISL_5
chr1	39575000	39580000	chr1	39650000	39655000	ISL_1,ISL_5
chr1	39660000	39670000	chr1	39710000	39720000	ISL_1,
chr1	39780000	39790000	chr1	39910000	39920000	ISL_5
chr1	39980000	39990000	chr1	40230000	40240000	ISL_1,
chr1	40070000	40080000	chr1	40180000	40190000	ISL_5,ISL_6,Pool
chr1	40070000	40075000	chr1	40120000	40125000	Pool
chr1	40285000	40290000	chr1	40435000	40440000	ISL_5,ISL_6,Pool
chr1	40285000	40290000	chr1	40370000	40375000	ISL_1,ISL_5
chr1	40380000	40385000	chr1	40440000	40445000	ISL_5,ISL_6,Pool
chr1	40545000	40550000	chr1	40800000	40805000	ISL_5
chr1	40610000	40615000	chr1	40800000	40805000	ISL_5,ISL_6,Pool
chr1	40610000	40615000	chr1	40870000	40875000	ISL_5
chr1	40620000	40630000	chr1	40720000	40730000	ISL_5
chr1	40800000	40805000	chr1	40865000	40870000	ISL_5
chr1	41075000	41100000	chr1	41400000	41425000	ISL_6,Pool
chr1	41080000	41090000	chr1	41310000	41320000	ISL_5
chr1	41310000	41315000	chr1	41415000	41420000	ISL_1,ISL_5,ISL_6,Pool
chr1	41730000	41740000	chr1	41870000	41880000	ISL_1,ISL_5
chr1	41780000	41790000	chr1	41880000	41890000	ISL_5,ISL_6,Pool
chr1	42040000	42050000	chr1	42630000	42640000	ISL_5
chr1	42805000	42810000	chr1	42920000	42925000	ISL_5
chr1	43040000	43050000	chr1	43210000	43220000	ISL_5
chr1	43240000	43250000	chr1	43380000	43390000	ISL_5
chr1	43245000	43250000	chr1	43535000	43540000	ISL_5
chr1	43385000	43390000	chr1	43535000	43540000	ISL_1,ISL_5,ISL_6,Pool
chr1	43690000	43695000	chr1	43880000	43885000	ISL_1,ISL_5,ISL_6,Pool
chr1	43690000	43700000	chr1	43820000	43830000	ISL_5
chr1	43750000	43755000	chr1	43820000	43825000	ISL_5
chr1	43990000	44000000	chr1	44110000	44120000	ISL_5
chr1	43995000	44000000	chr1	44030000	44035000	ISL_5
chr1	44225000	44230000	chr1	44400000	44405000	ISL_5
chr1	44225000	44230000	chr1	44510000	44515000	ISL_5
chr1	44470000	44475000	chr1	44505000	44510000	ISL_1,ISL_5
chr1	44680000	44690000	chr1	45060000	45070000	ISL_5,ISL_6,Pool
chr1	44680000	44685000	chr1	44760000	44765000	ISL_1,
chr1	44685000	44690000	chr1	45115000	45120000	ISL_5
chr1	45480000	45485000	chr1	45955000	45960000	ISL_5
chr1	45480000	45485000	chr1	45670000	45675000	ISL_5
chr1	45480000	45485000	chr1	45765000	45770000	ISL_1,ISL_5,ISL_6,Pool
chr1	45480000	45485000	chr1	46045000	46050000	ISL_1,
chr1	45675000	45680000	chr1	45760000	45765000	ISL_5
chr1	45810000	45815000	chr1	46025000	46030000	ISL_5
chr1	45825000	45830000	chr1	45955000	45960000	ISL_1,ISL_5,ISL_6,Pool
chr1	45980000	45985000	chr1	46025000	46030000	ISL_5,ISL_6,Pool
chr1	46215000	46220000	chr1	46265000	46270000	Pool
chr1	46500000	46505000	chr1	46645000	46650000	ISL_1,ISL_5,ISL_6,Pool
chr1	46770000	46775000	chr1	46805000	46810000	ISL_5
chr1	46910000	46915000	chr1	46990000	46995000	ISL_5
chr1	46910000	46920000	chr1	47190000	47200000	ISL_5
chr1	47210000	47215000	chr1	47450000	47455000	ISL_5,ISL_6,Pool
chr1	47640000	47650000	chr1	48170000	48180000	ISL_6,Pool
chr1	47660000	47670000	chr1	47880000	47890000	ISL_5
chr1	47900000	47905000	chr1	48175000	48180000	ISL_1,ISL_5,ISL_6,Pool
chr1	48570000	48580000	chr1	50810000	50820000	ISL_5,ISL_6,Pool
chr1	48570000	48575000	chr1	48665000	48670000	ISL_1,ISL_5
chr1	48570000	48580000	chr1	48960000	48970000	ISL_5
chr1	49025000	49050000	chr1	50800000	50825000	ISL_6,Pool
chr1	49040000	49050000	chr1	49160000	49170000	ISL_5
chr1	49145000	49150000	chr1	50810000	50815000	ISL_5,ISL_6,Pool
chr1	49910000	49915000	chr1	50000000	50005000	ISL_1,
chr1	50570000	50580000	chr1	50720000	50730000	Pool
chr1	50660000	50670000	chr1	50790000	50800000	ISL_5
chr1	50760000	50770000	chr1	91850000	91860000	ISL_1,
chr1	50760000	50770000	chr1	156180000	156190000	Pool
chr1	50830000	50840000	chr1	51070000	51080000	ISL_5
chr1	50830000	50840000	chr1	51170000	51180000	ISL_5
chr1	51235000	51240000	chr1	51655000	51660000	ISL_5,ISL_6,Pool
chr1	51240000	51250000	chr1	51430000	51440000	ISL_5
chr1	51240000	51245000	chr1	51515000	51520000	ISL_5
chr1	51390000	51400000	chr1	51650000	51660000	ISL_5
chr1	51660000	51665000	chr1	51695000	51700000	ISL_5
chr1	52090000	52100000	chr1	52230000	52240000	ISL_5
chr1	52360000	52365000	chr1	52465000	52470000	ISL_1,ISL_5,ISL_6,Pool
chr1	52605000	52610000	chr1	52760000	52765000	ISL_1,ISL_5
chr1	53160000	53170000	chr1	53380000	53390000	ISL_5
chr1	53165000	53170000	chr1	53645000	53650000	ISL_5
chr1	53390000	53395000	chr1	53645000	53650000	ISL_5
chr1	53740000	53745000	chr1	53855000	53860000	ISL_1,ISL_5,ISL_6,Pool
chr1	53950000	53960000	chr1	54210000	54220000	ISL_5
chr1	54345000	54350000	chr1	54420000	54425000	ISL_5
chr1	54530000	54540000	chr1	54950000	54960000	ISL_5,ISL_6,Pool
chr1	54530000	54540000	chr1	55270000	55280000	Pool
chr1	54580000	54590000	chr1	54870000	54880000	ISL_5
chr1	54585000	54590000	chr1	54955000	54960000	ISL_5
chr1	54735000	54740000	chr1	54870000	54875000	ISL_1,ISL_5,ISL_6,Pool
chr1	54735000	54740000	chr1	54950000	54955000	ISL_1,ISL_5
chr1	54870000	54875000	chr1	54950000	54955000	ISL_1,ISL_5,ISL_6,Pool
chr1	54960000	54970000	chr1	55270000	55280000	ISL_5
chr1	55410000	55415000	chr1	55485000	55490000	ISL_1,ISL_5,ISL_6,Pool
chr1	55605000	55610000	chr1	57050000	57055000	ISL_5
chr1	55605000	55610000	chr1	55740000	55745000	ISL_1,ISL_5,ISL_6,Pool
chr1	55750000	55755000	chr1	57050000	57055000	ISL_5,ISL_6,Pool
chr1	55740000	55750000	chr1	57280000	57290000	ISL_5
chr1	55750000	55760000	chr1	57170000	57180000	ISL_5
chr1	55840000	55850000	chr1	57040000	57050000	ISL_5
chr1	57220000	57225000	chr1	57285000	57290000	ISL_5
chr1	57290000	57300000	chr1	58290000	58300000	ISL_5
chr1	57290000	57300000	chr1	58510000	58520000	ISL_5
chr1	57290000	57300000	chr1	58620000	58630000	Pool
chr1	57300000	57310000	chr1	59010000	59020000	ISL_5
chr1	58980000	58985000	chr1	59115000	59120000	ISL_1,ISL_5,ISL_6,Pool
chr1	58975000	58980000	chr1	59010000	59015000	ISL_5
chr1	59200000	59205000	chr1	59235000	59240000	ISL_5
chr1	59200000	59205000	chr1	60160000	60165000	ISL_5,ISL_6,Pool
chr1	59250000	59260000	chr1	59760000	59770000	ISL_5
chr1	59615000	59620000	chr1	59760000	59765000	ISL_5
chr1	59760000	59770000	chr1	60160000	60170000	ISL_5,ISL_6,Pool
chr1	59850000	59860000	chr1	60160000	60170000	ISL_5
chr1	60360000	60365000	chr1	60410000	60415000	ISL_5
chr1	60430000	60440000	chr1	61800000	61810000	Pool
chr1	60440000	60450000	chr1	61500000	61510000	ISL_5
chr1	60440000	60450000	chr1	62310000	62320000	Pool
chr1	60740000	60750000	chr1	61500000	61510000	ISL_5
chr1	61510000	61520000	chr1	61650000	61660000	ISL_5
chr1	61510000	61520000	chr1	61920000	61930000	ISL_5
chr1	61520000	61525000	chr1	61800000	61805000	ISL_5
chr1	62625000	62650000	chr1	63200000	63225000	ISL_6,Pool
chr1	62640000	62645000	chr1	62875000	62880000	ISL_1,ISL_5,ISL_6,Pool
chr1	62995000	63000000	chr1	63210000	63215000	ISL_1,ISL_5,ISL_6,Pool
chr1	63300000	63325000	chr1	64700000	64725000	ISL_6,Pool
chr1	64085000	64090000	chr1	64705000	64710000	ISL_5
chr1	64140000	64145000	chr1	64605000	64610000	ISL_1,ISL_5,ISL_6,Pool
chr1	64140000	64145000	chr1	64705000	64710000	ISL_5,ISL_6,Pool
chr1	64150000	64160000	chr1	64230000	64240000	ISL_5
chr1	64240000	64245000	chr1	64605000	64610000	ISL_5,ISL_6,Pool
chr1	64230000	64240000	chr1	64700000	64710000	ISL_5
chr1	64730000	64740000	chr1	65140000	65150000	ISL_5,ISL_6,Pool
chr1	64730000	64735000	chr1	65290000	65295000	ISL_1,ISL_5,ISL_6,Pool
chr1	65150000	65160000	chr1	65290000	65300000	ISL_5
chr1	65200000	65210000	chr1	65280000	65290000	ISL_5
chr1	65360000	65370000	chr1	65420000	65430000	ISL_1,ISL_5,ISL_6,Pool
chr1	65700000	65705000	chr1	66150000	66155000	ISL_5,ISL_6,Pool
chr1	65710000	65720000	chr1	65880000	65890000	ISL_5,ISL_6,Pool
chr1	65730000	65735000	chr1	65770000	65775000	ISL_5
chr1	65890000	65900000	chr1	66150000	66160000	ISL_5
chr1	66415000	66420000	chr1	66915000	66920000	ISL_5,ISL_6,Pool
chr1	66415000	66420000	chr1	66705000	66710000	ISL_1,ISL_5,ISL_6,Pool
chr1	66710000	66720000	chr1	67190000	67200000	ISL_5
chr1	66720000	66725000	chr1	66900000	66905000	ISL_1,ISL_5,ISL_6,Pool
chr1	66730000	66740000	chr1	66790000	66800000	ISL_5
chr1	67225000	67230000	chr1	67615000	67620000	ISL_5
chr1	67460000	67465000	chr1	67610000	67615000	ISL_5,ISL_6,Pool
chr1	67460000	67470000	chr1	67960000	67970000	Pool
chr1	67520000	67525000	chr1	67610000	67615000	Pool
chr1	67695000	67700000	chr1	67965000	67970000	ISL_5,ISL_6,Pool
chr1	67810000	67815000	chr1	67965000	67970000	ISL_5,ISL_6,Pool
chr1	67995000	68000000	chr1	68225000	68230000	ISL_1,ISL_5,ISL_6,Pool
chr1	68000000	68010000	chr1	68570000	68580000	ISL_5
chr1	68000000	68010000	chr1	68150000	68160000	ISL_5
chr1	68020000	68030000	chr1	68100000	68110000	ISL_1,
chr1	68150000	68155000	chr1	68225000	68230000	ISL_1,ISL_5
chr1	68235000	68240000	chr1	68305000	68310000	ISL_5
chr1	68230000	68240000	chr1	68570000	68580000	ISL_5
chr1	68320000	68330000	chr1	68800000	68810000	ISL_5,ISL_6,Pool
chr1	68315000	68320000	chr1	68570000	68575000	ISL_1,ISL_5
chr1	68320000	68330000	chr1	68510000	68520000	ISL_5
chr1	68580000	68590000	chr1	68690000	68700000	ISL_5
chr1	68585000	68590000	chr1	68805000	68810000	ISL_1,ISL_5,ISL_6,Pool
chr1	68580000	68590000	chr1	68900000	68910000	ISL_5
chr1	68700000	68705000	chr1	68780000	68785000	ISL_5
chr1	69060000	69070000	chr1	70190000	70200000	ISL_5
chr1	70595000	70600000	chr1	70975000	70980000	ISL_5,ISL_6,Pool
chr1	70700000	70710000	chr1	71530000	71540000	ISL_5
chr1	70815000	70820000	chr1	70875000	70880000	Pool
chr1	70990000	70995000	chr1	71515000	71520000	ISL_5,ISL_6,Pool
chr1	71145000	71150000	chr1	71515000	71520000	ISL_1,ISL_5,ISL_6,Pool
chr1	72050000	72055000	chr1	72500000	72505000	ISL_5
chr1	72760000	72765000	chr1	72815000	72820000	Pool
chr1	75235000	75240000	chr1	75670000	75675000	ISL_1,ISL_5,ISL_6,Pool
chr1	75730000	75740000	chr1	76090000	76100000	ISL_5,ISL_6,Pool
chr1	76460000	76470000	chr1	77600000	77610000	Pool
chr1	76615000	76620000	chr1	77590000	77595000	ISL_5,ISL_6,Pool
chr1	76620000	76630000	chr1	77330000	77340000	ISL_5,ISL_6,Pool
chr1	76620000	76630000	chr1	76790000	76800000	ISL_5
chr1	76790000	76800000	chr1	77600000	77610000	ISL_5,ISL_6,Pool
chr1	76795000	76800000	chr1	77330000	77335000	ISL_5
chr1	77350000	77360000	chr1	77590000	77600000	Pool
chr1	77610000	77615000	chr1	78000000	78005000	ISL_5
chr1	77615000	77620000	chr1	78150000	78155000	ISL_5
chr1	77680000	77690000	chr1	78000000	78010000	ISL_5
chr1	78290000	78300000	chr1	78570000	78580000	ISL_5
chr1	78445000	78450000	chr1	78575000	78580000	ISL_5
chr1	78590000	78600000	chr1	79140000	79150000	ISL_5
chr1	78600000	78605000	chr1	79070000	79075000	ISL_1,ISL_5,ISL_6,Pool
chr1	79300000	79310000	chr1	79810000	79820000	ISL_5
chr1	82010000	82020000	chr1	84320000	84330000	ISL_5
chr1	84390000	84400000	chr1	85230000	85240000	ISL_5,ISL_6,Pool
chr1	84385000	84390000	chr1	84900000	84905000	ISL_5
chr1	84390000	84395000	chr1	84590000	84595000	ISL_1,ISL_5,ISL_6,Pool
chr1	84615000	84620000	chr1	85235000	85240000	ISL_5,ISL_6,Pool
chr1	84615000	84620000	chr1	84900000	84905000	ISL_1,ISL_5,ISL_6,Pool
chr1	84620000	84630000	chr1	84760000	84770000	ISL_5
chr1	84620000	84630000	chr1	85080000	85090000	Pool
chr1	84760000	84765000	chr1	84895000	84900000	ISL_5
chr1	84770000	84780000	chr1	84820000	84830000	ISL_5
chr1	84900000	84910000	chr1	85210000	85220000	ISL_5,ISL_6,Pool
chr1	84910000	84920000	chr1	85390000	85400000	ISL_6,Pool
chr1	84965000	84970000	chr1	85080000	85085000	ISL_1,ISL_5
chr1	85030000	85040000	chr1	85080000	85090000	ISL_5
chr1	85230000	85240000	chr1	85400000	85410000	ISL_5,ISL_6,Pool
chr1	85410000	85420000	chr1	85570000	85580000	ISL_5
chr1	85410000	85415000	chr1	85720000	85725000	ISL_5,ISL_6,Pool
chr1	85570000	85575000	chr1	85720000	85725000	ISL_5,ISL_6,Pool
chr1	85770000	85780000	chr1	86040000	86050000	Pool
chr1	85770000	85780000	chr1	86160000	86170000	ISL_5
chr1	85770000	85780000	chr1	86340000	86350000	ISL_5
chr1	85770000	85780000	chr1	86480000	86490000	ISL_5
chr1	85925000	85950000	chr1	86025000	86050000	ISL_1,ISL_6,Pool
chr1	85975000	86000000	chr1	145675000	145700000	ISL_6,Pool
chr1	86840000	86850000	chr1	86970000	86980000	ISL_5,ISL_6,Pool
chr1	86840000	86850000	chr1	87150000	87160000	ISL_5,ISL_6,Pool
chr1	86950000	86975000	chr1	87150000	87175000	ISL_6,Pool
chr1	87295000	87300000	chr1	87545000	87550000	ISL_5
chr1	87300000	87310000	chr1	87430000	87440000	ISL_5
chr1	87590000	87600000	chr1	88410000	88420000	Pool
chr1	87750000	87760000	chr1	88410000	88420000	ISL_5,ISL_6,Pool
chr1	87760000	87770000	chr1	88770000	88780000	Pool
chr1	89140000	89150000	chr1	89340000	89350000	ISL_5
chr1	89440000	89450000	chr1	90060000	90070000	Pool
chr1	89460000	89470000	chr1	89920000	89930000	ISL_1,ISL_5,ISL_6,Pool
chr1	89450000	89475000	chr1	90450000	90475000	ISL_6,Pool
chr1	89460000	89465000	chr1	89825000	89830000	ISL_1,ISL_5,ISL_6,Pool
chr1	89550000	89560000	chr1	89820000	89830000	ISL_5
chr1	89945000	89950000	chr1	90230000	90235000	ISL_5,ISL_6,Pool
chr1	89945000	89950000	chr1	90065000	90070000	ISL_5
chr1	89980000	89990000	chr1	90060000	90070000	ISL_5
chr1	90090000	90100000	chr1	90450000	90460000	Pool
chr1	90095000	90100000	chr1	90225000	90230000	ISL_1,ISL_5
chr1	90280000	90285000	chr1	90450000	90455000	ISL_1,ISL_5,ISL_6,Pool
chr1	91040000	91050000	chr1	91420000	91430000	ISL_5
chr1	91740000	91745000	chr1	92390000	92395000	ISL_5,ISL_6,Pool
chr1	91745000	91750000	chr1	91965000	91970000	ISL_5
chr1	91850000	91860000	chr1	108110000	108120000	ISL_1,ISL_5
chr1	91850000	91860000	chr1	112710000	112720000	Pool
chr1	91850000	91860000	chr1	142610000	142620000	Pool
chr1	91850000	91860000	chr1	143440000	143450000	Pool
chr1	91850000	91860000	chr1	143490000	143500000	Pool
chr1	91850000	91860000	chr1	145270000	145280000	ISL_1,ISL_5
chr1	91850000	91860000	chr1	156180000	156190000	ISL_1,ISL_5,ISL_6,Pool
chr1	91975000	91980000	chr1	92390000	92395000	ISL_1,ISL_5,ISL_6,Pool
chr1	92460000	92465000	chr1	92755000	92760000	ISL_5,ISL_6,Pool
chr1	92460000	92470000	chr1	93080000	93090000	ISL_5
chr1	92775000	92780000	chr1	93085000	93090000	ISL_5
chr1	93320000	93325000	chr1	93455000	93460000	ISL_1,ISL_5,ISL_6,Pool
chr1	93320000	93330000	chr1	93530000	93540000	ISL_5
chr1	93750000	93775000	chr1	94300000	94325000	ISL_6,Pool
chr1	93890000	93900000	chr1	94270000	94280000	ISL_1,ISL_5,ISL_6,Pool
chr1	93900000	93910000	chr1	94080000	94090000	ISL_5,ISL_6,Pool
chr1	93910000	93920000	chr1	94030000	94040000	ISL_5
chr1	94090000	94100000	chr1	94300000	94310000	ISL_1,ISL_5,ISL_6,Pool
chr1	94525000	94530000	chr1	94800000	94805000	ISL_1,ISL_5,ISL_6,Pool
chr1	94525000	94530000	chr1	94705000	94710000	ISL_5
chr1	94940000	94950000	chr1	95270000	95280000	ISL_5,ISL_6,Pool
chr1	94980000	94990000	chr1	95270000	95280000	ISL_5,ISL_6,Pool
chr1	94980000	94990000	chr1	95060000	95070000	ISL_5
chr1	95315000	95320000	chr1	95505000	95510000	ISL_1,ISL_5,ISL_6,Pool
chr1	95320000	95330000	chr1	95690000	95700000	ISL_5
chr1	95540000	95550000	chr1	95690000	95700000	ISL_5
chr1	96700000	96705000	chr1	98515000	98520000	ISL_6,Pool
chr1	97420000	97430000	chr1	98510000	98520000	ISL_5
chr1	97700000	97710000	chr1	98270000	98280000	Pool
chr1	97710000	97720000	chr1	98510000	98520000	ISL_5
chr1	99250000	99260000	chr1	99950000	99960000	ISL_5
chr1	99260000	99270000	chr1	100160000	100170000	ISL_5
chr1	99630000	99640000	chr1	100160000	100170000	ISL_6,Pool
chr1	99635000	99640000	chr1	99940000	99945000	ISL_1,ISL_5,ISL_6,Pool
chr1	100270000	100280000	chr1	101320000	101330000	ISL_5,ISL_6,Pool
chr1	100270000	100280000	chr1	100920000	100930000	ISL_5,ISL_6,Pool
chr1	100730000	100735000	chr1	100910000	100915000	ISL_5
chr1	100810000	100820000	chr1	100920000	100930000	ISL_5
chr1	100920000	100925000	chr1	101330000	101335000	ISL_5,ISL_6,Pool
chr1	101070000	101075000	chr1	101330000	101335000	ISL_5
chr1	101390000	101395000	chr1	101705000	101710000	ISL_5,ISL_6,Pool
chr1	101390000	101395000	chr1	101750000	101755000	ISL_5,ISL_6,Pool
chr1	101490000	101495000	chr1	101705000	101710000	ISL_5
chr1	101990000	102000000	chr1	102650000	102660000	Pool
chr1	105320000	105330000	chr1	106340000	106350000	ISL_5
chr1	106560000	106570000	chr1	108290000	108300000	Pool
chr1	107820000	107830000	chr1	108280000	108290000	ISL_5,ISL_6,Pool
chr1	107960000	107970000	chr1	108280000	108290000	ISL_5,ISL_6,Pool
chr1	108070000	108080000	chr1	108290000	108300000	ISL_6,Pool
chr1	108110000	108120000	chr1	156180000	156190000	ISL_1,
chr1	108320000	108330000	chr1	108500000	108510000	ISL_5
chr1	108320000	108325000	chr1	108670000	108675000	ISL_1,ISL_5,ISL_6,Pool
chr1	108725000	108750000	chr1	109175000	109200000	ISL_6,Pool
chr1	109050000	109055000	chr1	109185000	109190000	ISL_1,ISL_5,ISL_6,Pool
chr1	109235000	109240000	chr1	109285000	109290000	ISL_5
chr1	109370000	109375000	chr1	109440000	109445000	ISL_5
chr1	109655000	109660000	chr1	109735000	109740000	ISL_6,Pool
chr1	109800000	109810000	chr1	110070000	110080000	ISL_5
chr1	109805000	109810000	chr1	109940000	109945000	ISL_1,ISL_5,ISL_6,Pool
chr1	109960000	109970000	chr1	110070000	110080000	ISL_5
chr1	109980000	109985000	chr1	110015000	110020000	ISL_5
chr1	110035000	110040000	chr1	110070000	110075000	ISL_5
chr1	110085000	110090000	chr1	110525000	110530000	ISL_5,ISL_6,Pool
chr1	110085000	110090000	chr1	110165000	110170000	ISL_1,ISL_5,ISL_6,Pool
chr1	110085000	110090000	chr1	110315000	110320000	ISL_1,ISL_5,ISL_6,Pool
chr1	110170000	110180000	chr1	110520000	110530000	ISL_5,ISL_6,Pool
chr1	110320000	110325000	chr1	110520000	110525000	ISL_1,ISL_5,ISL_6,Pool
chr1	110320000	110330000	chr1	110450000	110460000	Pool
chr1	110745000	110750000	chr1	110995000	111000000	ISL_5,ISL_6,Pool
chr1	110745000	110750000	chr1	110855000	110860000	ISL_1,ISL_5,ISL_6,Pool
chr1	110950000	110955000	chr1	111000000	111005000	ISL_5
chr1	111090000	111100000	chr1	111320000	111330000	ISL_5
chr1	111100000	111105000	chr1	111155000	111160000	ISL_5
chr1	111170000	111175000	chr1	111320000	111325000	ISL_1,ISL_5,ISL_6,Pool
chr1	111765000	111770000	chr1	111935000	111940000	ISL_1,ISL_5,ISL_6,Pool
chr1	111760000	111770000	chr1	112310000	112320000	Pool
chr1	111765000	111770000	chr1	111870000	111875000	Pool
chr1	112025000	112030000	chr1	112310000	112315000	ISL_5
chr1	112050000	112055000	chr1	112200000	112205000	ISL_5,ISL_6,Pool
chr1	112255000	112260000	chr1	112300000	112305000	ISL_5
chr1	112330000	112335000	chr1	112530000	112535000	ISL_5,ISL_6,Pool
chr1	112930000	112940000	chr1	113160000	113170000	ISL_5
chr1	112935000	112940000	chr1	113250000	113255000	ISL_5
chr1	112930000	112935000	chr1	113005000	113010000	ISL_1,ISL_5
chr1	113040000	113050000	chr1	113250000	113260000	ISL_5
chr1	113255000	113260000	chr1	113615000	113620000	ISL_5,ISL_6,Pool
chr1	113260000	113265000	chr1	113345000	113350000	ISL_5
chr1	113260000	113265000	chr1	113420000	113425000	ISL_5
chr1	113420000	113425000	chr1	113580000	113585000	ISL_5
chr1	113680000	113690000	chr1	113990000	114000000	ISL_5
chr1	113680000	113685000	chr1	114225000	114230000	ISL_1,ISL_5,ISL_6,Pool
chr1	114300000	114305000	chr1	114445000	114450000	Pool
chr1	114305000	114310000	chr1	114350000	114355000	ISL_5
chr1	114375000	114400000	chr1	114800000	114825000	ISL_6,Pool
chr1	114520000	114525000	chr1	114820000	114825000	ISL_1,ISL_5,ISL_6,Pool
chr1	115500000	115525000	chr1	116125000	116150000	ISL_6,Pool
chr1	115520000	115525000	chr1	115650000	115655000	ISL_1,ISL_5,ISL_6,Pool
chr1	115520000	115525000	chr1	115590000	115595000	ISL_5
chr1	115680000	115685000	chr1	116010000	116015000	ISL_1,ISL_5,ISL_6,Pool
chr1	115680000	115685000	chr1	116315000	116320000	ISL_6,Pool
chr1	115680000	115685000	chr1	116135000	116140000	ISL_5,ISL_6,Pool
chr1	116350000	116355000	chr1	116520000	116525000	ISL_1,ISL_5
chr1	116675000	116680000	chr1	117030000	117035000	ISL_1,ISL_5,ISL_6,Pool
chr1	117115000	117120000	chr1	117595000	117600000	ISL_5
chr1	117280000	117285000	chr1	117595000	117600000	ISL_1,ISL_5,ISL_6,Pool
chr1	117610000	117620000	chr1	118440000	118450000	ISL_6,Pool
chr1	117615000	117620000	chr1	117825000	117830000	ISL_1,ISL_5,ISL_6,Pool
chr1	117615000	117620000	chr1	117665000	117670000	Pool
chr1	118050000	118055000	chr1	118435000	118440000	ISL_5,ISL_6,Pool
chr1	118075000	118080000	chr1	118300000	118305000	ISL_5,ISL_6,Pool
chr1	118075000	118080000	chr1	118150000	118155000	ISL_5
chr1	118150000	118160000	chr1	118430000	118440000	ISL_5
chr1	118155000	118160000	chr1	118300000	118305000	ISL_5,ISL_6,Pool
chr1	118300000	118310000	chr1	118430000	118440000	ISL_5
chr1	118690000	118700000	chr1	119550000	119560000	ISL_5
chr1	120160000	120165000	chr1	120195000	120200000	ISL_1,ISL_5,ISL_6,Pool
chr1	120170000	120180000	chr1	145090000	145100000	Pool
chr1	120175000	120200000	chr1	144925000	144950000	ISL_6,Pool
chr1	120410000	120420000	chr1	144910000	144920000	Pool
chr1	120410000	120420000	chr1	145110000	145120000	ISL_5
chr1	120480000	120490000	chr1	144910000	144920000	Pool
chr1	120565000	120570000	chr1	145250000	145255000	ISL_1,ISL_5,ISL_6,Pool
chr1	120605000	120610000	chr1	145210000	145215000	ISL_1,ISL_5,ISL_6,Pool
chr1	120625000	120630000	chr1	145075000	145080000	ISL_5
chr1	121130000	121140000	chr1	206580000	206590000	ISL_5
chr1	142580000	142590000	chr1	143490000	143500000	ISL_5
chr1	142660000	142670000	chr1	143160000	143170000	ISL_1,
chr1	142660000	142670000	chr1	143420000	143430000	ISL_1,
chr1	143160000	143170000	chr1	143420000	143430000	Pool
chr1	143440000	143450000	chr1	156180000	156190000	ISL_1,
chr1	144530000	144535000	chr1	149205000	149210000	ISL_5
chr1	144530000	144540000	chr1	145040000	145050000	ISL_5
chr1	144925000	144930000	chr1	145095000	145100000	ISL_5,ISL_6,Pool
chr1	144915000	144920000	chr1	145060000	145065000	ISL_1,ISL_5,ISL_6,Pool
chr1	145110000	145115000	chr1	149235000	149240000	Pool
chr1	145270000	145280000	chr1	156180000	156190000	ISL_1,ISL_5,ISL_6,Pool
chr1	145420000	145430000	chr1	145580000	145590000	ISL_6,Pool
chr1	145425000	145430000	chr1	145460000	145465000	ISL_5
chr1	146640000	146645000	chr1	146715000	146720000	ISL_1,ISL_5,ISL_6,Pool
chr1	146745000	146750000	chr1	146860000	146865000	ISL_5
chr1	146745000	146750000	chr1	147360000	147365000	ISL_5
chr1	146960000	146965000	chr1	147360000	147365000	ISL_1,ISL_5,ISL_6,Pool
chr1	147010000	147015000	chr1	147080000	147085000	ISL_1,ISL_5,ISL_6,Pool
chr1	147110000	147120000	chr1	147360000	147370000	ISL_1,ISL_5
chr1	149310000	149315000	chr1	149695000	149700000	ISL_1,ISL_5
chr1	149930000	149940000	chr1	150140000	150150000	ISL_5,ISL_6,Pool
chr1	149935000	149940000	chr1	150020000	150025000	ISL_5
chr1	150520000	150530000	chr1	150780000	150790000	ISL_5
chr1	150535000	150540000	chr1	150590000	150595000	ISL_1,ISL_5
chr1	151070000	151075000	chr1	151125000	151130000	ISL_5
chr1	151160000	151170000	chr1	151220000	151230000	ISL_1,ISL_5
chr1	151270000	151275000	chr1	151315000	151320000	ISL_1,ISL_5,ISL_6,Pool
chr1	151565000	151570000	chr1	151705000	151710000	ISL_5
chr1	151670000	151675000	chr1	151705000	151710000	ISL_5
chr1	151900000	151905000	chr1	151965000	151970000	ISL_1,ISL_5
chr1	152030000	152040000	chr1	152410000	152420000	ISL_5,ISL_6,Pool
chr1	152025000	152030000	chr1	152155000	152160000	ISL_1,ISL_5,ISL_6,Pool
chr1	152160000	152165000	chr1	152410000	152415000	ISL_5,ISL_6,Pool
chr1	152850000	152860000	chr1	153190000	153200000	ISL_5
chr1	153325000	153330000	chr1	153465000	153470000	ISL_1,ISL_5
chr1	153480000	153485000	chr1	153590000	153595000	ISL_5,ISL_6,Pool
chr1	153480000	153490000	chr1	153950000	153960000	ISL_6,Pool
chr1	153480000	153485000	chr1	153540000	153545000	ISL_1,ISL_5,ISL_6,Pool
chr1	153480000	153490000	chr1	153710000	153720000	ISL_5
chr1	153540000	153550000	chr1	153710000	153720000	Pool
chr1	153645000	153650000	chr1	153725000	153730000	ISL_5,ISL_6,Pool
chr1	153640000	153650000	chr1	153950000	153960000	ISL_5
chr1	153770000	153775000	chr1	153955000	153960000	ISL_5
chr1	153780000	153790000	chr1	153920000	153930000	ISL_5
chr1	153960000	153970000	chr1	154240000	154250000	ISL_5,ISL_6,Pool
chr1	154325000	154330000	chr1	154365000	154370000	ISL_5
chr1	154455000	154460000	chr1	154515000	154520000	ISL_5,ISL_6,Pool
chr1	154530000	154535000	chr1	154850000	154855000	ISL_5
chr1	154530000	154540000	chr1	154730000	154740000	ISL_5
chr1	154530000	154540000	chr1	154920000	154930000	ISL_5
chr1	154635000	154640000	chr1	154850000	154855000	ISL_5,ISL_6,Pool
chr1	154640000	154650000	chr1	154730000	154740000	ISL_5
chr1	154730000	154740000	chr1	154840000	154850000	ISL_5
chr1	154940000	154945000	chr1	155030000	155035000	Pool
chr1	155060000	155065000	chr1	155140000	155145000	ISL_1,ISL_5,ISL_6,Pool
chr1	155220000	155230000	chr1	155470000	155480000	ISL_5
chr1	155245000	155250000	chr1	155285000	155290000	ISL_5
chr1	155905000	155910000	chr1	155955000	155960000	ISL_5
chr1	156060000	156065000	chr1	156195000	156200000	ISL_1,ISL_5,ISL_6,Pool
chr1	156060000	156065000	chr1	156095000	156100000	ISL_1,ISL_5,ISL_6,Pool
chr1	156110000	156115000	chr1	156195000	156200000	ISL_1,ISL_5,ISL_6,Pool
chr1	156350000	156355000	chr1	156415000	156420000	ISL_1,ISL_5,ISL_6,Pool
chr1	156350000	156355000	chr1	156575000	156580000	ISL_5,ISL_6,Pool
chr1	156420000	156425000	chr1	156575000	156580000	ISL_1,ISL_5,ISL_6,Pool
chr1	156425000	156430000	chr1	156470000	156475000	ISL_5
chr1	156470000	156475000	chr1	156545000	156550000	ISL_5
chr1	156590000	156595000	chr1	156625000	156630000	ISL_5
chr1	156655000	156660000	chr1	156695000	156700000	ISL_5
chr1	157060000	157065000	chr1	157455000	157460000	ISL_5
chr1	157060000	157065000	chr1	157120000	157125000	ISL_1,ISL_5,ISL_6,Pool
chr1	157140000	157145000	chr1	157460000	157465000	ISL_5,ISL_6,Pool
chr1	157340000	157345000	chr1	157455000	157460000	ISL_5,ISL_6,Pool
chr1	157930000	157935000	chr1	158090000	158095000	ISL_1,ISL_5,ISL_6,Pool
chr1	158175000	158180000	chr1	158965000	158970000	ISL_5
chr1	158170000	158180000	chr1	159040000	159050000	Pool
chr1	159110000	159120000	chr1	159860000	159870000	Pool
chr1	159130000	159135000	chr1	159165000	159170000	ISL_5
chr1	159765000	159770000	chr1	159855000	159860000	ISL_1,ISL_5,ISL_6,Pool
chr1	159760000	159770000	chr1	159970000	159980000	ISL_5
chr1	159900000	159905000	chr1	159975000	159980000	ISL_5
chr1	160060000	160070000	chr1	160220000	160230000	Pool
chr1	160070000	160080000	chr1	160160000	160170000	ISL_5
chr1	160160000	160165000	chr1	160260000	160265000	ISL_1,ISL_5
chr1	160395000	160400000	chr1	160575000	160580000	ISL_1,ISL_5,ISL_6,Pool
chr1	160690000	160700000	chr1	160950000	160960000	Pool
chr1	160690000	160700000	chr1	161060000	161070000	ISL_5
chr1	160800000	160810000	chr1	161050000	161060000	ISL_5
chr1	160960000	160965000	chr1	161065000	161070000	ISL_5
chr1	161195000	161200000	chr1	161350000	161355000	ISL_1,ISL_5,ISL_6,Pool
chr1	161195000	161200000	chr1	161260000	161265000	ISL_5
chr1	161360000	161370000	chr1	161490000	161500000	Pool
chr1	161360000	161370000	chr1	161730000	161740000	Pool
chr1	161495000	161500000	chr1	161575000	161580000	ISL_1,ISL_5
chr1	161525000	161530000	chr1	161605000	161610000	ISL_1,ISL_5
chr1	161760000	161765000	chr1	162005000	162010000	ISL_5,ISL_6,Pool
chr1	162010000	162020000	chr1	162770000	162780000	ISL_5
chr1	162020000	162030000	chr1	162240000	162250000	ISL_5
chr1	162020000	162030000	chr1	162460000	162470000	ISL_5
chr1	162030000	162035000	chr1	162370000	162375000	ISL_5
chr1	162580000	162585000	chr1	162770000	162775000	ISL_5
chr1	162825000	162830000	chr1	163275000	163280000	ISL_1,ISL_5,ISL_6,Pool
chr1	162840000	162845000	chr1	163145000	163150000	ISL_1,ISL_5,ISL_6,Pool
chr1	162845000	162850000	chr1	163040000	163045000	ISL_5,ISL_6,Pool
chr1	163040000	163045000	chr1	163145000	163150000	ISL_1,ISL_5,ISL_6,Pool
chr1	163040000	163045000	chr1	163285000	163290000	ISL_5
chr1	163150000	163160000	chr1	163270000	163280000	ISL_5
chr1	163330000	163335000	chr1	165035000	165040000	ISL_5
chr1	163490000	163500000	chr1	165030000	165040000	ISL_6,Pool
chr1	164535000	164540000	chr1	164750000	164755000	ISL_1,ISL_5,ISL_6,Pool
chr1	165115000	165120000	chr1	165335000	165340000	ISL_5,ISL_6,Pool
chr1	165220000	165230000	chr1	165550000	165560000	ISL_5
chr1	165225000	165230000	chr1	165335000	165340000	ISL_5,ISL_6,Pool
chr1	165360000	165370000	chr1	165880000	165890000	ISL_5,ISL_6,Pool
chr1	165370000	165375000	chr1	165560000	165565000	ISL_1,ISL_5,ISL_6,Pool
chr1	165570000	165580000	chr1	165790000	165800000	ISL_5
chr1	165570000	165575000	chr1	165880000	165885000	ISL_1,ISL_5,ISL_6,Pool
chr1	165680000	165685000	chr1	165880000	165885000	ISL_5,ISL_6,Pool
chr1	165735000	165740000	chr1	165795000	165800000	Pool
chr1	165890000	165895000	chr1	166395000	166400000	ISL_5,ISL_6,Pool
chr1	165900000	165910000	chr1	166120000	166130000	ISL_5,ISL_6,Pool
chr1	166140000	166150000	chr1	166390000	166400000	ISL_5
chr1	166880000	166885000	chr1	167025000	167030000	ISL_1,ISL_5,ISL_6,Pool
chr1	167025000	167050000	chr1	167175000	167200000	ISL_6,Pool
chr1	167030000	167040000	chr1	167230000	167240000	Pool
chr1	167035000	167040000	chr1	167410000	167415000	ISL_5,ISL_6,Pool
chr1	167030000	167035000	chr1	167505000	167510000	ISL_5
chr1	167230000	167235000	chr1	167410000	167415000	ISL_5,ISL_6,Pool
chr1	167230000	167235000	chr1	167495000	167500000	ISL_5
chr1	167370000	167380000	chr1	167500000	167510000	ISL_5
chr1	167520000	167530000	chr1	167650000	167660000	ISL_5
chr1	167680000	167690000	chr1	167900000	167910000	Pool
chr1	167685000	167690000	chr1	167765000	167770000	ISL_5
chr1	168180000	168190000	chr1	182270000	182280000	Pool
chr1	168200000	168205000	chr1	168290000	168295000	Pool
chr1	168305000	168310000	chr1	168540000	168545000	ISL_5,ISL_6,Pool
chr1	168410000	168415000	chr1	168540000	168545000	ISL_5
chr1	168410000	168420000	chr1	169310000	169320000	Pool
chr1	168570000	168580000	chr1	169310000	169320000	ISL_1,ISL_5,ISL_6,Pool
chr1	168570000	168580000	chr1	169510000	169520000	ISL_5
chr1	168570000	168580000	chr1	169080000	169090000	ISL_5,ISL_6,Pool
chr1	168655000	168660000	chr1	169080000	169085000	ISL_5
chr1	169520000	169525000	chr1	169780000	169785000	ISL_5
chr1	169890000	169900000	chr1	170890000	170900000	ISL_5
chr1	170650000	170660000	chr1	170890000	170900000	Pool
chr1	171610000	171620000	chr1	171950000	171960000	ISL_5
chr1	171710000	171715000	chr1	171745000	171750000	ISL_5
chr1	171770000	171775000	chr1	171950000	171955000	ISL_1,ISL_5,ISL_6,Pool
chr1	171770000	171780000	chr1	172370000	172380000	Pool
chr1	171960000	171970000	chr1	172370000	172380000	ISL_5
chr1	172410000	172420000	chr1	172680000	172690000	ISL_5,ISL_6,Pool
chr1	172710000	172715000	chr1	173170000	173175000	ISL_5,ISL_6,Pool
chr1	172710000	172720000	chr1	173370000	173380000	ISL_5
chr1	172810000	172820000	chr1	173160000	173170000	Pool
chr1	172870000	172880000	chr1	181350000	181360000	Pool
chr1	173390000	173400000	chr1	174700000	174710000	ISL_5
chr1	173395000	173400000	chr1	173790000	173795000	ISL_5
chr1	173970000	173980000	chr1	174180000	174190000	ISL_5
chr1	173990000	174000000	chr1	174120000	174130000	ISL_5
chr1	174220000	174230000	chr1	174960000	174970000	ISL_5
chr1	174225000	174230000	chr1	174700000	174705000	ISL_1,ISL_5,ISL_6,Pool
chr1	174735000	174740000	chr1	174965000	174970000	ISL_1,ISL_5,ISL_6,Pool
chr1	174740000	174750000	chr1	175090000	175100000	ISL_5
chr1	174765000	174770000	chr1	174845000	174850000	ISL_5
chr1	174840000	174850000	chr1	174960000	174970000	ISL_5
chr1	175005000	175010000	chr1	175095000	175100000	ISL_1,ISL_5
chr1	175010000	175015000	chr1	175290000	175295000	ISL_5
chr1	175120000	175125000	chr1	175290000	175295000	ISL_1,ISL_5,ISL_6,Pool
chr1	175120000	175130000	chr1	175850000	175860000	ISL_5
chr1	175330000	175340000	chr1	175850000	175860000	ISL_5
chr1	175340000	175350000	chr1	176040000	176050000	ISL_5
chr1	175440000	175450000	chr1	175710000	175720000	Pool
chr1	175450000	175460000	chr1	175860000	175870000	ISL_5
chr1	176350000	176355000	chr1	176655000	176660000	ISL_5,ISL_6,Pool
chr1	176340000	176350000	chr1	176800000	176810000	ISL_5,ISL_6,Pool
chr1	176335000	176340000	chr1	176525000	176530000	ISL_5
chr1	176410000	176420000	chr1	176520000	176530000	ISL_5
chr1	176520000	176530000	chr1	176820000	176830000	ISL_5,ISL_6,Pool
chr1	176525000	176550000	chr1	176650000	176675000	ISL_6,Pool
chr1	176865000	176870000	chr1	177145000	177150000	ISL_5,ISL_6,Pool
chr1	176860000	176870000	chr1	177890000	177900000	ISL_1,ISL_5,ISL_6,Pool
chr1	176860000	176870000	chr1	177740000	177750000	ISL_5,ISL_6,Pool
chr1	177930000	177935000	chr1	178255000	178260000	ISL_5
chr1	178000000	178005000	chr1	178060000	178065000	ISL_5
chr1	178000000	178005000	chr1	178250000	178255000	ISL_5
chr1	178260000	178270000	chr1	178470000	178480000	ISL_5,ISL_6,Pool
chr1	178280000	178290000	chr1	178970000	178980000	ISL_5
chr1	178500000	178505000	chr1	178980000	178985000	ISL_1,ISL_5,ISL_6,Pool
chr1	178500000	178510000	chr1	179330000	179340000	ISL_1,
chr1	178510000	178520000	chr1	178710000	178720000	ISL_1,ISL_5,ISL_6,Pool
chr1	178730000	178740000	chr1	178970000	178980000	Pool
chr1	179050000	179060000	chr1	179330000	179340000	ISL_5,ISL_6,Pool
chr1	179090000	179100000	chr1	179260000	179270000	ISL_5
chr1	179210000	179220000	chr1	179330000	179340000	ISL_5,ISL_6,Pool
chr1	179265000	179270000	chr1	179330000	179335000	ISL_5
chr1	179670000	179680000	chr1	180140000	180150000	Pool
chr1	179675000	179680000	chr1	179775000	179780000	ISL_1,ISL_5,ISL_6,Pool
chr1	179990000	180000000	chr1	180040000	180050000	ISL_5
chr1	180155000	180160000	chr1	180450000	180455000	ISL_5
chr1	180330000	180340000	chr1	180440000	180450000	Pool
chr1	180485000	180490000	chr1	180830000	180835000	ISL_1,ISL_5,ISL_6,Pool
chr1	180480000	180490000	chr1	181110000	181120000	ISL_5,ISL_6,Pool
chr1	180500000	180510000	chr1	180590000	180600000	ISL_1,ISL_5
chr1	180590000	180600000	chr1	180830000	180840000	ISL_5
chr1	180850000	180855000	chr1	181110000	181115000	ISL_5,ISL_6,Pool
chr1	181155000	181160000	chr1	181390000	181395000	ISL_1,ISL_5,ISL_6,Pool
chr1	181440000	181450000	chr1	182020000	182030000	ISL_5,ISL_6,Pool
chr1	181445000	181450000	chr1	181900000	181905000	ISL_1,ISL_5,ISL_6,Pool
chr1	181445000	181450000	chr1	181640000	181645000	ISL_5
chr1	182050000	182055000	chr1	182365000	182370000	ISL_5
chr1	182050000	182060000	chr1	182560000	182570000	ISL_5
chr1	182050000	182060000	chr1	182750000	182760000	ISL_5
chr1	182110000	182115000	chr1	182365000	182370000	ISL_1,ISL_5,ISL_6,Pool
chr1	182415000	182420000	chr1	182565000	182570000	ISL_5
chr1	182410000	182415000	chr1	182750000	182755000	ISL_1,ISL_5,ISL_6,Pool
chr1	182565000	182570000	chr1	182755000	182760000	ISL_1,ISL_5,ISL_6,Pool
chr1	182840000	182850000	chr1	184680000	184690000	ISL_5
chr1	182840000	182850000	chr1	186300000	186310000	ISL_5
chr1	182935000	182940000	chr1	182985000	182990000	ISL_5
chr1	183250000	183260000	chr1	183380000	183390000	ISL_5
chr1	183250000	183260000	chr1	183510000	183520000	ISL_5
chr1	183440000	183445000	chr1	183510000	183515000	ISL_5
chr1	183450000	183460000	chr1	183590000	183600000	ISL_5
chr1	183620000	183625000	chr1	183885000	183890000	ISL_1,ISL_5,ISL_6,Pool
chr1	183620000	183625000	chr1	184005000	184010000	ISL_5
chr1	184045000	184050000	chr1	184190000	184195000	ISL_1,ISL_5,ISL_6,Pool
chr1	184040000	184050000	chr1	184630000	184640000	ISL_5,ISL_6,Pool
chr1	184340000	184350000	chr1	184630000	184640000	ISL_5
chr1	184680000	184690000	chr1	186310000	186320000	ISL_5,ISL_6,Pool
chr1	184770000	184775000	chr1	185130000	185135000	ISL_5,ISL_6,Pool
chr1	184770000	184780000	chr1	185640000	185650000	ISL_5
chr1	184775000	184780000	chr1	184945000	184950000	ISL_5
chr1	185010000	185020000	chr1	185120000	185130000	ISL_5
chr1	185110000	185120000	chr1	186320000	186330000	ISL_5
chr1	185280000	185290000	chr1	185640000	185650000	ISL_5
chr1	185780000	185785000	chr1	186180000	186185000	ISL_5,ISL_6,Pool
chr1	186290000	186295000	chr1	186325000	186330000	ISL_5
chr1	186300000	186310000	chr1	186360000	186370000	ISL_5
chr1	186375000	186380000	chr1	186950000	186955000	ISL_1,ISL_5
chr1	186450000	186455000	chr1	186955000	186960000	ISL_1,ISL_5,ISL_6,Pool
chr1	186580000	186585000	chr1	186955000	186960000	ISL_5,ISL_6,Pool
chr1	187010000	187020000	chr1	192410000	192420000	ISL_6,Pool
chr1	192440000	192445000	chr1	192985000	192990000	ISL_5,ISL_6,Pool
chr1	192440000	192445000	chr1	192575000	192580000	ISL_1,ISL_5,ISL_6,Pool
chr1	192440000	192450000	chr1	192770000	192780000	ISL_5
chr1	192570000	192580000	chr1	192980000	192990000	ISL_5
chr1	192770000	192775000	chr1	192985000	192990000	ISL_5,ISL_6,Pool
chr1	193025000	193030000	chr1	193090000	193095000	Pool
chr1	196110000	196115000	chr1	196630000	196635000	ISL_1,ISL_5,ISL_6,Pool
chr1	196320000	196325000	chr1	196630000	196635000	ISL_6,Pool
chr1	196730000	196735000	chr1	196815000	196820000	ISL_5
chr1	197150000	197160000	chr1	197300000	197310000	ISL_5
chr1	197495000	197500000	chr1	198430000	198435000	ISL_5,ISL_6,Pool
chr1	197490000	197500000	chr1	197840000	197850000	ISL_5
chr1	197490000	197500000	chr1	197890000	197900000	ISL_5
chr1	197580000	197590000	chr1	197840000	197850000	ISL_5
chr1	197580000	197590000	chr1	198430000	198440000	ISL_5
chr1	199650000	199675000	chr1	200275000	200300000	ISL_6,Pool
chr1	199655000	199660000	chr1	200455000	200460000	ISL_5,ISL_6,Pool
chr1	200520000	200530000	chr1	200770000	200780000	ISL_5
chr1	200590000	200595000	chr1	200770000	200775000	ISL_5,ISL_6,Pool
chr1	200635000	200640000	chr1	200705000	200710000	Pool
chr1	200935000	200940000	chr1	201010000	201015000	Pool
chr1	200935000	200940000	chr1	201085000	201090000	ISL_5
chr1	201230000	201240000	chr1	201320000	201330000	ISL_5
chr1	201410000	201420000	chr1	201480000	201490000	ISL_5
chr1	201445000	201450000	chr1	201480000	201485000	ISL_5
chr1	201525000	201530000	chr1	201675000	201680000	ISL_1,ISL_5,ISL_6,Pool
chr1	201525000	201530000	chr1	201755000	201760000	ISL_1,ISL_5,ISL_6,Pool
chr1	201525000	201530000	chr1	201615000	201620000	ISL_5
chr1	201630000	201635000	chr1	201665000	201670000	ISL_5
chr1	201675000	201680000	chr1	201755000	201760000	ISL_1,ISL_5,ISL_6,Pool
chr1	201860000	201870000	chr1	202080000	202090000	ISL_5,ISL_6,Pool
chr1	201865000	201870000	chr1	201940000	201945000	ISL_5
chr1	201975000	201980000	chr1	202085000	202090000	ISL_1,ISL_5,ISL_6,Pool
chr1	202150000	202160000	chr1	202680000	202690000	ISL_5,ISL_6,Pool
chr1	202155000	202160000	chr1	202285000	202290000	ISL_1,ISL_5,ISL_6,Pool
chr1	202300000	202310000	chr1	202680000	202690000	Pool
chr1	202430000	202435000	chr1	202685000	202690000	ISL_5,ISL_6,Pool
chr1	202890000	202895000	chr1	202965000	202970000	ISL_5
chr1	203000000	203005000	chr1	203180000	203185000	ISL_5,ISL_6,Pool
chr1	203085000	203090000	chr1	203180000	203185000	ISL_5
chr1	203235000	203240000	chr1	203450000	203455000	ISL_1,ISL_5,ISL_6,Pool
chr1	203240000	203245000	chr1	203305000	203310000	ISL_1,ISL_5,ISL_6,Pool
chr1	203300000	203310000	chr1	203660000	203670000	ISL_5,ISL_6,Pool
chr1	203305000	203310000	chr1	203450000	203455000	ISL_1,ISL_5,ISL_6,Pool
chr1	203470000	203475000	chr1	203670000	203675000	ISL_1,ISL_5,ISL_6,Pool
chr1	203470000	203475000	chr1	203585000	203590000	ISL_5
chr1	203595000	203600000	chr1	203665000	203670000	ISL_1,ISL_5
chr1	203830000	203840000	chr1	204330000	204340000	ISL_6,Pool
chr1	203830000	203840000	chr1	204170000	204180000	Pool
chr1	203840000	203845000	chr1	204095000	204100000	ISL_1,ISL_5,ISL_6,Pool
chr1	204045000	204050000	chr1	204095000	204100000	ISL_5
chr1	204130000	204140000	chr1	204330000	204340000	ISL_5
chr1	204135000	204140000	chr1	204180000	204185000	ISL_5
chr1	204225000	204230000	chr1	204325000	204330000	ISL_1,ISL_5,ISL_6,Pool
chr1	204390000	204400000	chr1	204770000	204780000	ISL_5
chr1	204415000	204420000	chr1	204470000	204475000	ISL_1,ISL_5,ISL_6,Pool
chr1	204535000	204540000	chr1	204775000	204780000	ISL_5,ISL_6,Pool
chr1	204530000	204540000	chr1	204910000	204920000	ISL_5,ISL_6,Pool
chr1	204775000	204780000	chr1	204910000	204915000	ISL_1,ISL_5,ISL_6,Pool
chr1	204940000	204950000	chr1	205220000	205230000	Pool
chr1	204950000	204955000	chr1	205030000	205035000	ISL_5
chr1	205090000	205100000	chr1	205220000	205230000	ISL_1,ISL_5
chr1	205245000	205250000	chr1	205290000	205295000	ISL_1,ISL_5,ISL_6,Pool
chr1	205300000	205305000	chr1	205450000	205455000	ISL_5,ISL_6,Pool
chr1	205365000	205370000	chr1	205455000	205460000	ISL_5,ISL_6,Pool
chr1	205360000	205370000	chr1	205490000	205500000	ISL_5
chr1	205455000	205460000	chr1	205490000	205495000	ISL_5
chr1	205495000	205500000	chr1	205605000	205610000	ISL_5
chr1	205560000	205565000	chr1	205600000	205605000	ISL_5
chr1	205625000	205630000	chr1	205675000	205680000	ISL_5
chr1	205760000	205770000	chr1	205870000	205880000	ISL_5
chr1	206650000	206655000	chr1	207085000	207090000	ISL_1,ISL_6,Pool
chr1	206675000	206680000	chr1	206760000	206765000	ISL_5,ISL_6,Pool
chr1	206670000	206680000	chr1	206840000	206850000	ISL_5
chr1	206720000	206725000	chr1	206755000	206760000	ISL_5
chr1	206800000	206810000	chr1	207080000	207090000	ISL_5,ISL_6,Pool
chr1	206780000	206790000	chr1	207150000	207160000	ISL_5
chr1	206800000	206810000	chr1	206850000	206860000	ISL_6,Pool
chr1	206900000	206905000	chr1	207085000	207090000	ISL_5,ISL_6,Pool
chr1	207095000	207100000	chr1	207155000	207160000	ISL_5
chr1	207260000	207265000	chr1	207575000	207580000	ISL_5,ISL_6,Pool
chr1	208000000	208005000	chr1	208040000	208045000	ISL_5
chr1	208000000	208010000	chr1	208130000	208140000	ISL_5
chr1	208070000	208075000	chr1	208125000	208130000	ISL_5
chr1	208210000	208215000	chr1	208415000	208420000	ISL_1,ISL_5,ISL_6,Pool
chr1	208300000	208310000	chr1	208410000	208420000	ISL_5
chr1	209380000	209390000	chr1	209730000	209740000	ISL_6,Pool
chr1	209520000	209530000	chr1	209730000	209740000	Pool
chr1	209740000	209750000	chr1	209920000	209930000	ISL_5
chr1	209745000	209750000	chr1	209865000	209870000	ISL_1,ISL_5,ISL_6,Pool
chr1	209750000	209755000	chr1	209795000	209800000	ISL_5
chr1	209800000	209810000	chr1	209860000	209870000	ISL_5,ISL_6,Pool
chr1	210030000	210035000	chr1	210480000	210485000	ISL_5,ISL_6,Pool
chr1	210045000	210050000	chr1	210160000	210165000	ISL_1,ISL_5,ISL_6,Pool
chr1	210045000	210050000	chr1	210110000	210115000	ISL_5
chr1	210315000	210320000	chr1	210485000	210490000	ISL_1,ISL_5
chr1	210620000	210625000	chr1	211305000	211310000	ISL_5,ISL_6,Pool
chr1	210760000	210765000	chr1	211305000	211310000	ISL_1,ISL_5,ISL_6,Pool
chr1	210870000	210880000	chr1	211300000	211310000	ISL_5
chr1	211320000	211330000	chr1	211420000	211430000	ISL_5
chr1	211490000	211500000	chr1	211640000	211650000	ISL_5
chr1	211495000	211500000	chr1	211830000	211835000	ISL_5
chr1	211495000	211500000	chr1	211685000	211690000	ISL_5
chr1	211745000	211750000	chr1	211825000	211830000	ISL_5
chr1	211850000	211875000	chr1	212525000	212550000	ISL_6,Pool
chr1	211855000	211860000	chr1	212205000	212210000	ISL_5
chr1	211870000	211875000	chr1	212005000	212010000	ISL_5
chr1	211870000	211880000	chr1	212110000	212120000	ISL_5
chr1	211870000	211880000	chr1	212620000	212630000	Pool
chr1	212000000	212010000	chr1	212110000	212120000	ISL_5,ISL_6,Pool
chr1	212240000	212245000	chr1	212540000	212545000	ISL_1,ISL_5,ISL_6,Pool
chr1	212235000	212240000	chr1	212625000	212630000	ISL_1,ISL_5,ISL_6,Pool
chr1	212245000	212250000	chr1	212460000	212465000	ISL_5
chr1	212650000	212660000	chr1	212730000	212740000	ISL_5
chr1	212650000	212660000	chr1	212960000	212970000	Pool
chr1	212650000	212655000	chr1	212785000	212790000	ISL_5,ISL_6,Pool
chr1	212825000	212850000	chr1	213150000	213175000	ISL_6,Pool
chr1	212840000	212850000	chr1	212950000	212960000	ISL_5
chr1	212990000	212995000	chr1	213030000	213035000	ISL_5
chr1	212990000	213000000	chr1	213160000	213170000	ISL_5
chr1	213290000	213300000	chr1	214290000	214300000	ISL_5
chr1	213415000	213420000	chr1	214295000	214300000	ISL_5,ISL_6,Pool
chr1	213420000	213430000	chr1	214150000	214160000	Pool
chr1	213420000	213430000	chr1	214490000	214500000	Pool
chr1	213545000	213550000	chr1	214155000	214160000	ISL_5
chr1	213545000	213550000	chr1	214295000	214300000	ISL_5,ISL_6,Pool
chr1	214160000	214165000	chr1	214290000	214295000	ISL_5
chr1	214385000	214390000	chr1	214500000	214505000	ISL_1,ISL_5,ISL_6,Pool
chr1	214375000	214400000	chr1	215675000	215700000	ISL_6,Pool
chr1	214435000	214440000	chr1	214500000	214505000	ISL_1,ISL_5
chr1	214500000	214510000	chr1	215690000	215700000	ISL_5
chr1	214830000	214835000	chr1	215695000	215700000	ISL_5,ISL_6,Pool
chr1	215850000	215860000	chr1	218340000	218350000	Pool
chr1	215870000	215880000	chr1	216380000	216390000	ISL_5
chr1	216770000	216775000	chr1	216890000	216895000	ISL_5
chr1	218500000	218510000	chr1	219590000	219600000	Pool
chr1	218500000	218510000	chr1	219830000	219840000	ISL_5
chr1	218510000	218520000	chr1	219730000	219740000	ISL_5
chr1	218500000	218505000	chr1	219980000	219985000	ISL_1,ISL_5,ISL_6,Pool
chr1	218510000	218520000	chr1	219230000	219240000	ISL_5
chr1	220150000	220160000	chr1	220200000	220210000	ISL_5
chr1	220170000	220180000	chr1	220280000	220290000	ISL_5
chr1	220460000	220470000	chr1	220950000	220960000	ISL_5
chr1	220850000	220855000	chr1	220945000	220950000	ISL_5
chr1	221040000	221050000	chr1	221610000	221620000	ISL_5
chr1	221050000	221060000	chr1	221370000	221380000	ISL_5
chr1	221425000	221450000	chr1	221600000	221625000	ISL_6,Pool
chr1	221640000	221650000	chr1	222620000	222630000	ISL_5,ISL_6,Pool
chr1	221920000	221930000	chr1	222620000	222630000	ISL_5,ISL_6,Pool
chr1	222635000	222640000	chr1	222805000	222810000	ISL_1,ISL_5,ISL_6,Pool
chr1	222960000	222970000	chr1	223870000	223880000	Pool
chr1	222970000	222975000	chr1	223260000	223265000	ISL_1,ISL_5,ISL_6,Pool
chr1	223300000	223310000	chr1	223530000	223540000	Pool
chr1	223305000	223310000	chr1	223870000	223875000	ISL_5
chr1	223885000	223890000	chr1	223940000	223945000	ISL_5
chr1	224000000	224010000	chr1	224090000	224100000	Pool
chr1	224300000	224310000	chr1	224510000	224520000	ISL_5,ISL_6,Pool
chr1	224300000	224310000	chr1	224640000	224650000	ISL_6,Pool
chr1	224695000	224700000	chr1	224825000	224830000	ISL_5
chr1	224700000	224710000	chr1	224920000	224930000	ISL_5
chr1	224700000	224705000	chr1	225040000	225045000	ISL_5,ISL_6,Pool
chr1	224700000	224705000	chr1	225095000	225100000	ISL_1,ISL_5
chr1	225665000	225670000	chr1	226160000	226165000	ISL_1,ISL_5,ISL_6,Pool
chr1	225665000	225670000	chr1	225960000	225965000	ISL_1,ISL_5,ISL_6,Pool
chr1	225660000	225670000	chr1	226090000	226100000	Pool
chr1	225740000	225750000	chr1	225950000	225960000	ISL_5
chr1	225840000	225850000	chr1	225960000	225970000	ISL_5
chr1	225960000	225970000	chr1	226160000	226170000	ISL_5
chr1	226190000	226195000	chr1	226240000	226245000	ISL_5
chr1	226255000	226260000	chr1	226385000	226390000	ISL_6,Pool
chr1	226255000	226260000	chr1	226300000	226305000	ISL_5
chr1	226315000	226320000	chr1	226370000	226375000	ISL_5
chr1	226310000	226320000	chr1	226520000	226530000	ISL_5
chr1	226825000	226830000	chr1	227010000	227015000	ISL_1,ISL_5,ISL_6,Pool
chr1	227100000	227105000	chr1	227630000	227635000	ISL_5,ISL_6,Pool
chr1	227310000	227320000	chr1	227620000	227630000	ISL_5
chr1	227410000	227420000	chr1	227620000	227630000	ISL_5
chr1	227505000	227510000	chr1	227615000	227620000	ISL_5,ISL_6,Pool
chr1	227650000	227675000	chr1	228125000	228150000	ISL_6,Pool
chr1	227660000	227670000	chr1	227730000	227740000	ISL_5
chr1	227775000	227800000	chr1	247300000	247325000	ISL_6,Pool
chr1	227790000	227800000	chr1	227850000	227860000	ISL_6,Pool
chr1	227950000	227955000	chr1	228130000	228135000	ISL_1,ISL_5,ISL_6,Pool
chr1	228315000	228320000	chr1	228700000	228705000	ISL_5
chr1	228775000	228800000	chr1	229625000	229650000	ISL_6,Pool
chr1	228800000	228810000	chr1	229360000	229370000	ISL_1,ISL_6,Pool
chr1	228860000	228870000	chr1	229360000	229370000	ISL_5
chr1	229390000	229395000	chr1	229615000	229620000	ISL_1,ISL_5,ISL_6,Pool
chr1	229695000	229700000	chr1	229755000	229760000	ISL_5
chr1	229790000	229795000	chr1	230445000	230450000	ISL_5,ISL_6,Pool
chr1	230125000	230150000	chr1	230700000	230725000	ISL_6,Pool
chr1	230750000	230760000	chr1	231340000	231350000	ISL_5,ISL_6,Pool
chr1	230770000	230775000	chr1	230905000	230910000	ISL_5,ISL_6,Pool
chr1	230925000	230950000	chr1	231725000	231750000	ISL_6,Pool
chr1	230930000	230940000	chr1	231110000	231120000	ISL_5
chr1	230930000	230935000	chr1	231345000	231350000	ISL_5
chr1	231055000	231060000	chr1	231345000	231350000	ISL_5,ISL_6,Pool
chr1	231150000	231175000	chr1	231325000	231350000	ISL_6,Pool
chr1	231375000	231380000	chr1	231470000	231475000	ISL_5
chr1	231470000	231480000	chr1	231660000	231670000	ISL_1,
chr1	231490000	231495000	chr1	231725000	231730000	ISL_1,ISL_5,ISL_6,Pool
chr1	231550000	231560000	chr1	231660000	231670000	ISL_5
chr1	231890000	231900000	chr1	233370000	233380000	Pool
chr1	232005000	232010000	chr1	232760000	232765000	ISL_5,ISL_6,Pool
chr1	232000000	232010000	chr1	233360000	233370000	Pool
chr1	232765000	232770000	chr1	233085000	233090000	ISL_5,ISL_6,Pool
chr1	232765000	232770000	chr1	233370000	233375000	ISL_5
chr1	232770000	232780000	chr1	232920000	232930000	ISL_6,Pool
chr1	233440000	233450000	chr1	233570000	233580000	ISL_5
chr1	233440000	233450000	chr1	234200000	234210000	ISL_5
chr1	233570000	233580000	chr1	234200000	234210000	ISL_5,ISL_6,Pool
chr1	233575000	233580000	chr1	233925000	233930000	ISL_5
chr1	233750000	233760000	chr1	233920000	233930000	ISL_5
chr1	233920000	233930000	chr1	234200000	234210000	Pool
chr1	234280000	234290000	chr1	234440000	234450000	ISL_6,Pool
chr1	234350000	234355000	chr1	234445000	234450000	ISL_5
chr1	234635000	234640000	chr1	234740000	234745000	ISL_1,ISL_5,ISL_6,Pool
chr1	234635000	234640000	chr1	234860000	234865000	ISL_5,ISL_6,Pool
chr1	234630000	234640000	chr1	235100000	235110000	ISL_5
chr1	234680000	234685000	chr1	234740000	234745000	ISL_5
chr1	234745000	234750000	chr1	234855000	234860000	ISL_1,ISL_5,ISL_6,Pool
chr1	234740000	234745000	chr1	235105000	235110000	ISL_1,ISL_5
chr1	234740000	234750000	chr1	234950000	234960000	ISL_6,Pool
chr1	234850000	234875000	chr1	234950000	234975000	ISL_6,Pool
chr1	234860000	234865000	chr1	235105000	235110000	ISL_1,ISL_5
chr1	235410000	235415000	chr1	235580000	235585000	ISL_1,ISL_5,ISL_6,Pool
chr1	235415000	235420000	chr1	235490000	235495000	ISL_5
chr1	235675000	235680000	chr1	235940000	235945000	ISL_1,ISL_5,ISL_6,Pool
chr1	236020000	236030000	chr1	236130000	236140000	ISL_5
chr1	236265000	236270000	chr1	236365000	236370000	ISL_1,
chr1	236265000	236270000	chr1	236695000	236700000	ISL_5,ISL_6,Pool
chr1	236440000	236445000	chr1	236560000	236565000	ISL_5
chr1	236770000	236780000	chr1	237720000	237730000	ISL_5,ISL_6,Pool
chr1	236800000	236810000	chr1	237550000	237560000	ISL_5
chr1	236920000	236925000	chr1	237725000	237730000	ISL_1,ISL_5,ISL_6,Pool
chr1	237200000	237210000	chr1	237720000	237730000	ISL_5
chr1	238010000	238020000	chr1	240050000	240060000	ISL_5,ISL_6,Pool
chr1	238010000	238015000	chr1	239115000	239120000	ISL_5,ISL_6,Pool
chr1	238030000	238035000	chr1	238400000	238405000	ISL_5
chr1	238410000	238420000	chr1	239110000	239120000	ISL_5,ISL_6,Pool
chr1	239560000	239570000	chr1	240050000	240060000	ISL_5,ISL_6,Pool
chr1	240110000	240120000	chr1	240850000	240860000	Pool
chr1	240185000	240190000	chr1	240350000	240355000	ISL_5,ISL_6,Pool
chr1	240190000	240200000	chr1	240850000	240860000	ISL_5
chr1	240340000	240350000	chr1	240770000	240780000	ISL_5
chr1	240355000	240360000	chr1	240850000	240855000	ISL_5,ISL_6,Pool
chr1	240685000	240690000	chr1	240745000	240750000	ISL_5
chr1	240895000	240900000	chr1	241660000	241665000	ISL_5,ISL_6,Pool
chr1	241050000	241060000	chr1	241660000	241670000	ISL_5
chr1	241050000	241060000	chr1	241570000	241580000	ISL_5
chr1	241350000	241355000	chr1	241395000	241400000	ISL_5
chr1	241685000	241690000	chr1	241790000	241795000	ISL_5,ISL_6,Pool
chr1	241700000	241710000	chr1	241990000	242000000	ISL_5,ISL_6,Pool
chr1	241770000	241780000	chr1	241990000	242000000	ISL_5
chr1	242175000	242200000	chr1	243475000	243500000	ISL_6,Pool
chr1	242615000	242620000	chr1	243485000	243490000	ISL_1,ISL_5,ISL_6,Pool
chr1	242620000	242630000	chr1	243170000	243180000	ISL_5
chr1	243500000	243505000	chr1	244430000	244435000	ISL_1,ISL_5,ISL_6,Pool
chr1	243500000	243510000	chr1	244210000	244220000	ISL_5
chr1	243510000	243515000	chr1	243565000	243570000	ISL_5
chr1	243875000	243900000	chr1	244425000	244450000	ISL_6,Pool
chr1	244210000	244220000	chr1	244430000	244440000	ISL_5
chr1	244610000	244620000	chr1	244810000	244820000	ISL_5
chr1	244765000	244770000	chr1	244955000	244960000	ISL_1,ISL_5,ISL_6,Pool
chr1	244770000	244780000	chr1	245200000	245210000	ISL_5
chr1	245015000	245020000	chr1	245205000	245210000	ISL_5,ISL_6,Pool
chr1	245030000	245035000	chr1	245125000	245130000	ISL_1,ISL_5,ISL_6,Pool
chr1	245135000	245140000	chr1	245205000	245210000	ISL_5
chr1	245240000	245250000	chr1	245310000	245320000	ISL_5
chr1	245240000	245250000	chr1	246160000	246170000	ISL_5
chr1	245310000	245315000	chr1	246610000	246615000	ISL_5,ISL_6,Pool
chr1	245315000	245320000	chr1	246165000	246170000	ISL_1,ISL_5,ISL_6,Pool
chr1	245320000	245325000	chr1	245540000	245545000	ISL_5
chr1	246170000	246180000	chr1	246440000	246450000	ISL_5
chr1	246175000	246180000	chr1	246610000	246615000	ISL_5,ISL_6,Pool
chr1	246655000	246660000	chr1	246865000	246870000	ISL_5
chr1	246730000	246740000	chr1	246850000	246860000	ISL_1,
chr1	247090000	247100000	chr1	247270000	247280000	ISL_5
chr1	247090000	247100000	chr1	247370000	247380000	ISL_5
chr1	247090000	247100000	chr1	247490000	247500000	ISL_5
chr1	247240000	247250000	chr1	247490000	247500000	ISL_5
chr1	247375000	247380000	chr1	247495000	247500000	ISL_5
chr1	247540000	247550000	chr1	247650000	247660000	ISL_5
chr1	248595000	248600000	chr1	248820000	248825000	ISL_1,ISL_5,ISL_6,Pool
chr10	550000	560000	chr10	730000	740000	ISL_5
chr10	555000	560000	chr10	835000	840000	ISL_5
chr10	740000	750000	chr10	820000	830000	ISL_6,Pool
chr10	2880000	2890000	chr10	3080000	3090000	ISL_5
chr10	2970000	2975000	chr10	3085000	3090000	ISL_1,ISL_5,ISL_6,Pool
chr10	3210000	3220000	chr10	5920000	5930000	ISL_1,
chr10	3235000	3240000	chr10	4805000	4810000	ISL_5,ISL_6,Pool
chr10	3280000	3290000	chr10	3810000	3820000	ISL_5
chr10	3280000	3290000	chr10	3890000	3900000	Pool
chr10	3820000	3830000	chr10	3930000	3940000	ISL_5
chr10	3820000	3830000	chr10	4700000	4710000	ISL_5
chr10	3825000	3830000	chr10	3890000	3895000	ISL_5
chr10	4700000	4705000	chr10	4805000	4810000	Pool
chr10	4880000	4890000	chr10	5130000	5140000	ISL_5
chr10	4880000	4890000	chr10	5660000	5670000	ISL_5
chr10	4880000	4890000	chr10	5470000	5480000	ISL_5
chr10	4890000	4895000	chr10	5325000	5330000	ISL_5
chr10	4890000	4895000	chr10	5020000	5025000	ISL_5
chr10	4890000	4895000	chr10	5420000	5425000	ISL_5,ISL_6,Pool
chr10	5000000	5005000	chr10	5050000	5055000	Pool
chr10	5050000	5060000	chr10	5320000	5330000	ISL_5
chr10	5470000	5480000	chr10	5910000	5920000	ISL_6,Pool
chr10	5485000	5490000	chr10	5665000	5670000	ISL_1,ISL_5,ISL_6,Pool
chr10	5720000	5730000	chr10	5910000	5920000	ISL_5
chr10	5855000	5860000	chr10	5905000	5910000	ISL_5
chr10	6145000	6150000	chr10	6445000	6450000	ISL_5,ISL_6,Pool
chr10	6150000	6155000	chr10	6190000	6195000	ISL_5
chr10	6150000	6155000	chr10	6240000	6245000	ISL_1,
chr10	6245000	6250000	chr10	6450000	6455000	ISL_5,ISL_6,Pool
chr10	6450000	6460000	chr10	7460000	7470000	Pool
chr10	6460000	6465000	chr10	6720000	6725000	ISL_5,ISL_6,Pool
chr10	6620000	6630000	chr10	6690000	6700000	ISL_5
chr10	6960000	6965000	chr10	7455000	7460000	ISL_5,ISL_6,Pool
chr10	7300000	7305000	chr10	7450000	7455000	ISL_5
chr10	7565000	7570000	chr10	7725000	7730000	ISL_1,ISL_5,ISL_6,Pool
chr10	7560000	7570000	chr10	9340000	9350000	ISL_6,Pool
chr10	7910000	7915000	chr10	9250000	9255000	ISL_5,ISL_6,Pool
chr10	7910000	7915000	chr10	9345000	9350000	ISL_1,ISL_5,ISL_6,Pool
chr10	8650000	8675000	chr10	9150000	9175000	ISL_6,Pool
chr10	9380000	9390000	chr10	11080000	11090000	ISL_5,ISL_6,Pool
chr10	9370000	9380000	chr10	11300000	11310000	ISL_5,ISL_6,Pool
chr10	9370000	9380000	chr10	11510000	11520000	ISL_5,ISL_6,Pool
chr10	9380000	9390000	chr10	10710000	10720000	ISL_5
chr10	11555000	11560000	chr10	11765000	11770000	ISL_1,ISL_5,ISL_6,Pool
chr10	11565000	11570000	chr10	11650000	11655000	ISL_6,Pool
chr10	11825000	11830000	chr10	12025000	12030000	ISL_5,ISL_6,Pool
chr10	12300000	12310000	chr10	12380000	12390000	ISL_5
chr10	12300000	12305000	chr10	12750000	12755000	ISL_5,ISL_6,Pool
chr10	12300000	12310000	chr10	13130000	13140000	Pool
chr10	12750000	12760000	chr10	13130000	13140000	ISL_5
chr10	13200000	13205000	chr10	13340000	13345000	ISL_1,ISL_5
chr10	13415000	13420000	chr10	13815000	13820000	ISL_5,ISL_6,Pool
chr10	13410000	13415000	chr10	13480000	13485000	ISL_5
chr10	13410000	13420000	chr10	13560000	13570000	ISL_5
chr10	13410000	13420000	chr10	13630000	13640000	ISL_5
chr10	13700000	13705000	chr10	13820000	13825000	ISL_5
chr10	14535000	14540000	chr10	14860000	14865000	ISL_5
chr10	14540000	14550000	chr10	15140000	15150000	Pool
chr10	14570000	14580000	chr10	14860000	14870000	ISL_5,ISL_6,Pool
chr10	14645000	14650000	chr10	14685000	14690000	ISL_5
chr10	14990000	15000000	chr10	15410000	15420000	ISL_5
chr10	14995000	15000000	chr10	15140000	15145000	ISL_5
chr10	15255000	15260000	chr10	15410000	15415000	ISL_5,ISL_6,Pool
chr10	15470000	15475000	chr10	15875000	15880000	ISL_5,ISL_6,Pool
chr10	15470000	15475000	chr10	15765000	15770000	ISL_1,ISL_5,ISL_6,Pool
chr10	15925000	15950000	chr10	16575000	16600000	ISL_6,Pool
chr10	15945000	15950000	chr10	16820000	16825000	ISL_5,ISL_6,Pool
chr10	16870000	16875000	chr10	17470000	17475000	ISL_5,ISL_6,Pool
chr10	16885000	16890000	chr10	17295000	17300000	ISL_1,ISL_5,ISL_6,Pool
chr10	17650000	17660000	chr10	18500000	18510000	ISL_5
chr10	18430000	18435000	chr10	18490000	18495000	ISL_5
chr10	18970000	18980000	chr10	20070000	20080000	ISL_5
chr10	19700000	19710000	chr10	20080000	20090000	ISL_5
chr10	19700000	19710000	chr10	21050000	21060000	ISL_5
chr10	20100000	20110000	chr10	21050000	21060000	ISL_5,ISL_6,Pool
chr10	21150000	21160000	chr10	21560000	21570000	ISL_5,ISL_6,Pool
chr10	21170000	21180000	chr10	21460000	21470000	Pool
chr10	21365000	21370000	chr10	21555000	21560000	ISL_1,ISL_5,ISL_6,Pool
chr10	21360000	21370000	chr10	21780000	21790000	ISL_5
chr10	21370000	21375000	chr10	21460000	21465000	ISL_5
chr10	21465000	21470000	chr10	21550000	21555000	ISL_5
chr10	21560000	21570000	chr10	21780000	21790000	ISL_5
chr10	21570000	21580000	chr10	22030000	22040000	ISL_5
chr10	21780000	21790000	chr10	22240000	22250000	ISL_6,Pool
chr10	21780000	21785000	chr10	22015000	22020000	ISL_1,ISL_5
chr10	21780000	21790000	chr10	22600000	22610000	ISL_5,ISL_6,Pool
chr10	22290000	22295000	chr10	22605000	22610000	ISL_1,ISL_5,ISL_6,Pool
chr10	22280000	22285000	chr10	23275000	23280000	ISL_5,ISL_6,Pool
chr10	22280000	22285000	chr10	23355000	23360000	ISL_5
chr10	22530000	22535000	chr10	22600000	22605000	ISL_1,ISL_5
chr10	22610000	22620000	chr10	22720000	22730000	ISL_1,ISL_5
chr10	23425000	23450000	chr10	24800000	24825000	ISL_6,Pool
chr10	23445000	23450000	chr10	23815000	23820000	ISL_5
chr10	23440000	23450000	chr10	23990000	24000000	Pool
chr10	23450000	23460000	chr10	23580000	23590000	ISL_5
chr10	23600000	23605000	chr10	23815000	23820000	ISL_1,ISL_5,ISL_6,Pool
chr10	23600000	23610000	chr10	23980000	23990000	Pool
chr10	23600000	23610000	chr10	24810000	24820000	Pool
chr10	24280000	24290000	chr10	24800000	24810000	ISL_5,ISL_6,Pool
chr10	24280000	24285000	chr10	24645000	24650000	ISL_5
chr10	24280000	24285000	chr10	24480000	24485000	ISL_1,ISL_5,ISL_6,Pool
chr10	24490000	24500000	chr10	24790000	24800000	Pool
chr10	24925000	24930000	chr10	25365000	25370000	ISL_1,ISL_5
chr10	24925000	24950000	chr10	25200000	25225000	ISL_6,Pool
chr10	24930000	24940000	chr10	25510000	25520000	ISL_5
chr10	25010000	25020000	chr10	25370000	25380000	ISL_5
chr10	25010000	25015000	chr10	25305000	25310000	ISL_5
chr10	25010000	25015000	chr10	25240000	25245000	ISL_5
chr10	25395000	25400000	chr10	25970000	25975000	ISL_5,ISL_6,Pool
chr10	25400000	25410000	chr10	25510000	25520000	ISL_5
chr10	25980000	25990000	chr10	26840000	26850000	ISL_5,ISL_6,Pool
chr10	26035000	26040000	chr10	26500000	26505000	ISL_5,ISL_6,Pool
chr10	26045000	26050000	chr10	26220000	26225000	ISL_5
chr10	26620000	26630000	chr10	27160000	27170000	ISL_5,ISL_6,Pool
chr10	26620000	26625000	chr10	26840000	26845000	ISL_1,ISL_5,ISL_6,Pool
chr10	26860000	26865000	chr10	27605000	27610000	Pool
chr10	26890000	26900000	chr10	27170000	27180000	ISL_5
chr10	26910000	26920000	chr10	27610000	27620000	ISL_1,
chr10	27010000	27020000	chr10	27150000	27160000	ISL_1,ISL_6,Pool
chr10	27180000	27185000	chr10	27640000	27645000	ISL_1,ISL_5
chr10	27400000	27410000	chr10	27500000	27510000	ISL_5
chr10	27510000	27520000	chr10	27640000	27650000	ISL_5
chr10	27650000	27660000	chr10	28670000	28680000	Pool
chr10	27730000	27740000	chr10	28530000	28540000	ISL_5
chr10	27840000	27850000	chr10	28530000	28540000	ISL_5
chr10	27850000	27860000	chr10	28680000	28690000	ISL_5
chr10	28030000	28035000	chr10	28525000	28530000	ISL_5
chr10	28030000	28040000	chr10	28460000	28470000	ISL_5
chr10	28030000	28040000	chr10	28670000	28680000	ISL_5
chr10	28540000	28545000	chr10	28665000	28670000	ISL_1,ISL_5,ISL_6,Pool
chr10	28595000	28600000	chr10	28670000	28675000	ISL_5
chr10	28950000	28955000	chr10	29590000	29595000	ISL_1,ISL_5,ISL_6,Pool
chr10	28950000	28975000	chr10	29200000	29225000	ISL_6,Pool
chr10	28955000	28960000	chr10	29415000	29420000	ISL_5,ISL_6,Pool
chr10	28960000	28970000	chr10	29270000	29280000	Pool
chr10	29410000	29420000	chr10	29590000	29600000	ISL_5
chr10	29580000	29585000	chr10	30915000	30920000	Pool
chr10	29675000	29680000	chr10	29735000	29740000	ISL_5
chr10	29790000	29800000	chr10	30960000	30970000	ISL_1,
chr10	30680000	30685000	chr10	30820000	30825000	ISL_1,ISL_5,ISL_6,Pool
chr10	30700000	30710000	chr10	30870000	30880000	ISL_5
chr10	31000000	31025000	chr10	32075000	32100000	ISL_6,Pool
chr10	31070000	31075000	chr10	32095000	32100000	ISL_5,ISL_6,Pool
chr10	31070000	31080000	chr10	31310000	31320000	ISL_5
chr10	31070000	31075000	chr10	31605000	31610000	ISL_5
chr10	31320000	31325000	chr10	31605000	31610000	ISL_5
chr10	31600000	31610000	chr10	32050000	32060000	Pool
chr10	31610000	31620000	chr10	31880000	31890000	ISL_5
chr10	31890000	31900000	chr10	32040000	32050000	ISL_5
chr10	32140000	32150000	chr10	32290000	32300000	ISL_5
chr10	32145000	32150000	chr10	32230000	32235000	ISL_5
chr10	32340000	32350000	chr10	32630000	32640000	ISL_5
chr10	32470000	32480000	chr10	32630000	32640000	Pool
chr10	32545000	32550000	chr10	32735000	32740000	ISL_5
chr10	32665000	32670000	chr10	32735000	32740000	ISL_5
chr10	33080000	33085000	chr10	33295000	33300000	ISL_5,ISL_6,Pool
chr10	33480000	33490000	chr10	34930000	34940000	ISL_5,ISL_6,Pool
chr10	33485000	33490000	chr10	33620000	33625000	ISL_5
chr10	33620000	33625000	chr10	34930000	34935000	ISL_5,ISL_6,Pool
chr10	33610000	33620000	chr10	34810000	34820000	ISL_5
chr10	33620000	33630000	chr10	34500000	34510000	Pool
chr10	34795000	34800000	chr10	34915000	34920000	Pool
chr10	34950000	34975000	chr10	35275000	35300000	ISL_6,Pool
chr10	35010000	35020000	chr10	35100000	35110000	ISL_5
chr10	35400000	35410000	chr10	35840000	35850000	Pool
chr10	35405000	35410000	chr10	35500000	35505000	ISL_5,ISL_6,Pool
chr10	35530000	35535000	chr10	35850000	35855000	ISL_5
chr10	35925000	35930000	chr10	37065000	37070000	ISL_1,ISL_5,ISL_6,Pool
chr10	35920000	35930000	chr10	37160000	37170000	Pool
chr10	35925000	35930000	chr10	37010000	37015000	ISL_5
chr10	38115000	38120000	chr10	38400000	38405000	ISL_5,ISL_6,Pool
chr10	38140000	38150000	chr10	38260000	38270000	ISL_5
chr10	38260000	38270000	chr10	38640000	38650000	ISL_6,Pool
chr10	38260000	38265000	chr10	38380000	38385000	Pool
chr10	38380000	38390000	chr10	43040000	43050000	Pool
chr10	38940000	38950000	chr10	42760000	42770000	Pool
chr10	39090000	39095000	chr10	39125000	39130000	ISL_5
chr10	39125000	39130000	chr10	42385000	42390000	ISL_5
chr10	42385000	42390000	chr10	127575000	127580000	Pool
chr10	42395000	42400000	chr10	42815000	42820000	ISL_1,ISL_5,ISL_6,Pool
chr10	42640000	42650000	chr10	127570000	127580000	ISL_1,
chr10	43045000	43050000	chr10	43125000	43130000	ISL_5
chr10	43130000	43140000	chr10	43240000	43250000	ISL_5
chr10	43360000	43365000	chr10	43600000	43605000	ISL_1,ISL_5,ISL_6,Pool
chr10	43350000	43375000	chr10	43550000	43575000	ISL_1,ISL_5,ISL_6,Pool
chr10	43700000	43710000	chr10	43840000	43850000	ISL_5
chr10	43785000	43790000	chr10	43950000	43955000	ISL_1,ISL_5,ISL_6,Pool
chr10	43790000	43795000	chr10	43840000	43845000	ISL_5
chr10	43890000	43895000	chr10	43950000	43955000	ISL_5
chr10	44160000	44170000	chr10	44870000	44880000	ISL_1,ISL_5,ISL_6,Pool
chr10	44165000	44170000	chr10	45360000	45365000	ISL_5,ISL_6,Pool
chr10	44790000	44800000	chr10	45350000	45360000	ISL_5
chr10	44880000	44890000	chr10	45350000	45360000	ISL_5,ISL_6,Pool
chr10	45510000	45520000	chr10	45720000	45730000	ISL_5
chr10	45740000	45750000	chr10	45940000	45950000	Pool
chr10	45960000	45965000	chr10	46090000	46095000	ISL_5
chr10	45960000	45970000	chr10	46160000	46170000	ISL_5
chr10	46220000	46230000	chr10	51820000	51830000	ISL_1,
chr10	46950000	46960000	chr10	88960000	88970000	ISL_1,
chr10	46980000	46990000	chr10	47590000	47600000	ISL_5
chr10	47025000	47030000	chr10	47060000	47065000	ISL_1,ISL_5,ISL_6,Pool
chr10	47650000	47655000	chr10	48355000	48360000	ISL_1,ISL_5
chr10	49570000	49575000	chr10	49860000	49865000	ISL_5,ISL_6,Pool
chr10	49755000	49760000	chr10	49860000	49865000	ISL_5
chr10	49860000	49870000	chr10	50720000	50730000	ISL_5
chr10	50610000	50615000	chr10	50720000	50725000	ISL_5
chr10	50800000	50810000	chr10	50970000	50980000	ISL_5
chr10	52320000	52325000	chr10	52375000	52380000	ISL_5
chr10	52750000	52760000	chr10	53970000	53980000	ISL_5,ISL_6,Pool
chr10	52760000	52770000	chr10	53710000	53720000	Pool
chr10	54060000	54070000	chr10	54480000	54490000	Pool
chr10	54070000	54075000	chr10	54245000	54250000	ISL_5
chr10	59090000	59100000	chr10	59910000	59920000	ISL_5
chr10	59100000	59110000	chr10	59600000	59610000	ISL_5
chr10	59100000	59105000	chr10	59415000	59420000	ISL_5,ISL_6,Pool
chr10	59100000	59105000	chr10	59825000	59830000	ISL_5,ISL_6,Pool
chr10	59330000	59340000	chr10	59820000	59830000	ISL_5
chr10	59945000	59950000	chr10	60040000	60045000	ISL_5,ISL_6,Pool
chr10	60050000	60060000	chr10	60140000	60150000	ISL_5
chr10	60540000	60545000	chr10	61375000	61380000	ISL_5,ISL_6,Pool
chr10	60540000	60550000	chr10	61000000	61010000	Pool
chr10	60710000	60715000	chr10	60935000	60940000	ISL_5,ISL_6,Pool
chr10	60710000	60720000	chr10	60990000	61000000	ISL_5,ISL_6,Pool
chr10	60700000	60725000	chr10	61325000	61350000	ISL_6,Pool
chr10	60710000	60720000	chr10	61380000	61390000	ISL_5
chr10	61000000	61010000	chr10	61560000	61570000	Pool
chr10	61000000	61005000	chr10	61340000	61345000	ISL_5,ISL_6,Pool
chr10	61385000	61390000	chr10	61565000	61570000	ISL_1,ISL_5,ISL_6,Pool
chr10	61380000	61390000	chr10	61660000	61670000	ISL_5
chr10	61380000	61390000	chr10	61790000	61800000	ISL_1,ISL_5,ISL_6,Pool
chr10	61465000	61470000	chr10	61560000	61565000	ISL_5
chr10	61850000	61860000	chr10	62400000	62410000	ISL_5
chr10	61850000	61860000	chr10	61960000	61970000	ISL_5,ISL_6,Pool
chr10	61855000	61860000	chr10	62190000	62195000	ISL_5,ISL_6,Pool
chr10	61990000	62000000	chr10	62190000	62200000	ISL_5,ISL_6,Pool
chr10	62200000	62205000	chr10	62405000	62410000	ISL_5,ISL_6,Pool
chr10	62200000	62225000	chr10	62525000	62550000	ISL_6,Pool
chr10	62570000	62580000	chr10	62720000	62730000	ISL_5
chr10	62570000	62580000	chr10	63040000	63050000	ISL_5,ISL_6,Pool
chr10	62900000	62910000	chr10	63040000	63050000	ISL_5
chr10	63660000	63665000	chr10	64000000	64005000	ISL_5,ISL_6,Pool
chr10	63660000	63670000	chr10	63800000	63810000	Pool
chr10	63800000	63810000	chr10	64010000	64020000	ISL_5
chr10	64250000	64260000	chr10	64840000	64850000	ISL_6,Pool
chr10	64350000	64360000	chr10	64910000	64920000	ISL_5
chr10	64370000	64380000	chr10	64560000	64570000	ISL_5,ISL_6,Pool
chr10	64350000	64360000	chr10	64840000	64850000	ISL_5,ISL_6,Pool
chr10	64920000	64930000	chr10	65390000	65400000	ISL_5
chr10	64925000	64930000	chr10	65580000	65585000	ISL_5
chr10	64970000	64975000	chr10	65475000	65480000	ISL_5,ISL_6,Pool
chr10	65020000	65030000	chr10	65380000	65390000	ISL_5
chr10	65020000	65030000	chr10	65470000	65480000	Pool
chr10	65220000	65230000	chr10	65380000	65390000	ISL_5
chr10	65220000	65230000	chr10	65470000	65480000	ISL_5
chr10	65225000	65230000	chr10	65280000	65285000	Pool
chr10	65390000	65395000	chr10	65470000	65475000	ISL_1,ISL_5,ISL_6,Pool
chr10	65630000	65640000	chr10	65730000	65740000	ISL_5
chr10	65800000	65810000	chr10	68680000	68690000	ISL_5
chr10	65800000	65810000	chr10	69280000	69290000	ISL_5
chr10	65800000	65810000	chr10	67940000	67950000	ISL_6,Pool
chr10	66490000	66500000	chr10	67930000	67940000	Pool
chr10	68275000	68300000	chr10	68675000	68700000	ISL_6,Pool
chr10	68690000	68700000	chr10	69280000	69290000	ISL_1,ISL_5,ISL_6,Pool
chr10	69455000	69460000	chr10	69535000	69540000	ISL_5
chr10	69615000	69620000	chr10	69920000	69925000	ISL_5
chr10	69610000	69620000	chr10	70090000	70100000	ISL_5
chr10	69850000	69860000	chr10	69910000	69920000	ISL_1,
chr10	69975000	69980000	chr10	70060000	70065000	ISL_5
chr10	70150000	70160000	chr10	70510000	70520000	ISL_5
chr10	70280000	70290000	chr10	70480000	70490000	ISL_5
chr10	70500000	70505000	chr10	70540000	70545000	ISL_5
chr10	70555000	70560000	chr10	70655000	70660000	ISL_5
chr10	70990000	71000000	chr10	71390000	71400000	ISL_5
chr10	70990000	71000000	chr10	71260000	71270000	Pool
chr10	71005000	71010000	chr10	71145000	71150000	ISL_1,ISL_5,ISL_6,Pool
chr10	71190000	71195000	chr10	71265000	71270000	ISL_5
chr10	71180000	71190000	chr10	71390000	71400000	ISL_5
chr10	71275000	71280000	chr10	71395000	71400000	ISL_5
chr10	71985000	71990000	chr10	72120000	72125000	ISL_1,ISL_5,ISL_6,Pool
chr10	72305000	72310000	chr10	72630000	72635000	ISL_5,ISL_6,Pool
chr10	72310000	72315000	chr10	72520000	72525000	ISL_5
chr10	72310000	72320000	chr10	73040000	73050000	ISL_5
chr10	72570000	72575000	chr10	72640000	72645000	ISL_1,ISL_5,ISL_6,Pool
chr10	72685000	72690000	chr10	72955000	72960000	ISL_5,ISL_6,Pool
chr10	72680000	72685000	chr10	73040000	73045000	ISL_5,ISL_6,Pool
chr10	72970000	72975000	chr10	73025000	73030000	ISL_5
chr10	73060000	73070000	chr10	74090000	74100000	Pool
chr10	73080000	73090000	chr10	73330000	73340000	ISL_5
chr10	73075000	73080000	chr10	73135000	73140000	ISL_5
chr10	73155000	73160000	chr10	73325000	73330000	ISL_5
chr10	73655000	73660000	chr10	73805000	73810000	ISL_1,ISL_5,ISL_6,Pool
chr10	73650000	73660000	chr10	74090000	74100000	Pool
chr10	73715000	73720000	chr10	73810000	73815000	ISL_5
chr10	73800000	73810000	chr10	74090000	74100000	ISL_5
chr10	73980000	73990000	chr10	74090000	74100000	ISL_6,Pool
chr10	74030000	74035000	chr10	74090000	74095000	ISL_1,ISL_5,ISL_6,Pool
chr10	74120000	74125000	chr10	74820000	74825000	ISL_5
chr10	74120000	74125000	chr10	74590000	74595000	ISL_1,ISL_5,ISL_6,Pool
chr10	74450000	74455000	chr10	74590000	74595000	ISL_5
chr10	75290000	75295000	chr10	75400000	75405000	ISL_1,ISL_5,ISL_6,Pool
chr10	75640000	75645000	chr10	75840000	75845000	ISL_1,ISL_5
chr10	75645000	75650000	chr10	75695000	75700000	ISL_5,ISL_6,Pool
chr10	76020000	76030000	chr10	76990000	77000000	ISL_5,ISL_6,Pool
chr10	76005000	76010000	chr10	76855000	76860000	ISL_1,ISL_5,ISL_6,Pool
chr10	76025000	76030000	chr10	76780000	76785000	ISL_1,ISL_5,ISL_6,Pool
chr10	76780000	76785000	chr10	76860000	76865000	ISL_5
chr10	76870000	76880000	chr10	76960000	76970000	ISL_5
chr10	77050000	77060000	chr10	77140000	77150000	ISL_5
chr10	77150000	77160000	chr10	78300000	78310000	Pool
chr10	77150000	77175000	chr10	77650000	77675000	ISL_6,Pool
chr10	77155000	77160000	chr10	77795000	77800000	ISL_5
chr10	77160000	77165000	chr10	78060000	78065000	ISL_5
chr10	77790000	77800000	chr10	78310000	78320000	Pool
chr10	77800000	77810000	chr10	78060000	78070000	ISL_5
chr10	78060000	78070000	chr10	78300000	78310000	ISL_5
chr10	78390000	78400000	chr10	78740000	78750000	ISL_5
chr10	78920000	78930000	chr10	79260000	79270000	ISL_1,
chr10	78925000	78930000	chr10	79400000	79405000	ISL_1,ISL_5,ISL_6,Pool
chr10	78925000	78950000	chr10	79100000	79125000	ISL_6,Pool
chr10	79010000	79020000	chr10	79400000	79410000	Pool
chr10	79150000	79155000	chr10	79400000	79405000	ISL_5
chr10	79150000	79160000	chr10	79260000	79270000	Pool
chr10	79265000	79270000	chr10	79395000	79400000	ISL_1,ISL_5,ISL_6,Pool
chr10	79600000	79610000	chr10	79680000	79690000	ISL_5
chr10	79605000	79610000	chr10	79765000	79770000	ISL_1,ISL_5,ISL_6,Pool
chr10	79800000	79810000	chr10	80060000	80070000	ISL_5
chr10	79800000	79810000	chr10	80820000	80830000	Pool
chr10	79800000	79805000	chr10	80955000	80960000	ISL_1,ISL_5,ISL_6,Pool
chr10	79960000	79970000	chr10	80950000	80960000	ISL_5
chr10	79970000	79980000	chr10	80820000	80830000	ISL_5
chr10	80060000	80065000	chr10	80950000	80955000	ISL_5
chr10	80060000	80070000	chr10	80440000	80450000	ISL_5
chr10	80060000	80065000	chr10	80820000	80825000	ISL_5
chr10	80730000	80740000	chr10	80950000	80960000	ISL_5,ISL_6,Pool
chr10	80735000	80740000	chr10	80820000	80825000	ISL_1,ISL_5
chr10	80835000	80840000	chr10	80945000	80950000	Pool
chr10	80840000	80845000	chr10	80905000	80910000	ISL_5
chr10	81135000	81140000	chr10	81245000	81250000	ISL_5,ISL_6,Pool
chr10	81290000	81300000	chr10	81690000	81700000	ISL_5,ISL_6,Pool
chr10	81310000	81320000	chr10	81800000	81810000	ISL_6,Pool
chr10	81300000	81325000	chr10	81975000	82000000	ISL_6,Pool
chr10	81580000	81590000	chr10	81690000	81700000	Pool
chr10	81590000	81600000	chr10	89100000	89110000	Pool
chr10	81820000	81830000	chr10	81980000	81990000	ISL_5
chr10	81905000	81910000	chr10	81975000	81980000	ISL_1,ISL_5,ISL_6,Pool
chr10	82140000	82145000	chr10	82200000	82205000	ISL_5
chr10	82140000	82145000	chr10	82265000	82270000	ISL_5
chr10	82200000	82210000	chr10	82680000	82690000	ISL_5
chr10	82205000	82210000	chr10	82265000	82270000	ISL_1,ISL_5,ISL_6,Pool
chr10	82450000	82460000	chr10	82770000	82780000	ISL_5
chr10	84560000	84570000	chr10	85630000	85640000	ISL_5
chr10	86020000	86030000	chr10	86130000	86140000	ISL_5
chr10	86025000	86030000	chr10	86300000	86305000	ISL_1,ISL_5,ISL_6,Pool
chr10	86020000	86030000	chr10	88130000	88140000	Pool
chr10	86130000	86135000	chr10	86290000	86295000	ISL_5
chr10	86300000	86310000	chr10	88130000	88140000	ISL_6,Pool
chr10	86370000	86380000	chr10	88130000	88140000	ISL_5
chr10	87300000	87310000	chr10	88130000	88140000	ISL_5
chr10	88155000	88160000	chr10	88345000	88350000	ISL_5,ISL_6,Pool
chr10	88455000	88460000	chr10	88655000	88660000	ISL_5,ISL_6,Pool
chr10	88470000	88475000	chr10	88510000	88515000	ISL_5
chr10	88690000	88700000	chr10	89260000	89270000	Pool
chr10	88730000	88735000	chr10	88855000	88860000	Pool
chr10	89275000	89300000	chr10	89475000	89500000	ISL_6,Pool
chr10	89615000	89620000	chr10	90145000	90150000	ISL_5,ISL_6,Pool
chr10	89600000	89625000	chr10	90550000	90575000	ISL_6,Pool
chr10	89615000	89620000	chr10	90310000	90315000	ISL_5,ISL_6,Pool
chr10	89620000	89625000	chr10	89870000	89875000	ISL_5
chr10	89900000	89925000	chr10	90125000	90150000	ISL_6,Pool
chr10	90325000	90330000	chr10	90575000	90580000	ISL_5
chr10	90445000	90450000	chr10	90565000	90570000	ISL_5
chr10	90595000	90600000	chr10	90970000	90975000	ISL_5,ISL_6,Pool
chr10	90595000	90600000	chr10	90690000	90695000	ISL_1,ISL_5,ISL_6,Pool
chr10	90690000	90700000	chr10	90740000	90750000	ISL_5
chr10	90695000	90700000	chr10	90970000	90975000	ISL_5
chr10	90790000	90795000	chr10	90970000	90975000	ISL_5,ISL_6,Pool
chr10	91015000	91020000	chr10	91150000	91155000	ISL_5,ISL_6,Pool
chr10	91010000	91020000	chr10	91310000	91320000	ISL_5,ISL_6,Pool
chr10	91185000	91190000	chr10	91315000	91320000	ISL_5,ISL_6,Pool
chr10	91235000	91240000	chr10	91310000	91315000	Pool
chr10	91550000	91555000	chr10	92540000	92545000	ISL_5
chr10	91550000	91560000	chr10	92620000	92630000	Pool
chr10	92505000	92510000	chr10	92615000	92620000	ISL_5
chr10	92670000	92675000	chr10	93005000	93010000	ISL_5,ISL_6,Pool
chr10	92760000	92770000	chr10	93010000	93020000	ISL_5
chr10	92840000	92850000	chr10	93000000	93010000	ISL_5,ISL_6,Pool
chr10	92920000	92925000	chr10	92965000	92970000	ISL_1,
chr10	93055000	93060000	chr10	93395000	93400000	ISL_5
chr10	93150000	93160000	chr10	93390000	93400000	ISL_5
chr10	93255000	93260000	chr10	93395000	93400000	ISL_1,ISL_5,ISL_6,Pool
chr10	93315000	93320000	chr10	93395000	93400000	ISL_5
chr10	93845000	93850000	chr10	94190000	94195000	ISL_1,ISL_5,ISL_6,Pool
chr10	93840000	93845000	chr10	94040000	94045000	ISL_5
chr10	94270000	94280000	chr10	94630000	94640000	ISL_5,ISL_6,Pool
chr10	94275000	94280000	chr10	94330000	94335000	ISL_5
chr10	94640000	94650000	chr10	95110000	95120000	Pool
chr10	94840000	94845000	chr10	95115000	95120000	ISL_1,ISL_5,ISL_6,Pool
chr10	94840000	94845000	chr10	95045000	95050000	ISL_5
chr10	95135000	95140000	chr10	95240000	95245000	ISL_1,ISL_5,ISL_6,Pool
chr10	95140000	95150000	chr10	95440000	95450000	Pool
chr10	95315000	95320000	chr10	95435000	95440000	ISL_5,ISL_6,Pool
chr10	95460000	95465000	chr10	95570000	95575000	ISL_5
chr10	95675000	95680000	chr10	96075000	96080000	ISL_1,ISL_5,ISL_6,Pool
chr10	95840000	95850000	chr10	96070000	96080000	ISL_5
chr10	96120000	96125000	chr10	96200000	96205000	ISL_5
chr10	96380000	96390000	chr10	97120000	97130000	ISL_5,ISL_6,Pool
chr10	96940000	96950000	chr10	97120000	97130000	ISL_5
chr10	97000000	97005000	chr10	97120000	97125000	ISL_1,ISL_5,ISL_6,Pool
chr10	97130000	97135000	chr10	97360000	97365000	ISL_5
chr10	97190000	97195000	chr10	97360000	97365000	ISL_1,ISL_5,ISL_6,Pool
chr10	97455000	97460000	chr10	97620000	97625000	ISL_5
chr10	97775000	97780000	chr10	98055000	98060000	ISL_5
chr10	97850000	97855000	chr10	97885000	97890000	ISL_5
chr10	97985000	97990000	chr10	98050000	98055000	ISL_5
chr10	98130000	98140000	chr10	98580000	98590000	ISL_5
chr10	98155000	98160000	chr10	98260000	98265000	ISL_5
chr10	98400000	98405000	chr10	98480000	98485000	ISL_5
chr10	98400000	98410000	chr10	98580000	98590000	ISL_5
chr10	98830000	98835000	chr10	98965000	98970000	ISL_1,ISL_5,ISL_6,Pool
chr10	99040000	99045000	chr10	99080000	99085000	ISL_5
chr10	99215000	99220000	chr10	99310000	99315000	ISL_5
chr10	99455000	99460000	chr10	99490000	99495000	ISL_5
chr10	99520000	99530000	chr10	99800000	99810000	ISL_5,ISL_6,Pool
chr10	99550000	99555000	chr10	99620000	99625000	ISL_1,ISL_5,ISL_6,Pool
chr10	99675000	99680000	chr10	99800000	99805000	ISL_5,ISL_6,Pool
chr10	99670000	99680000	chr10	100060000	100070000	Pool
chr10	99925000	99930000	chr10	100065000	100070000	ISL_5
chr10	100220000	100230000	chr10	100930000	100940000	ISL_5
chr10	100220000	100225000	chr10	101005000	101010000	ISL_1,ISL_5,ISL_6,Pool
chr10	101150000	101155000	chr10	101370000	101375000	ISL_5
chr10	101190000	101195000	chr10	101375000	101380000	ISL_1,ISL_5,ISL_6,Pool
chr10	101375000	101380000	chr10	101420000	101425000	ISL_5
chr10	101600000	101605000	chr10	101805000	101810000	ISL_1,ISL_5,ISL_6,Pool
chr10	102090000	102100000	chr10	102630000	102640000	ISL_5
chr10	102095000	102100000	chr10	102190000	102195000	ISL_1,ISL_5,ISL_6,Pool
chr10	102100000	102105000	chr10	102275000	102280000	ISL_5
chr10	102195000	102200000	chr10	102275000	102280000	ISL_5
chr10	102320000	102325000	chr10	102640000	102645000	ISL_5
chr10	102855000	102860000	chr10	102900000	102905000	ISL_5
chr10	102970000	102975000	chr10	103325000	103330000	ISL_1,ISL_5,ISL_6,Pool
chr10	102970000	102975000	chr10	103200000	103205000	ISL_5
chr10	102970000	102975000	chr10	103540000	103545000	Pool
chr10	103030000	103040000	chr10	103200000	103210000	ISL_5
chr10	103365000	103370000	chr10	103540000	103545000	ISL_5
chr10	103360000	103370000	chr10	103750000	103760000	Pool
chr10	103595000	103600000	chr10	103770000	103775000	ISL_5
chr10	103595000	103600000	chr10	103830000	103835000	ISL_5
chr10	103830000	103835000	chr10	103870000	103875000	ISL_5
chr10	103920000	103930000	chr10	104100000	104110000	Pool
chr10	103985000	103990000	chr10	104105000	104110000	ISL_1,ISL_5,ISL_6,Pool
chr10	104150000	104155000	chr10	104235000	104240000	ISL_5
chr10	104270000	104275000	chr10	104330000	104335000	ISL_5
chr10	104435000	104440000	chr10	104470000	104475000	ISL_5
chr10	104485000	104490000	chr10	104660000	104665000	ISL_5,ISL_6,Pool
chr10	104480000	104490000	chr10	104820000	104830000	ISL_5
chr10	104590000	104595000	chr10	104820000	104825000	ISL_5
chr10	104595000	104600000	chr10	104655000	104660000	ISL_5
chr10	104675000	104680000	chr10	104820000	104825000	ISL_1,ISL_5,ISL_6,Pool
chr10	104670000	104680000	chr10	105000000	105010000	ISL_5
chr10	105175000	105180000	chr10	105445000	105450000	ISL_6,Pool
chr10	105180000	105190000	chr10	105230000	105240000	ISL_5
chr10	105250000	105255000	chr10	105310000	105315000	ISL_5
chr10	105360000	105365000	chr10	105440000	105445000	ISL_1,ISL_5
chr10	105470000	105475000	chr10	105620000	105625000	ISL_1,ISL_5,ISL_6,Pool
chr10	105625000	105650000	chr10	105950000	105975000	ISL_6,Pool
chr10	105650000	105660000	chr10	105880000	105890000	ISL_5
chr10	105670000	105680000	chr10	105720000	105730000	ISL_1,ISL_5
chr10	105800000	105805000	chr10	105970000	105975000	ISL_5,ISL_6,Pool
chr10	105805000	105810000	chr10	105885000	105890000	Pool
chr10	106050000	106055000	chr10	106105000	106110000	ISL_1,ISL_5,ISL_6,Pool
chr10	106830000	106840000	chr10	107450000	107460000	Pool
chr10	107710000	107720000	chr10	108330000	108340000	ISL_5,ISL_6,Pool
chr10	107715000	107720000	chr10	107940000	107945000	ISL_5
chr10	108380000	108390000	chr10	109570000	109580000	ISL_5
chr10	108460000	108470000	chr10	109570000	109580000	ISL_5
chr10	111640000	111650000	chr10	112040000	112050000	ISL_5
chr10	111640000	111650000	chr10	111880000	111890000	ISL_5,ISL_6,Pool
chr10	111895000	111900000	chr10	112040000	112045000	ISL_1,ISL_5,ISL_6,Pool
chr10	111895000	111900000	chr10	111965000	111970000	ISL_5
chr10	112060000	112070000	chr10	112660000	112670000	ISL_5
chr10	112070000	112075000	chr10	112305000	112310000	ISL_1,ISL_5,ISL_6,Pool
chr10	112110000	112120000	chr10	112250000	112260000	ISL_5
chr10	112220000	112225000	chr10	112255000	112260000	ISL_5
chr10	112360000	112370000	chr10	112640000	112650000	ISL_5
chr10	112500000	112510000	chr10	112640000	112650000	ISL_1,ISL_5,ISL_6,Pool
chr10	112560000	112565000	chr10	112635000	112640000	ISL_5
chr10	112835000	112840000	chr10	113120000	113125000	ISL_5,ISL_6,Pool
chr10	112830000	112840000	chr10	113350000	113360000	ISL_5
chr10	113510000	113520000	chr10	113890000	113900000	ISL_5
chr10	113515000	113520000	chr10	114070000	114075000	Pool
chr10	113940000	113945000	chr10	114070000	114075000	ISL_5
chr10	113940000	113950000	chr10	114200000	114210000	ISL_5
chr10	114230000	114240000	chr10	115140000	115150000	ISL_5
chr10	114320000	114330000	chr10	114880000	114890000	ISL_5
chr10	114320000	114330000	chr10	115140000	115150000	ISL_5
chr10	114480000	114490000	chr10	114890000	114900000	ISL_5
chr10	114480000	114490000	chr10	115140000	115150000	ISL_5
chr10	114890000	114900000	chr10	115140000	115150000	Pool
chr10	115460000	115470000	chr10	115860000	115870000	ISL_5,ISL_6,Pool
chr10	115555000	115560000	chr10	115860000	115865000	ISL_1,ISL_5,ISL_6,Pool
chr10	115680000	115690000	chr10	115860000	115870000	ISL_5,ISL_6,Pool
chr10	116060000	116070000	chr10	116190000	116200000	ISL_5
chr10	116060000	116070000	chr10	116560000	116570000	ISL_5
chr10	116230000	116240000	chr10	116450000	116460000	Pool
chr10	116230000	116240000	chr10	116540000	116550000	ISL_5
chr10	116310000	116315000	chr10	116540000	116545000	ISL_1,ISL_5,ISL_6,Pool
chr10	116310000	116315000	chr10	116455000	116460000	ISL_5
chr10	116390000	116400000	chr10	116440000	116450000	ISL_1,
chr10	116630000	116635000	chr10	116885000	116890000	ISL_1,ISL_5,ISL_6,Pool
chr10	116900000	116910000	chr10	118040000	118050000	ISL_5
chr10	117110000	117120000	chr10	118040000	118050000	ISL_5
chr10	117110000	117120000	chr10	118140000	118150000	ISL_5
chr10	117190000	117200000	chr10	118040000	118050000	ISL_5
chr10	117460000	117465000	chr10	118045000	118050000	ISL_5,ISL_6,Pool
chr10	117555000	117560000	chr10	118040000	118045000	ISL_5
chr10	118440000	118450000	chr10	118930000	118940000	ISL_5,ISL_6,Pool
chr10	118450000	118455000	chr10	118540000	118545000	ISL_5,ISL_6,Pool
chr10	118555000	118560000	chr10	118930000	118935000	ISL_1,ISL_5,ISL_6,Pool
chr10	118970000	118980000	chr10	120000000	120010000	ISL_5
chr10	118975000	119000000	chr10	119175000	119200000	ISL_6,Pool
chr10	118985000	118990000	chr10	119075000	119080000	ISL_1,ISL_5
chr10	119250000	119260000	chr10	120300000	120310000	ISL_5
chr10	119255000	119260000	chr10	120000000	120005000	ISL_1,ISL_5,ISL_6,Pool
chr10	119250000	119260000	chr10	120180000	120190000	ISL_6,Pool
chr10	120320000	120330000	chr10	120780000	120790000	ISL_6,Pool
chr10	120325000	120330000	chr10	120485000	120490000	ISL_1,ISL_5,ISL_6,Pool
chr10	120325000	120330000	chr10	120560000	120565000	ISL_5
chr10	120510000	120515000	chr10	120790000	120795000	ISL_6,Pool
chr10	120725000	120730000	chr10	120775000	120780000	ISL_5
chr10	120955000	120960000	chr10	121200000	121205000	ISL_1,ISL_5,ISL_6,Pool
chr10	121360000	121365000	chr10	121410000	121415000	ISL_5
chr10	121360000	121370000	chr10	121480000	121490000	ISL_5
chr10	121360000	121365000	chr10	121625000	121630000	ISL_1,ISL_5
chr10	121440000	121450000	chr10	121610000	121620000	ISL_5
chr10	121505000	121510000	chr10	121610000	121615000	ISL_1,ISL_5,ISL_6,Pool
chr10	121690000	121700000	chr10	122090000	122100000	ISL_5
chr10	122180000	122190000	chr10	122490000	122500000	ISL_5
chr10	122700000	122705000	chr10	123655000	123660000	ISL_5,ISL_6,Pool
chr10	122705000	122710000	chr10	123365000	123370000	ISL_5
chr10	122705000	122710000	chr10	123490000	123495000	ISL_1,ISL_5,ISL_6,Pool
chr10	123360000	123370000	chr10	123490000	123500000	ISL_5
chr10	123360000	123370000	chr10	123650000	123660000	Pool
chr10	124025000	124050000	chr10	124300000	124325000	ISL_6,Pool
chr10	124040000	124050000	chr10	124460000	124470000	ISL_5,ISL_6,Pool
chr10	124055000	124060000	chr10	124190000	124195000	ISL_1,ISL_5,ISL_6,Pool
chr10	124060000	124070000	chr10	124130000	124140000	ISL_1,
chr10	124800000	124810000	chr10	125140000	125150000	ISL_5
chr10	124800000	124805000	chr10	125310000	125315000	ISL_1,ISL_5,ISL_6,Pool
chr10	124890000	124895000	chr10	125140000	125145000	ISL_5,ISL_6,Pool
chr10	124885000	124890000	chr10	125310000	125315000	ISL_1,ISL_5,ISL_6,Pool
chr10	125130000	125140000	chr10	125310000	125320000	ISL_5
chr10	125335000	125340000	chr10	126075000	126080000	ISL_5
chr10	125340000	125345000	chr10	125725000	125730000	ISL_1,ISL_5,ISL_6,Pool
chr10	125750000	125755000	chr10	126075000	126080000	ISL_1,ISL_5,ISL_6,Pool
chr10	126215000	126220000	chr10	126435000	126440000	ISL_1,ISL_5,ISL_6,Pool
chr10	126225000	126230000	chr10	126515000	126520000	ISL_5
chr10	126310000	126320000	chr10	126420000	126430000	Pool
chr10	126765000	126770000	chr10	126845000	126850000	ISL_5,ISL_6,Pool
chr10	126850000	126860000	chr10	127320000	127330000	Pool
chr10	126850000	126860000	chr10	127400000	127410000	ISL_5
chr10	127665000	127670000	chr10	128070000	128075000	ISL_5,ISL_6,Pool
chr10	127670000	127675000	chr10	128185000	128190000	ISL_5,ISL_6,Pool
chr10	129510000	129515000	chr10	129650000	129655000	ISL_5
chr10	129700000	129705000	chr10	129805000	129810000	ISL_5
chr10	129700000	129705000	chr10	129865000	129870000	Pool
chr10	130050000	130075000	chr10	131750000	131775000	ISL_6,Pool
chr10	130820000	130830000	chr10	131770000	131780000	ISL_5
chr10	131650000	131660000	chr10	131760000	131770000	ISL_5
chr10	131980000	131990000	chr10	133610000	133620000	ISL_5
chr10	132480000	132490000	chr10	133610000	133620000	Pool
chr10	133270000	133280000	chr10	133610000	133620000	ISL_5
chr10	134035000	134040000	chr10	134265000	134270000	ISL_5,ISL_6,Pool
chr10	134035000	134040000	chr10	134160000	134165000	ISL_5,ISL_6,Pool
chr10	134190000	134200000	chr10	134450000	134460000	Pool
chr10	134200000	134205000	chr10	134265000	134270000	ISL_1,ISL_5,ISL_6,Pool
chr10	134270000	134275000	chr10	134450000	134455000	ISL_1,ISL_5,ISL_6,Pool
chr11	200000	210000	chr11	440000	450000	ISL_5
chr11	210000	220000	chr11	510000	520000	ISL_1,ISL_5
chr11	550000	560000	chr11	750000	760000	ISL_5,ISL_6,Pool
chr11	550000	575000	chr11	700000	725000	ISL_5,ISL_6,Pool
chr11	850000	855000	chr11	1050000	1055000	ISL_5
chr11	1330000	1335000	chr11	1405000	1410000	ISL_1,ISL_5,ISL_6,Pool
chr11	1560000	1570000	chr11	1640000	1650000	ISL_5
chr11	1610000	1620000	chr11	71270000	71280000	ISL_1,ISL_6,Pool
chr11	1670000	1680000	chr11	2170000	2180000	ISL_6,Pool
chr11	1710000	1720000	chr11	2020000	2030000	ISL_5
chr11	1715000	1720000	chr11	1845000	1850000	ISL_5,ISL_6,Pool
chr11	1850000	1860000	chr11	2020000	2030000	ISL_5
chr11	1915000	1920000	chr11	1960000	1965000	ISL_1,ISL_5,ISL_6,Pool
chr11	1970000	1975000	chr11	2020000	2025000	Pool
chr11	1970000	1980000	chr11	2170000	2180000	Pool
chr11	2055000	2060000	chr11	2170000	2175000	ISL_1,ISL_5,ISL_6,Pool
chr11	2200000	2225000	chr11	2900000	2925000	ISL_6,Pool
chr11	2215000	2220000	chr11	2440000	2445000	ISL_1,ISL_5,ISL_6,Pool
chr11	2210000	2220000	chr11	2540000	2550000	Pool
chr11	2215000	2220000	chr11	2315000	2320000	ISL_1,ISL_5,ISL_6,Pool
chr11	2330000	2335000	chr11	2445000	2450000	ISL_1,ISL_5
chr11	2330000	2340000	chr11	2540000	2550000	Pool
chr11	2450000	2455000	chr11	2545000	2550000	ISL_1,ISL_5
chr11	2450000	2460000	chr11	2910000	2920000	ISL_5
chr11	2545000	2550000	chr11	2915000	2920000	ISL_1,ISL_5,ISL_6,Pool
chr11	2710000	2720000	chr11	2900000	2910000	ISL_5
chr11	2790000	2800000	chr11	2900000	2910000	ISL_5
chr11	3060000	3070000	chr11	3250000	3260000	ISL_1,
chr11	3260000	3270000	chr11	3310000	3320000	ISL_6,Pool
chr11	3360000	3370000	chr11	3430000	3440000	Pool
chr11	3480000	3490000	chr11	3600000	3610000	ISL_5
chr11	3870000	3875000	chr11	4095000	4100000	ISL_1,ISL_5,ISL_6,Pool
chr11	4200000	4210000	chr11	4840000	4850000	ISL_5
chr11	4205000	4210000	chr11	4510000	4515000	ISL_5,ISL_6,Pool
chr11	4200000	4210000	chr11	5030000	5040000	ISL_6,Pool
chr11	4240000	4250000	chr11	4340000	4350000	Pool
chr11	4300000	4310000	chr11	4350000	4360000	Pool
chr11	4655000	4660000	chr11	5025000	5030000	ISL_5,ISL_6,Pool
chr11	4650000	4660000	chr11	5830000	5840000	Pool
chr11	4655000	4660000	chr11	4845000	4850000	ISL_5
chr11	5140000	5150000	chr11	5400000	5410000	ISL_5
chr11	5140000	5150000	chr11	5820000	5830000	ISL_5
chr11	5220000	5230000	chr11	5820000	5830000	ISL_5
chr11	6045000	6050000	chr11	6380000	6385000	ISL_1,ISL_5,ISL_6,Pool
chr11	6400000	6405000	chr11	6460000	6465000	ISL_5
chr11	6400000	6410000	chr11	6710000	6720000	Pool
chr11	6400000	6405000	chr11	6530000	6535000	ISL_5
chr11	6410000	6420000	chr11	6620000	6630000	Pool
chr11	6550000	6560000	chr11	6700000	6710000	ISL_5
chr11	6640000	6645000	chr11	6695000	6700000	ISL_5
chr11	7110000	7120000	chr11	7460000	7470000	ISL_5,ISL_6,Pool
chr11	7110000	7120000	chr11	8000000	8010000	Pool
chr11	7120000	7130000	chr11	7710000	7720000	ISL_5,ISL_6,Pool
chr11	7590000	7595000	chr11	7675000	7680000	Pool
chr11	7910000	7915000	chr11	8005000	8010000	ISL_5
chr11	8025000	8030000	chr11	8120000	8125000	ISL_5
chr11	8240000	8250000	chr11	8580000	8590000	ISL_5,ISL_6,Pool
chr11	8245000	8250000	chr11	8330000	8335000	ISL_5,ISL_6,Pool
chr11	8245000	8250000	chr11	8285000	8290000	ISL_5
chr11	8705000	8710000	chr11	8980000	8985000	ISL_1,ISL_5
chr11	8710000	8715000	chr11	8830000	8835000	ISL_5
chr11	9035000	9040000	chr11	9155000	9160000	ISL_5
chr11	9335000	9340000	chr11	9385000	9390000	Pool
chr11	9635000	9640000	chr11	9770000	9775000	Pool
chr11	9775000	9780000	chr11	9990000	9995000	ISL_1,ISL_5,ISL_6,Pool
chr11	9770000	9780000	chr11	10330000	10340000	ISL_5,ISL_6,Pool
chr11	9880000	9890000	chr11	10320000	10330000	ISL_5
chr11	10225000	10230000	chr11	10320000	10325000	ISL_1,ISL_5
chr11	10330000	10335000	chr11	10385000	10390000	ISL_5
chr11	10420000	10430000	chr11	10670000	10680000	ISL_5
chr11	10425000	10430000	chr11	10755000	10760000	ISL_1,ISL_5,ISL_6,Pool
chr11	10560000	10570000	chr11	10760000	10770000	ISL_5
chr11	10810000	10820000	chr11	11040000	11050000	ISL_5,ISL_6,Pool
chr11	10810000	10820000	chr11	11800000	11810000	ISL_5,ISL_6,Pool
chr11	10810000	10820000	chr11	10950000	10960000	ISL_5
chr11	10825000	10830000	chr11	10875000	10880000	ISL_5
chr11	10965000	10970000	chr11	11805000	11810000	ISL_5,ISL_6,Pool
chr11	10950000	10955000	chr11	11045000	11050000	ISL_1,ISL_5,ISL_6,Pool
chr11	11045000	11050000	chr11	11805000	11810000	ISL_1,ISL_5,ISL_6,Pool
chr11	11050000	11060000	chr11	11280000	11290000	ISL_5
chr11	11650000	11660000	chr11	11800000	11810000	ISL_5
chr11	11815000	11820000	chr11	12065000	12070000	ISL_5,ISL_6,Pool
chr11	11820000	11825000	chr11	12305000	12310000	ISL_1,ISL_5,ISL_6,Pool
chr11	11950000	11960000	chr11	12060000	12070000	ISL_5
chr11	12070000	12075000	chr11	12300000	12305000	ISL_1,ISL_5,ISL_6,Pool
chr11	12070000	12075000	chr11	12255000	12260000	ISL_5,ISL_6,Pool
chr11	12350000	12355000	chr11	12910000	12915000	ISL_5,ISL_6,Pool
chr11	12430000	12440000	chr11	12910000	12920000	ISL_5
chr11	12690000	12700000	chr11	12830000	12840000	ISL_5
chr11	12700000	12705000	chr11	12910000	12915000	ISL_1,ISL_6,Pool
chr11	12980000	12985000	chr11	13200000	13205000	ISL_1,ISL_5,ISL_6,Pool
chr11	12980000	12990000	chr11	13360000	13370000	ISL_1,ISL_5,ISL_6,Pool
chr11	13235000	13240000	chr11	13365000	13370000	ISL_1,ISL_5,ISL_6,Pool
chr11	13300000	13305000	chr11	13350000	13355000	ISL_1,ISL_5
chr11	13790000	13800000	chr11	13970000	13980000	ISL_5
chr11	13795000	13800000	chr11	14270000	14275000	ISL_1,ISL_5,ISL_6,Pool
chr11	13985000	13990000	chr11	14265000	14270000	ISL_5,ISL_6,Pool
chr11	14320000	14325000	chr11	14470000	14475000	ISL_1,ISL_5,ISL_6,Pool
chr11	14540000	14545000	chr11	14915000	14920000	ISL_1,ISL_5,ISL_6,Pool
chr11	14555000	14560000	chr11	14665000	14670000	ISL_5,ISL_6,Pool
chr11	14660000	14670000	chr11	14910000	14920000	ISL_5
chr11	14810000	14820000	chr11	14920000	14930000	ISL_5
chr11	14810000	14815000	chr11	15095000	15100000	ISL_5
chr11	14930000	14935000	chr11	15095000	15100000	ISL_5,ISL_6,Pool
chr11	14925000	14930000	chr11	15215000	15220000	ISL_5,ISL_6,Pool
chr11	15125000	15130000	chr11	15220000	15225000	ISL_1,ISL_5,ISL_6,Pool
chr11	15665000	15670000	chr11	16630000	16635000	ISL_5,ISL_6,Pool
chr11	15670000	15680000	chr11	15940000	15950000	Pool
chr11	15790000	15800000	chr11	16620000	16630000	Pool
chr11	15840000	15845000	chr11	16630000	16635000	ISL_5
chr11	15965000	15970000	chr11	16630000	16635000	ISL_5
chr11	16210000	16215000	chr11	16625000	16630000	ISL_5
chr11	16430000	16440000	chr11	16620000	16630000	Pool
chr11	16840000	16845000	chr11	17085000	17090000	ISL_5,ISL_6,Pool
chr11	16965000	16970000	chr11	17085000	17090000	ISL_1,ISL_5,ISL_6,Pool
chr11	17250000	17260000	chr11	17520000	17530000	ISL_1,ISL_5,ISL_6,Pool
chr11	17400000	17405000	chr11	17520000	17525000	ISL_1,ISL_5,ISL_6,Pool
chr11	17405000	17410000	chr11	17490000	17495000	ISL_1,ISL_5,ISL_6,Pool
chr11	17610000	17620000	chr11	18000000	18010000	ISL_5,ISL_6,Pool
chr11	17610000	17620000	chr11	17740000	17750000	ISL_5
chr11	17750000	17760000	chr11	17860000	17870000	ISL_5
chr11	17750000	17760000	chr11	18120000	18130000	ISL_5
chr11	17750000	17755000	chr11	18000000	18005000	ISL_1,ISL_5,ISL_6,Pool
chr11	18010000	18015000	chr11	18125000	18130000	ISL_5
chr11	18410000	18420000	chr11	18540000	18550000	ISL_5
chr11	19090000	19095000	chr11	19575000	19580000	ISL_1,ISL_5,ISL_6,Pool
chr11	19280000	19290000	chr11	19920000	19930000	Pool
chr11	19335000	19340000	chr11	19575000	19580000	ISL_5,ISL_6,Pool
chr11	19580000	19590000	chr11	19670000	19680000	ISL_5
chr11	19585000	19590000	chr11	19755000	19760000	ISL_1,ISL_5,ISL_6,Pool
chr11	19585000	19590000	chr11	19925000	19930000	ISL_1,ISL_5,ISL_6,Pool
chr11	19760000	19770000	chr11	19920000	19930000	ISL_5
chr11	19960000	19970000	chr11	20370000	20380000	ISL_5,ISL_6,Pool
chr11	19960000	19970000	chr11	20150000	20160000	ISL_6,Pool
chr11	20145000	20150000	chr11	20375000	20380000	ISL_5,ISL_6,Pool
chr11	20415000	20420000	chr11	20635000	20640000	ISL_5
chr11	20665000	20670000	chr11	21530000	21535000	ISL_5,ISL_6,Pool
chr11	20650000	20675000	chr11	22325000	22350000	ISL_6,Pool
chr11	20660000	20670000	chr11	22150000	22160000	ISL_5
chr11	22185000	22190000	chr11	22330000	22335000	ISL_5
chr11	22360000	22365000	chr11	22560000	22565000	ISL_5,ISL_6,Pool
chr11	22355000	22360000	chr11	22810000	22815000	ISL_5,ISL_6,Pool
chr11	22570000	22580000	chr11	22800000	22810000	Pool
chr11	22690000	22700000	chr11	22800000	22810000	ISL_5
chr11	23560000	23565000	chr11	24405000	24410000	ISL_5
chr11	26000000	26005000	chr11	26290000	26295000	ISL_1,ISL_5,ISL_6,Pool
chr11	26315000	26320000	chr11	26670000	26675000	ISL_1,ISL_5,ISL_6,Pool
chr11	26310000	26320000	chr11	27170000	27180000	ISL_5
chr11	26775000	26780000	chr11	27180000	27185000	ISL_1,ISL_5,ISL_6,Pool
chr11	27200000	27210000	chr11	27310000	27320000	ISL_1,
chr11	27200000	27205000	chr11	27510000	27515000	ISL_1,ISL_5,ISL_6,Pool
chr11	27220000	27230000	chr11	27380000	27390000	ISL_5,ISL_6,Pool
chr11	27380000	27390000	chr11	27470000	27480000	ISL_5,ISL_6,Pool
chr11	27720000	27730000	chr11	29180000	29190000	ISL_5,ISL_6,Pool
chr11	27720000	27725000	chr11	28720000	28725000	ISL_5
chr11	27720000	27730000	chr11	29350000	29360000	ISL_5
chr11	29450000	29460000	chr11	30210000	30220000	ISL_5
chr11	30365000	30370000	chr11	30940000	30945000	ISL_5,ISL_6,Pool
chr11	30365000	30370000	chr11	30875000	30880000	ISL_5
chr11	31125000	31130000	chr11	32195000	32200000	ISL_5,ISL_6,Pool
chr11	31250000	31260000	chr11	31980000	31990000	Pool
chr11	31255000	31260000	chr11	32200000	32205000	ISL_5,ISL_6,Pool
chr11	31255000	31260000	chr11	31825000	31830000	ISL_5,ISL_6,Pool
chr11	31260000	31270000	chr11	31390000	31400000	ISL_5
chr11	31410000	31420000	chr11	32190000	32200000	ISL_5,ISL_6,Pool
chr11	31420000	31430000	chr11	32020000	32030000	ISL_6,Pool
chr11	31410000	31420000	chr11	31810000	31820000	ISL_5
chr11	31420000	31430000	chr11	31650000	31660000	ISL_5
chr11	31525000	31530000	chr11	31815000	31820000	ISL_5,ISL_6,Pool
chr11	31660000	31665000	chr11	31815000	31820000	ISL_5,ISL_6,Pool
chr11	31660000	31670000	chr11	31970000	31980000	Pool
chr11	31840000	31845000	chr11	31975000	31980000	ISL_5,ISL_6,Pool
chr11	31840000	31850000	chr11	32190000	32200000	ISL_5
chr11	32070000	32075000	chr11	32190000	32195000	ISL_1,ISL_5,ISL_6,Pool
chr11	32340000	32345000	chr11	32810000	32815000	ISL_1,ISL_5,ISL_6,Pool
chr11	32830000	32840000	chr11	33080000	33090000	Pool
chr11	32980000	32985000	chr11	33090000	33095000	ISL_5
chr11	33180000	33185000	chr11	33275000	33280000	ISL_5
chr11	33180000	33190000	chr11	33710000	33720000	ISL_5
chr11	33185000	33190000	chr11	33350000	33355000	ISL_1,ISL_5,ISL_6,Pool
chr11	33385000	33390000	chr11	33705000	33710000	ISL_5,ISL_6,Pool
chr11	33800000	33825000	chr11	34375000	34400000	ISL_6,Pool
chr11	33875000	33880000	chr11	34380000	34385000	Pool
chr11	33880000	33885000	chr11	33990000	33995000	ISL_1,ISL_5,ISL_6,Pool
chr11	34015000	34020000	chr11	34380000	34385000	ISL_5,ISL_6,Pool
chr11	34190000	34200000	chr11	34510000	34520000	ISL_5,ISL_6,Pool
chr11	34195000	34200000	chr11	34375000	34380000	ISL_1,ISL_5,ISL_6,Pool
chr11	34380000	34385000	chr11	34510000	34515000	ISL_5
chr11	34605000	34610000	chr11	34910000	34915000	ISL_1,ISL_5,ISL_6,Pool
chr11	34600000	34610000	chr11	35410000	35420000	Pool
chr11	34945000	34950000	chr11	35400000	35405000	ISL_1,ISL_5,ISL_6,Pool
chr11	34940000	34950000	chr11	35260000	35270000	ISL_5
chr11	35625000	35650000	chr11	35950000	35975000	ISL_6,Pool
chr11	35630000	35640000	chr11	36510000	36520000	ISL_5,ISL_6,Pool
chr11	35630000	35640000	chr11	36150000	36160000	ISL_5
chr11	35635000	35640000	chr11	36290000	36295000	ISL_1,ISL_5,ISL_6,Pool
chr11	35840000	35850000	chr11	36280000	36290000	ISL_5,ISL_6,Pool
chr11	35840000	35850000	chr11	36080000	36090000	ISL_5
chr11	35840000	35850000	chr11	36150000	36160000	ISL_5
chr11	36310000	36320000	chr11	36510000	36520000	ISL_5,ISL_6,Pool
chr11	36580000	36585000	chr11	36765000	36770000	ISL_5
chr11	36580000	36590000	chr11	36640000	36650000	ISL_5
chr11	36580000	36590000	chr11	36690000	36700000	ISL_5,ISL_6,Pool
chr11	36720000	36725000	chr11	40310000	40315000	Pool
chr11	36725000	36730000	chr11	36765000	36770000	ISL_5
chr11	37965000	37970000	chr11	38810000	38815000	ISL_5
chr11	40325000	40350000	chr11	40725000	40750000	ISL_6,Pool
chr11	40330000	40340000	chr11	42540000	42550000	ISL_5
chr11	41480000	41485000	chr11	42550000	42555000	ISL_1,ISL_5,ISL_6,Pool
chr11	41480000	41490000	chr11	43300000	43310000	ISL_5,ISL_6,Pool
chr11	42780000	42790000	chr11	43150000	43160000	ISL_5
chr11	42790000	42800000	chr11	43300000	43310000	ISL_5
chr11	43330000	43340000	chr11	43430000	43440000	ISL_5
chr11	43520000	43530000	chr11	43830000	43840000	ISL_5
chr11	43525000	43530000	chr11	43590000	43595000	ISL_1,ISL_5,ISL_6,Pool
chr11	43915000	43920000	chr11	44055000	44060000	ISL_5,ISL_6,Pool
chr11	44125000	44130000	chr11	44560000	44565000	ISL_1,ISL_5,ISL_6,Pool
chr11	44305000	44310000	chr11	44560000	44565000	ISL_5,ISL_6,Pool
chr11	44575000	44580000	chr11	44930000	44935000	ISL_1,ISL_5,ISL_6,Pool
chr11	44570000	44580000	chr11	44740000	44750000	Pool
chr11	44580000	44590000	chr11	44630000	44640000	ISL_1,ISL_5,ISL_6,Pool
chr11	44640000	44645000	chr11	44930000	44935000	ISL_1,ISL_5,ISL_6,Pool
chr11	44750000	44755000	chr11	44930000	44935000	ISL_5
chr11	44955000	44960000	chr11	45355000	45360000	ISL_5,ISL_6,Pool
chr11	44955000	44960000	chr11	45125000	45130000	ISL_1,ISL_5,ISL_6,Pool
chr11	45125000	45130000	chr11	45315000	45320000	ISL_5,ISL_6,Pool
chr11	45130000	45135000	chr11	45350000	45355000	ISL_5,ISL_6,Pool
chr11	45270000	45275000	chr11	45305000	45310000	Pool
chr11	45270000	45280000	chr11	45350000	45360000	ISL_5
chr11	45385000	45390000	chr11	45785000	45790000	ISL_5,ISL_6,Pool
chr11	45390000	45400000	chr11	45680000	45690000	ISL_5
chr11	45980000	45985000	chr11	46025000	46030000	ISL_5
chr11	45980000	45990000	chr11	46330000	46340000	Pool
chr11	46140000	46145000	chr11	46260000	46265000	ISL_5
chr11	46150000	46160000	chr11	46330000	46340000	ISL_5
chr11	46265000	46270000	chr11	46330000	46335000	ISL_1,ISL_5,ISL_6,Pool
chr11	46400000	46405000	chr11	46555000	46560000	ISL_1,ISL_5,ISL_6,Pool
chr11	46505000	46510000	chr11	46550000	46555000	ISL_5
chr11	46905000	46910000	chr11	47180000	47185000	ISL_1,ISL_5,ISL_6,Pool
chr11	47200000	47210000	chr11	47280000	47290000	ISL_5
chr11	47200000	47210000	chr11	47370000	47380000	ISL_5
chr11	47390000	47400000	chr11	47470000	47480000	ISL_5
chr11	47665000	47670000	chr11	47735000	47740000	ISL_5
chr11	47865000	47870000	chr11	48130000	48135000	ISL_5
chr11	47955000	47960000	chr11	48130000	48135000	ISL_1,ISL_5,ISL_6,Pool
chr11	48005000	48010000	chr11	48130000	48135000	Pool
chr11	48385000	48390000	chr11	50035000	50040000	ISL_1,ISL_5,ISL_6,Pool
chr11	48740000	48750000	chr11	54890000	54900000	ISL_1,
chr11	49220000	49230000	chr11	89370000	89380000	Pool
chr11	49240000	49250000	chr11	49540000	49550000	ISL_5
chr11	55700000	55705000	chr11	56545000	56550000	ISL_1,ISL_5,ISL_6,Pool
chr11	56605000	56610000	chr11	57020000	57025000	ISL_1,ISL_5,ISL_6,Pool
chr11	57090000	57100000	chr11	57420000	57430000	ISL_5,ISL_6,Pool
chr11	57115000	57120000	chr11	57290000	57295000	ISL_5,ISL_6,Pool
chr11	57220000	57225000	chr11	57290000	57295000	ISL_5,ISL_6,Pool
chr11	57220000	57230000	chr11	58280000	58290000	ISL_5
chr11	57220000	57230000	chr11	57410000	57420000	ISL_5,ISL_6,Pool
chr11	57335000	57340000	chr11	57410000	57415000	ISL_5
chr11	57525000	57530000	chr11	57560000	57565000	ISL_5
chr11	57575000	57600000	chr11	58275000	58300000	ISL_6,Pool
chr11	58420000	58430000	chr11	58900000	58910000	ISL_5
chr11	58600000	58625000	chr11	58900000	58925000	ISL_6,Pool
chr11	58935000	58940000	chr11	58975000	58980000	ISL_5
chr11	58935000	58940000	chr11	59050000	59055000	ISL_5
chr11	59310000	59320000	chr11	59520000	59530000	ISL_6,Pool
chr11	59300000	59310000	chr11	59440000	59450000	ISL_5
chr11	59440000	59445000	chr11	59565000	59570000	ISL_5
chr11	59435000	59440000	chr11	59520000	59525000	ISL_5
chr11	59520000	59525000	chr11	59565000	59570000	ISL_1,ISL_5,ISL_6,Pool
chr11	59590000	59600000	chr11	59900000	59910000	ISL_5
chr11	60130000	60135000	chr11	60375000	60380000	ISL_5,ISL_6,Pool
chr11	60540000	60545000	chr11	60655000	60660000	ISL_5
chr11	60540000	60545000	chr11	60595000	60600000	ISL_5
chr11	60595000	60600000	chr11	60655000	60660000	ISL_1,ISL_5,ISL_6,Pool
chr11	60680000	60685000	chr11	60890000	60895000	ISL_5
chr11	60730000	60740000	chr11	60950000	60960000	ISL_5
chr11	61105000	61110000	chr11	61150000	61155000	ISL_5
chr11	61210000	61215000	chr11	61285000	61290000	ISL_5
chr11	61240000	61250000	chr11	61340000	61350000	ISL_5
chr11	61240000	61245000	chr11	61400000	61405000	ISL_1,ISL_5,ISL_6,Pool
chr11	61340000	61350000	chr11	61390000	61400000	ISL_5
chr11	61445000	61450000	chr11	61495000	61500000	Pool
chr11	61510000	61515000	chr11	61545000	61550000	ISL_5
chr11	61560000	61570000	chr11	61710000	61720000	ISL_5,ISL_6,Pool
chr11	61560000	61570000	chr11	61870000	61880000	ISL_5,ISL_6,Pool
chr11	61665000	61670000	chr11	61845000	61850000	ISL_1,ISL_5
chr11	61665000	61670000	chr11	61715000	61720000	ISL_5
chr11	61725000	61730000	chr11	61845000	61850000	ISL_5
chr11	61935000	61940000	chr11	62080000	62085000	ISL_5,ISL_6,Pool
chr11	62105000	62110000	chr11	62145000	62150000	ISL_5
[truncated: 9,926 more rows]
