# Supplementary material for: Pancreatic islet chromatin accessibility and conformation reveals distal enhancer networks of type 2 diabetes risk
Source: Nat Commun. 2019 May 7;10:2078. doi: 10.1038/s41467-019-09975-4 (PMC6505525; doi:10.1038/s41467-019-09975-4)
Supplement: Supplementary file 7 — Supplementary Data 4 [file 41467_2019_9975_MOESM7_ESM.xlsx]

## Sheet: Sheet1
Supplmentary Data 4. Gene promoters in direct chromatin loops with islet enhancer elements
Enhancer coordinates	Genes	# genes
chr1:10010340-10010965	UBE4B	1
chr1:100913883-100914468	RTCA	1
chr1:100925116-100925200	CDC14A	1
chr1:10555400-10555677	CENPS-CORT,CENPS	2
chr1:1057303-1057800	C1QTNF12	1
chr1:10752290-10752793	CASZ1	1
chr1:108115044-108115859	PMF1-BGLAP,PMF1	2
chr1:108292966-108293254	LINC01677	1
chr1:109288863-109289000	PRPF38B	1
chr1:109736276-109736512	C1orf194,KIAA1324	2
chr1:109739817-109740000	C1orf194,KIAA1324	2
chr1:109806600-109807000	SORT1,GPR61	2
chr1:110072863-110073506	PSMA5,CYB561D1	2
chr1:110074884-110075000	CYB561D1	1
chr1:110074884-110075400	PSMA5	1
chr1:110078140-110079153	PSMA5	1
chr1:110167283-110167749	GNAI3	1
chr1:110170587-110171525	AHCYL1	1
chr1:110175339-110175663	AHCYL1	1
chr1:110179028-110179535	AHCYL1	1
chr1:110319800-110319926	GNAI3	1
chr1:110745616-110745935	PROK1	1
chr1:112933423-112933903	WNT2B,ST7L,CAPZA1	3
chr1:113008560-113008600	CTTNBP2NL	1
chr1:115682000-115682007	CASQ2	1
chr1:118077575-118077600	FAM46C	1
chr1:118435182-118435769	FAM46C	1
chr1:120173671-120174400	SEC22B	1
chr1:120174800-120174945	SEC22B	1
chr1:120179171-120179637	PDE4DIP,SEC22B	2
chr1:120180368-120180742	PDE4DIP	1
chr1:120180848-120181134	PDE4DIP	1
chr1:12332200-12332461	DHRS3	1
chr1:12332860-12333215	DHRS3	1
chr1:12338879-12339533	DHRS3	1
chr1:1440200-1440800	MRPL20	1
chr1:1441200-1441203	MRPL20	1
chr1:144925184-144925650	ZNF697,PHGDH,SEC22B	3
chr1:144940874-144941644	ZNF697,PHGDH	2
chr1:145427570-145427800	NUDT17	1
chr1:147080400-147080694	BCL9	1
chr1:147084090-147084910	BCL9	1
chr1:151160000-151160058	PSMD4	1
chr1:153541013-153541457	INTS3	1
chr1:15354123-15354360	KAZN	1
chr1:153545005-153545393	INTS3	1
chr1:153714884-153715646	S100A2	1
chr1:153959600-153959607	ILF2,NPR1	2
chr1:154532000-154532343	PBXIP1	1
chr1:154850200-154850247	UBE2Q1	1
chr1:154850271-154850517	UBE2Q1	1
chr1:154850829-154851200	UBE2Q1	1
chr1:154927563-154928200	UBE2Q1,CHRNB2	2
chr1:154928400-154928864	UBE2Q1,CHRNB2	2
chr1:154943071-154943811	EFNA4	1
chr1:155248400-155248850	RUSC1	1
chr1:155958969-155959200	KIAA0907,RXFP4	2
chr1:156426237-156426400	MEF2D	1
chr1:156427000-156427723	MEF2D	1
chr1:156427965-156428200	MEF2D	1
chr1:156474718-156475000	IQGAP3,TTC24	2
chr1:156547180-156548244	MEF2D	1
chr1:156659271-156659774	ISG20L2,RRNAD1	2
chr1:15852905-15853200	SLC25A34,TMEM82	2
chr1:159859520-159860000	FCRL6	1
chr1:160070811-160071172	CASQ1	1
chr1:160071481-160071741	CASQ1	1
chr1:160163200-160163600	IGSF8	1
chr1:160221625-160221800	IGSF8	1
chr1:16061836-16062111	CASP9,DNAJC16	2
chr1:16062324-16062924	CASP9,DNAJC16	2
chr1:16064982-16065664	CASP9,DNAJC16	2
chr1:16067894-16068199	CASP9,DNAJC16	2
chr1:162847874-162848141	RGS4	1
chr1:16339184-16339600	FBXO42,SZRD1	2
chr1:16339800-16340000	FBXO42,SZRD1	2
chr1:16382200-16383000	C1orf64	1
chr1:16405454-16405774	RSG1,SZRD1	2
chr1:16516400-16516898	C1orf64	1
chr1:167026000-167026200	POU2F1	1
chr1:17027063-17027371	ESPN	1
chr1:173398627-173398931	CENPL,DARS2	2
chr1:173399068-173399379	CENPL,DARS2	2
chr1:173992685-173992800	RABGAP1L	1
chr1:174768378-174768600	RABGAP1L	1
chr1:17745987-17746742	ARHGEF10L	1
chr1:178001000-178001336	RASAL2-AS1,RASAL2	2
chr1:178501484-178501762	AXDND1	1
chr1:178505936-178506520	AXDND1	1
chr1:179050598-179050600	AXDND1	1
chr1:179056689-179057000	AXDND1	1
chr1:179057200-179057283	AXDND1	1
chr1:179095471-179095872	SOAT1	1
chr1:180502528-180503171	XPR1	1
chr1:180503768-180503800	XPR1	1
chr1:182567000-182567180	RGSL1,NPL	2
chr1:182567821-182568414	RGSL1,NPL	2
chr1:183250800-183251417	NMNAT2	1
chr1:183512758-183512800	SMG7	1
chr1:183514134-183514400	SMG7	1
chr1:183621786-183622942	COLGALT2	1
chr1:183623182-183623508	COLGALT2	1
chr1:183624730-183624941	COLGALT2	1
chr1:183885000-183885200	APOBEC4	1
chr1:1839795-1839800	NADK	1
chr1:18568444-18568899	IGSF21	1
chr1:19406135-19407081	ALDH4A1	1
chr1:19716545-19716750	NBL1	1
chr1:19717090-19717608	NBL1	1
chr1:19977657-19977971	CAPZB	1
chr1:201417600-201417726	CSRP1	1
chr1:201449600-201450000	CSRP1	1
chr1:201528713-201529238	NAV1	1
chr1:201978720-201979600	GPR37L1	1
chr1:20198471-20199195	TMCO4,RNF186	2
chr1:203830399-203830400	KISS1,PLEKHA6,LINC00628	3
chr1:204131115-204132000	PLEKHA6,LINC00628	2
chr1:204176099-204176738	SNRPE	1
chr1:204183400-204183600	REN	1
chr1:204227561-204227844	PLEKHA6	1
chr1:204332249-204332600	SNRPE,REN	2
chr1:204332800-204334225	SNRPE,REN	2
chr1:205225061-205225200	RBBP5	1
chr1:20539443-20540000	LINC01141	1
chr1:205560874-205561000	ELK4	1
chr1:206762408-206763017	RASSF5	1
chr1:206763351-206763754	RASSF5	1
chr1:206808500-206808600	MAPKAPK2	1
chr1:207083400-207083467	DYRK3	1
chr1:208001974-208002226	C1orf132	1
chr1:20813600-20813863	LINC01141	1
chr1:208210200-208210229	PLXNA2	1
chr1:208214200-208214228	PLXNA2	1
chr1:208305381-208305891	PLXNA2	1
chr1:209798468-209799585	CAMK1G	1
chr1:209800897-209801448	HSD11B1	1
chr1:210048915-210049224	SYT14	1
chr1:211321436-211322000	RCOR3	1
chr1:211687600-211687770	TRAF5	1
chr1:211688506-211688600	TRAF5	1
chr1:211689000-211689410	TRAF5	1
chr1:211871830-211872000	LPGAT1	1
chr1:211872200-211872368	LPGAT1	1
chr1:2120766-2121200	MORN1,RER1	2
chr1:212116015-212116645	LPGAT1	1
chr1:212118186-212118396	LPGAT1	1
chr1:212650800-212650857	ATF3,NSL1,TATDN3	3
chr1:212658230-212658684	ATF3,NSL1,TATDN3	3
chr1:212659000-212659984	ATF3,NSL1,TATDN3	3
chr1:212990257-212990716	FLVCR1-AS1,FLVCR1	2
chr1:21835511-21836036	RAP1GAP	1
chr1:21913262-21914105	RAP1GAP	1
chr1:21982000-21982072	ALPL	1
chr1:21985545-21986000	ALPL	1
chr1:21986200-21986618	ALPL	1
chr1:221612800-221613000	HLX	1
chr1:221613200-221613400	HLX	1
chr1:221613600-221613909	HLX	1
chr1:222628103-222628400	DUSP10	1
chr1:222628600-222629000	DUSP10	1
chr1:2242725-2243368	SKI	1
chr1:22432400-22432474	C1QA,C1QC,C1QB	3
chr1:22438125-22438345	C1QA,C1QC,C1QB	3
chr1:22439072-22439448	C1QA,C1QC,C1QB	3
chr1:2244005-2244299	SKI	1
chr1:22440728-22441579	C1QA,C1QC,C1QB	3
chr1:2244380-2244637	SKI	1
chr1:22445600-22445748	C1QA,C1QC,C1QB	3
chr1:22447600-22448440	C1QA,C1QC,C1QB	3
chr1:2245781-2245800	SKI	1
chr1:224642034-224642755	FBXO28	1
chr1:224644642-224645067	FBXO28	1
chr1:2246800-2246815	SKI	1
chr1:225960000-225960384	ENAH	1
chr1:22602131-22602677	WNT4	1
chr1:226190000-226190055	H3F3A	1
chr1:226315484-226315966	ACBD3	1
chr1:22746958-22747000	C1QC,C1QB	2
chr1:227619366-227619983	CDC42BPA	1
chr1:227950167-227950518	WNT9A	1
chr1:227953725-227954393	WNT9A	1
chr1:22853649-22854694	C1QC,C1QB	2
chr1:22859832-22860000	C1QC,C1QB	2
chr1:229366127-229366707	RHOU	1
chr1:230908670-230909600	COG2	1
chr1:233926895-233927945	KCNK1	1
chr1:234445400-234446266	SLC35F3	1
chr1:234635000-234635367	IRF2BP2,LINC01132	2
chr1:234635991-234636191	IRF2BP2,LINC01132	2
chr1:234680000-234681039	IRF2BP2	1
chr1:234681835-234682223	IRF2BP2	1
chr1:234747200-234747441	LINC01132	1
chr1:234748325-234748819	LINC01132	1
chr1:234855164-234855445	IRF2BP2	1
chr1:234858897-234859331	IRF2BP2	1
chr1:234859370-234860000	IRF2BP2	1
chr1:234958865-234959608	IRF2BP2,LINC01132	2
chr1:235105837-235106103	IRF2BP2,LINC01132	2
chr1:235108210-235108438	IRF2BP2,LINC01132	2
chr1:235109442-235109921	IRF2BP2,LINC01132	2
chr1:236134806-236135200	LYST	1
chr1:24277975-24278613	FUCA1	1
chr1:245209800-245210000	EFCAB2	1
chr1:24833865-24834065	SRRM1	1
chr1:25560000-25560023	SELENON	1
chr1:25830249-25830600	SELENON,MTFR1L	2
chr1:25831729-25831938	SELENON,MTFR1L	2
chr1:25832334-25832743	SELENON,MTFR1L	2
chr1:25949082-25949705	SELENON	1
chr1:26063403-26064036	MAN1C1	1
chr1:26069718-26070000	MAN1C1	1
chr1:26122890-26123349	MAN1C1	1
chr1:26123505-26123827	MAN1C1	1
chr1:26130739-26131000	SYF2	1
chr1:26137200-26137704	SYF2	1
chr1:26325200-26325272	MTFR1L	1
chr1:26450000-26450256	PMF1-BGLAP,PMF1	2
chr1:26551512-26551600	PDIK1L,C1orf232,ZNF593,CNKSR1	4
chr1:27097831-27098858	ARID1A	1
chr1:27627060-27627600	GPR3,AHDC1	2
chr1:27728827-27729206	AHDC1	1
chr1:27880810-27881404	AHDC1	1
chr1:27883369-27884321	AHDC1	1
chr1:28585550-28585800	PHACTR4	1
chr1:28974517-28974600	YTHDF2,EPB41	2
chr1:29208582-29208946	TAF12,LINC01715	2
chr1:30556746-30557016	MECR,PTPRU	2
chr1:30558569-30559200	MECR,PTPRU	2
chr1:31380600-31380713	MATN1	1
chr1:3191080-3191415	PRDM16	1
chr1:3191503-3192079	PRDM16	1
chr1:32420279-32420747	SPOCD1	1
chr1:32421656-32421941	SPOCD1	1
chr1:33177809-33178187	KIAA1522	1
chr1:33830000-33830249	ZSCAN20	1
chr1:33833382-33833600	ZSCAN20	1
chr1:36653400-36654200	COL8A2,TRAPPC3,MAP7D1	3
chr1:36765412-36766517	STK40	1
chr1:36839126-36840000	SH3D21	1
chr1:36886422-36887118	COL8A2	1
chr1:39452379-39452400	RRAGC	1
chr1:39456391-39456400	RRAGC	1
chr1:42805545-42805800	ZMYND12,PPCS	2
chr1:42806604-42807040	ZMYND12,PPCS	2
chr1:42921386-42921400	FOXJ3	1
chr1:43388800-43388932	TMEM269	1
chr1:43750473-43750800	CDC20	1
chr1:43995000-43995165	KDM4A	1
chr1:44030000-44030655	PTPRF	1
chr1:44030992-44031200	PTPRF	1
chr1:44760000-44760103	DMAP1	1
chr1:44760359-44760681	DMAP1	1
chr1:45068400-45069966	DMAP1	1
chr1:45957200-45957403	HECTD3	1
chr1:46268153-46268800	IPP	1
chr1:48175600-48175899	CYP4A22-AS1,FOXD2	2
chr1:50727995-50728492	ELAVL4	1
chr1:50765566-50766628	PMF1-BGLAP,PMF1	2
chr1:53166549-53166600	ECHDC2,SCP2	2
chr1:53169000-53169420	ECHDC2,SCP2	2
chr1:54586925-54587771	SSBP3	1
chr1:54738612-54739200	SSBP3	1
chr1:54739400-54739863	SSBP3	1
chr1:54964626-54964800	TTC22,LEXM	2
chr1:54965600-54966000	TTC22,LEXM	2
chr1:57223868-57224181	FYB2	1
chr1:58292600-58292675	FYB2	1
chr1:59616518-59617395	FGGY	1
chr1:6030568-6030800	AJAP1	1
chr1:6031200-6031372	AJAP1	1
chr1:64157800-64157902	ROR1	1
chr1:66736172-66736372	PDE4B	1
chr1:66737400-66737446	PDE4B	1
chr1:66737458-66737779	PDE4B	1
chr1:67614400-67615000	SLC35D1	1
chr1:68225748-68226266	GADD45A	1
chr1:68321800-68321996	DIRAS3	1
chr1:7700937-7701988	LINC01672	1
chr1:7705554-7705905	LINC01672	1
chr1:78004589-78005881	PIGK	1
chr1:78009552-78009826	PIGK	1
chr1:8214828-8215098	ERRFI1	1
chr1:8320000-8320059	SLC45A1	1
chr1:84628873-84629331	SAMD13	1
chr1:84765200-84765298	PRKACB	1
chr1:85085049-85085770	PRKACB,CTBS	2
chr1:85085875-85086125	PRKACB,CTBS	2
chr1:86967856-86968000	SH3GLB1	1
chr1:89450699-89451077	ZNF326	1
chr1:93906000-93906094	BCAR3	1
chr1:93907846-93908173	BCAR3	1
chr1:94031931-94032257	FNBP1L	1
chr1:94032806-94033389	FNBP1L	1
chr1:94036200-94036400	FNBP1L	1
chr1:94080161-94080410	FNBP1L	1
chr1:94082510-94083528	FNBP1L	1
chr1:9504183-9504450	SPSB1	1
chr1:95320400-95320848	RWDD3	1
chr1:95329602-95329981	RWDD3	1
chr1:9937928-9938400	UBE4B	1
chr10:100068939-100069827	R3HCC1L	1
chr10:102100813-102101326	SEC31B	1
chr10:102102200-102102408	SEC31B	1
chr10:102193075-102193600	PKD2L1	1
chr10:102276609-102276916	SCD	1
chr10:104435680-104435880	ARL3,SFXN2	2
chr10:104437591-104437948	ARL3,SFXN2	2
chr10:104438526-104439049	ARL3,SFXN2	2
chr10:105001038-105001767	CNNM2	1
chr10:105314421-105314600	NEURL1	1
chr10:105650000-105650444	SFR1	1
chr10:105655167-105655841	SFR1	1
chr10:105678400-105678663	SLK	1
chr10:106050913-106051000	CFAP58	1
chr10:112113072-112114386	DUSP5	1
chr10:112220000-112220624	DUSP5	1
chr10:112661995-112662516	SMNDC1	1
chr10:112663275-112663400	SMNDC1	1
chr10:11567600-11568258	USP6NL	1
chr10:115860400-115860562	CASP7	1
chr10:115860585-115860600	CASP7	1
chr10:116392594-116393551	ABLIM1	1
chr10:116394334-116394625	ABLIM1	1
chr10:121368000-121368600	INPP5F	1
chr10:121484786-121484800	TIAL1	1
chr10:12306600-12306965	CAMK1D,CCDC3,OPTN	3
chr10:12307625-12308050	CAMK1D,CCDC3,OPTN	3
chr10:124060698-124060800	PLEKHA1	1
chr10:124066779-124068222	PLEKHA1	1
chr10:124069871-124070000	PLEKHA1	1
chr10:126310244-126311111	FAM53B	1
chr10:126319800-126320000	FAM53B	1
chr10:14689854-14690000	FAM107B	1
chr10:18492945-18493414	CACNB2	1
chr10:21174435-21174800	NEBL	1
chr10:21175200-21175416	NEBL	1
chr10:21179013-21179337	NEBL	1
chr10:21179398-21179800	NEBL	1
chr10:21550702-21550983	NEBL	1
chr10:22293000-22293025	COMMD3,COMMD3-BMI1,BMI1	3
chr10:22725408-22725600	BMI1	1
chr10:26035000-26035418	GAD2	1
chr10:26035868-26036200	GAD2	1
chr10:26046934-26047773	MYO3A	1
chr10:29204849-29205570	BAMBI	1
chr10:29205753-29206000	BAMBI	1
chr10:29273330-29273400	BAMBI	1
chr10:31607141-31607200	ZNF438	1
chr10:33485575-33486008	NRP1	1
chr10:34508805-34509000	NRP1	1
chr10:38384200-38384291	ZNF25	1
chr10:3893842-3894055	KLF6	1
chr10:3894237-3895000	KLF6	1
chr10:3937180-3937400	KLF6	1
chr10:43047465-43047600	ZNF37A,ZNF33B	2
chr10:43950250-43950400	HNRNPF	1
chr10:43951400-43951636	HNRNPF	1
chr10:45359600-45360000	C10orf142,CXCL12	2
chr10:45960600-45960825	MARCH8,ZFAND4	2
chr10:45960878-45961155	MARCH8,ZFAND4	2
chr10:45962000-45962077	MARCH8,ZFAND4	2
chr10:4704823-4705160	KLF6	1
chr10:4705167-4705922	KLF6	1
chr10:49571800-49571915	ARHGAP22	1
chr10:49572024-49572319	ARHGAP22	1
chr10:49863400-49863800	ERCC6	1
chr10:49864800-49864870	ERCC6	1
chr10:50727800-50728195	ARHGAP22	1
chr10:556628-556836	DIP2C	1
chr10:556991-557355	DIP2C	1
chr10:5918000-5918818	FAM208B	1
chr10:60712430-60712600	PHYHIPL	1
chr10:6150000-6150894	PFKFB3	1
chr10:6152273-6152501	PFKFB3	1
chr10:61564443-61565000	SLC16A9	1
chr10:63664506-63664843	ARID5B,RTKN2	2
chr10:63669805-63670000	ARID5B	1
chr10:63808728-63808800	ARID5B	1
chr10:64003080-64003391	ARID5B	1
chr10:64377545-64377889	ADO	1
chr10:6451988-6452200	PFKFB3	1
chr10:65471668-65472555	JMJD1C	1
chr10:65479259-65479646	JMJD1C	1
chr10:65479886-65480000	JMJD1C	1
chr10:68299000-68299018	LRRTM3	1
chr10:73137000-73137400	SLC29A3	1
chr10:74091013-74092299	ASCC1,DDIT4	2
chr10:74096968-74097000	ASCC1	1
chr10:76781483-76781600	DUSP13	1
chr10:76782400-76782568	DUSP13	1
chr10:76870740-76870800	VDAC2	1
chr10:76961530-76962040	DUSP13,SAMD8	2
chr10:77664400-77664701	ZNF503	1
chr10:78307182-78307400	ZNF503	1
chr10:78927958-78928281	KCNMA1	1
chr10:79015800-79016430	KCNMA1	1
chr10:79151768-79152298	KCNMA1	1
chr10:79152538-79153087	KCNMA1	1
chr10:79265000-79265100	KCNMA1	1
chr10:79601837-79602557	DLG5	1
chr10:79602648-79602970	DLG5	1
chr10:79606600-79607148	DLG5	1
chr10:79963834-79964385	ZMIZ1	1
chr10:79971600-79971870	ZMIZ1	1
chr10:79971990-79972292	ZMIZ1	1
chr10:79975349-79976017	ZMIZ1	1
chr10:79978809-79979260	ZMIZ1	1
chr10:80062582-80062600	ZMIZ1	1
chr10:80063400-80063699	ZMIZ1	1
chr10:80444708-80445101	LINC00595	1
chr10:80445236-80445891	LINC00595	1
chr10:80447980-80449463	LINC00595	1
chr10:80732236-80733200	ZMIZ1	1
chr10:80734417-80734634	ZMIZ1	1
chr10:82265000-82265209	TSPAN14	1
chr10:82265302-82265763	TSPAN14	1
chr10:88732000-88732168	GLUD1,FAM35A	2
chr10:89621332-89621400	LIPM	1
chr10:89874141-89874488	KLLN,PTEN	2
chr10:90145241-90145680	PTEN	1
chr10:90145796-90146107	PTEN	1
chr10:90146705-90147316	PTEN	1
chr10:91313027-91313545	LIPA	1
chr10:91314195-91314594	LIPA	1
chr10:91315500-91315779	LIPA	1
chr10:91315911-91316148	LIPA	1
chr10:91316383-91316685	LIPA	1
chr10:92968895-92969140	PCGF5	1
chr10:92969800-92970000	PCGF5	1
chr10:93058600-93058702	PPP1R3C	1
chr10:93316449-93317000	PPP1R3C	1
chr10:95573290-95573400	FRA10AC1	1
chr10:98400000-98400037	PIK3AP1,LCOR	2
chr10:98400638-98401063	PIK3AP1,LCOR	2
chr10:99551600-99552247	GOLGA7B	1
chr11:10227301-10227910	SBF2,ADM	2
chr11:10428000-10428062	MRVI1	1
chr11:1050800-1051200	TSPAN4	1
chr11:10563200-10563400	CTR9	1
chr11:108211195-108212243	C11orf65	1
chr11:111648056-111648340	SIK2	1
chr11:111648477-111648693	SIK2	1
chr11:111648801-111649433	SIK2	1
chr11:111852762-111852800	ALG9,FDXACB1,C11orf1	3
chr11:111854000-111854132	ALG9,FDXACB1,C11orf1	3
chr11:111859474-111860000	ALG9,FDXACB1,C11orf1	3
chr11:111860000-111860021	DIXDC1	1
chr11:111862776-111862800	DIXDC1	1
chr11:111863400-111863435	DIXDC1	1
chr11:113032423-113033733	NCAM1	1
chr11:113039054-113039433	NCAM1	1
chr11:114042002-114042843	ZBTB16	1
chr11:114049941-114050000	ZBTB16	1
chr11:115531400-115531561	CADM1	1
chr11:115782312-115783138	CADM1	1
chr11:115783459-115783670	CADM1	1
chr11:116659200-116659295	SIK3	1
chr11:116740938-116741206	RNF214	1
chr11:116890278-116890493	SIK3	1
chr11:116891584-116892273	SIK3	1
chr11:116970000-116970072	ZPR1	1
chr11:117817333-117817600	FXYD2	1
chr11:118065707-118066399	UBE4A	1
chr11:119067537-119067600	H2AFX	1
chr11:119351628-119352400	NECTIN1	1
chr11:120302463-120303487	ARHGEF12	1
chr11:121192800-121192836	SORL1	1
chr11:121405000-121405146	SORL1	1
chr11:121405375-121406659	SORL1	1
chr11:126311200-126311316	KIRREL3	1
chr11:126312911-126313461	KIRREL3	1
chr11:128160000-128160807	ETS1	1
chr11:128166968-128167502	ETS1	1
chr11:128168956-128169613	ETS1	1
chr11:12835583-12836200	TEAD1	1
chr11:129565403-129566000	BARX2	1
chr11:13351178-13351800	ARNTL	1
chr11:1409212-1409512	TOLLIP	1
chr11:14559000-14559120	PSMA1,PDE3B	2
chr11:14914000-14914171	PSMA1,PDE3B	2
chr11:15216649-15217430	CALCB	1
chr11:1568800-1570000	KRTAP5-4,KRTAP5-5	2
chr11:17494022-17494319	KCNJ11	1
chr11:17494721-17495000	KCNJ11	1
chr11:17868341-17868400	KCNC1	1
chr11:18415797-18415800	TSG101	1
chr11:215614-216088	RNH1	1
chr11:2171285-2171586	MRPL23	1
chr11:2175200-2175400	MRPL23	1
chr11:2175600-2175807	MRPL23	1
chr11:2176744-2177085	MRPL23	1
chr11:2177452-2178402	MRPL23	1
chr11:2200000-2200556	CDKN1C,SLC22A18AS,SLC22A18	3
chr11:2207983-2208239	CDKN1C,SLC22A18AS,SLC22A18	3
chr11:2211148-2211499	CDKN1C,SLC22A18AS,SLC22A18	3
chr11:2223447-2224298	CDKN1C,SLC22A18AS,SLC22A18	3
chr11:22802487-22803000	GAS2	1
chr11:27223016-27223343	CCDC34	1
chr11:27477424-27478080	CCDC34	1
chr11:2799491-2800000	CDKN1C,SLC22A18AS	2
chr11:31259670-31260000	PAX6	1
chr11:31260000-31260164	DCDC1,DNAJC24	2
chr11:31262824-31263030	DCDC1,DNAJC24	2
chr11:31263320-31263535	DCDC1,DNAJC24	2
chr11:31815000-31815062	IMMP1L,ELP4	2
chr11:33183200-33183411	HIPK3	1
chr11:33712200-33712730	CSTF3	1
chr11:33713516-33714061	CSTF3	1
chr11:33716879-33717102	CSTF3	1
chr11:34196000-34196402	ABTB2	1
chr11:34392924-34393656	FBXO3	1
chr11:35639268-35639400	LDLRAD3	1
chr11:35973246-35973548	FJX1	1
chr11:35974581-35975000	FJX1	1
chr11:36153326-36153810	FJX1	1
chr11:36153834-36154000	FJX1	1
chr11:36293588-36294068	FJX1	1
chr11:442000-442340	BET1L,RIC8A	2
chr11:44632800-44633043	CD82	1
chr11:44633105-44633200	CD82	1
chr11:44638225-44638400	CD82	1
chr11:448600-448692	BET1L,RIC8A	2
chr11:45271287-45272180	SYT13	1
chr11:45272345-45272578	SYT13	1
chr11:45273947-45274354	SYT13	1
chr11:46260800-46261618	PHF21A	1
chr11:46559193-46559400	MDK	1
chr11:48130898-48131400	NUP160	1
chr11:48131600-48131802	NUP160	1
chr11:48133532-48133871	NUP160	1
chr11:554574-554600	DEAF1,EPS8L2	2
chr11:560223-560400	DEAF1,EPS8L2	2
chr11:567723-567800	DEAF1,EPS8L2	2
chr11:57090000-57090393	YPEL4,CLP1	2
chr11:57224762-57225161	YPEL4,CLP1,OR5B21	3
chr11:57225624-57225800	YPEL4,CLP1,OR5B21	3
chr11:58912400-58912521	GLYATL2	1
chr11:58975468-58975800	DTX4	1
chr11:59524600-59524669	PATL1	1
chr11:61245310-61245537	SYT7	1
chr11:61248313-61248874	SYT7	1
chr11:61342719-61343082	PPP1R32	1
chr11:61343690-61344033	PPP1R32	1
chr11:61349000-61349255	PPP1R32	1
chr11:61394022-61394911	SYT7	1
chr11:61395079-61395983	SYT7	1
chr11:61403327-61403618	PPP1R32	1
chr11:61497562-61498156	DAGLA	1
chr11:61716807-61717524	TMEM258,FEN1,FADS2	3
chr11:62162800-62163033	UBXN1,LRRN4CL	2
chr11:62456922-62457169	SCGB1A1	1
chr11:63712429-63713400	C11orf95,MARK2	2
chr11:6384156-6384600	OR56A1	1
chr11:63916155-63916200	MARK2	1
chr11:64323132-64323477	NRXN2	1
chr11:64456200-64456515	NRXN2	1
chr11:64660815-64661200	CDC42BPG	1
chr11:64661800-64662069	CDC42BPG	1
chr11:64764800-64764843	CDC42BPG	1
chr11:65042800-65043003	CDC42EP2	1
chr11:65236363-65236628	NEAT1	1
chr11:65238879-65240000	NEAT1	1
chr11:65313619-65313800	MAP3K11	1
chr11:65314200-65314559	MAP3K11	1
chr11:65581610-65582280	AP5B1,OVOL1	2
chr11:65989666-65990000	KLC2	1
chr11:6628159-6628400	SMPD1	1
chr11:67030191-67030463	RAD9A	1
chr11:67038211-67038534	RAD9A	1
chr11:67039235-67039594	RAD9A	1
chr11:70050800-70050804	PPFIA1	1
chr11:702869-703193	LMNTD2,RASSF7,MIR210HG,PHRF1	4
chr11:704964-705400	LMNTD2,RASSF7,MIR210HG,PHRF1	4
chr11:710315-710582	LMNTD2,RASSF7,MIR210HG,PHRF1	4
chr11:712759-713418	LMNTD2,RASSF7,MIR210HG,PHRF1	4
chr11:71736600-71736898	CLPB	1
chr11:71814600-71814910	CLPB	1
chr11:72122689-72123478	INPPL1	1
chr11:72125217-72125551	INPPL1	1
chr11:72125668-72125800	INPPL1	1
chr11:72435000-72435027	ARAP1,STARD10	2
chr11:72504438-72504600	ARAP1	1
chr11:73045800-73045998	ARHGEF17	1
chr11:75295000-75295290	MAP6	1
chr11:755400-755997	LMNTD2,RASSF7	2
chr11:76631400-76631577	OMP	1
chr11:77706400-77706403	RSF1,AAMDC	2
chr11:86452870-86453287	ME3	1
chr11:86454145-86455000	ME3	1
chr11:86455000-86455202	PRSS23	1
chr11:86748197-86748200	FZD4	1
chr11:8981150-8981362	RPL27A	1
chr11:92681600-92682000	CEP295	1
chr11:92970200-92970205	SMCO4	1
chr11:95564600-95564785	CCDC82,JRKL	2
chr11:95569014-95569200	CCDC82,JRKL	2
chr11:95745203-95745855	MAML2	1
chr11:95747219-95747656	MAML2	1
chr11:95980149-95980365	MAML2	1
chr11:9880335-9880604	SBF2,ADM	2
chr12:104450000-104450713	C12orf73,TDG	2
chr12:104612948-104613631	TXNRD1	1
chr12:104613726-104614200	TXNRD1	1
chr12:104679921-104680000	TXNRD1	1
chr12:105620000-105620432	C12orf75	1
chr12:105776639-105777100	APPL2	1
chr12:105777174-105777200	APPL2	1
chr12:106679643-106680000	CKAP4	1
chr12:107525800-107525881	BTBD11	1
chr12:108593058-108593400	WSCD2	1
chr12:108902400-108902571	PRDM4	1
chr12:108960000-108960118	ALKBH2	1
chr12:109525047-109525318	SART3	1
chr12:109955400-109955864	FAM222A	1
chr12:109956617-109956913	FAM222A	1
chr12:110035371-110036093	FAM222A	1
chr12:110211211-110211800	FAM222A	1
chr12:110213085-110213400	FAM222A	1
chr12:118313000-118313006	KSR2,PEBP1,TAOK3,SUDS3	4
chr12:118313103-118313800	KSR2,PEBP1,TAOK3,SUDS3	4
chr12:118314000-118314200	KSR2,PEBP1,TAOK3,SUDS3	4
chr12:12010000-12010088	ETV6	1
chr12:12015477-12016138	ETV6	1
chr12:120662281-120662800	PXN	1
chr12:120663800-120664292	PXN	1
chr12:120703800-120704200	PXN	1
chr12:121022800-121022865	CABP1,UNC119B	2
chr12:122355963-122356200	BCL7A	1
chr12:122462000-122462158	WDR66	1
chr12:123340458-123341371	MPHOSPH9,C12orf65	2
chr12:123344707-123345360	MPHOSPH9,C12orf65	2
chr12:123752475-123753278	TMED2	1
chr12:123753823-123754200	TMED2	1
chr12:124199000-124199154	CCDC92	1
chr12:125555600-125556200	DHX37,BRI3BP	2
chr12:126012857-126013068	TMEM132B	1
chr12:126016107-126016497	TMEM132B	1
chr12:126018045-126018351	TMEM132B	1
chr12:129035434-129036477	TMEM132C	1
chr12:131232400-131232600	LINC02418	1
chr12:14410535-14411271	ATF7IP	1
chr12:14411357-14411593	ATF7IP	1
chr12:14412899-14413294	ATF7IP	1
chr12:14413498-14413940	ATF7IP	1
chr12:14783040-14783426	LINC01489	1
chr12:14990000-14990110	RERG	1
chr12:14993508-14993965	RERG	1
chr12:14994139-14994339	RERG	1
chr12:1904990-1905000	LINC00940	1
chr12:2394068-2394330	CACNA1C	1
chr12:26349200-26349286	BHLHE41	1
chr12:3180226-3180683	TSPAN9	1
chr12:31889600-31889740	KIAA1551	1
chr12:3246400-3246939	TSPAN9	1
chr12:32520600-32520921	DNM1L	1
chr12:33070000-33070400	YARS2	1
chr12:3314400-3314507	TSPAN9	1
chr12:3314573-3314791	TSPAN9	1
chr12:3386372-3387000	TSPAN9	1
chr12:40425385-40426516	SLC2A13	1
chr12:44278543-44278800	PUS7L,IRAK4,TWF1	3
chr12:47058148-47059194	SLC38A2	1
chr12:49628182-49628200	TUBA1B,TUBA1A	2
chr12:49629400-49629420	TUBA1B,TUBA1A	2
chr12:50476435-50476679	CERS5	1
chr12:50479600-50479675	CERS5	1
chr12:51030327-51030944	DIP2B	1
chr12:52510133-52510200	NR4A1	1
chr12:52513169-52513400	NR4A1	1
chr12:52513600-52514051	NR4A1	1
chr12:52601789-52601989	LINC00592	1
chr12:53273250-53273400	KRT85	1
chr12:53931938-53932572	SMUG1	1
chr12:53937276-53937823	ATP5G2,SMUG1	2
chr12:56130863-56131374	PYM1	1
chr12:56131554-56132000	PYM1	1
chr12:56333800-56334000	GDF11	1
chr12:56334200-56334456	GDF11	1
chr12:56391600-56391650	PA2G4,RPL41,ZC3H10	3
chr12:56516458-56516760	SMARCC2	1
chr12:56519990-56520000	SMARCC2	1
chr12:56616200-56616312	NEMP1,NAB2	2
chr12:56858094-56858372	SMARCC2	1
chr12:57031000-57031073	NACA	1
chr12:57506000-57506472	NEMP1	1
chr12:57845919-57846985	R3HDM2	1
chr12:63460200-63460941	PPM1H	1
chr12:6388200-6388336	CD9	1
chr12:6389279-6389573	CD9	1
chr12:64186167-64186421	DPY19L2	1
chr12:6444470-6445000	SCNN1A,LTBR,VAMP1	3
chr12:6445200-6445800	SCNN1A,LTBR,VAMP1	3
chr12:6492490-6492800	TNFRSF1A	1
chr12:65190200-65190349	WIF1	1
chr12:65190893-65191402	WIF1	1
chr12:6533000-6533397	IFFO1	1
chr12:678736-678800	WNT5B	1
chr12:67910000-67910254	DYRK2	1
chr12:67910939-67911186	DYRK2	1
chr12:67917600-67917800	DYRK2	1
chr12:679800-679969	WNT5B	1
chr12:685600-685689	WNK1,RAD52,WNT5B	3
chr12:6863000-6863322	P3H3	1
chr12:6936560-6936869	MLF2	1
chr12:69869978-69870400	FRS2,CCT2	2
chr12:69963400-69963488	FRS2	1
chr12:69964587-69964600	FRS2	1
chr12:72174101-72174400	TBC1D15	1
chr12:75782904-75783000	CAPS2,GLIPR1L1	2
chr12:76206231-76206536	PHLDA1	1
chr12:76208708-76208969	PHLDA1	1
chr12:76209041-76209790	PHLDA1	1
chr12:76486000-76486600	BBS10	1
chr12:89937000-89937034	LINC02399	1
chr12:89938336-89939176	LINC02399	1
chr12:90341700-90342101	ATP2B1,ATP2B1-AS1	2
chr12:90343568-90344057	ATP2B1,ATP2B1-AS1	2
chr12:90344116-90344436	ATP2B1,ATP2B1-AS1	2
chr12:90344997-90345396	ATP2B1,ATP2B1-AS1	2
chr12:90647323-90648021	ATP2B1,ATP2B1-AS1	2
chr12:91972545-91973114	BTG1	1
chr12:92422955-92423243	BTG1	1
chr12:92424440-92424871	BTG1	1
chr12:92428617-92429010	BTG1	1
chr12:92429869-92430000	BTG1	1
chr12:93540172-93540416	NUDT4	1
chr12:93549531-93550000	NUDT4	1
chr12:94376540-94377310	SOCS2	1
chr12:95149367-95150000	TMCC3	1
chr13:107862603-107862800	FAM155A	1
chr13:107863800-107863860	FAM155A	1
chr13:109610000-109610384	IRS2	1
chr13:109611514-109612282	IRS2	1
chr13:110146657-110147879	IRS2	1
chr13:111870000-111870433	ANKRD10,ARHGEF7	2
chr13:113596400-113596429	MCF2L	1
chr13:27523800-27524177	CDX2	1
chr13:27525721-27525928	CDX2	1
chr13:27525996-27526303	CDX2	1
chr13:27579630-27580000	USP12	1
chr13:27838278-27839179	USP12	1
chr13:28401200-28401400	LINC01079,PLUT,PDX1	3
chr13:28404084-28404400	LINC01079,PLUT,PDX1	3
chr13:30497897-30499075	UBL3,LINC00365	2
chr13:30499579-30500000	UBL3,LINC00365	2
chr13:30690000-30690141	SLC7A1,UBL3	2
chr13:30698252-30698967	SLC7A1	1
chr13:30699654-30700000	SLC7A1	1
chr13:31370429-31370654	HMGB1	1
chr13:31376800-31377600	HMGB1	1
chr13:31618284-31618400	HMGB1	1
chr13:31618800-31618803	HMGB1	1
chr13:31619792-31620000	HMGB1	1
chr13:32484000-32484276	FRY	1
chr13:32487000-32487130	FRY	1
chr13:33480000-33480290	PDS5B	1
chr13:34295971-34296253	PDS5B	1
chr13:34296397-34296719	PDS5B	1
chr13:34297986-34298311	PDS5B	1
chr13:35041970-35042170	NBEA	1
chr13:35043251-35043973	NBEA	1
chr13:35312279-35312772	NBEA	1
chr13:39857121-39857579	LHFPL6	1
chr13:40634420-40634776	FOXO1	1
chr13:40637359-40638114	FOXO1	1
chr13:40638569-40638769	FOXO1	1
chr13:40638845-40639265	FOXO1	1
chr13:40661200-40662164	LINC00598	1
chr13:40668184-40668553	LINC00598	1
chr13:40670491-40670996	LINC00598	1
chr13:40671169-40671451	LINC00598	1
chr13:41548919-41549367	WBP4	1
chr13:41593800-41594019	WBP4	1
chr13:41626623-41626848	MRPS31,SLC25A15	2
chr13:41627469-41627748	MRPS31,SLC25A15	2
chr13:41706000-41706200	KBTBD7	1
chr13:41767975-41768000	KBTBD6	1
chr13:42244000-42244093	DGKH	1
chr13:43542625-43543008	LACC1	1
chr13:43543120-43543410	LACC1	1
chr13:43543704-43544049	LACC1	1
chr13:43545479-43545759	LACC1	1
chr13:43877205-43877600	ENOX1	1
chr13:44482968-44483329	TSC22D1	1
chr13:44620000-44620031	LINC00284	1
chr13:44880598-44880872	TSC22D1	1
chr13:44887142-44888200	TSC22D1	1
chr13:45392631-45392831	TSC22D1	1
chr13:45393014-45393841	TSC22D1	1
chr13:45541882-45542096	TSC22D1	1
chr13:47253716-47254562	LRCH1	1
chr13:48701200-48701401	ITM2B,LINC00441,RB1	3
chr13:50253479-50253696	KPNA3	1
chr13:50550410-50551131	DLEU1-AS1	1
chr13:50645608-50645808	KCNRG	1
chr13:50649446-50649646	KCNRG	1
chr13:52157725-52157800	INTS6	1
chr13:52371639-52372180	FAM124A,WDFY2	2
chr13:52375953-52376695	FAM124A	1
chr13:52377372-52377600	FAM124A	1
chr13:52389800-52389917	ATP7B,ALG11,NEK5	3
chr13:52761300-52761800	WDFY2	1
chr13:59530200-59530489	PCDH17	1
chr13:72195450-72195993	DACH1	1
chr13:72196208-72196520	DACH1	1
chr13:72199953-72200000	DACH1	1
chr13:72333009-72333355	DACH1	1
chr13:72333926-72334200	DACH1	1
chr13:75939940-75940000	COMMD6,UCHL3	2
chr13:75946600-75946798	TBC1D4	1
chr13:76265400-76265675	LMO7DN	1
chr13:77370200-77370515	KCTD12	1
chr13:77372229-77372470	KCTD12	1
chr13:77373567-77374238	KCTD12	1
chr13:98505454-98506200	IPO5	1
chr14:100095015-100095600	CCDC85C	1
chr14:100850853-100851078	LINC00523	1
chr14:100851405-100851717	LINC00523	1
chr14:100858678-100859115	LINC00523	1
chr14:101132056-101132400	MEG3	1
chr14:101139151-101139911	MEG3	1
chr14:102094741-102095400	WDR25,LINC00523	2
chr14:102428516-102429234	ZNF839	1
chr14:102783183-102783200	DYNC1H1	1
chr14:102784000-102784012	DYNC1H1	1
chr14:102990163-102990400	RCOR1	1
chr14:103851122-103851200	EIF5	1
chr14:104270200-104270350	ASPG	1
chr14:104273054-104273259	ASPG	1
chr14:104273319-104273600	ASPG	1
chr14:105116800-105117400	INF2	1
chr14:105235000-105235600	LINC00638	1
chr14:105747800-105748422	NUDT14	1
chr14:105914561-105915600	TMEM121	1
chr14:21571702-21571800	RNASE4,ANG	2
chr14:21572800-21572989	RNASE4,ANG	2
chr14:23025600-23026445	MMP14,CDH24	2
chr14:23029951-23030000	MMP14,CDH24	2
chr14:23030000-23030310	OXA1L	1
chr14:23525400-23525840	LINC02332	1
chr14:23591000-23591273	SLC7A8,RNF212B,HOMEZ	3
chr14:23653200-23653237	HOMEZ	1
chr14:23656132-23656596	CEBPE	1
chr14:23764320-23764724	CEBPE	1
chr14:24058090-24059097	LINC00596	1
chr14:24101110-24101727	DHRS4	1
chr14:24101810-24102186	DHRS4	1
chr14:24102369-24102670	DHRS4	1
chr14:24107629-24109050	DHRS4	1
chr14:24109742-24110000	DHRS4	1
chr14:24522000-24522200	PSME2,IRF9	2
chr14:24527800-24528048	DCAF11,PSME2,IRF9	3
chr14:24629951-24630000	CARMIL3	1
chr14:24712400-24712484	DHRS1,NOP9	2
chr14:24712586-24712805	DHRS1,NOP9	2
chr14:24765990-24766200	TINF2	1
chr14:24768200-24768400	TINF2	1
chr14:24801600-24802200	CBLN3,KHNYN	2
chr14:24900922-24901428	ADCY4	1
chr14:25285327-25286154	STXBP6	1
chr14:25286321-25286980	STXBP6	1
chr14:25287066-25287275	STXBP6	1
chr14:25510708-25510992	STXBP6	1
chr14:25511094-25511556	STXBP6	1
chr14:25602000-25602400	STXBP6	1
chr14:32400000-32400117	ARHGAP5	1
chr14:32721159-32721400	LINC02313,ARHGAP5	2
chr14:32724400-32724604	LINC02313,ARHGAP5	2
chr14:35683038-35683514	NFKBIA	1
chr14:39702000-39702159	PNN	1
chr14:39893052-39893383	CTAGE5	1
chr14:39895889-39896089	SEC23A,GEMIN2,TRAPPC6B,PNN,CTAGE5	5
chr14:50102427-50102644	POLE2,KLHDC1,KLHDC2,NEMF	4
chr14:50107600-50107833	NEMF	1
chr14:50108436-50108861	NEMF	1
chr14:50316103-50316621	DNAAF2	1
chr14:50914282-50914722	MAP4K5,ATL1	2
chr14:53167385-53167829	TXNDC16,GPR137C	2
chr14:55240000-55241000	SAMD4A	1
chr14:55820704-55821889	FBXO34	1
chr14:56172508-56173309	PELI2	1
chr14:56800000-56800727	PELI2	1
chr14:56805435-56805822	PELI2	1
chr14:56806505-56807151	PELI2	1
chr14:57954600-57954777	SLC35F4	1
chr14:58330200-58330456	C14orf105	1
chr14:59780741-59781268	DAAM1	1
chr14:59786073-59786320	DAAM1	1
chr14:59787807-59788610	DAAM1	1
chr14:59792629-59793031	DAAM1	1
chr14:60813400-60814045	C14orf39	1
chr14:60814175-60814535	C14orf39	1
chr14:61449000-61449084	SIX4	1
chr14:70472042-70472401	SMOC1	1
chr14:70474246-70474446	SMOC1	1
chr14:73928932-73929222	PSEN1	1
chr14:74195371-74195790	LINC02274	1
chr14:75777081-75777909	JDP2	1
chr14:76178151-76178607	TGFB3-AS1	1
chr14:77171527-77172214	ANGEL1	1
chr14:77380000-77380280	IRF2BPL	1
chr14:77384133-77385000	IRF2BPL	1
chr14:88655197-88655200	SPATA7,PTPN21,ZC3H14	3
chr14:88655800-88656213	SPATA7,PTPN21,ZC3H14	3
chr14:88656242-88656444	SPATA7,PTPN21,ZC3H14	3
chr14:89259800-89259890	TTC8	1
chr14:89292200-89292213	EML5	1
chr14:90379200-90379649	FOXN3	1
chr14:90767600-90767847	CALM1	1
chr14:90767999-90768309	CALM1	1
chr14:90980000-90980683	CALM1	1
chr14:91066140-91066582	CALM1	1
chr14:91155916-91156734	CALM1	1
chr14:93347241-93347756	CHGA	1
chr14:94407369-94408480	CCDC197	1
chr14:94952248-94953200	IFI27L2	1
chr14:96550000-96550606	TUNAR	1
chr14:96551017-96551538	TUNAR	1
chr14:96551866-96552156	TUNAR	1
chr14:96556797-96557284	TUNAR	1
chr15:100244607-100244928	MEF2A	1
chr15:102181361-102181400	SNRPA1	1
chr15:26873207-26873751	GABRB3	1
chr15:26873800-26874200	GABRB3	1
chr15:26874400-26874840	GABRB3	1
chr15:26877679-26877984	GABRB3	1
chr15:27012230-27012657	GABRB3	1
chr15:31507536-31507600	KLF13	1
chr15:31509000-31509131	KLF13	1
chr15:31780600-31780735	LINC02352	1
chr15:31780803-31781200	LINC02352	1
chr15:35278800-35278927	EMC7,PGBD4	2
chr15:35963393-35963800	DPH6,DPH6-AS1	2
chr15:35964278-35964515	DPH6,DPH6-AS1	2
chr15:35967157-35967456	DPH6,DPH6-AS1	2
chr15:37243836-37244549	MEIS2	1
chr15:40337268-40337664	BUB1B-PAK6	1
chr15:40339536-40339755	BUB1B-PAK6	1
chr15:44956200-44956350	TRIM69	1
chr15:45020583-45020800	SPG11	1
chr15:45076200-45076400	SPG11	1
chr15:45077200-45077247	SPG11	1
chr15:45330200-45330290	DUOX2,DUOXA2	2
chr15:45905200-45905439	C15orf48,SLC30A4	2
chr15:49255019-49255200	DUT,SHC4,EID1	3
chr15:49256000-49256346	DUT,SHC4,EID1	3
chr15:55510220-55510600	RAB27A	1
chr15:57425360-57425600	ZNF280D,TCF12	2
chr15:61912800-61913116	RORA	1
chr15:62598592-62599442	VPS13C,C2CD4A,C2CD4B	3
chr15:63576617-63577038	FBXL22	1
chr15:63795359-63795800	FBXL22	1
chr15:63891625-63892000	APH1B,USP3	2
chr15:64237510-64237845	DAPK2	1
chr15:64237995-64238000	DAPK2	1
chr15:64238200-64238400	DAPK2	1
chr15:65579600-65579665	CLPX	1
chr15:66124769-66124800	DENND4A	1
chr15:66125400-66125610	RAB11A	1
chr15:66127069-66127282	RAB11A	1
chr15:68155690-68156000	PIAS1	1
chr15:68156400-68156444	PIAS1	1
chr15:68966200-68967000	CORO2B	1
chr15:69760673-69761681	PCAT29,TLE3	2
chr15:69886476-69887416	TLE3	1
chr15:71737429-71737600	LRRC49,THAP10	2
chr15:71738000-71738063	LRRC49,THAP10	2
chr15:72490200-72490434	PARP6	1
chr15:72492069-72492386	PARP6	1
chr15:72495578-72496248	PARP6	1
chr15:73557231-73557477	ADPGK	1
chr15:73989200-73989823	NPTN	1
chr15:74604515-74605000	ISLR2,CCDC33	2
chr15:74838216-74838600	CLK3	1
chr15:75073917-75074000	C15orf39	1
chr15:75492968-75493391	CSK	1
chr15:75497072-75497474	CSK,PPCDC	2
chr15:75500970-75501320	COMMD4	1
chr15:78236400-78237000	COMMD4	1
chr15:78295814-78296994	TBC1D2B,SH2D7	2
chr15:78297234-78297825	TBC1D2B,SH2D7	2
chr15:79461262-79462137	RASGRF1	1
chr15:79462591-79463044	RASGRF1	1
chr15:79464368-79464650	RASGRF1	1
chr15:82397464-82398217	MEX3B	1
chr15:86380199-86380774	KLHL25	1
chr15:86381144-86381383	KLHL25	1
chr15:86383467-86384155	KLHL25	1
chr15:89020000-89020322	AEN	1
chr15:90541441-90541954	AP3S2	1
chr15:90547969-90548242	AP3S2	1
chr15:90548416-90548700	AP3S2	1
chr15:91576000-91576400	RCCD1	1
chr15:94867328-94867600	MCTP2	1
chr15:96888803-96889000	LINC01197	1
chr15:99330000-99330146	IGF1R	1
chr15:99331483-99332094	IGF1R	1
chr15:99338088-99338324	IGF1R	1
chr15:99396600-99396727	IGF1R	1
chr16:10671088-10671369	NUBP1	1
chr16:11058400-11058505	BCAR4	1
chr16:1113772-1114285	C1QTNF8	1
chr16:12155163-12155402	NPIPB2	1
chr16:12156192-12157141	NPIPB2	1
chr16:1243020-1243987	C1QTNF8	1
chr16:1244049-1244468	C1QTNF8	1
chr16:1247161-1247795	C1QTNF8	1
chr16:1249600-1249793	C1QTNF8	1
chr16:14326150-14326783	ERCC4	1
chr16:14643492-14643600	ERCC4	1
chr16:14643800-14643870	ERCC4	1
chr16:15110849-15111403	PDXDC1	1
chr16:19097627-19098273	SYT17	1
chr16:19533600-19533739	ARL6IP1	1
chr16:2060400-2060475	PKD1,RAB26	2
chr16:21161800-21162362	CRYM	1
chr16:2193164-2194265	ZNF598,NPW	2
chr16:2197948-2198400	ZNF598,NPW	2
chr16:2548947-2549244	CCNF	1
chr16:30103800-30103856	CORO1A,ZNF771	2
chr16:30428648-30428800	TBX6,YPEL3	2
chr16:30996600-30997192	ZNF668,ZNF646,ZNF843,ZNF267	4
chr16:30997247-30997603	ZNF668,ZNF646,ZNF843,ZNF267	4
chr16:31128555-31128600	FUS	1
chr16:3115083-3115400	ZNF213	1
chr16:31462800-31462983	ZNF267	1
chr16:31463400-31463569	ZNF267	1
chr16:31888749-31889117	HSD3B7,ARMC5	2
chr16:31891633-31892271	HSD3B7	1
chr16:3740409-3740909	CREBBP	1
chr16:3745556-3745800	CREBBP	1
chr16:3746400-3746500	CREBBP	1
chr16:4033000-4033658	LINC01569	1
chr16:4458988-4459991	PAM16	1
chr16:4561438-4562051	NUDT16L1	1
chr16:4567907-4568236	NUDT16L1	1
chr16:4732060-4732460	CDIP1	1
chr16:4732742-4733389	CDIP1	1
chr16:48656600-48656751	ABCC11,LONP2	2
chr16:48656937-48657200	ABCC11,LONP2	2
chr16:5006048-5006499	GLYR1,UBN1	2
chr16:50244491-50244983	HEATR3	1
chr16:50406104-50406439	CYLD	1
chr16:50406780-50407364	CYLD	1
chr16:50416200-50416400	NKD1	1
chr16:50774705-50774910	BRD7	1
chr16:50775477-50775600	BRD7	1
chr16:53125000-53125174	CHD9	1
chr16:53125828-53126051	CHD9	1
chr16:53545029-53546040	RPGRIP1L,FTO	2
chr16:53748441-53748866	AKTIP	1
chr16:56333074-56333516	GNAO1	1
chr16:56333610-56333838	GNAO1	1
chr16:56334203-56334452	GNAO1	1
chr16:56335553-56336265	GNAO1	1
chr16:56358348-56358744	CES5A	1
chr16:56640603-56640999	MT1X	1
chr16:56641222-56641500	MT1X	1
chr16:56641971-56642200	MT1X	1
chr16:56643974-56644600	MT1X	1
chr16:56715855-56716000	MT2A	1
chr16:57450600-57451312	CPNE2	1
chr16:57797970-57799226	KIFC3	1
chr16:58056288-58056539	CSNK2A2	1
chr16:58056607-58056800	CSNK2A2	1
chr16:58057200-58057252	CSNK2A2	1
chr16:58152855-58153191	MMP15	1
chr16:66441000-66441115	CMTM3	1
chr16:66637800-66638000	LINC00920	1
chr16:66639600-66639629	LINC00920	1
chr16:67047321-67047400	B3GNT9,TRADD,FBXL8	3
chr16:67311220-67311648	TPPP3	1
chr16:67318656-67319000	TPPP3	1
chr16:67367301-67367400	TPPP3	1
chr16:67430053-67430785	PLEKHG4,KCTD19,LRRC36	3
chr16:67438654-67438800	PLEKHG4,KCTD19,LRRC36	3
chr16:67439000-67439176	PLEKHG4,KCTD19,LRRC36	3
chr16:67850800-67851000	CTRL,PSMB10	2
chr16:67960000-67960660	NRN1L	1
chr16:67962424-67962600	NRN1L	1
chr16:68027000-68027200	ESRP2	1
chr16:68268098-68268400	DPEP2	1
chr16:68345400-68345455	ESRP2,PLA2G15	2
chr16:68563000-68563065	CHTF8	1
chr16:68834183-68834503	ZFP90	1
chr16:70804491-70805000	MTSS1L	1
chr16:70804491-70805479	COG4	1
chr16:71030000-71030094	CALB2	1
chr16:72963414-72963600	ZFHX3	1
chr16:72965484-72965854	ZFHX3	1
chr16:73206341-73206771	ZFHX3	1
chr16:74511247-74511451	GLG1	1
chr16:74521711-74522267	GLG1	1
chr16:74660981-74662105	PDPR	1
chr16:74735000-74735235	LDHD	1
chr16:75142692-75143273	ZNRF1	1
chr16:75143703-75144086	ZNRF1	1
chr16:75144567-75145000	ZNRF1	1
chr16:75150342-75150800	MLKL	1
chr16:75798028-75798200	TMEM170A	1
chr16:78156702-78157037	MAF	1
chr16:78282919-78283599	MAF	1
chr16:78283783-78284073	MAF	1
chr16:78533072-78533200	MAF	1
chr16:81592024-81592957	CMIP	1
chr16:84210562-84210937	NECAB2	1
chr16:84511351-84511596	TAF1C,ADAD2	2
chr16:84511748-84512594	TAF1C,ADAD2	2
chr16:84545200-84545427	COTL1	1
chr16:84763609-84763867	TLDC1	1
chr16:84764064-84764373	TLDC1	1
chr16:85313319-85313815	C16orf74	1
chr16:85592000-85592268	GSE1	1
chr16:85692126-85692634	C16orf74	1
chr16:85693387-85693975	C16orf74	1
chr16:85697657-85697946	C16orf74	1
chr16:85743520-85744089	LINC00311	1
chr16:87622800-87623000	KLHDC4	1
chr16:8769000-8769305	CARHSP1	1
chr16:88593682-88594322	ZFPM1	1
chr16:89002518-89002756	ZNF778	1
chr16:89005196-89005400	ZNF778	1
chr16:89008400-89008577	ZNF778	1
chr16:89282648-89282800	APRT,CBFA2T3	2
chr16:89405300-89405579	ANKRD11	1
chr16:89409915-89410000	ANKRD11	1
chr16:8963200-8963279	ABAT	1
chr16:8964753-8964956	ABAT	1
chr16:9192932-9193213	USP7	1
chr16:9354130-9354600	GRIN2A	1
chr16:9741869-9742148	GRIN2A	1
chr16:9744128-9744544	GRIN2A	1
chr17:1155564-1156000	MYO1C,INPP5K	2
chr17:13973800-13974205	HS3ST3B1	1
chr17:14203820-14204000	COX10	1
chr17:16424241-16424600	UBB	1
chr17:17259421-17260000	RASD1,PEMT	2
chr17:17584358-17584400	GID4	1
chr17:17703177-17703531	GID4	1
chr17:17763281-17763905	SMCR2,RAI1	2
chr17:17764108-17764401	SMCR2,RAI1	2
chr17:17794600-17794999	GID4	1
chr17:17795375-17795632	GID4	1
chr17:1812057-1812346	RTN4RL1,DPH1	2
chr17:1933047-1933200	MIR22HG,WDR81	2
chr17:1934200-1934288	MIR22HG,WDR81	2
chr17:19670000-19670400	B9D1	1
chr17:20923554-20923865	TMEM11	1
chr17:21415200-21415523	DHRS7B,MAP2K3	2
chr17:2700593-2701368	TAX1BP3,EMC6	2
chr17:27077074-27077537	FLOT2,DHRS13	2
chr17:27088278-27088618	FLOT2,DHRS13	2
chr17:2710425-2711048	TAX1BP3,EMC6	2
chr17:2715324-2715899	TAX1BP3,EMC6	2
chr17:2718991-2719613	TAX1BP3,EMC6	2
chr17:28132485-28133429	SSH2,EFCAB5	2
chr17:28619400-28619678	TMIGD1	1
chr17:28667169-28667534	CPD	1
chr17:28700000-28700080	TMIGD1	1
chr17:30936149-30936600	CDK5R1	1
chr17:30937514-30937723	CDK5R1	1
chr17:32107802-32108400	ASIC2	1
chr17:33325240-33325600	RFFL	1
chr17:34982401-34983985	AATF	1
chr17:34985603-34986121	AATF	1
chr17:35525615-35526208	MRM1	1
chr17:36571000-36571200	EPOP	1
chr17:36571468-36572000	EPOP	1
chr17:36714098-36715200	EPOP	1
chr17:36715633-36716076	EPOP	1
chr17:36900000-36900090	EPOP	1
chr17:37910000-37910200	PPP1R1B	1
chr17:38505000-38505301	RARA	1
chr17:38505680-38506131	RARA	1
chr17:38689496-38690000	GJD3	1
chr17:38776187-38776783	KRTAP16-1,KRTAP17-1	2
chr17:39060000-39060200	KRTAP17-1	1
chr17:3906677-3907773	P2RX1,ATP2A3	2
chr17:3907904-3908149	P2RX1,ATP2A3	2
chr17:39703800-39703965	KRTAP16-1,KRTAP17-1	2
chr17:39704032-39704554	KRTAP16-1,KRTAP17-1	2
chr17:39705200-39705800	KRTAP16-1,KRTAP17-1	2
chr17:39821797-39821800	KRT28	1
chr17:39957426-39957713	HAP1	1
chr17:39957831-39958000	HAP1	1
chr17:40111507-40111800	DHX58,HSPB9	2
chr17:40117719-40118200	DHX58,HSPB9	2
chr17:4107632-4107800	ALOX15	1
chr17:4119000-4119205	ALOX15	1
chr17:4119270-4119942	ALOX15	1
chr17:41400400-41401200	LINC00910	1
chr17:41560641-41560841	LINC00910	1
chr17:41560931-41561000	LINC00910	1
chr17:42071927-42072602	PPY	1
chr17:42287600-42287800	SLC25A39	1
chr17:42288000-42288417	SLC25A39	1
chr17:42853600-42853625	PLCD3,ACBD4	2
chr17:43086832-43087482	C1QL1	1
chr17:43096139-43096400	GFAP	1
chr17:43096800-43097028	GFAP	1
chr17:43099257-43099655	GFAP	1
chr17:43170195-43170816	GFAP	1
chr17:43274807-43275000	PLCD3,ACBD4	2
chr17:43355000-43355097	MAP3K14	1
chr17:45918800-45919190	SP2	1
chr17:46237812-46238414	HOXB9	1
chr17:46570000-46570200	HOXB3,HOXB5	2
chr17:46570400-46570404	HOXB3,HOXB5	2
chr17:46869041-46869444	LINC02086	1
chr17:46869579-46869600	LINC02086	1
chr17:47643277-47643828	DLX3	1
chr17:47647600-47648139	DLX3	1
chr17:47786000-47786117	FAM117A	1
chr17:47856720-47857519	NXPH3	1
chr17:4812200-4812741	CAMTA2,INCA1,KIF1C,SLC52A1	4
chr17:48239200-48239351	PDK2	1
chr17:48475200-48475400	CHAD,RSAD1	2
chr17:48555693-48556000	LRRC59	1
chr17:48557000-48557121	LRRC59	1
chr17:48559865-48560000	LRRC59	1
chr17:48770548-48770975	SPATA20	1
chr17:48771504-48771747	SPATA20	1
chr17:48772563-48772763	SPATA20	1
chr17:48863185-48863800	WFIKKN2	1
chr17:48933382-48933595	NME1,NME1-NME2,NME2	3
chr17:49027357-49028459	EPN3,SPATA20,TOB1	3
chr17:49029438-49029731	EPN3,SPATA20,TOB1	3
chr17:49031657-49032002	EPN3,SPATA20	2
chr17:49034192-49034448	EPN3,SPATA20	2
chr17:55740000-55740400	MSI2	1
chr17:55740600-55740800	MSI2	1
chr17:55741000-55741137	MSI2	1
chr17:55749125-55749615	MSI2	1
chr17:55938066-55938600	CUEDC1,VEZF1	2
chr17:55939600-55939950	CUEDC1,VEZF1	2
chr17:56023955-56024000	VEZF1	1
chr17:57512700-57513319	DHX40	1
chr17:57514360-57514637	DHX40	1
chr17:57518146-57518570	DHX40	1
chr17:59488197-59488509	MED13	1
chr17:59488558-59488600	MED13	1
chr17:60143600-60143638	C17orf82	1
chr17:6180753-6181000	NLRP1	1
chr17:62151883-62152514	ERN1	1
chr17:62159156-62159882	ERN1	1
chr17:62208000-62208137	ICAM2	1
chr17:63194740-63194800	LRRC37A3	1
chr17:6323200-6324000	WSCD1	1
chr17:6347400-6347600	DHX33,DERL2,MIS12	3
chr17:63625401-63625600	AXIN2	1
chr17:65487038-65487844	PITPNC1	1
chr17:65599047-65599488	PITPNC1	1
chr17:66535800-66536294	FAM20A,ABCA10	2
chr17:66755509-66755800	WIPI1	1
chr17:66771200-66771208	ABCA10	1
chr17:69460358-69460400	SOX9	1
chr17:6946564-6946800	YBX2,EIF5A	2
chr17:70720000-70720294	COG1	1
chr17:70723854-70724147	COG1	1
chr17:70982306-70982881	COG1	1
chr17:71192800-71192956	FAM104A,C17orf80	2
chr17:72357195-72358236	TTYH2	1
chr17:72370000-72370415	CD300A	1
chr17:7257606-7258149	TNFSF13,SENP3,SENP3-EIF4A1	3
chr17:7340000-7340200	ZBTB4,SLC35G6,POLR2A	3
chr17:7340600-7340744	ZBTB4,SLC35G6,POLR2A	3
chr17:73424814-73425000	CASKIN2,TSEN54	2
chr17:74178038-74178600	FOXJ1	1
chr17:74401258-74401580	RHBDF2	1
chr17:74401716-74402514	RHBDF2	1
chr17:74403018-74403230	RHBDF2	1
chr17:74404703-74404984	RHBDF2	1
chr17:7461333-7461800	ACAP1,KCTD11,TMEM95	3
chr17:7463747-7463990	ACAP1,KCTD11,TMEM95	3
chr17:75082600-75082930	SEC14L1	1
chr17:7518600-7518892	TP53,WRAP53	2
chr17:75231487-75231947	LINC00868,MGAT5B	2
chr17:75243600-75243730	LINC00868,MGAT5B,SEC14L1	3
chr17:76967133-76967853	SYNGR2	1
chr17:77962041-77962254	ENPP7,CBX8,CBX4	3
chr17:77965211-77965400	ENPP7,CBX8,CBX4	3
chr17:77966200-77966206	ENPP7,CBX8,CBX4	3
chr17:77967222-77967919	ENPP7,CBX8,CBX4	3
chr17:7800511-7800760	TMEM88,NAA38,CYB5D1	3
chr17:7801100-7801503	TMEM88,NAA38,CYB5D1	3
chr17:78226583-78227042	EIF4A3	1
chr17:78228463-78228952	EIF4A3	1
chr17:78961770-78962022	BAIAP2	1
chr17:78962805-78963277	BAIAP2	1
chr17:79071177-79071448	CHMP6,BAIAP2-AS1,BAIAP2	3
chr17:79071805-79072097	CHMP6,BAIAP2-AS1,BAIAP2	3
chr17:79075387-79075600	CHMP6	1
chr17:79110000-79110200	TEPSIN,NDUFAF8	2
chr17:79110400-79110450	TEPSIN,NDUFAF8	2
chr17:79116295-79117000	TEPSIN,NDUFAF8	2
chr17:79225185-79226115	LINC01971	1
chr17:79228732-79229102	LINC01971	1
chr17:79265449-79265856	BAHCC1	1
chr17:79367800-79368098	SLC38A10,LINC01971	2
chr17:79368798-79369000	SLC38A10,LINC01971	2
chr17:79451600-79451844	BAHCC1	1
chr17:79454692-79454800	BAHCC1	1
chr17:7976920-7977000	ALOXE3,SLC25A35,ARHGEF15	3
chr17:79990000-79990189	CCDC57	1
chr17:80068175-80068534	CCDC57	1
chr17:80190000-80190153	CD7	1
chr17:80193728-80194705	CD7	1
chr17:959074-959620	TIMM22	1
chr18:10563837-10564397	PIEZO2	1
chr18:12533157-12533538	SPIRE1,PSMG2	2
chr18:13370000-13370287	LDLRAD4	1
chr18:13374798-13375275	LDLRAD4	1
chr18:13375330-13375799	LDLRAD4	1
chr18:13376642-13377177	LDLRAD4	1
chr18:13377499-13377833	LDLRAD4	1
chr18:13540230-13540430	LDLRAD4	1
chr18:13540574-13540931	LDLRAD4	1
chr18:13552600-13552758	FAM210A,RNMT	2
chr18:13553027-13553448	FAM210A,RNMT	2
chr18:13558090-13558401	FAM210A,RNMT	2
chr18:21692798-21693676	TTC39C	1
chr18:28825089-28825289	DSG2	1
chr18:2939400-2939600	MYL12A	1
chr18:31323852-31324056	ASXL3	1
chr18:31324148-31324640	ASXL3	1
chr18:31324882-31325000	ASXL3	1
chr18:31701429-31701911	NOL4	1
chr18:31702746-31703036	NOL4	1
chr18:3595452-3596155	TGIF1	1
chr18:42964213-42964760	SETBP1	1
chr18:43257309-43257600	PSTPIP2	1
chr18:43417486-43418031	SLC14A1	1
chr18:43418622-43418972	SLC14A1	1
chr18:43450000-43450792	SLC14A1	1
chr18:43459928-43460000	SLC14A1	1
chr18:47384634-47385339	LIPG	1
chr18:48577529-48577600	MRO,ME2	2
chr18:53005593-53005823	LINC01415	1
chr18:5410600-5410986	ZBTB14	1
chr18:5413477-5413882	ZBTB14	1
chr18:5417287-5417744	ZBTB14	1
chr18:5417812-5418018	ZBTB14	1
chr18:5457000-5457078	EPB41L3	1
chr18:55298000-55298193	NEDD4L	1
chr18:55785000-55785652	NEDD4L	1
chr18:55980943-55981963	NEDD4L	1
chr18:55989192-55989200	NEDD4L	1
chr18:55989600-55989800	NEDD4L	1
chr18:59303400-59303810	RNF152	1
chr18:59996917-59997416	ZCCHC2	1
chr18:60092715-60092800	ZCCHC2,PHLPP1	2
chr18:68040565-68040794	SOCS6	1
chr18:68043580-68043884	SOCS6	1
chr18:68044007-68044957	SOCS6	1
chr18:74110894-74111000	LINC00683,LINC01879	2
chr18:74331244-74332610	ZNF516,C18orf65	2
chr18:74333213-74333600	ZNF516,C18orf65	2
chr18:74350000-74350800	LINC01879	1
chr18:74351000-74351475	LINC01879	1
chr18:74398649-74400000	ZNF516,C18orf65,LINC01927	3
chr18:74779233-74780000	MBP	1
chr18:9575800-9575886	VAPA	1
chr18:9594814-9595156	VAPA	1
chr19:10025600-10025829	ZNF561	1
chr19:10380400-10380811	TYK2	1
chr19:10381017-10381200	TYK2	1
chr19:10381400-10381800	TYK2	1
chr19:10837655-10837928	CARM1	1
chr19:10877417-10877638	DNM2	1
chr19:10975113-10975419	DNM2	1
chr19:11146045-11146992	LDLR	1
chr19:11253060-11254341	KANK2	1
chr19:11404370-11404800	ELAVL3	1
chr19:11491399-11491400	RGL3	1
chr19:11491800-11492574	RGL3	1
chr19:11531313-11531535	EPOR	1
chr19:11592799-11592800	TSPAN16	1
chr19:11593200-11593727	TSPAN16	1
chr19:11908254-11908714	ZNF20	1
chr19:11909089-11909200	ZNF20	1
chr19:11998400-11998600	ZNF20	1
chr19:12075000-12075017	ZNF20	1
chr19:12075347-12075800	ZNF20	1
chr19:12076400-12076432	ZNF20	1
chr19:12251600-12251714	ZNF491,ZNF69,ZNF763,ZNF844	4
chr19:12946170-12946200	HOOK2	1
chr19:1373200-1373794	EFNA2	1
chr19:13892447-13892662	C19orf67,SAMD1	2
chr19:13895804-13896105	C19orf67,SAMD1	2
chr19:13991600-13991691	MISP3	1
chr19:16692164-16693145	MED26	1
chr19:17326800-17326809	ANKLE1	1
chr19:17393201-17393400	USE1	1
chr19:18168935-18169400	CCDC124	1
chr19:18385226-18385471	SSBP4	1
chr19:18385637-18386118	SSBP4	1
chr19:18434200-18434347	JUND	1
chr19:18527603-18527800	KIAA1683	1
chr19:18528400-18528931	KIAA1683	1
chr19:18529571-18529800	KIAA1683	1
chr19:18561716-18562400	C19orf60	1
chr19:18568000-18568651	C19orf60	1
chr19:19453130-19453947	TMEM161A	1
chr19:2060000-2060272	BTBD2	1
chr19:2273686-2273800	PLEKHJ1,SF3A2	2
chr19:2543478-2543600	GADD45B	1
chr19:2543800-2543971	GADD45B	1
chr19:2611200-2611537	GADD45B	1
chr19:2977400-2978040	TLE2	1
chr19:32898062-32898299	ZNF507	1
chr19:32950063-32950825	PDCD5	1
chr19:35959575-35959800	FFAR3	1
chr19:37709800-37709961	ZNF829,ZNF568	2
chr19:38384595-38384918	CATSPERG	1
chr19:38534348-38534671	WDR87,SIPA1L3	2
chr19:38535399-38535747	WDR87,SIPA1L3	2
chr19:38585761-38586694	SIPA1L3	1
chr19:39175000-39175376	ACTN4	1
chr19:39176503-39176709	ACTN4	1
chr19:39467200-39467525	FBXO27	1
chr19:39468565-39469175	FBXO27	1
chr19:3987720-3988036	ANKRD24	1
chr19:40048505-40048600	FBL	1
chr19:41035000-41035400	LTBP4	1
chr19:41035600-41036000	LTBP4	1
chr19:41104491-41104600	SPTBN4	1
chr19:41857149-41857200	CEACAM21	1
chr19:45221845-45222048	NECTIN2	1
chr19:45222380-45222580	NECTIN2	1
chr19:45227172-45227492	CBLC,NECTIN2	2
chr19:45227852-45228146	CBLC,NECTIN2	2
chr19:45228418-45228766	CBLC,NECTIN2	2
chr19:45287507-45287600	NECTIN2	1
chr19:46111000-46111165	SNRPD2,QPCTL	2
chr19:46518099-46518200	RSPH6A	1
chr19:46519110-46519200	RSPH6A	1
chr19:4733000-4733126	FEM1A	1
chr19:47494401-47494727	AP2S1	1
chr19:47538750-47538800	SAE1	1
chr19:47539800-47539846	SAE1	1
chr19:47582800-47582985	SAE1	1
chr19:47713898-47714232	CCDC9	1
chr19:47930600-47931044	BICRA	1
chr19:47931126-47931886	BICRA	1
chr19:47933309-47933744	BICRA	1
chr19:47939900-47940000	BICRA	1
chr19:4811738-4812085	UHRF1	1
chr19:4813077-4813369	UHRF1	1
chr19:48201248-48201600	NAPA	1
chr19:49283922-49284694	CA11	1
chr19:49285705-49285968	CA11	1
chr19:49298402-49298800	HSD17B14,FTL	2
chr19:49340000-49340297	CA11	1
chr19:49340335-49340600	CA11	1
chr19:50057124-50057600	CCDC155	1
chr19:50175427-50175826	RPS11,hsa-mir-150	2
chr19:50179572-50179800	RPS11,hsa-mir-150	2
chr19:51013729-51014000	FAM71E1,EMC10	2
chr19:52643800-52643806	ZNF836	1
chr19:55625000-55625393	ZNF865,ZNF784,ZNF580,ZNF581	4
chr19:56031253-56031830	FIZ1,ZNF524,ZNF865	3
chr19:56136200-56136451	PPP1R12C	1
chr19:56592800-56592829	GALP	1
chr19:6065856-6067595	RFX2	1
chr19:6200000-6200042	RFX2	1
chr19:7917811-7918800	MAP2K7	1
chr19:8304978-8305200	ELAVL1	1
chr19:8305800-8306081	ELAVL1	1
chr19:8311149-8311719	TIMM44,ELAVL1	2
chr19:8571400-8571851	KANK3	1
chr19:8578053-8578303	KANK3	1
chr19:8578361-8578400	KANK3	1
chr19:920109-920533	CFD,WDR18	2
chr19:982535-982800	ARID3A	1
chr19:983000-983059	ARID3A	1
chr2:101223134-101223400	NPAS2	1
chr2:10125000-10125035	KLF11	1
chr2:101430003-101430476	LINC01849	1
chr2:102135224-102135700	MAP4K4	1
chr2:102447200-102447427	MAP4K4	1
chr2:102447783-102448130	MAP4K4	1
chr2:102448171-102448400	MAP4K4	1
chr2:102637069-102637459	IL18R1	1
chr2:10549177-10549200	C2orf48	1
chr2:10793591-10794540	CYS1	1
chr2:109225776-109225976	RANBP2	1
chr2:109228630-109229526	RANBP2	1
chr2:109229733-109230000	RANBP2	1
chr2:109256499-109256754	LIMS1	1
chr2:10975209-10975787	C2orf50	1
chr2:111568807-111569750	BCL2L11	1
chr2:112463301-112463400	BCL2L11	1
chr2:11260800-11260809	KCNF1	1
chr2:11261264-11261400	KCNF1	1
chr2:11264434-11264800	KCNF1	1
chr2:112898200-112898324	ZC3H8	1
chr2:112898912-112899778	ZC3H8	1
chr2:113241000-113241076	POLR1B	1
chr2:113300600-113300834	TTL	1
chr2:115308017-115308251	LINC01191	1
chr2:11722800-11723211	PDIA6,C2orf50	2
chr2:11723291-11723863	PDIA6,C2orf50	2
chr2:11724206-11724708	PDIA6,C2orf50	2
chr2:11904387-11904979	E2F6	1
chr2:11905003-11905514	E2F6	1
chr2:11919172-11919637	E2F6	1
chr2:11970000-11970636	TRIB2	1
chr2:121437600-121437800	INHBB	1
chr2:121832600-121833197	INHBB	1
chr2:128953370-128954491	HS6ST1	1
chr2:129062768-129062978	UGGT1	1
chr2:129063090-129063686	UGGT1	1
chr2:129063758-129064257	UGGT1	1
chr2:129066749-129067766	UGGT1	1
chr2:131095200-131095276	SMPD4,MZT2B	2
chr2:131556000-131556122	ARHGEF4	1
chr2:132284859-132285200	POTEF	1
chr2:134876000-134876306	MGAT5	1
chr2:134877264-134877400	MGAT5	1
chr2:135425065-135425499	CCNT2	1
chr2:135428352-135429112	CCNT2	1
chr2:135435552-135436273	CCNT2	1
chr2:135441046-135442084	CCNT2	1
chr2:135449048-135449568	CCNT2	1
chr2:149642475-149643000	EPC2	1
chr2:149643200-149643223	EPC2	1
chr2:153488400-153488800	FMNL2	1
chr2:155306451-155306874	KCNJ3	1
chr2:157256051-157256200	GPD2	1
chr2:157748889-157749000	NR4A2	1
chr2:158646558-158646800	ACVR1,UPP2	2
chr2:158687542-158688371	ACVR1,UPP2	2
chr2:158863455-158863800	ACVR1,UPP2	2
chr2:160476800-160476974	2019-03-07	1
chr2:162852065-162852617	IFIH1,GCA	2
chr2:165592063-165592377	COBLL1	1
chr2:165593800-165593906	COBLL1	1
chr2:165594119-165594517	COBLL1	1
chr2:165596453-165596861	COBLL1	1
chr2:165766628-165767367	COBLL1	1
chr2:166726906-166727000	SCN2A	1
chr2:166727200-166727246	SCN2A	1
chr2:169706157-169706440	NOSTRIN	1
chr2:169708284-169708501	NOSTRIN	1
chr2:169712717-169713200	G6PC2	1
chr2:169713600-169713745	G6PC2	1
chr2:169768449-169768804	NOSTRIN	1
chr2:169769062-169769340	NOSTRIN	1
chr2:169769800-169769930	NOSTRIN	1
chr2:171093956-171094533	GAD1	1
chr2:172272265-172272924	TLK1	1
chr2:174075072-174075200	SP9	1
chr2:175765862-175766321	CHRNA1	1
chr2:175767826-175768160	CHRNA1	1
chr2:182929200-182929385	SSFA2	1
chr2:182942123-182942200	SSFA2	1
chr2:187713508-187713600	FAM171B	1
chr2:187728044-187728200	CALCRL	1
chr2:18933400-18933710	OSR1	1
chr2:191915000-191915161	STAT4	1
chr2:191915970-191916205	STAT4	1
chr2:192365818-192366400	MYO1B	1
chr2:20063600-20063773	LINC01376	1
chr2:200850349-200850725	SPATS2L	1
chr2:201577723-201578769	BZW1	1
chr2:204676271-204676770	CYP20A1,RAPH1	2
chr2:205123711-205123974	NRP2	1
chr2:205124926-205125146	NRP2	1
chr2:205129800-205129874	NRP2	1
chr2:208174622-208174800	KLF7	1
chr2:208337829-208338211	KLF7	1
chr2:20835594-20835902	RHOB	1
chr2:208685000-208685088	FZD5	1
chr2:208791017-208791600	FZD5	1
chr2:208795423-208795800	FZD5	1
chr2:210443884-210444000	UNC80	1
chr2:210636094-210636200	MAP2	1
chr2:213803792-213804033	IKZF2	1
chr2:213804082-213804530	IKZF2	1
chr2:220150000-220150001	NHEJ1,SLC23A3,CNPPD1,RETREG2	4
chr2:220150471-220151453	NHEJ1,SLC23A3,CNPPD1,RETREG2	4
chr2:220159424-220159985	NHEJ1,SLC23A3,CNPPD1,RETREG2	4
chr2:220163455-220163968	CTDSP1	1
chr2:220506875-220507639	DES	1
chr2:220509891-220510000	DES	1
chr2:223847000-223847572	SCG2	1
chr2:224333995-224334642	SCG2	1
chr2:226980200-226980213	IRS1	1
chr2:226983254-226983557	IRS1	1
chr2:226983577-226984181	IRS1	1
chr2:231764027-231764322	SPATA3-AS1,SPATA3	2
chr2:232476266-232477688	MGC4771,PTMA	2
chr2:232540000-232540133	MGC4771,PTMA	2
chr2:233190554-233190800	NPPC	1
chr2:234198166-234199404	DGKD	1
chr2:234352180-234352200	ATG16L1	1
chr2:235198494-235198600	ARL4C	1
chr2:23771875-23772371	KLHL29	1
chr2:23772876-23773268	KLHL29	1
chr2:23777206-23777726	KLHL29	1
chr2:23778387-23778704	KLHL29	1
chr2:238036772-238036800	PRLH	1
chr2:238421385-238422091	PRLH	1
chr2:238480600-238481026	COPS8	1
chr2:241172277-241172600	GPC1	1
chr2:242302683-242302887	THAP4	1
chr2:242306430-242306630	THAP4	1
chr2:242827681-242827936	D2HGDH	1
chr2:25207529-25208535	EFR3B	1
chr2:25354441-25354600	DNAJC27	1
chr2:25887576-25887600	DNMT3A	1
chr2:26367828-26368286	KIF3C	1
chr2:27238772-27239071	MAPRE3	1
chr2:27239831-27240000	MAPRE3	1
chr2:27303809-27304533	MAPRE3	1
chr2:27310000-27310246	MAPRE3	1
chr2:27318800-27318855	MAPRE3	1
chr2:27318922-27319600	MAPRE3	1
chr2:27712006-27712200	C2orf16,ZNF512	2
chr2:27712800-27713106	C2orf16,ZNF512	2
chr2:28817182-28818040	PPP1CB	1
chr2:3306518-3307200	MYT1L	1
chr2:3307400-3307749	MYT1L	1
chr2:36688516-36688801	CRIM1	1
chr2:37623058-37623200	LINC00211	1
chr2:37623400-37623679	LINC00211	1
chr2:37641600-37641881	CDC42EP3	1
chr2:37642164-37642408	CDC42EP3	1
chr2:40470821-40471251	SLC8A1	1
chr2:40478248-40478963	SLC8A1	1
chr2:42600000-42600218	KCNG3,MTA3	2
chr2:42713243-42713558	COX7A2L	1
chr2:42713810-42714000	COX7A2L	1
chr2:42783459-42783683	KCNG3	1
chr2:43055200-43055464	ZFP36L2,LINC01126	2
chr2:43202124-43202200	ZFP36L2,LINC01126	2
chr2:43710000-43710452	ZFP36L2,LINC01126	2
chr2:46163052-46163400	PRKCE	1
chr2:46163800-46163890	PRKCE	1
chr2:46687428-46687739	PRKCE,EPAS1	2
chr2:46688464-46688600	PRKCE,EPAS1	2
chr2:47500000-47500018	CALM2	1
chr2:48333400-48334431	FBXO11	1
chr2:48339400-48339568	FBXO11,FOXN2	2
chr2:54310180-54310964	PSME4,ACYP2	2
chr2:55242217-55242429	RTN4	1
chr2:55278400-55278606	RTN4	1
chr2:55395727-55395800	RTN4	1
chr2:59259601-59260174	BCL11A	1
chr2:59261878-59262379	BCL11A	1
chr2:62638998-62639200	B3GNT2	1
chr2:62683785-62684000	EHBP1	1
chr2:62684600-62684856	EHBP1	1
chr2:62797012-62797600	TMEM17	1
chr2:62805143-62805505	EHBP1	1
chr2:62806007-62806550	EHBP1	1
chr2:63001601-63002145	EHBP1	1
chr2:63002261-63002487	EHBP1	1
chr2:64276800-64277366	LINC01805	1
chr2:64870295-64870400	LINC01800	1
chr2:64871491-64871600	LINC01800	1
chr2:64871800-64872000	LINC01800	1
chr2:65100554-65100600	AFTPH	1
chr2:65604741-65605357	SPRED2	1
chr2:65609879-65610000	SPRED2	1
chr2:66800608-66800821	LINC01828,LINC01829	2
chr2:67263576-67263902	MEIS1,LINC01798	2
chr2:67264287-67264516	MEIS1,LINC01798	2
chr2:67264751-67265283	MEIS1,LINC01798	2
chr2:67266949-67267284	MEIS1,LINC01798	2
chr2:67267387-67267764	MEIS1,LINC01798	2
chr2:67442411-67442713	MEIS1,LINC01798	2
chr2:67549632-67550000	MEIS1,LINC01798	2
chr2:68073407-68073838	MEIS1	1
chr2:68181027-68181909	MEIS1	1
chr2:68182956-68183379	MEIS1	1
chr2:68183442-68183693	MEIS1	1
chr2:69536500-69537529	ANTXR1	1
chr2:70368480-70368710	PCBP1	1
chr2:70369083-70369200	PCBP1	1
chr2:70370800-70370895	MXD1	1
chr2:73927200-73928338	NAT8	1
chr2:74159400-74159678	BOLA3	1
chr2:74375800-74375881	DGUOK	1
chr2:77180711-77181000	LRRTM4	1
chr2:85647778-85647800	VAMP8	1
chr2:85648000-85648826	VAMP8	1
chr2:86268143-86268474	ST3GAL5,ST3GAL5-AS1	2
chr2:86305947-86306240	ST3GAL5,ST3GAL5-AS1	2
chr2:86306854-86308000	ST3GAL5,ST3GAL5-AS1	2
chr2:8665417-8666506	ID2	1
chr2:86930832-86931236	RNF103	1
chr2:86931483-86932127	RNF103	1
chr2:86933373-86933690	RNF103	1
chr2:8705546-8705903	ID2	1
chr2:8706904-8707615	ID2	1
chr2:89109106-89109371	ANKRD36C	1
chr2:9476442-9476669	ASAP2	1
chr2:96875000-96875013	TMEM127,CIAO1	2
chr2:96925427-96925732	STARD7	1
chr2:96926094-96926855	STARD7	1
chr2:97073198-97073405	NEURL3	1
chr2:97074928-97075000	NEURL3	1
chr2:97304600-97304613	CNNM4	1
chr2:97308262-97308400	CNNM4	1
chr2:97426179-97426400	KANSL3,FER1L5	2
chr2:97524200-97524328	ANKRD36	1
chr2:9903284-9903685	ADAM17,YWHAQ	2
chr2:9903796-9904149	ADAM17,YWHAQ	2
chr2:9904278-9904560	ADAM17,YWHAQ	2
chr2:9908500-9908963	YWHAQ	1
chr2:9909277-9910000	YWHAQ	1
chr2:99265800-99266265	KIAA1211L	1
chr2:99682560-99682600	KIAA1211L	1
chr20:10073616-10074280	SNAP25,MKKS	2
chr20:10450600-10450696	JAG1	1
chr20:1093800-1094268	FAM110A,NSFL1C	2
chr20:11656800-11656892	BTBD3	1
chr20:11657228-11657521	BTBD3	1
chr20:11657925-11658386	BTBD3	1
chr20:1447800-1447868	PSMF1	1
chr20:16508754-16509111	OTOR	1
chr20:17296001-17296200	PCSK2	1
chr20:17401827-17402259	PCSK2	1
chr20:19642400-19642547	SLC24A3	1
chr20:19642772-19643200	SLC24A3	1
chr20:20065085-20065285	CFAP61	1
chr20:20432872-20433397	INSM1	1
chr20:20530000-20530786	INSM1	1
chr20:20532229-20532429	INSM1	1
chr20:2089718-2090000	SNRPB	1
chr20:22430000-22430801	LINC00261,FOXA2	2
chr20:22433114-22433733	LINC00261,FOXA2	2
chr20:22470806-22472406	LINC00261,LINC01747	2
chr20:22672600-22672861	THBD	1
chr20:23181618-23181939	LINC01747	1
chr20:23186289-23186897	LINC01747	1
chr20:23318200-23318245	LINC01747,THBD	2
chr20:25290000-25291491	ABHD12	1
chr20:30147849-30148376	BCL2L1	1
chr20:30148609-30149024	BCL2L1	1
chr20:30249800-30249874	BCL2L1	1
chr20:30791338-30791862	ASXL1,NOL4L	2
chr20:30792089-30792289	ASXL1,NOL4L	2
chr20:32900360-32900400	DYNLRB1	1
chr20:33166947-33167602	TP53INP2	1
chr20:33167651-33168286	TP53INP2	1
chr20:33857000-33857387	EDEM2	1
chr20:33890274-33890731	GDF5	1
chr20:33891677-33891800	GDF5	1
chr20:33893397-33894196	GDF5	1
chr20:33894774-33895000	GDF5	1
chr20:34474471-34475000	NFS1,ROMO1,RBM39	3
chr20:36624405-36625000	LINC01746	1
chr20:37740486-37741142	MAFB	1
chr20:37741234-37741434	MAFB	1
chr20:39802000-39802157	LPIN3	1
chr20:39860915-39861444	LPIN3	1
chr20:39861501-39862360	LPIN3	1
chr20:40656600-40657600	PTPRT	1
chr20:4065866-4066571	PANK2,RNF24	2
chr20:412093-412462	NRSN2	1
chr20:4152439-4152600	RNF24	1
chr20:43013061-43013624	OSER1,OSER1-AS1	2
chr20:43023198-43023699	PKIG	1
chr20:43029521-43030000	PKIG	1
chr20:43160012-43160200	PKIG	1
chr20:43238192-43239000	OSER1,OSER1-AS1,HNF4A,PKIG	4
chr20:44935782-44935800	ELMO2	1
chr20:44937600-44937703	ELMO2	1
chr20:44996965-44997557	ELMO2	1
chr20:45035800-45036015	CDH22,SLC35C2	2
chr20:47964057-47964400	UBE2V1	1
chr20:48598767-48599000	LINC01273	1
chr20:49190000-49190206	CEBPB,PTPN1	2
chr20:49193783-49194080	CEBPB,PTPN1	2
chr20:49360600-49361379	CEBPB	1
chr20:49415312-49415657	ADNP	1
chr20:49536200-49536465	BCAS4	1
chr20:49537687-49538042	BCAS4	1
chr20:5158643-5159114	PCNA,CDS2	2
chr20:54924000-54924153	MC3R	1
chr20:56800000-56800200	NPEPL1	1
chr20:56803800-56803894	NPEPL1	1
chr20:56812739-56812800	NPEPL1,GNAS	2
chr20:57056539-57056873	GNAS	1
chr20:57057474-57057820	GNAS	1
chr20:57058099-57058901	GNAS	1
chr20:57124836-57126180	STX16,STX16-NPEPL1,GNAS	3
chr20:57267195-57267600	ANKRD60	1
chr20:57268600-57268621	ANKRD60	1
chr20:57271631-57271972	ANKRD60	1
chr20:57472003-57472290	ATP5E,PRELID3B	2
chr20:57476820-57477032	ATP5E,PRELID3B	2
chr20:5815916-5816923	CHGB	1
chr20:5819195-5819792	CHGB	1
chr20:60471200-60471979	C20orf197	1
chr20:62542603-62542863	ZNF512B,SAMD10,PRPF6	3
chr20:62600205-62600487	PTK6,SRMS,FNDC11	3
chr20:626007-626400	NRSN2	1
chr20:62604958-62605200	PTK6,SRMS,FNDC11	3
chr20:62605400-62605551	PTK6,SRMS,FNDC11	3
chr20:62609124-62609429	PTK6,SRMS,FNDC11	3
chr20:626600-627200	NRSN2	1
chr21:16431206-16431581	HSPA13	1
chr21:19032857-19034224	BTG3	1
chr21:33630238-33630800	HUNK	1
chr21:35573889-35574000	ATP5O	1
chr21:35574800-35574967	ATP5O	1
chr21:35578600-35578800	ATP5O	1
chr21:39082764-39083366	DSCR4,DSCR8	2
chr21:39083419-39083842	DSCR4,DSCR8	2
chr21:39084212-39084872	DSCR4,DSCR8	2
chr21:39130000-39130222	KCNJ6	1
chr21:39131321-39131657	KCNJ6	1
chr21:40757355-40757800	BRWD1	1
chr21:40758200-40758551	BRWD1	1
chr21:40891026-40891328	B3GALT5	1
chr21:40891389-40891800	B3GALT5	1
chr21:41518200-41518698	DSCAM	1
chr21:42440611-42440800	DSCAM	1
chr21:43517972-43518467	ZBTB21,ZNF295-AS1	2
chr21:45557945-45558291	PFKL	1
chr21:45717554-45717600	C21orf33	1
chr21:45719395-45719400	C21orf33	1
chr21:46359000-46359400	UBE2G2	1
chr21:47563457-47563600	LSS	1
chr21:47564000-47564200	LSS	1
chr21:47564600-47564853	LSS	1
chr22:18495121-18495578	MICAL3	1
chr22:18507600-18507733	PEX26	1
chr22:18540435-18540746	MICAL3	1
chr22:18543990-18544599	MICAL3	1
chr22:18558852-18559154	MICAL3,LINC01634	2
chr22:18954879-18955713	RTN4R	1
chr22:19629000-19629200	UFD1	1
chr22:19961712-19963268	TANGO2	1
chr22:21811200-21812000	GGTLC3,TMEM191B	2
chr22:23301800-23301937	GNAZ	1
chr22:23621261-23621486	BCR	1
chr22:23622041-23622328	BCR	1
chr22:23623737-23624756	BCR	1
chr22:23881456-23881600	SLC2A11	1
chr22:24110800-24110844	SLC2A11	1
chr22:24191400-24191600	PCAT14,CHCHD10,MMP11	3
chr22:24585642-24586000	GGT5	1
chr22:24917473-24918252	ADORA2A	1
chr22:25450935-25451517	PIWIL3	1
chr22:26097036-26097250	GRK3	1
chr22:30390015-30390717	ASCC2	1
chr22:30390947-30391431	ASCC2	1
chr22:30396600-30396853	ASCC2	1
chr22:30782669-30782800	CASTOR1	1
chr22:31793600-31793888	PATZ1,LINC01521	2
chr22:31957257-31957640	PISD,LINC02558	2
chr22:32347815-32348346	PRR14L,DEPDC5	2
chr22:32348364-32349192	PRR14L,DEPDC5	2
chr22:32360000-32360278	PISD,FBXO7	2
chr22:32360403-32360784	PISD,FBXO7	2
chr22:32365848-32366400	PISD,FBXO7	2
chr22:32367000-32367344	PISD,FBXO7	2
chr22:32661950-32662417	LINC02558,RFPL2	2
chr22:32806600-32806735	BPIFC,FBXO7	2
chr22:32808400-32808443	BPIFC,FBXO7	2
chr22:32865637-32866258	RTCB	1
chr22:32875079-32875200	LINC02558	1
chr22:33975443-33975600	LARGE1	1
chr22:36519600-36520000	MB	1
chr22:38143400-38143755	H1F0,GCAT	2
chr22:38148447-38149200	H1F0,GCAT	2
chr22:38194200-38194400	TRIOBP	1
chr22:38258499-38259008	GALR3	1
chr22:38259201-38259401	GALR3	1
chr22:38259506-38259800	GALR3	1
chr22:39262600-39262640	RPL3	1
chr22:39266335-39266569	RPL3	1
chr22:39269861-39270000	RPL3	1
chr22:39320000-39320874	CBX6	1
chr22:39323800-39323997	CBX6	1
chr22:39704824-39705171	PDGFB	1
chr22:39706550-39707200	PDGFB	1
chr22:40573069-40573367	TNRC6B	1
chr22:40741600-40741628	TNRC6B	1
chr22:40832750-40832800	SLC25A17	1
chr22:41040665-41040965	MKL1	1
chr22:41154424-41154840	MKL1	1
chr22:41419000-41419022	RBX1,EP300	2
chr22:41800000-41800377	PMM1	1
chr22:41993141-41993626	POLR3H	1
chr22:42093050-42093636	CENPM	1
chr22:42336852-42337400	SNU13,MEI1,SREBF2	3
chr22:42363000-42363119	NDUFA6	1
chr22:42565061-42565361	OGFRP1,NFAM1	2
chr22:42567001-42567243	OGFRP1,NFAM1	2
chr22:42569239-42569775	OGFRP1,NFAM1	2
chr22:43210193-43210661	CYB5R3	1
chr22:43621956-43622231	SCUBE1	1
chr22:43622382-43622895	SCUBE1	1
chr22:43623249-43623736	SCUBE1	1
chr22:44476868-44477000	LINC00229	1
chr22:44477400-44477689	LINC00229	1
chr22:44725200-44725384	LINC00229	1
chr22:44980498-44980733	RTL6	1
chr22:44981630-44982600	RTL6	1
chr22:44983000-44983535	RTL6	1
chr22:45022041-45022200	PARVB	1
chr22:45659446-45660000	NUP50-AS1,NUP50	2
chr22:46041200-46041600	WNT7B	1
chr22:46260000-46260754	WNT7B	1
chr22:50587400-50587969	SELENOO	1
chr22:50715000-50715037	DENND6B	1
chr3:101943857-101944000	RPL24	1
chr3:101944200-101944549	RPL24	1
chr3:10266431-10266915	IRAK2	1
chr3:104628024-104628600	ALCAM	1
chr3:112980839-112981249	BOC	1
chr3:112985667-112985874	BOC	1
chr3:112988588-112989188	BOC	1
chr3:112989716-112989958	BOC	1
chr3:113005918-113006785	CCDC80	1
chr3:113631555-113631800	NAA50	1
chr3:113632000-113632200	NAA50	1
chr3:11421000-11421096	VGLL4	1
chr3:115539200-115539360	ZBTB20-AS4	1
chr3:115855000-115855032	LSAMP	1
chr3:121973053-121973200	IQCB1,EAF2	2
chr3:121973800-121973812	IQCB1,EAF2	2
chr3:121974675-121974875	IQCB1,EAF2	2
chr3:121977604-121977908	IQCB1,EAF2	2
chr3:122279800-122279819	PARP14	1
chr3:122398008-122398320	DTX3L	1
chr3:122398350-122398400	DTX3L	1
chr3:122398600-122398729	DTX3L	1
chr3:122398850-122399000	DTX3L	1
chr3:123432043-123432200	HACD2	1
chr3:123432600-123432722	HACD2	1
chr3:126701035-126701600	LINC01471	1
chr3:126860603-126861495	LINC01471,LINC02034	2
chr3:127174226-127174964	PLXNA1,LINC01471	2
chr3:127175280-127175971	PLXNA1,LINC01471	2
chr3:127176015-127176200	PLXNA1,LINC01471	2
chr3:127254922-127256245	UROC1,CHST13	2
chr3:127260942-127261926	UROC1,CHST13,PLXNA1	3
chr3:127263085-127263539	UROC1,CHST13,PLXNA1	3
chr3:128772315-128773002	COPG1	1
chr3:128777215-128777800	COPG1	1
chr3:128881000-128881050	COPG1	1
chr3:12910200-12910600	IQSEC1	1
chr3:12917200-12917600	IQSEC1	1
chr3:12918000-12918200	IQSEC1	1
chr3:135860964-135861894	MSL2	1
chr3:135970200-135970213	MSL2	1
chr3:136536439-136536765	STAG1	1
chr3:136536980-136537400	STAG1	1
chr3:136539200-136539293	STAG1	1
chr3:138633851-138634000	PIK3CB	1
chr3:139140000-139140483	CLSTN2	1
chr3:14160089-14160566	NR2C2	1
chr3:14306800-14307600	SLC6A6	1
chr3:143363200-143363400	CHST2	1
chr3:14500148-14500743	SLC6A6	1
chr3:14501998-14502558	SLC6A6	1
chr3:149796517-149797351	PFN2	1
chr3:149901495-149901800	PFN2	1
chr3:150420996-150421200	SERP1,SELENOT	2
chr3:152155988-152156286	MBNL1	1
chr3:155870000-155870253	LINC02029,LINC00881	2
chr3:155870324-155870569	LINC02029,LINC00881	2
chr3:156201175-156201486	DHX36	1
chr3:156201959-156202400	DHX36	1
chr3:156252905-156253647	LINC02029,LINC00881	2
chr3:156398231-156398523	LINC00886,LEKR1	2
chr3:156398589-156399188	LINC00886,LEKR1	2
chr3:156402987-156403198	LINC02029,LINC00881	2
chr3:156530299-156530769	SSR3,TIPARP	2
chr3:156543276-156543600	LINC02029,LINC00881	2
chr3:156800138-156800800	SSR3,LEKR1	2
chr3:156807600-156807975	SSR3,LINC00880	2
chr3:156845615-156846517	LINC00881	1
chr3:156848051-156848559	LINC00881	1
chr3:156854608-156855200	LINC00886,LEKR1	2
chr3:156855000-156855200	SSR3,TIPARP	2
chr3:158440684-158441511	MFSD1	1
chr3:158443088-158443667	MFSD1	1
chr3:159532400-159532510	LINC01100	1
chr3:160947184-160947400	KPNA4	1
chr3:160947600-160947716	KPNA4	1
chr3:16908528-16908757	DAZL	1
chr3:16909262-16909472	DAZL	1
chr3:171273977-171274200	TNIK	1
chr3:171274400-171274857	TNIK	1
chr3:171847423-171847600	FNDC3B	1
chr3:171848000-171848552	FNDC3B	1
chr3:17273400-17273794	PLCL2	1
chr3:17274744-17275176	PLCL2	1
chr3:17275000-17275176	DAZL	1
chr3:17276827-17277000	DAZL,PLCL2	2
chr3:177075177-177075539	TBL1XR1	1
[truncated: 1,024 more rows]
