# Supplementary material for: Pancreatic islet chromatin accessibility and conformation reveals distal enhancer networks of type 2 diabetes risk
Source: Nat Commun. 2019 May 7;10:2078. doi: 10.1038/s41467-019-09975-4 (PMC6505525; doi:10.1038/s41467-019-09975-4)
Supplement: Supplementary file 8 — Supplementary Data 5 [file 41467_2019_9975_MOESM8_ESM.xlsx]

## Sheet: Sheet1
Supplementary Data 5. Islet enhancers in direct chromatin loops to gene promoters
Gene	Active enhancers	# of enhancers
IRF2BP2	chr1:234635000-234635367,chr1:234635991-234636191,chr1:234680000-234681039,chr1:234681835-234682223,chr1:235105837-235106103,chr1:235108210-235108438,chr1:235109442-235109921,chr1:234855164-234855445,chr1:234858897-234859331,chr1:234859370-234860000,chr1:234958865-234959608	11
MEIS1	chr2:67263576-67263902,chr2:67264287-67264516,chr2:67264751-67265283,chr2:67266949-67267284,chr2:67267387-67267764,chr2:67442411-67442713,chr2:67549632-67550000,chr2:68073407-68073838,chr2:68181027-68181909,chr2:68182956-68183379,chr2:68183442-68183693	11
PTGES2-AS1	chr9:91940000-91940021,chr9:91948400-91948585,chr9:91990000-91990745,chr9:92143213-92144083,chr9:92144133-92144400,chr9:92221817-92222142,chr9:92731200-92731400,chr9:92731600-92732196,chr9:93049857-93050000,chr9:93634903-93635974	10
PTGES2	chr9:91940000-91940021,chr9:91948400-91948585,chr9:91990000-91990745,chr9:92143213-92144083,chr9:92144133-92144400,chr9:92221817-92222142,chr9:92731200-92731400,chr9:92731600-92732196,chr9:93049857-93050000,chr9:93634903-93635974	10
C1QC	chr1:22432400-22432474,chr1:22438125-22438345,chr1:22439072-22439448,chr1:22440728-22441579,chr1:22445600-22445748,chr1:22447600-22448440,chr1:22746958-22747000,chr1:22853649-22854694,chr1:22859832-22860000	9
C1QB	chr1:22432400-22432474,chr1:22438125-22438345,chr1:22439072-22439448,chr1:22440728-22441579,chr1:22445600-22445748,chr1:22447600-22448440,chr1:22746958-22747000,chr1:22853649-22854694,chr1:22859832-22860000	9
ZMIZ1	chr10:79971600-79971870,chr10:79971990-79972292,chr10:79975349-79976017,chr10:79978809-79979260,chr10:80062582-80062600,chr10:80063400-80063699,chr10:79963834-79964385,chr10:80732236-80733200,chr10:80734417-80734634	9
STBD1	chr4:77120000-77120160,chr4:77121914-77122495,chr4:77127544-77128053,chr4:77129245-77129800,chr4:77295120-77295356,chr4:77298000-77298071,chr4:77298768-77299007,chr4:77299202-77299408	8
LINC01132	chr1:234747200-234747441,chr1:234748325-234748819,chr1:234635000-234635367,chr1:234635991-234636191,chr1:234958865-234959608,chr1:235105837-235106103,chr1:235108210-235108438,chr1:235109442-235109921	8
LDLRAD4	chr18:13540230-13540430,chr18:13540574-13540931,chr18:13370000-13370287,chr18:13374798-13375275,chr18:13375330-13375799,chr18:13376642-13377177,chr18:13377499-13377833	7
LINC00881	chr3:155870000-155870253,chr3:155870324-155870569,chr3:156402987-156403198,chr3:156543276-156543600,chr3:156845615-156846517,chr3:156848051-156848559,chr3:156252905-156253647	7
SH3TC1	chr4:7805705-7806080,chr4:7811862-7812435,chr4:7812477-7812861,chr4:7814284-7814568,chr4:7817291-7817673,chr4:7818577-7818824,chr4:7820051-7820351	7
ARID1B	chr6:157505103-157505200,chr6:157508196-157508940,chr6:156884842-156885266,chr6:156885493-156885876,chr6:157194772-157195454,chr6:157274412-157275257,chr6:155649608-155649800	7
CITED2	chr6:139858139-139858878,chr6:139909166-139909758,chr6:140202868-140203237,chr6:140204053-140204731,chr6:140317397-140317959,chr6:141882600-141882601,chr6:141883340-141883400	7
LINC02118	chr5:51566000-51566115,chr5:51640829-51641102,chr5:51786961-51787200,chr5:51788000-51788146,chr5:51788553-51788766,chr5:51856247-51856560,chr5:50266200-50266309	7
SDK1	chr7:2900255-2900647,chr7:2903101-2903713,chr7:2909736-2909964,chr7:2910038-2910671,chr7:2911866-2912255,chr7:2912786-2912999,chr7:2913250-2913400	7
SPATA20	chr17:48770548-48770975,chr17:48771504-48771747,chr17:48772563-48772763,chr17:49027357-49028459,chr17:49029438-49029731,chr17:49031657-49032002,chr17:49034192-49034448	7
LINC01798	chr2:67263576-67263902,chr2:67264287-67264516,chr2:67264751-67265283,chr2:67266949-67267284,chr2:67267387-67267764,chr2:67442411-67442713,chr2:67549632-67550000	7
NFIL3	chr9:93862171-93863141,chr9:93863635-93863867,chr9:93954800-93955068,chr9:93955182-93955600,chr9:93959563-93959839,chr9:94044589-94044600,chr9:94047981-94048567	7
PDE4D	chr5:59122883-59123592,chr5:59129043-59129362,chr5:58420081-58420390,chr5:58422833-58423600,chr5:58424000-58424129,chr5:58469534-58469771,chr5:58185253-58185457	7
ZNRF2	chr7:30202266-30202692,chr7:30204192-30204605,chr7:30205267-30205468,chr7:30205674-30206377,chr7:30590666-30591095,chr7:30591162-30591362,chr7:30596141-30596957	7
TPD52	chr8:81143042-81143400,chr8:80996237-80996920,chr8:80997372-80997603,chr8:80998189-80998591,chr8:81403400-81403508,chr8:81408788-81409121,chr8:81416138-81416357	7
ANKH	chr5:14825006-14825465,chr5:14826070-14826496,chr5:14827951-14828449,chr5:14741313-14741546,chr5:14742104-14742448,chr5:15008572-15009005,chr5:15009523-15009897	7
ZBTB10	chr8:81169148-81169848,chr8:80978250-80978571,chr8:80990455-80990997,chr8:80993045-80993245,chr8:80996237-80996920,chr8:80997372-80997603,chr8:80998189-80998597	7
ELL2	chr5:95671679-95671950,chr5:95672138-95672414,chr5:95420761-95421131,chr5:95423428-95423637,chr5:95423707-95424246,chr5:95424430-95424735,chr5:95429594-95430007	7
DAPK1	chr9:89951401-89951614,chr9:89951812-89952000,chr9:89952657-89952883,chr9:89953576-89953800,chr9:90271434-90271756,chr9:90272103-90272474,chr9:90277768-90278117	7
TSC22D1	chr13:44482968-44483329,chr13:44880598-44880872,chr13:44887142-44888200,chr13:45392631-45392831,chr13:45393014-45393841,chr13:45541882-45542096	6
NECTIN2	chr19:45221845-45222048,chr19:45222380-45222580,chr19:45227172-45227492,chr19:45227852-45228146,chr19:45228418-45228766,chr19:45287507-45287600	6
ZNF20	chr19:11908254-11908714,chr19:11909089-11909200,chr19:11998400-11998600,chr19:12075000-12075017,chr19:12076400-12076432,chr19:12075347-12075800	6
MAPRE3	chr2:27238772-27239071,chr2:27239831-27240000,chr2:27303809-27304533,chr2:27310000-27310246,chr2:27318800-27318855,chr2:27318922-27319600	6
CADPS	chr3:62651376-62652484,chr3:62658559-62658778,chr3:62926600-62927336,chr3:62927919-62928227,chr3:63050000-63050470,chr3:63055512-63056433	6
MAST4	chr5:66381107-66381865,chr5:66385171-66385532,chr5:66429486-66430252,chr5:66437511-66437928,chr5:66438649-66439029,chr5:66444883-66445114	6
EHBP1	chr2:62683785-62684000,chr2:62684600-62684856,chr2:62805143-62805505,chr2:62806007-62806550,chr2:63001601-63002145,chr2:63002261-63002487	6
FBXO7	chr22:32360000-32360278,chr22:32360403-32360784,chr22:32365848-32366400,chr22:32367000-32367344,chr22:32806600-32806735,chr22:32808400-32808443	6
CREB5	chr7:28894000-28894369,chr7:28895083-28895944,chr7:28394165-28394376,chr7:28395189-28395600,chr7:28396000-28396315,chr7:28398238-28398470	6
NR3C2	chr4:148848758-148849341,chr4:148849444-148849961,chr4:149122187-149122506,chr4:149124343-149124400,chr4:149125000-149125103,chr4:149210822-149211299	6
KCNK9	chr8:141402635-141402835,chr8:141403844-141404000,chr8:141160000-141160311,chr8:141163888-141164440,chr8:141164510-141164773,chr8:141169747-141169800	6
STXBP6	chr14:25285327-25286154,chr14:25286321-25286980,chr14:25287066-25287275,chr14:25602000-25602400,chr14:25510708-25510992,chr14:25511094-25511556	6
C1QA	chr1:22432400-22432474,chr1:22438125-22438345,chr1:22439072-22439448,chr1:22440728-22441579,chr1:22445600-22445748,chr1:22447600-22448440	6
BACH2	chr6:90681000-90681002,chr6:90687403-90688090,chr6:90813200-90813587,chr6:91107416-91108351,chr6:91109874-91110000,chr6:91188743-91189000	6
RYBP	chr3:72794337-72795081,chr3:72355980-72356741,chr3:72359575-72360320,chr3:72366200-72366467,chr3:72367804-72368004,chr3:72368310-72368400	6
COBLL1	chr2:165766628-165767367,chr2:165592063-165592377,chr2:165593800-165593906,chr2:165594119-165594517,chr2:165596453-165596861	5
KCNMA1	chr10:78927958-78928281,chr10:79015800-79016430,chr10:79151768-79152298,chr10:79152538-79153087,chr10:79265000-79265100	5
CCDC183	chr9:139920000-139920594,chr9:139923600-139923638,chr9:139923722-139924119,chr9:139926293-139926551,chr9:139929489-139930000	5
SLC22A18AS	chr11:2200000-2200556,chr11:2207983-2208239,chr11:2211148-2211499,chr11:2223447-2224298,chr11:2799491-2800000	5
HERPUD2	chr7:35687943-35688359,chr7:36325036-36325254,chr7:36329707-36330401,chr7:36331027-36331393,chr7:36342724-36343835	5
POLR1C	chr6:43231400-43231559,chr6:43234715-43234915,chr6:43235468-43235739,chr6:43237306-43238304,chr6:43238410-43238675	5
RASSF7	chr11:702869-703193,chr11:704964-705400,chr11:710315-710582,chr11:712759-713418,chr11:755400-755997	5
FNBP1L	chr1:94080161-94080410,chr1:94082510-94083528,chr1:94031931-94032257,chr1:94032806-94033389,chr1:94036200-94036400	5
NOSTRIN	chr2:169706157-169706440,chr2:169708284-169708501,chr2:169768449-169768804,chr2:169769062-169769340,chr2:169769800-169769930	5
FUBP3	chr9:133342002-133343303,chr9:133348200-133348396,chr9:133349003-133349200,chr9:133349400-133349413,chr9:133349566-133349798	5
ISL1	chr5:51856247-51856560,chr5:51566000-51566115,chr5:51786961-51787200,chr5:51788000-51788146,chr5:51788553-51788766	5
DACH1	chr13:72195450-72195993,chr13:72196208-72196520,chr13:72199953-72200000,chr13:72333009-72333355,chr13:72333926-72334200	5
GNAS	chr20:56812739-56812800,chr20:57056539-57056873,chr20:57057474-57057820,chr20:57058099-57058901,chr20:57124836-57126180	5
BTG1	chr12:91972545-91973114,chr12:92422955-92423243,chr12:92424440-92424871,chr12:92428617-92429010,chr12:92429869-92430000	5
PLXNA1	chr3:127174226-127174964,chr3:127175280-127175971,chr3:127176015-127176200,chr3:127260942-127261926,chr3:127263085-127263539	5
YWHAQ	chr2:9903284-9903685,chr2:9903796-9904149,chr2:9904278-9904560,chr2:9908500-9908963,chr2:9909277-9910000	5
C8G	chr9:139920000-139920594,chr9:139923600-139923638,chr9:139923722-139924119,chr9:139926293-139926551,chr9:139929489-139930000	5
LCN12	chr9:139920000-139920594,chr9:139923600-139923638,chr9:139923722-139924119,chr9:139926293-139926551,chr9:139929489-139930000	5
EFHC1	chr6:52460000-52460585,chr6:52462845-52463391,chr6:52855027-52855400,chr6:52920737-52921063,chr6:52921186-52921400	5
NEBL	chr10:21550702-21550983,chr10:21174435-21174800,chr10:21175200-21175416,chr10:21179013-21179337,chr10:21179398-21179800	5
KRTAP17-1	chr17:38776187-38776783,chr17:39060000-39060200,chr17:39703800-39703965,chr17:39704032-39704554,chr17:39705200-39705800	5
KLF6	chr10:3893842-3894055,chr10:3894237-3895000,chr10:3937180-3937400,chr10:4704823-4705160,chr10:4705167-4705922	5
JADE1	chr4:129781200-129781367,chr4:129784000-129784230,chr4:129784463-129784895,chr4:129375345-129376596,chr4:129480519-129480998	5
NEDD4L	chr18:55298000-55298193,chr18:55980943-55981963,chr18:55989192-55989200,chr18:55989600-55989800,chr18:55785000-55785652	5
SYNJ2	chr6:158490000-158490257,chr6:158493172-158493200,chr6:158177688-158178341,chr6:158401940-158402000,chr6:158406688-158406966	5
DUSP1	chr5:172151694-172152000,chr5:172260561-172260800,chr5:172264617-172265000,chr5:172330830-172331045,chr5:172331522-172332430	5
LIPA	chr10:91313027-91313545,chr10:91314195-91314594,chr10:91315500-91315779,chr10:91315911-91316148,chr10:91316383-91316685	5
ATP2B1-AS1	chr12:90341700-90342101,chr12:90343568-90344057,chr12:90344116-90344436,chr12:90344997-90345396,chr12:90647323-90648021	5
AXDND1	chr1:178501484-178501762,chr1:178505936-178506520,chr1:179050598-179050600,chr1:179056689-179057000,chr1:179057200-179057283	5
TRIB1	chr8:126130400-126131180,chr8:126131284-126131827,chr8:126231232-126231893,chr8:126656285-126656515,chr8:126656642-126657104	5
CCNT2	chr2:135425065-135425499,chr2:135428352-135429112,chr2:135435552-135436273,chr2:135441046-135442084,chr2:135449048-135449568	5
LRRC73	chr6:43231400-43231559,chr6:43234715-43234915,chr6:43235468-43235739,chr6:43237306-43238304,chr6:43238410-43238675	5
SSBP2	chr5:81461599-81462207,chr5:81469923-81470000,chr5:81521231-81521871,chr5:80721638-80721838,chr5:80802707-80803138	5
GADD45G	chr9:92761558-92762658,chr9:92764735-92765154,chr9:92860751-92861450,chr9:92864512-92864600,chr9:130894277-130894941	5
FBXW5	chr9:139920000-139920594,chr9:139923600-139923638,chr9:139923722-139924119,chr9:139926293-139926551,chr9:139929489-139930000	5
SKI	chr1:2242725-2243368,chr1:2244005-2244299,chr1:2244380-2244637,chr1:2245781-2245800,chr1:2246800-2246815	5
LMNTD2	chr11:702869-703193,chr11:704964-705400,chr11:710315-710582,chr11:712759-713418,chr11:755400-755997	5
KIF13A	chr6:18122324-18122400,chr6:17864415-17864839,chr6:17865925-17866408,chr6:17868127-17868501,chr6:17869316-17869875	5
TSPAN9	chr12:3314400-3314507,chr12:3314573-3314791,chr12:3386372-3387000,chr12:3180226-3180683,chr12:3246400-3246939	5
CDKN1C	chr11:2799491-2800000,chr11:2200000-2200556,chr11:2207983-2208239,chr11:2211148-2211499,chr11:2223447-2224298	5
GABRB3	chr15:26873207-26873751,chr15:26873800-26874200,chr15:26874400-26874840,chr15:26877679-26877984,chr15:27012230-27012657	5
DHRS4	chr14:24101110-24101727,chr14:24101810-24102186,chr14:24102369-24102670,chr14:24107629-24109050,chr14:24109742-24110000	5
EPOP	chr17:36571000-36571200,chr17:36571468-36572000,chr17:36714098-36715200,chr17:36715633-36716076,chr17:36900000-36900090	5
DOK2	chr8:21924600-21924773,chr8:21990714-21991152,chr8:21994827-21995198,chr8:21998294-21998800,chr8:21999600-21999601	5
SELENON	chr1:25949082-25949705,chr1:25830249-25830600,chr1:25831729-25831938,chr1:25832334-25832743,chr1:25560000-25560023	5
TMEM141	chr9:139920000-139920594,chr9:139923600-139923638,chr9:139923722-139924119,chr9:139926293-139926551,chr9:139929489-139930000	5
MRPL23	chr11:2171285-2171586,chr11:2175200-2175400,chr11:2175600-2175807,chr11:2176744-2177085,chr11:2177452-2178402	5
LINC02029	chr3:155870000-155870253,chr3:155870324-155870569,chr3:156402987-156403198,chr3:156543276-156543600,chr3:156252905-156253647	5
LINC01471	chr3:126701035-126701600,chr3:127174226-127174964,chr3:127175280-127175971,chr3:127176015-127176200,chr3:126860603-126861495	5
CALM1	chr14:90767600-90767847,chr14:90767999-90768309,chr14:90980000-90980683,chr14:91066140-91066582,chr14:91155916-91156734	5
UBE2Q1	chr1:154850200-154850247,chr1:154850271-154850517,chr1:154850829-154851200,chr1:154928400-154928864,chr1:154927563-154928200	5
FJX1	chr11:35973246-35973548,chr11:35974581-35975000,chr11:36153326-36153810,chr11:36153834-36154000,chr11:36293588-36294068	5
FAM222A	chr12:109955400-109955864,chr12:109956617-109956913,chr12:110035371-110036093,chr12:110211211-110211800,chr12:110213085-110213400	5
XPO7	chr8:21924600-21924773,chr8:21990714-21991152,chr8:21994827-21995198,chr8:21998294-21998800,chr8:21999600-21999601	5
PISD	chr22:31957257-31957640,chr22:32360000-32360278,chr22:32360403-32360784,chr22:32365848-32366400,chr22:32367000-32367344	5
ATP2B1	chr12:90341700-90342101,chr12:90343568-90344057,chr12:90344116-90344436,chr12:90344997-90345396,chr12:90647323-90648021	5
C1QTNF8	chr16:1113772-1114285,chr16:1243020-1243987,chr16:1244049-1244468,chr16:1247161-1247795,chr16:1249600-1249793	5
HMGB1	chr13:31370429-31370654,chr13:31376800-31377600,chr13:31618284-31618400,chr13:31618800-31618803,chr13:31619792-31620000	5
MEF2D	chr1:156426237-156426400,chr1:156427000-156427723,chr1:156427965-156428200,chr1:156547180-156548244	4
AHDC1	chr1:27880810-27881404,chr1:27883369-27884321,chr1:27627060-27627600,chr1:27728827-27729206	4
PELI2	chr14:56172508-56173309,chr14:56800000-56800727,chr14:56805435-56805822,chr14:56806505-56807151	4
PTEN	chr10:90145241-90145680,chr10:90145796-90146107,chr10:90146705-90147316,chr10:89874141-89874488	4
UGGT1	chr2:129062768-129062978,chr2:129063090-129063686,chr2:129063758-129064257,chr2:129066749-129067766	4
SLC22A18	chr11:2200000-2200556,chr11:2207983-2208239,chr11:2211148-2211499,chr11:2223447-2224298	4
HES1	chr3:193391691-193391909,chr3:193393171-193393575,chr3:193394163-193394364,chr3:193788241-193788600	4
CA11	chr19:49283922-49284694,chr19:49285705-49285968,chr19:49340000-49340297,chr19:49340335-49340600	4
SCOC	chr4:140650000-140650393,chr4:140933774-140934480,chr4:141079599-141079861,chr4:140649846-140650000	4
LINC01983	chr3:195620000-195620340,chr3:195621479-195621800,chr3:195623600-195623832,chr3:195624008-195624335	4
FGF17	chr8:21990714-21991152,chr8:21994827-21995198,chr8:21998294-21998800,chr8:21999600-21999601	4
LPGAT1	chr1:211871830-211872000,chr1:211872200-211872368,chr1:212116015-212116645,chr1:212118186-212118396	4
LINC01971	chr17:79225185-79226115,chr17:79228732-79229102,chr17:79367800-79368098,chr17:79368798-79369000	4
DTX3L	chr3:122398008-122398320,chr3:122398350-122398400,chr3:122398600-122398729,chr3:122398850-122399000	4
RAI14	chr5:34480000-34480328,chr5:34486323-34486628,chr5:34487267-34487943,chr5:34489725-34489800	4
PRRC2B	chr9:134603155-134603449,chr9:134608916-134609678,chr9:134610741-134611195,chr9:134619787-134619800	4
ARID5B	chr10:64003080-64003391,chr10:63808728-63808800,chr10:63664506-63664843,chr10:63669805-63670000	4
SSR3	chr3:156530299-156530769,chr3:156800138-156800800,chr3:156807600-156807975,chr3:156855000-156855200	4
PIM1	chr6:37070018-37070400,chr6:37070800-37070947,chr6:37070979-37071573,chr6:37072375-37072621	4
SORBS2	chr4:186562423-186562913,chr4:186640000-186640219,chr4:186643153-186643399,chr4:186942607-186943131	4
FNDC11	chr20:62600205-62600487,chr20:62604958-62605200,chr20:62605400-62605551,chr20:62609124-62609429	4
GNAO1	chr16:56333074-56333516,chr16:56333610-56333838,chr16:56334203-56334452,chr16:56335553-56336265	4
LINC01607	chr8:80802828-80803000,chr8:80804200-80804380,chr8:80804730-80804976,chr8:81143042-81143400	4
LINC01747	chr20:22470806-22472406,chr20:23318200-23318245,chr20:23181618-23181939,chr20:23186289-23186897	4
SRMS	chr20:62600205-62600487,chr20:62604958-62605200,chr20:62605400-62605551,chr20:62609124-62609429	4
DNAJC16	chr1:16061836-16062111,chr1:16062324-16062924,chr1:16064982-16065664,chr1:16067894-16068199	4
MAN1C1	chr1:26063403-26064036,chr1:26069718-26070000,chr1:26122890-26123349,chr1:26123505-26123827	4
GID4	chr17:17584358-17584400,chr17:17703177-17703531,chr17:17794600-17794999,chr17:17795375-17795632	4
UBE2D3	chr4:103540902-103541200,chr4:103541600-103542359,chr4:103548946-103549000,chr4:103939980-103940000	4
PDS5B	chr13:34295971-34296253,chr13:34296397-34296719,chr13:34297986-34298311,chr13:33480000-33480290	4
FLNB	chr3:58150000-58151034,chr3:58159596-58159855,chr3:57996200-57996262,chr3:57999981-58000000	4
PPP1R32	chr11:61342719-61343082,chr11:61343690-61344033,chr11:61349000-61349255,chr11:61403327-61403618	4
SYT7	chr11:61245310-61245537,chr11:61248313-61248874,chr11:61394022-61394911,chr11:61395079-61395983	4
CBX8	chr17:77962041-77962254,chr17:77965211-77965400,chr17:77966200-77966206,chr17:77967222-77967919	4
BCL6	chr3:188080132-188080713,chr3:188083812-188084188,chr3:187877017-187877377,chr3:188012579-188013306	4
SEC22B	chr1:120173671-120174400,chr1:120174800-120174945,chr1:120179171-120179637,chr1:144925184-144925650	4
MT1X	chr16:56640603-56640999,chr16:56641222-56641500,chr16:56641971-56642200,chr16:56643974-56644600	4
IQCB1	chr3:121973053-121973200,chr3:121973800-121973812,chr3:121974675-121974875,chr3:121977604-121977908	4
FOXO1	chr13:40634420-40634776,chr13:40637359-40638114,chr13:40638569-40638769,chr13:40638845-40639265	4
ZNF267	chr16:30996600-30997192,chr16:30997247-30997603,chr16:31462800-31462983,chr16:31463400-31463569	4
CCND3	chr6:41814280-41814600,chr6:41339006-41339519,chr6:41339787-41339800,chr6:41904036-41904478	4
ATF7IP	chr12:14410535-14411271,chr12:14411357-14411593,chr12:14412899-14413294,chr12:14413498-14413940	4
KRTAP16-1	chr17:38776187-38776783,chr17:39703800-39703965,chr17:39704032-39704554,chr17:39705200-39705800	4
ZBTB14	chr18:5410600-5410986,chr18:5413477-5413882,chr18:5417287-5417744,chr18:5417812-5418018	4
C16orf74	chr16:85313319-85313815,chr16:85692126-85692634,chr16:85693387-85693975,chr16:85697657-85697946	4
PRKCE	chr2:46163052-46163400,chr2:46163800-46163890,chr2:46687428-46687739,chr2:46688464-46688600	4
PHRF1	chr11:702869-703193,chr11:704964-705400,chr11:710315-710582,chr11:712759-713418	4
GRB10	chr7:51205884-51206400,chr7:51209039-51209395,chr7:50534821-50535200,chr7:50535800-50536109	4
MAN1A1	chr6:119815083-119815523,chr6:119815800-119816051,chr6:119816366-119817245,chr6:119819134-119819504	4
FOXP2	chr7:114170200-114170565,chr7:114173179-114173591,chr7:114300000-114300597,chr7:114299615-114300000	4
PKIG	chr20:43238192-43239000,chr20:43023198-43023699,chr20:43029521-43030000,chr20:43160012-43160200	4
TMEM65	chr8:125053800-125054064,chr8:125275000-125275851,chr8:125279391-125279639,chr8:125437800-125438699	4
SMURF1	chr7:98638000-98638542,chr7:98639188-98639755,chr7:98648107-98648455,chr7:98648500-98648811	4
TUNAR	chr14:96550000-96550606,chr14:96551017-96551538,chr14:96551866-96552156,chr14:96556797-96557284	4
FAM102A	chr9:130797200-130797800,chr9:130872979-130873186,chr9:130876959-130878289,chr9:130879905-130880000	4
INHBA	chr7:41085170-41085608,chr7:41085798-41086089,chr7:41086148-41086647,chr7:41087427-41087840	4
CBX4	chr17:77962041-77962254,chr17:77965211-77965400,chr17:77966200-77966206,chr17:77967222-77967919	4
FNIP2	chr4:159740000-159740169,chr4:159744522-159745133,chr4:159745978-159746188,chr4:159748117-159748483	4
EPN3	chr17:49027357-49028459,chr17:49029438-49029731,chr17:49031657-49032002,chr17:49034192-49034448	4
RREB1	chr6:7236104-7236340,chr6:7236482-7236779,chr6:7239072-7239433,chr6:7112997-7113492	4
DAZL	chr3:17275000-17275176,chr3:17276827-17277000,chr3:16908528-16908757,chr3:16909262-16909472	4
LINC00523	chr14:100850853-100851078,chr14:100851405-100851717,chr14:100858678-100859115,chr14:102094741-102095400	4
TAX1BP3	chr17:2700593-2701368,chr17:2710425-2711048,chr17:2715324-2715899,chr17:2718991-2719613	4
ENPP7	chr17:77962041-77962254,chr17:77965211-77965400,chr17:77966200-77966206,chr17:77967222-77967919	4
MPP6	chr7:24445822-24446168,chr7:24515288-24515501,chr7:24517291-24517828,chr7:24517930-24518241	4
TBL1XR1	chr3:177075177-177075539,chr3:177077030-177077600,chr3:177078600-177078641,chr3:177215964-177216800	4
IGF1R	chr15:99330000-99330146,chr15:99331483-99332094,chr15:99338088-99338324,chr15:99396600-99396727	4
CPEB4	chr5:173052665-173053200,chr5:173390208-173390435,chr5:173390800-173391000,chr5:173199294-173199912	4
LACC1	chr13:43542625-43543008,chr13:43543120-43543410,chr13:43543704-43544049,chr13:43545479-43545759	4
MICAL3	chr22:18558852-18559154,chr22:18495121-18495578,chr22:18540435-18540746,chr22:18543990-18544599	4
MSI2	chr17:55740600-55740800,chr17:55741000-55741137,chr17:55740000-55740400,chr17:55749125-55749615	4
LINC00598	chr13:40661200-40662164,chr13:40668184-40668553,chr13:40670491-40670996,chr13:40671169-40671451	4
GDF5	chr20:33890274-33890731,chr20:33891677-33891800,chr20:33893397-33894196,chr20:33894774-33895000	4
RHBDF2	chr17:74401258-74401580,chr17:74401716-74402514,chr17:74403018-74403230,chr17:74404703-74404984	4
HEY1	chr8:80802828-80803000,chr8:80804200-80804380,chr8:80804730-80804976,chr8:81143042-81143400	4
KLHL29	chr2:23771875-23772371,chr2:23772876-23773268,chr2:23777206-23777726,chr2:23778387-23778704	4
GFAP	chr17:43096139-43096400,chr17:43096800-43097028,chr17:43099257-43099655,chr17:43170195-43170816	4
EMC6	chr17:2700593-2701368,chr17:2710425-2711048,chr17:2715324-2715899,chr17:2718991-2719613	4
LEKR1	chr3:156800138-156800800,chr3:156398231-156398523,chr3:156398589-156399188,chr3:156854608-156855200	4
TAF8	chr6:41339006-41339519,chr6:41339787-41339800,chr6:41814280-41814600,chr6:41904036-41904478	4
CASP9	chr1:16061836-16062111,chr1:16062324-16062924,chr1:16064982-16065664,chr1:16067894-16068199	4
ABCA2	chr9:139685135-139685600,chr9:139686200-139686464,chr9:139846593-139846793,chr9:139846886-139847136	4
BNIP3L	chr8:26439174-26439377,chr8:26516115-26516414,chr8:26516487-26517218,chr8:26519116-26519400	4
MAF	chr16:78156702-78157037,chr16:78282919-78283599,chr16:78283783-78284073,chr16:78533072-78533200	4
FOXP1	chr3:71057576-71057892,chr3:71059808-71060000,chr3:71257460-71258309,chr3:71185387-71185919	4
CXXC4	chr4:105510528-105510944,chr4:105512614-105513260,chr4:105513378-105513653,chr4:105514949-105515000	4
BOC	chr3:112980839-112981249,chr3:112985667-112985874,chr3:112988588-112989188,chr3:112989716-112989958	4
GRM4	chr6:33950888-33951155,chr6:33955339-33956802,chr6:34021349-34021936,chr6:33739268-33739771	4
RAD21	chr8:118056466-118056862,chr8:118056976-118057276,chr8:118057829-118058086,chr8:118170000-118170077	4
C2orf50	chr2:10975209-10975787,chr2:11722800-11723211,chr2:11723291-11723863,chr2:11724206-11724708	4
PTK6	chr20:62600205-62600487,chr20:62604958-62605200,chr20:62605400-62605551,chr20:62609124-62609429	4
MAP4K4	chr2:102135224-102135700,chr2:102447200-102447427,chr2:102447783-102448130,chr2:102448171-102448400	4
FUT7	chr9:139685135-139685600,chr9:139686200-139686464,chr9:139846593-139846793,chr9:139846886-139847136	4
BICRA	chr19:47930600-47931044,chr19:47931126-47931886,chr19:47933309-47933744,chr19:47939900-47940000	4
SGK3	chr8:67626518-67626800,chr8:67628036-67628246,chr8:67591454-67591942,chr8:67592058-67592960	4
GEM	chr8:95091999-95092817,chr8:95092927-95093610,chr8:95003049-95004000,chr8:95205227-95205745	4
SLC14A1	chr18:43417486-43418031,chr18:43418622-43418972,chr18:43450000-43450792,chr18:43459928-43460000	4
CAST	chr5:95680148-95680833,chr5:95686447-95686754,chr5:95686934-95687140,chr5:95949753-95950000	4
MTFR1L	chr1:25830249-25830600,chr1:25831729-25831938,chr1:25832334-25832743,chr1:26325200-26325272	4
DAAM1	chr14:59780741-59781268,chr14:59786073-59786320,chr14:59787807-59788610,chr14:59792629-59793031	4
BAIAP2	chr17:79071177-79071448,chr17:79071805-79072097,chr17:78961770-78962022,chr17:78962805-78963277	4
MIR210HG	chr11:702869-703193,chr11:704964-705400,chr11:710315-710582,chr11:712759-713418	4
EAF2	chr3:121973053-121973200,chr3:121973800-121973812,chr3:121974675-121974875,chr3:121977604-121977908	4
ELMO2	chr20:44935782-44935800,chr20:44937600-44937703,chr20:44996965-44997557	3
ERGIC1	chr5:172148778-172149214,chr5:172199600-172199623,chr5:172192028-172192600	3
AFF1	chr4:88013883-88014463,chr4:88014542-88015000,chr4:88038219-88039213	3
GUCY1A3	chr4:156707051-156707200,chr4:156363449-156363777,chr4:156679812-156680000	3
SMARCC2	chr12:56516458-56516760,chr12:56519990-56520000,chr12:56858094-56858372	3
KCNF1	chr2:11260800-11260809,chr2:11261264-11261400,chr2:11264434-11264800	3
AP3S2	chr15:90541441-90541954,chr15:90547969-90548242,chr15:90548416-90548700	3
IRF1	chr5:131722256-131722942,chr5:131723345-131723635,chr5:131725302-131725876	3
INIP	chr9:114875000-114875592,chr9:115201323-115201893,chr9:115201896-115202478	3
DPYSL2	chr8:26315366-26315741,chr8:26317691-26317935,chr8:26319452-26320000	3
PHYHIP	chr8:22224390-22224400,chr8:22422336-22422400,chr8:22424073-22424276	3
DSCR8	chr21:39082764-39083366,chr21:39083419-39083842,chr21:39084212-39084872	3
C4orf3	chr4:120419558-120420000,chr4:120970800-120971000,chr4:120976320-120976711	3
SORL1	chr11:121192800-121192836,chr11:121405000-121405146,chr11:121405375-121406659	3
SFXN2	chr10:104435680-104435880,chr10:104437591-104437948,chr10:104438526-104439049	3
TAOK3	chr12:118313000-118313006,chr12:118313103-118313800,chr12:118314000-118314200	3
BAHCC1	chr17:79265449-79265856,chr17:79451600-79451844,chr17:79454692-79454800	3
UTRN	chr6:144736134-144736586,chr6:144737026-144737336,chr6:144737537-144737747	3
KIAA1683	chr19:18527603-18527800,chr19:18528400-18528931,chr19:18529571-18529800	3
MAML2	chr11:95745203-95745855,chr11:95747219-95747656,chr11:95980149-95980365	3
ATF3	chr1:212650800-212650857,chr1:212658230-212658684,chr1:212659000-212659984	3
TRAF5	chr1:211687600-211687770,chr1:211688506-211688600,chr1:211689000-211689410	3
RERG	chr12:14990000-14990110,chr12:14993508-14993965,chr12:14994139-14994339	3
LINC00261	chr20:22470806-22472406,chr20:22430000-22430801,chr20:22433114-22433733	3
PGRMC2	chr4:129142701-129143200,chr4:129306832-129307536,chr4:129307800-129308875	3
PCDHA4	chr5:140937228-140937678,chr5:140940235-140940712,chr5:140943752-140944005	3
GSTA2	chr6:52590000-52590464,chr6:52590552-52591105,chr6:52591280-52591676	3
RASGRF1	chr15:79461262-79462137,chr15:79462591-79463044,chr15:79464368-79464650	3
SOCS6	chr18:68040565-68040794,chr18:68043580-68043884,chr18:68044007-68044957	3
FRS2	chr12:69963400-69963488,chr12:69964587-69964600,chr12:69869978-69870400	3
PLEKHG4	chr16:67430053-67430785,chr16:67438654-67438800,chr16:67439000-67439176	3
SYT13	chr11:45271287-45272180,chr11:45272345-45272578,chr11:45273947-45274354	3
CSTF3	chr11:33712200-33712730,chr11:33713516-33714061,chr11:33716879-33717102	3
HBEGF	chr5:139620618-139621434,chr5:139623376-139623779,chr5:139624185-139624528	3
ABCA1	chr9:107626000-107626060,chr9:107731000-107731217,chr9:107919400-107919904	3
LINC01011	chr6:2952730-2953499,chr6:3054000-3054628,chr6:2846600-2847172	3
PMF1	chr1:26450000-26450256,chr1:50765566-50766628,chr1:108115044-108115859	3
CD82	chr11:44632800-44633043,chr11:44633105-44633200,chr11:44638225-44638400	3
COPG1	chr3:128772315-128773002,chr3:128777215-128777800,chr3:128881000-128881050	3
NKX6-1	chr4:85080000-85080377,chr4:85080993-85081000,chr4:85245496-85246510	3
LINC02558	chr22:31957257-31957640,chr22:32661950-32662417,chr22:32875079-32875200	3
PLCL2	chr3:17273400-17273794,chr3:17274744-17275176,chr3:17276827-17277000	3
SLC6A6	chr3:14306800-14307600,chr3:14500148-14500743,chr3:14501998-14502558	3
COG1	chr17:70720000-70720294,chr17:70723854-70724147,chr17:70982306-70982881	3
RAD9A	chr11:67030191-67030463,chr11:67038211-67038534,chr11:67039235-67039594	3
2019-03-08	chr10:45960600-45960825,chr10:45960878-45961155,chr10:45962000-45962077	3
IRS1	chr2:226980200-226980213,chr2:226983254-226983557,chr2:226983577-226984181	3
ZFAND4	chr10:45960600-45960825,chr10:45960878-45961155,chr10:45962000-45962077	3
BAMBI	chr10:29204849-29205570,chr10:29205753-29206000,chr10:29273330-29273400	3
FAM135B	chr8:139184801-139185200,chr8:139280000-139280888,chr8:139287960-139289121	3
CLP1	chr11:57224762-57225161,chr11:57225624-57225800,chr11:57090000-57090393	3
PHLDA1	chr12:76206231-76206536,chr12:76208708-76208969,chr12:76209041-76209790	3
NRP2	chr2:205123711-205123974,chr2:205124926-205125146,chr2:205129800-205129874	3
CDX2	chr13:27523800-27524177,chr13:27525721-27525928,chr13:27525996-27526303	3
COLGALT2	chr1:183621786-183622942,chr1:183623182-183623508,chr1:183624730-183624941	3
ALOX15	chr17:4107632-4107800,chr17:4119000-4119205,chr17:4119270-4119942	3
DHX40	chr17:57512700-57513319,chr17:57514360-57514637,chr17:57518146-57518570	3
RNF103	chr2:86930832-86931236,chr2:86931483-86932127,chr2:86933373-86933690	3
TBC1D9B	chr5:179512106-179512552,chr5:179518000-179518016,chr5:179518057-179518507	3
SPG11	chr15:45020583-45020800,chr15:45076200-45076400,chr15:45077200-45077247	3
AHCYL1	chr1:110170587-110171525,chr1:110175339-110175663,chr1:110179028-110179535	3
RPP14	chr3:58220322-58220683,chr3:57996200-57996262,chr3:57999981-58000000	3
LPIN3	chr20:39802000-39802157,chr20:39860915-39861444,chr20:39861501-39862360	3
DPH6-AS1	chr15:35963393-35963800,chr15:35964278-35964515,chr15:35967157-35967456	3
ZFP36L2	chr2:43055200-43055464,chr2:43202124-43202200,chr2:43710000-43710452	3
PCDHA2	chr5:140937228-140937678,chr5:140940235-140940712,chr5:140943752-140944005	3
CHST13	chr3:127254922-127256245,chr3:127260942-127261926,chr3:127263085-127263539	3
DYRK2	chr12:67910000-67910254,chr12:67910939-67911186,chr12:67917600-67917800	3
ZNF778	chr16:89002518-89002756,chr16:89005196-89005400,chr16:89008400-89008577	3
LINC00475	chr9:95005000-95005214,chr9:95006223-95006423,chr9:95007650-95008307	3
NR3C1	chr5:143206569-143206600,chr5:142388497-142389177,chr5:142389812-142390000	3
SCUBE1	chr22:43621956-43622231,chr22:43622382-43622895,chr22:43623249-43623736	3
LINC01879	chr18:74110894-74111000,chr18:74351000-74351475,chr18:74350000-74350800	3
CHMP6	chr17:79071177-79071448,chr17:79071805-79072097,chr17:79075387-79075600	3
SNRPE	chr1:204176099-204176738,chr1:204332249-204332600,chr1:204332800-204334225	3
UPP2	chr2:158646558-158646800,chr2:158687542-158688371,chr2:158863455-158863800	3
NPTX2	chr7:98185000-98185138,chr7:98186544-98187000,chr7:98187200-98187674	3
PXN	chr12:120662281-120662800,chr12:120663800-120664292,chr12:120703800-120704200	3
TIFAB	chr5:135529200-135529457,chr5:135531655-135531930,chr5:135539183-135539400	3
DIXDC1	chr11:111860000-111860021,chr11:111862776-111862800,chr11:111863400-111863435	3
EEPD1	chr7:36320464-36320812,chr7:36325036-36325254,chr7:36329707-36330000	3
NDUFAF8	chr17:79110000-79110200,chr17:79110400-79110450,chr17:79116295-79117000	3
FYN	chr6:112125782-112126344,chr6:112126700-112127273,chr6:112129296-112129609	3
CREBBP	chr16:3740409-3740909,chr16:3745556-3745800,chr16:3746400-3746500	3
RPS10-NUDT3	chr6:34570144-34571085,chr6:34577200-34577400,chr6:34578901-34579178	3
ZNF516	chr18:74398649-74400000,chr18:74331244-74332610,chr18:74333213-74333600	3
VLDLR	chr9:2241469-2241600,chr9:2243000-2243391,chr9:2248849-2249214	3
CDC42BPG	chr11:64660815-64661200,chr11:64661800-64662069,chr11:64764800-64764843	3
REV3L	chr6:111890000-111890020,chr6:111895673-111896000,chr6:111896095-111896400	3
MAML3	chr4:140656600-140657099,chr4:140933774-140934480,chr4:141173276-141173600	3
KANK3	chr19:8571400-8571851,chr19:8578053-8578303,chr19:8578361-8578400	3
LINC00229	chr22:44476868-44477000,chr22:44477400-44477689,chr22:44725200-44725384	3
NSL1	chr1:212650800-212650857,chr1:212658230-212658684,chr1:212659000-212659984	3
ASCC2	chr22:30390015-30390717,chr22:30390947-30391431,chr22:30396600-30396853	3
DMRTA1	chr9:21810474-21810757,chr9:21813200-21813522,chr9:22301004-22301200	3
SIPA1L3	chr19:38534348-38534671,chr19:38535399-38535747,chr19:38585761-38586694	3
PARP6	chr15:72490200-72490434,chr15:72492069-72492386,chr15:72495578-72496248	3
SZRD1	chr1:16339184-16339600,chr1:16339800-16340000,chr1:16405454-16405774	3
DPH6	chr15:35963393-35963800,chr15:35964278-35964515,chr15:35967157-35967456	3
VPS37D	chr7:73039000-73039200,chr7:73130000-73130476,chr7:73134200-73134215	3
PLEKHA1	chr10:124060698-124060800,chr10:124066779-124068222,chr10:124069871-124070000	3
DAPK2	chr15:64237510-64237845,chr15:64237995-64238000,chr15:64238200-64238400	3
PFKFB3	chr10:6150000-6150894,chr10:6152273-6152501,chr10:6451988-6452200	3
SUMF2	chr7:55613012-55613665,chr7:55614453-55615021,chr7:55617818-55618027	3
TPPP3	chr16:67311220-67311648,chr16:67318656-67319000,chr16:67367301-67367400	3
IRS2	chr13:110146657-110147879,chr13:109610000-109610384,chr13:109611514-109612282	3
ALG9	chr11:111852762-111852800,chr11:111854000-111854132,chr11:111859474-111860000	3
GALNT7	chr4:174163670-174163923,chr4:174164049-174164861,chr4:174165104-174165361	3
CSNK2A2	chr16:58056288-58056539,chr16:58056607-58056800,chr16:58057200-58057252	3
SIK2	chr11:111648056-111648340,chr11:111648477-111648693,chr11:111648801-111649433	3
SH2D3C	chr9:130502988-130503446,chr9:130504104-130504560,chr9:130504702-130505000	3
OGFRP1	chr22:42565061-42565361,chr22:42567001-42567243,chr22:42569239-42569775	3
LCA5	chr6:79780097-79780488,chr6:83761521-83761981,chr6:83767330-83767764	3
PRKACB	chr1:84765200-84765298,chr1:85085049-85085770,chr1:85085875-85086125	3
FRS3	chr6:41904036-41904478,chr6:41339006-41339519,chr6:41339787-41339800	3
RETREG2	chr2:220150000-220150001,chr2:220150471-220151453,chr2:220159424-220159985	3
VEGFA	chr6:43635000-43635452,chr6:43635826-43636505,chr6:43921530-43922638	3
NHEJ1	chr2:220150000-220150001,chr2:220150471-220151453,chr2:220159424-220159985	3
LINC01800	chr2:64870295-64870400,chr2:64871491-64871600,chr2:64871800-64872000	3
GRIN2A	chr16:9354130-9354600,chr16:9741869-9742148,chr16:9744128-9744544	3
PRKAG2	chr7:151392013-151392425,chr7:151393833-151394565,chr7:151442260-151442799	3
DNASE1L1	chrX:153762812-153763000,chrX:153769518-153769776,chrX:153769995-153770000	3
CSNK1A1	chr5:148700100-148700885,chr5:148717795-148718157,chr5:148822103-148822758	3
MTUS1	chr8:17187759-17188248,chr8:17460400-17460477,chr8:17460611-17460811	3
KLHL25	chr15:86380199-86380774,chr15:86381144-86381383,chr15:86383467-86384155	3
DHRS3	chr1:12332200-12332461,chr1:12332860-12333215,chr1:12338879-12339533	3
SLC23A3	chr2:220150000-220150001,chr2:220150471-220151453,chr2:220159424-220159985	3
PSMA5	chr1:110072863-110073506,chr1:110074884-110075400,chr1:110078140-110079153	3
SPATA7	chr14:88655197-88655200,chr14:88655800-88656213,chr14:88656242-88656444	3
ZC3H14	chr14:88655197-88655200,chr14:88655800-88656213,chr14:88656242-88656444	3
NFAM1	chr22:42565061-42565361,chr22:42567001-42567243,chr22:42569239-42569775	3
LRRC36	chr16:67430053-67430785,chr16:67438654-67438800,chr16:67439000-67439176	3
LSS	chr21:47563457-47563600,chr21:47564000-47564200,chr21:47564600-47564853	3
TEPSIN	chr17:79110000-79110200,chr17:79110400-79110450,chr17:79116295-79117000	3
PMF1-BGLAP	chr1:26450000-26450256,chr1:50765566-50766628,chr1:108115044-108115859	3
GADD45B	chr19:2543478-2543600,chr19:2543800-2543971,chr19:2611200-2611537	3
SLC7A2	chr8:17194081-17194423,chr8:17395000-17395378,chr8:17397523-17398100	3
ZNF618	chr9:116751168-116751680,chr9:116754817-116755235,chr9:116756217-116756816	3
ARMT1	chr6:152591391-152591600,chr6:152598857-152599558,chr6:152599642-152599928	3
DCDC1	chr11:31260000-31260164,chr11:31262824-31263030,chr11:31263320-31263535	3
INPPL1	chr11:72122689-72123478,chr11:72125217-72125551,chr11:72125668-72125800	3
RTN4	chr2:55278400-55278606,chr2:55395727-55395800,chr2:55242217-55242429	3
BTBD3	chr20:11656800-11656892,chr20:11657228-11657521,chr20:11657925-11658386	3
VEZF1	chr17:56023955-56024000,chr17:55938066-55938600,chr17:55939600-55939950	3
ASXL3	chr18:31323852-31324056,chr18:31324148-31324640,chr18:31324882-31325000	3
MRPS10	chr6:42515120-42515200,chr6:42515400-42516131,chr6:42516196-42516200	3
YPEL4	chr11:57224762-57225161,chr11:57225624-57225800,chr11:57090000-57090393	3
MARCKS	chr6:113885600-113886000,chr6:113960929-113961144,chr6:113963908-113964656	3
PLXNA2	chr1:208210200-208210229,chr1:208214200-208214228,chr1:208305381-208305891	3
PCDHA5	chr5:140937228-140937678,chr5:140940235-140940712,chr5:140943752-140944005	3
CDK9	chr9:130502988-130503446,chr9:130504104-130504560,chr9:130504702-130505000	3
SSBP3	chr1:54586925-54587771,chr1:54739400-54739863,chr1:54738612-54739200	3
ERCC4	chr16:14326150-14326783,chr16:14643492-14643600,chr16:14643800-14643870	3
INSM1	chr20:20432872-20433397,chr20:20530000-20530786,chr20:20532229-20532429	3
UROC1	chr3:127254922-127256245,chr3:127260942-127261926,chr3:127263085-127263539	3
LINC00595	chr10:80444708-80445101,chr10:80445236-80445891,chr10:80447980-80449463	3
ATP5O	chr21:35573889-35574000,chr21:35574800-35574967,chr21:35578600-35578800	3
PNMA2	chr8:26315366-26315741,chr8:26317691-26317935,chr8:26319452-26320000	3
HIVEP2	chr6:143380764-143380800,chr6:143014400-143014557,chr6:143143503-143143735	3
TFB1M	chr6:157358255-157358639,chr6:157505103-157505200,chr6:157508196-157508940	3
SLC30A8	chr8:118056466-118056862,chr8:118056976-118057276,chr8:118057829-118058086	3
RPS10	chr6:34570144-34571085,chr6:34577200-34577400,chr6:34578901-34579178	3
UBL3	chr13:30497897-30499075,chr13:30499579-30500000,chr13:30690000-30690141	3
GALR3	chr22:38258499-38259008,chr22:38259201-38259401,chr22:38259506-38259800	3
NBEA	chr13:35041970-35042170,chr13:35043251-35043973,chr13:35312279-35312772	3
COL28A1	chr7:7143200-7143524,chr7:7143584-7143861,chr7:7143987-7144203	3
HTD2	chr3:58220322-58220683,chr3:57996200-57996262,chr3:57999981-58000000	3
TYK2	chr19:10380400-10380811,chr19:10381017-10381200,chr19:10381400-10381800	3
CLCN5	chrX:49605321-49605600,chrX:49609066-49609200,chrX:49609600-49609646	3
BCR	chr22:23621261-23621486,chr22:23622041-23622328,chr22:23623737-23624756	3
FZD5	chr2:208685000-208685088,chr2:208791017-208791600,chr2:208795423-208795800	3
NR4A1	chr12:52510133-52510200,chr12:52513169-52513400,chr12:52513600-52514051	3
NUP160	chr11:48130898-48131400,chr11:48131600-48131802,chr11:48133532-48133871	3
LINC00589	chr8:29850483-29850699,chr8:29858295-29858400,chr8:29869650-29870319	3
ASPG	chr14:104270200-104270350,chr14:104273054-104273259,chr14:104273319-104273600	3
PRICKLE4	chr6:41904036-41904478,chr6:41339006-41339519,chr6:41339787-41339800	3
SERPINB1	chr6:2791515-2791759,chr6:2791921-2792200,chr6:2988537-2988600	3
PTPN21	chr14:88655197-88655200,chr14:88655800-88656213,chr14:88656242-88656444	3
STAG1	chr3:136536439-136536765,chr3:136536980-136537400,chr3:136539200-136539293	3
SLC4A9	chr5:139620618-139621434,chr5:139623376-139623779,chr5:139624185-139624528	3
SLC2A6	chr9:136226264-136226546,chr9:136226668-136227145,chr9:136271779-136272485	3
NPEPL1	chr20:56800000-56800200,chr20:56803800-56803894,chr20:56812739-56812800	3
FDXACB1	chr11:111852762-111852800,chr11:111854000-111854132,chr11:111859474-111860000	3
NEMF	chr14:50102427-50102644,chr14:50107600-50107833,chr14:50108436-50108861	3
ANKRD60	chr20:57267195-57267600,chr20:57268600-57268621,chr20:57271631-57271972	3
GLIS3	chr9:3880000-3880539,chr9:3880842-3881171,chr9:3887042-3887743	3
LINC01126	chr2:43055200-43055464,chr2:43202124-43202200,chr2:43710000-43710452	3
C7orf61	chr7:100463823-100464110,chr7:100464118-100464442,chr7:100464598-100464600	3
ACVR1	chr2:158646558-158646800,chr2:158687542-158688371,chr2:158863455-158863800	3
RPL3	chr22:39262600-39262640,chr22:39266335-39266569,chr22:39269861-39270000	3
BCL2L1	chr20:30147849-30148376,chr20:30148609-30149024,chr20:30249800-30249874	3
IQSEC1	chr3:12910200-12910600,chr3:12917200-12917600,chr3:12918000-12918200	3
TXNRD1	chr12:104679921-104680000,chr12:104612948-104613631,chr12:104613726-104614200	3
TNFRSF21	chr6:47065400-47065457,chr6:47102412-47102915,chr6:47103437-47103794	3
TAZ	chrX:153762812-153763000,chrX:153769518-153769776,chrX:153769995-153770000	3
SHB	chr9:37922960-37923675,chr9:38023048-38023352,chr9:38024231-38024499	3
ETS1	chr11:128160000-128160807,chr11:128166968-128167502,chr11:128168956-128169613	3
LRRC59	chr17:48555693-48556000,chr17:48557000-48557121,chr17:48559865-48560000	3
ID2	chr2:8665417-8666506,chr2:8705546-8705903,chr2:8706904-8707615	3
LINC00910	chr17:41400400-41401200,chr17:41560641-41560841,chr17:41560931-41561000	3
ARHGAP5	chr14:32400000-32400117,chr14:32721159-32721400,chr14:32724400-32724604	3
FAM210A	chr18:13552600-13552758,chr18:13553027-13553448,chr18:13558090-13558401	3
SPON2	chr4:1222800-1223000,chr4:1226722-1227510,chr4:1229911-1230000	3
USP27X-AS1	chrX:49605321-49605600,chrX:49609066-49609200,chrX:49609600-49609646	3
PCDHA3	chr5:140937228-140937678,chr5:140940235-140940712,chr5:140943752-140944005	3
JMJD1C	chr10:65471668-65472555,chr10:65479259-65479646,chr10:65479886-65480000	3
EIF4E3	chr3:73105200-73105388,chr3:73105446-73105600,chr3:72871225-72871806	3
PDE4B	chr1:66736172-66736372,chr1:66737400-66737446,chr1:66737458-66737779	3
ARL3	chr10:104435680-104435880,chr10:104437591-104437948,chr10:104438526-104439049	3
ST3GAL5-AS1	chr2:86268143-86268474,chr2:86305947-86306240,chr2:86306854-86308000	3
KCTD19	chr16:67430053-67430785,chr16:67438654-67438800,chr16:67439000-67439176	3
CADM1	chr11:115531400-115531561,chr11:115782312-115783138,chr11:115783459-115783670	3
PDE4DIP	chr1:120179171-120179637,chr1:120180368-120180742,chr1:120180848-120181134	3
ZDHHC14	chr6:157932881-157933081,chr6:157934057-157934714,chr6:157936000-157936398	3
DMAP1	chr1:44760000-44760103,chr1:44760359-44760681,chr1:45068400-45069966	3
C11orf1	chr11:111852762-111852800,chr11:111854000-111854132,chr11:111859474-111860000	3
DSCR4	chr21:39082764-39083366,chr21:39083419-39083842,chr21:39084212-39084872	3
ZFAND5	chr9:75140042-75140481,chr9:75141954-75142804,chr9:75207391-75207800	3
ROBO2	chr3:78545660-78546691,chr3:78546914-78547425,chr3:78694910-78695000	3
EPS8L2	chr11:554574-554600,chr11:560223-560400,chr11:567723-567800	3
TMEM41A	chr3:185276305-185276509,chr3:185276728-185277217,chr3:185279087-185279622	3
FAM124A	chr13:52371639-52372180,chr13:52375953-52376695,chr13:52377372-52377600	3
DEAF1	chr11:554574-554600,chr11:560223-560400,chr11:567723-567800	3
PDIA6	chr2:11722800-11723211,chr2:11723291-11723863,chr2:11724206-11724708	3
TATDN3	chr1:212650800-212650857,chr1:212658230-212658684,chr1:212659000-212659984	3
SLC7A1	chr13:30690000-30690141,chr13:30698252-30698967,chr13:30699654-30700000	3
ADAM17	chr2:9903284-9903685,chr2:9903796-9904149,chr2:9904278-9904560	3
DCANP1	chr5:135529200-135529457,chr5:135531655-135531930,chr5:135539183-135539400	3
ELAVL1	chr19:8304978-8305200,chr19:8305800-8306081,chr19:8311149-8311719	3
E2F6	chr2:11904387-11904979,chr2:11905003-11905514,chr2:11919172-11919637	3
ZFHX3	chr16:72963414-72963600,chr16:72965484-72965854,chr16:73206341-73206771	3
SUDS3	chr12:118313000-118313006,chr12:118313103-118313800,chr12:118314000-118314200	3
DLG5	chr10:79601837-79602557,chr10:79602648-79602970,chr10:79606600-79607148	3
CDC42SE2	chr5:130720548-130720868,chr5:130722256-130722815,chr5:130729452-130730000	3
KSR2	chr12:118313000-118313006,chr12:118313103-118313800,chr12:118314000-118314200	3
SIK3	chr11:116659200-116659295,chr11:116890278-116890493,chr11:116891584-116892273	3
RNMT	chr18:13552600-13552758,chr18:13553027-13553448,chr18:13558090-13558401	3
REN	chr1:204183400-204183600,chr1:204332249-204332600,chr1:204332800-204334225	3
CNPPD1	chr2:220150000-220150001,chr2:220150471-220151453,chr2:220159424-220159985	3
GTF3C6	chr6:111003000-111003184,chr6:111003595-111003979,chr6:111200903-111201111	3
SLCO5A1	chr8:70589633-70590000,chr8:70637910-70638000,chr8:70638800-70638956	3
TMEM132B	chr12:126012857-126013068,chr12:126016107-126016497,chr12:126018045-126018351	3
SAE1	chr19:47538750-47538800,chr19:47539800-47539846,chr19:47582800-47582985	3
ST3GAL5	chr2:86268143-86268474,chr2:86305947-86306240,chr2:86306854-86308000	3
KCTD12	chr13:77370200-77370515,chr13:77372229-77372470,chr13:77373567-77374238	3
IGFBP3	chr7:47221518-47221788,chr7:47293127-47293400,chr7:47294200-47294382	3
LINC00886	chr3:156398231-156398523,chr3:156398589-156399188,chr3:156854608-156855200	3
WNT5B	chr12:678736-678800,chr12:679800-679969,chr12:685600-685689	3
CBLC	chr19:45227172-45227492,chr19:45227852-45228146,chr19:45228418-45228766	3
DNAJC24	chr11:31260000-31260164,chr11:31262824-31263030,chr11:31263320-31263535	3
RTL6	chr22:44980498-44980733,chr22:44981630-44982600,chr22:44983000-44983535	3
CEBPB	chr20:49190000-49190206,chr20:49193783-49194080,chr20:49360600-49361379	3
LYRM7	chr5:130720548-130720868,chr5:130722256-130722815,chr5:130729452-130730000	3
RANBP2	chr2:109225776-109225976,chr2:109228630-109229526,chr2:109229733-109230000	3
PLEKHA6	chr1:203830399-203830400,chr1:204131115-204132000,chr1:204227561-204227844	3
HINT1	chr5:130720548-130720868,chr5:130722256-130722815,chr5:130729452-130730000	3
SCAP	chr3:47462456-47462922,chr3:47463927-47464133,chr3:47466200-47466525	3
POLR3D	chr8:22224390-22224400,chr8:22422336-22422400,chr8:22424073-22424276	3
PEBP1	chr12:118313000-118313006,chr12:118313103-118313800,chr12:118314000-118314200	3
RMND1	chr6:152591391-152591600,chr6:152598857-152599558,chr6:152599642-152599928	3
ARHGAP22	chr10:49571800-49571915,chr10:49572024-49572319,chr10:50727800-50728195	3
ALPL	chr1:21982000-21982072,chr1:21985545-21986000,chr1:21986200-21986618	3
C18orf65	chr18:74398649-74400000,chr18:74331244-74332610,chr18:74333213-74333600	3
HLX	chr1:221612800-221613000,chr1:221613200-221613400,chr1:221613600-221613909	3
USP27X	chrX:49605321-49605600,chrX:49609066-49609200,chrX:49609600-49609646	3
ZNRF1	chr16:75142692-75143273,chr16:75143703-75144086,chr16:75144567-75145000	3
STT3B	chr3:31282000-31282200,chr3:31287037-31287383,chr3:31289344-31290000	3
DUSP13	chr10:76781483-76781600,chr10:76782400-76782568,chr10:76961530-76962040	3
NRSN2	chr20:412093-412462,chr20:626007-626400,chr20:626600-627200	3
ACTN4	chr19:39175000-39175376,chr19:39176503-39176709	2
RPS11	chr19:50175427-50175826,chr19:50179572-50179800	2
CLPB	chr11:71736600-71736898,chr11:71814600-71814910	2
SMNDC1	chr10:112661995-112662516,chr10:112663275-112663400	2
SMCR2	chr17:17763281-17763905,chr17:17764108-17764401	2
TNIK	chr3:171273977-171274200,chr3:171274400-171274857	2
COX7A2L	chr2:42713243-42713558,chr2:42713810-42714000	2
VAMP8	chr2:85647778-85647800,chr2:85648000-85648826	2
FYB2	chr1:57223868-57224181,chr1:58292600-58292675	2
DECR1	chr8:91952873-91953255,chr8:91953342-91953749	2
KLHL2	chr4:166380833-166381811,chr4:166386015-166386254	2
ZNF646	chr16:30996600-30997192,chr16:30997247-30997603	2
WWC2	chr4:184320200-184320211,chr4:184323779-184324000	2
NT5DC1	chr6:116330000-116330379,chr6:116332628-116333080	2
HOMEZ	chr14:23591000-23591273,chr14:23653200-23653237	2
ATXN7L1	chr7:105292835-105293155,chr7:105293864-105294443	2
FBXO16	chr8:28458365-28458881,chr8:28588000-28588146	2
RTP3	chr3:46671174-46671400,chr3:46671600-46671818	2
CDK14	chr7:90331136-90331200,chr7:90331400-90331402	2
EFCAB9	chr5:171537912-171538793,chr5:172124110-172124200	2
FBXO42	chr1:16339184-16339600,chr1:16339800-16340000	2
CHD9	chr16:53125000-53125174,chr16:53125828-53126051	2
GNAI3	chr1:110167283-110167749,chr1:110319800-110319926	2
ZNF843	chr16:30996600-30997192,chr16:30997247-30997603	2
NSMCE2	chr8:126656285-126656515,chr8:126656642-126657104	2
SOX4	chr6:22141400-22142072,chr6:22149748-22150000	2
PPCS	chr1:42805545-42805800,chr1:42806604-42807040	2
SYNGAP1	chr6:33245600-33245601,chr6:33247816-33248082	2
BET1L	chr11:442000-442340,chr11:448600-448692	2
NRP1	chr10:33485575-33486008,chr10:34508805-34509000	2
FRY	chr13:32484000-32484276,chr13:32487000-32487130	2
CTAGE5	chr14:39893052-39893383,chr14:39895889-39896089	2
TAF7	chr5:140940235-140940712,chr5:140943752-140944005	2
CCDC34	chr11:27223016-27223343,chr11:27477424-27478080	2
PSMA1	chr11:14559000-14559120,chr11:14914000-14914171	2
DIP2C	chr10:556628-556836,chr10:556991-557355	2
RXRA	chr9:137311545-137311906,chr9:137314183-137314753	2
LINC00492	chr5:102000000-102000007,chr5:102001909-102002182	2
BIN3	chr8:22476806-22477327,chr8:22479576-22480000	2
SLC8A1	chr2:40470821-40471251,chr2:40478248-40478963	2
FBXO27	chr19:39467200-39467525,chr19:39468565-39469175	2
LINC01336	chr5:74242600-74242663,chr5:74243863-74244800	2
THAP10	chr15:71737429-71737600,chr15:71738000-71738063	2
ANKRD6	chr6:90210800-90210871,chr6:90210253-90210400	2
LTBP4	chr19:41035000-41035400,chr19:41035600-41036000	2
RPL7L1	chr6:42694203-42694400,chr6:42695400-42695446	2
SSBP4	chr19:18385226-18385471,chr19:18385637-18386118	2
CCDC57	chr17:79990000-79990189,chr17:80068175-80068534	2
SFR1	chr10:105650000-105650444,chr10:105655167-105655841	2
SMUG1	chr12:53931938-53932572,chr12:53937276-53937823	2
hsa-mir-150	chr19:50175427-50175826,chr19:50179572-50179800	2
VAMP1	chr12:6444470-6445000,chr12:6445200-6445800	2
FBXO11	chr2:48333400-48334431,chr2:48339400-48339568	2
KIAA1211L	chr2:99265800-99266265,chr2:99682560-99682600	2
ZNF598	chr16:2193164-2194265,chr16:2197948-2198400	2
FOXA2	chr20:22430000-22430801,chr20:22433114-22433733	2
PM20D2	chr6:89693000-89693200,chr6:89698888-89699000	2
LCOR	chr10:98400000-98400037,chr10:98400638-98401063	2
PRDM16	chr1:3191080-3191415,chr1:3191503-3192079	2
SLC38A10	chr17:79367800-79368098,chr17:79368798-79369000	2
NOP9	chr14:24712400-24712484,chr14:24712586-24712805	2
WBP4	chr13:41548919-41549367,chr13:41593800-41594019	2
NPW	chr16:2193164-2194265,chr16:2197948-2198400	2
TIPARP	chr3:156530299-156530769,chr3:156855000-156855200	2
ASCC1	chr10:74091013-74092299,chr10:74096968-74097000	2
MGAT5	chr2:134876000-134876306,chr2:134877264-134877400	2
SCP2	chr1:53166549-53166600,chr1:53169000-53169420	2
ARID3A	chr19:982535-982800,chr19:983000-983059	2
OSER1-AS1	chr20:43013061-43013624,chr20:43238192-43239000	2
KIAA1324	chr1:109736276-109736512,chr1:109739817-109740000	2
SEC14L1	chr17:75243600-75243730,chr17:75082600-75082930	2
WDFY2	chr13:52371639-52372180,chr13:52761300-52761800	2
DUSP5	chr10:112113072-112114386,chr10:112220000-112220624	2
LINC02086	chr17:46869041-46869444,chr17:46869579-46869600	2
OTUD6B	chr8:97265400-97265831,chr8:97266047-97266200	2
SEC31B	chr10:102100813-102101326,chr10:102102200-102102408	2
RAP1GAP	chr1:21913262-21914105,chr1:21835511-21836036	2
FBXO24	chr7:100285725-100286031,chr7:100289226-100289400	2
BCL9	chr1:147080400-147080694,chr1:147084090-147084910	2
KCNH2	chr7:150595202-150595900,chr7:150598506-150599013	2
B3GALT5	chr21:40891026-40891328,chr21:40891389-40891800	2
CDC42EP3	chr2:37641600-37641881,chr2:37642164-37642408	2
STAT4	chr2:191915000-191915161,chr2:191915970-191916205	2
HOXB3	chr17:46570000-46570200,chr17:46570400-46570404	2
PIK3AP1	chr10:98400000-98400037,chr10:98400638-98401063	2
DEPDC5	chr22:32347815-32348346,chr22:32348364-32349192	2
ATG10	chr5:80802707-80803138,chr5:81521231-81521871	2
TSC22D3	chrX:106916400-106916569,chrX:106919936-106920000	2
LRRC4	chr7:127353873-127354170,chr7:127358208-127358713	2
N4BP2	chr4:40325000-40325133,chr4:40327483-40327730	2
ZNF318	chr6:43474456-43474600,chr6:43478400-43478800	2
RASSF5	chr1:206762408-206763017,chr1:206763351-206763754	2
NCAM1	chr11:113032423-113033733,chr11:113039054-113039433	2
NDUFAF6	chr8:96036703-96036800,chr8:95962400-95962763	2
DYNC1H1	chr14:102783183-102783200,chr14:102784000-102784012	2
FGF1	chr5:142078374-142078800,chr5:142035280-142035652	2
CHRNB2	chr1:154928400-154928864,chr1:154927563-154928200	2
GLG1	chr16:74511247-74511451,chr16:74521711-74522267	2
NEAT1	chr11:65236363-65236628,chr11:65238879-65240000	2
DHRS13	chr17:27077074-27077537,chr17:27088278-27088618	2
ARAP1	chr11:72435000-72435027,chr11:72504438-72504600	2
GET4	chr7:877545-877819,chr7:358463-359101	2
TP53INP2	chr20:33166947-33167602,chr20:33167651-33168286	2
TPBG	chr6:83761521-83761981,chr6:83767330-83767764	2
CASD1	chr7:94080613-94080880,chr7:94081556-94082295	2
LTBR	chr12:6444470-6445000,chr12:6445200-6445800	2
ABCC11	chr16:48656600-48656751,chr16:48656937-48657200	2
C1orf64	chr1:16382200-16383000,chr1:16516400-16516898	2
MGAT5B	chr17:75231487-75231947,chr17:75243600-75243730	2
C19orf67	chr19:13892447-13892662,chr19:13895804-13896105	2
TUBA1B	chr12:49629400-49629420,chr12:49628182-49628200	2
BPIFC	chr22:32806600-32806735,chr22:32808400-32808443	2
CDH24	chr14:23025600-23026445,chr14:23029951-23030000	2
CBX6	chr22:39320000-39320874,chr22:39323800-39323997	2
EIF4A3	chr17:78226583-78227042,chr17:78228463-78228952	2
IQSEC2	chrX:53461600-53461713,chrX:53465326-53465668	2
VAPA	chr18:9575800-9575886,chr18:9594814-9595156	2
IGSF8	chr1:160221625-160221800,chr1:160163200-160163600	2
C4orf36	chr4:88013883-88014463,chr4:88014542-88015000	2
RGSL1	chr1:182567000-182567180,chr1:182567821-182568414	2
THBD	chr20:22672600-22672861,chr20:23318200-23318245	2
KLF4	chr9:111032611-111033119,chr9:111033868-111034200	2
PFN2	chr3:149901495-149901800,chr3:149796517-149797351	2
ASPH	chr8:62695122-62696179,chr8:62621210-62621657	2
FLOT2	chr17:27077074-27077537,chr17:27088278-27088618	2
KCNJ6	chr21:39130000-39130222,chr21:39131321-39131657	2
SLC2A8	chr9:129977000-129977222,chr9:129977323-129977542	2
PRR14L	chr22:32347815-32348346,chr22:32348364-32349192	2
HOXB5	chr17:46570000-46570200,chr17:46570400-46570404	2
IER3	chr6:30788047-30788358,chr6:30845600-30845792	2
CDK6	chr7:92250600-92250904,chr7:92250959-92251200	2
FHDC1	chr4:154042800-154042936,chr4:154044053-154044562	2
CSK	chr15:75492968-75493391,chr15:75497072-75497474	2
G6PC2	chr2:169712717-169713200,chr2:169713600-169713745	2
CSRP1	chr1:201417600-201417726,chr1:201449600-201450000	2
C12orf65	chr12:123340458-123341371,chr12:123344707-123345360	2
RAPGEF1	chr9:134466400-134467103,chr9:134268951-134269200	2
TBC1D2B	chr15:78295814-78296994,chr15:78297234-78297825	2
PCBP1	chr2:70368480-70368710,chr2:70369083-70369200	2
OSER1	chr20:43013061-43013624,chr20:43238192-43239000	2
CENPL	chr1:173398627-173398931,chr1:173399068-173399379	2
AGO2	chr8:141475400-141475451,chr8:141601317-141601802	2
PRLH	chr2:238036772-238036800,chr2:238421385-238422091	2
BUB1B-PAK6	chr15:40337268-40337664,chr15:40339536-40339755	2
TUBA1A	chr12:49629400-49629420,chr12:49628182-49628200	2
ZBTB16	chr11:114042002-114042843,chr11:114049941-114050000	2
PDGFB	chr22:39704824-39705171,chr22:39706550-39707200	2
PCDHGC4	chr5:140900793-140901117,chr5:140904139-140904881	2
LINC01301	chr8:61935816-61936000,chr8:61936400-61936736	2
NCAPG2	chr7:158769200-158769600,chr7:158769800-158770000	2
RGL3	chr19:11491399-11491400,chr19:11491800-11492574	2
DES	chr2:220506875-220507639,chr2:220509891-220510000	2
NAA50	chr3:113631555-113631800,chr3:113632000-113632200	2
PTK7	chr6:43094002-43094368,chr6:43094875-43095288	2
PRELID3B	chr20:57472003-57472290,chr20:57476820-57477032	2
SAMD1	chr19:13892447-13892662,chr19:13895804-13896105	2
CD7	chr17:80190000-80190153,chr17:80193728-80194705	2
DPP7	chr9:140122002-140122290,chr9:140123084-140123200	2
MRPL20	chr1:1440200-1440800,chr1:1441200-1441203	2
RWDD3	chr1:95320400-95320848,chr1:95329602-95329981	2
GM2A	chr5:150503334-150503783,chr5:150505793-150506162	2
LINC00887	chr3:193505797-193506273,chr3:193860000-193860055	2
PHGDH	chr1:144925184-144925650,chr1:144940874-144941644	2
CTBP1	chr4:1160930-1161000,chr4:1166957-1167864	2
TSPAN16	chr19:11592799-11592800,chr19:11593200-11593727	2
ANKRD11	chr16:89405300-89405579,chr16:89409915-89410000	2
CNNM4	chr2:97304600-97304613,chr2:97308262-97308400	2
C6orf52	chr6:10510761-10511336,chr6:10519187-10519400	2
WNT9A	chr1:227950167-227950518,chr1:227953725-227954393	2
XXYLT1	chr3:194854199-194854200,chr3:194071400-194071490	2
IER5L	chr9:132245800-132246029,chr9:132370000-132370310	2
LINC00868	chr17:75231487-75231947,chr17:75243600-75243730	2
ESRP2	chr16:68027000-68027200,chr16:68345400-68345455	2
FAM129B	chr9:130266600-130266665,chr9:130268075-130268411	2
GAD2	chr10:26035000-26035418,chr10:26035868-26036200	2
RIC8A	chr11:442000-442340,chr11:448600-448692	2
LRFN2	chr6:40380904-40381339,chr6:40387400-40387676	2
LRCH4	chr7:100285725-100286031,chr7:100289226-100289400	2
NEURL3	chr2:97073198-97073405,chr2:97074928-97075000	2
POP7	chr7:100063600-100063800,chr7:100066891-100067423	2
FKBP5	chr6:35690114-35690340,chr6:35656800-35657272	2
RRAGC	chr1:39452379-39452400,chr1:39456391-39456400	2
WIF1	chr12:65190200-65190349,chr12:65190893-65191402	2
NSD3	chr8:38124742-38124967,chr8:38127200-38127236	2
NOL4L	chr20:30791338-30791862,chr20:30792089-30792289	2
FAM155A	chr13:107862603-107862800,chr13:107863800-107863860	2
SRRT	chr7:100063600-100063800,chr7:100066891-100067423	2
CD9	chr12:6388200-6388336,chr12:6389279-6389573	2
CASP7	chr10:115860400-115860562,chr10:115860585-115860600	2
AATF	chr17:34982401-34983985,chr17:34985603-34986121	2
TMED2	chr12:123752475-123753278,chr12:123753823-123754200	2
ANG	chr14:21571702-21571800,chr14:21572800-21572989	2
CDKN2B	chr9:21810474-21810757,chr9:21813200-21813522	2
BCAR3	chr1:93906000-93906094,chr1:93907846-93908173	2
PAK1IP1	chr6:10510761-10511336,chr6:10519187-10519400	2
VAV2	chr9:136658600-136658942,chr9:136659994-136660000	2
TINF2	chr14:24765990-24766200,chr14:24768200-24768400	2
BCOR	chrX:40126110-40126200,chrX:40127000-40127186	2
MLLT3	chr9:19925802-19926000,chr9:19926600-19926752	2
PIGK	chr1:78004589-78005881,chr1:78009552-78009826	2
INHBB	chr2:121437600-121437800,chr2:121832600-121833197	2
LONP2	chr16:48656600-48656751,chr16:48656937-48657200	2
KLF9	chr9:73215906-73216952,chr9:73217387-73217711	2
MFSD1	chr3:158440684-158441511,chr3:158443088-158443667	2
PCSK2	chr20:17296001-17296200,chr20:17401827-17402259	2
RPL24	chr3:101943857-101944000,chr3:101944200-101944549	2
HOXA7	chr7:25891400-25891492,chr7:26409800-26409842	2
PYM1	chr12:56130863-56131374,chr12:56131554-56132000	2
C5orf58	chr5:170042000-170042090,chr5:170042224-170042424	2
SLC25A39	chr17:42287600-42287800,chr17:42288000-42288417	2
ZBTB4	chr17:7340600-7340744,chr17:7340000-7340200	2
SPIN1	chr9:90692000-90692187,chr9:90692267-90692513	2
OR5B21	chr11:57224762-57225161,chr11:57225624-57225800	2
TSPAN14	chr10:82265000-82265209,chr10:82265302-82265763	2
DUSP10	chr1:222628103-222628400,chr1:222628600-222629000	2
SURF2	chr9:136343545-136343800,chr9:136344200-136344882	2
CCDC28A	chr6:138751841-138752128,chr6:138914400-138914600	2
PIAS1	chr15:68155690-68156000,chr15:68156400-68156444	2
SAMD5	chr6:147972306-147973426,chr6:147975726-147976132	2
RSPH6A	chr19:46518099-46518200,chr19:46519110-46519200	2
TLDC1	chr16:84763609-84763867,chr16:84764064-84764373	2
IRF2BPL	chr14:77380000-77380280,chr14:77384133-77385000	2
DPP6	chr7:153532258-153533469,chr7:153078501-153078600	2
ATP2A3	chr17:3906677-3907773,chr17:3907904-3908149	2
H1F0	chr22:38143400-38143755,chr22:38148447-38149200	2
SSFA2	chr2:182929200-182929385,chr2:182942123-182942200	2
INTS3	chr1:153541013-153541457,chr1:153545005-153545393	2
MRPL22	chr5:154026447-154026600,chr5:154027600-154027633	2
SLC25A15	chr13:41626623-41626848,chr13:41627469-41627748	2
FGD2	chr6:36733462-36733800,chr6:36736535-36737279	2
C4orf50	chr4:6344285-6344717,chr4:6345600-6346262	2
BCAS4	chr20:49536200-49536465,chr20:49537687-49538042	2
TNRC6B	chr22:40573069-40573367,chr22:40741600-40741628	2
PLUT	chr13:28401200-28401400,chr13:28404084-28404400	2
AJAP1	chr1:6031200-6031372,chr1:6030568-6030800	2
ZNF608	chr5:123991395-123992103,chr5:124223667-124224336	2
ACAP1	chr17:7461333-7461800,chr17:7463747-7463990	2
HSD3B7	chr16:31888749-31889117,chr16:31891633-31892271	2
XPR1	chr1:180502528-180503171,chr1:180503768-180503800	2
TRIP6	chr7:100063600-100063800,chr7:100066891-100067423	2
HMGCR	chr5:74221600-74221681,chr5:74532162-74532400	2
STK10	chr5:171537912-171538793,chr5:172124110-172124200	2
SLC35G6	chr17:7340600-7340744,chr17:7340000-7340200	2
LINC01079	chr13:28401200-28401400,chr13:28404084-28404400	2
CASQ1	chr1:160070811-160071172,chr1:160071481-160071741	2
WDR81	chr17:1933047-1933200,chr17:1934200-1934288	2
CHGB	chr20:5815916-5816923,chr20:5819195-5819792	2
PTMA	chr2:232476266-232477688,chr2:232540000-232540133	2
LETM2	chr8:38124742-38124967,chr8:38127200-38127236	2
NRN1L	chr16:67960000-67960660,chr16:67962424-67962600	2
TMEM178B	chr7:140925711-140926153,chr7:141233000-141233447	2
THAP4	chr2:242302683-242302887,chr2:242306430-242306630	2
MSL2	chr3:135860964-135861894,chr3:135970200-135970213	2
KPNA4	chr3:160947184-160947400,chr3:160947600-160947716	2
RARA	chr17:38505000-38505301,chr17:38505680-38506131	2
IKZF2	chr2:213803792-213804033,chr2:213804082-213804530	2
PTPN1	chr20:49190000-49190206,chr20:49193783-49194080	2
NOL4	chr18:31701429-31701911,chr18:31702746-31703036	2
COMMD4	chr15:75500970-75501320,chr15:78236400-78237000	2
TPRG1	chr3:187754212-187754800,chr3:187755200-187755224	2
ZNF512	chr2:27712006-27712200,chr2:27712800-27713106	2
LINC01141	chr1:20813600-20813863,chr1:20539443-20540000	2
ABCA10	chr17:66535800-66536294,chr17:66771200-66771208	2
STX1A	chr7:73021111-73021888,chr7:73083400-73083455	2
C14orf39	chr14:60813400-60814045,chr14:60814175-60814535	2
LINC01182	chr4:13893096-13894105,chr4:13894480-13894735	2
OPTN	chr10:12306600-12306965,chr10:12307625-12308050	2
BCL2L11	chr2:111568807-111569750,chr2:112463301-112463400	2
TMEM95	chr17:7461333-7461800,chr17:7463747-7463990	2
GLRA1	chr5:151524958-151525275,chr5:151651118-151651318	2
KLF7	chr2:208174622-208174800,chr2:208337829-208338211	2
CCDC3	chr10:12306600-12306965,chr10:12307625-12308050	2
RAI1	chr17:17763281-17763905,chr17:17764108-17764401	2
UBE2R2	chr9:33850797-33851027,chr9:33852201-33852562	2
CPEB2	chr4:13655438-13655600,chr4:13658600-13658663	2
CHRNA1	chr2:175765862-175766321,chr2:175767826-175768160	2
TLE3	chr15:69760673-69761681,chr15:69886476-69887416	2
CERS5	chr12:50476435-50476679,chr12:50479600-50479675	2
PCGF5	chr10:92968895-92969140,chr10:92969800-92970000	2
DSCAM	chr21:41518200-41518698,chr21:42440611-42440800	2
ELP6	chr3:47830481-47831152,chr3:48193000-48193400	2
SBF2	chr11:9880335-9880604,chr11:10227301-10227910	2
EPC2	chr2:149642475-149643000,chr2:149643200-149643223	2
LINC02352	chr15:31780600-31780735,chr15:31780803-31781200	2
EID1	chr15:49255019-49255200,chr15:49256000-49256346	2
SCG2	chr2:224333995-224334642,chr2:223847000-223847572	2
MMP14	chr14:23025600-23026445,chr14:23029951-23030000	2
HNRNPF	chr10:43950250-43950400,chr10:43951400-43951636	2
PTPRF	chr1:44030000-44030655,chr1:44030992-44031200	2
ZC3H8	chr2:112898200-112898324,chr2:112898912-112899778	2
NDRG1	chr8:134461550-134461800,chr8:134462200-134462400	2
APPL2	chr12:105776639-105777100,chr12:105777174-105777200	2
CDHR4	chr3:49941200-49941649,chr3:49943800-49944040	2
SURF1	chr9:136343545-136343800,chr9:136344200-136344882	2
UTP3	chr4:71472071-71472200,chr4:71472400-71472606	2
NPIPB2	chr16:12155163-12155402,chr16:12156192-12157141	2
LINC02313	chr14:32721159-32721400,chr14:32724400-32724604	2
PDX1	chr13:28401200-28401400,chr13:28404084-28404400	2
LINC00920	chr16:66637800-66638000,chr16:66639600-66639629	2
NAA38	chr17:7800511-7800760,chr17:7801100-7801503	2
FAM46A	chr6:81314889-81315469,chr6:81317978-81318185	2
MYT1L	chr2:3306518-3307200,chr2:3307400-3307749	2
TMIGD1	chr17:28619400-28619678,chr17:28700000-28700080	2
LRRC49	chr15:71737429-71737600,chr15:71738000-71738063	2
SCN2A	chr2:166726906-166727000,chr2:166727200-166727246	2
CCDC82	chr11:95564600-95564785,chr11:95569014-95569200	2
WDR87	chr19:38534348-38534671,chr19:38535399-38535747	2
BRD7	chr16:50774705-50774910,chr16:50775477-50775600	2
XPA	chr9:100744968-100745000,chr9:100747400-100747637	2
MARK2	chr11:63712429-63713400,chr11:63916155-63916200	2
KCNG3	chr2:42600000-42600218,chr2:42783459-42783683	2
PSMD6	chr3:64211400-64211430,chr3:64474961-64475000	2
LINC00211	chr2:37623058-37623200,chr2:37623400-37623679	2
LINC00365	chr13:30497897-30499075,chr13:30499579-30500000	2
FBXL22	chr15:63795359-63795800,chr15:63576617-63577038	2
KCTD11	chr17:7461333-7461800,chr17:7463747-7463990	2
DLX3	chr17:47643277-47643828,chr17:47647600-47648139	2
MED13	chr17:59488197-59488509,chr17:59488558-59488600	2
ZNF865	chr19:56031253-56031830,chr19:55625000-55625393	2
ABAT	chr16:8963200-8963279,chr16:8964753-8964956	2
SH2D7	chr15:78295814-78296994,chr15:78297234-78297825	2
CALCR	chr7:92823631-92824099,chr7:92824782-92825000	2
MRPS31	chr13:41626623-41626848,chr13:41627469-41627748	2
ELMO1	chr7:37149495-37150000,chr7:37221602-37221974	2
PSD2-AS1	chr5:139090069-139090200,chr5:139091672-139091800	2
CTBS	chr1:85085049-85085770,chr1:85085875-85086125	2
SMU1	chr9:33228800-33229004,chr9:33229324-33230000	2
SMOC1	chr14:70472042-70472401,chr14:70474246-70474446	2
TNIP2	chr4:2932103-2933153,chr4:2938641-2938851	2
MXD3	chr5:176921632-176922064,chr5:176924800-176924965	2
DNM2	chr19:10975113-10975419,chr19:10877417-10877638	2
UBE4B	chr1:9937928-9938400,chr1:10010340-10010965	2
NUDT16L1	chr16:4561438-4562051,chr16:4567907-4568236	2
CDK5R1	chr17:30936149-30936600,chr17:30937514-30937723	2
GDF11	chr12:56333800-56334000,chr12:56334200-56334456	2
SYF2	chr1:26130739-26131000,chr1:26137200-26137704	2
DUT	chr15:49255019-49255200,chr15:49256000-49256346	2
LINC02069	chr3:184278880-184279000,chr3:184099200-184099511	2
NOS3	chr7:150595202-150595900,chr7:150598506-150599013	2
CAMK1D	chr10:12306600-12306965,chr10:12307625-12308050	2
P2RX1	chr17:3906677-3907773,chr17:3907904-3908149	2
RNF24	chr20:4065866-4066571,chr20:4152439-4152600	2
TTC22	chr1:54964626-54964800,chr1:54965600-54966000	2
CYLD	chr16:50406104-50406439,chr16:50406780-50407364	2
FBXW7	chr4:153511549-153511854,chr4:153512391-153512600	2
C21orf33	chr21:45717554-45717600,chr21:45719395-45719400	2
IRF2	chr4:185203467-185204763,chr4:185204927-185205255	2
POLR2A	chr17:7340600-7340744,chr17:7340000-7340200	2
ERCC6	chr10:49863400-49863800,chr10:49864800-49864870	2
MAFB	chr20:37740486-37741142,chr20:37741234-37741434	2
RFX6	chr6:117287879-117288189,chr6:117288404-117288645	2
ABHD11	chr7:73241914-73242878,chr7:73244713-73245200	2
ACBD4	chr17:43274807-43275000,chr17:42853600-42853625	2
KCNRG	chr13:50645608-50645808,chr13:50649446-50649646	2
LINC02486	chr4:153511549-153511854,chr4:153512391-153512600	2
ZMYND12	chr1:42805545-42805800,chr1:42806604-42807040	2
MAP1B	chr5:71079200-71079274,chr5:71227836-71229261	2
TBC1D7	chr6:13525000-13525063,chr6:13526888-13527594	2
NHS	chrX:16843386-16843834,chrX:16844672-16844894	2
SMG7	chr1:183512758-183512800,chr1:183514134-183514400	2
ZCCHC2	chr18:60092715-60092800,chr18:59996917-59997416	2
OR13J1	chr9:35790274-35791200,chr9:35792000-35792289	2
MGC4771	chr2:232476266-232477688,chr2:232540000-232540133	2
C1orf194	chr1:109736276-109736512,chr1:109739817-109740000	2
CDC23	chr5:137743363-137743622,chr5:137743682-137744102	2
MEG3	chr14:101132056-101132400,chr14:101139151-101139911	2
NBL1	chr1:19716545-19716750,chr1:19717090-19717608	2
KCTD8	chr4:43756800-43756910,chr4:43759118-43759529	2
ADAD2	chr16:84511351-84511596,chr16:84511748-84512594	2
FAM53B	chr10:126310244-126311111,chr10:126319800-126320000	2
MPHOSPH9	chr12:123340458-123341371,chr12:123344707-123345360	2
RAB11A	chr15:66125400-66125610,chr15:66127069-66127282	2
PLCD3	chr17:43274807-43275000,chr17:42853600-42853625	2
C19orf60	chr19:18561716-18562400,chr19:18568000-18568651	2
ME3	chr11:86452870-86453287,chr11:86454145-86455000	2
KIRREL3	chr11:126311200-126311316,chr11:126312911-126313461	2
TPRG1-AS1	chr3:187754212-187754800,chr3:187755200-187755224	2
GCAT	chr22:38143400-38143755,chr22:38148447-38149200	2
CDK19	chr6:111003000-111003184,chr6:111003595-111003979	2
FLOT1	chr6:30788047-30788358,chr6:30845600-30845792	2
SCNN1A	chr12:6444470-6445000,chr12:6445200-6445800	2
NRCAM	chr7:107991877-107992861,chr7:107998677-107999611	2
NCOA2	chr8:71060800-71060856,chr8:71065771-71066000	2
CYB561D1	chr1:110072863-110073506,chr1:110074884-110075000	2
CYB5D1	chr17:7800511-7800760,chr17:7801100-7801503	2
TAF1C	chr16:84511351-84511596,chr16:84511748-84512594	2
PDGFRA	chr4:54568516-54568600,chr4:54569000-54569519	2
USP12	chr13:27579630-27580000,chr13:27838278-27839179	2
ECHDC2	chr1:53166549-53166600,chr1:53169000-53169420	2
ADM	chr11:9880335-9880604,chr11:10227301-10227910	2
ZNF668	chr16:30996600-30997192,chr16:30997247-30997603	2
CUEDC1	chr17:55938066-55938600,chr17:55939600-55939950	2
RABGAP1L	chr1:173992685-173992800,chr1:174768378-174768600	2
FZD3	chr8:28458365-28458881,chr8:28588000-28588146	2
ASXL1	chr20:30791338-30791862,chr20:30792089-30792289	2
BMI1	chr10:22725408-22725600,chr10:22293000-22293025	2
PPP1R3C	chr10:93058600-93058702,chr10:93316449-93317000	2
FNDC3B	chr3:171847423-171847600,chr3:171848000-171848552	2
NUDT4	chr12:93540172-93540416,chr12:93549531-93550000	2
LMCD1	chr3:8485490-8486200,chr3:8486400-8486525	2
LINC00628	chr1:203830399-203830400,chr1:204131115-204132000	2
PCDHGC3	chr5:140900793-140901117,chr5:140904139-140904881	2
FAM46C	chr1:118077575-118077600,chr1:118435182-118435769	2
GVQW2	chr6:138751841-138752128,chr6:138914400-138914600	2
SHC4	chr15:49255019-49255200,chr15:49256000-49256346	2
VOPP1	chr7:56131551-56131600,chr7:56133000-56133083	2
PTPRU	chr1:30556746-30557016,chr1:30558569-30559200	2
LINC01672	chr1:7700937-7701988,chr1:7705554-7705905	2
SGCE	chr7:94080613-94080880,chr7:94081556-94082295	2
BCL11A	chr2:59259601-59260174,chr2:59261878-59262379	2
SLC24A3	chr20:19642400-19642547,chr20:19642772-19643200	2
TMEM192	chr4:166380833-166381811,chr4:166386015-166386254	2
DHRS1	chr14:24712400-24712484,chr14:24712586-24712805	2
MIR22HG	chr17:1933047-1933200,chr17:1934200-1934288	2
KLF13	chr15:31507536-31507600,chr15:31509000-31509131	2
MKL1	chr22:41040665-41040965,chr22:41154424-41154840	2
ARHGAP24	chr4:86781317-86781573,chr4:86782246-86782838	2
EPAS1	chr2:46687428-46687739,chr2:46688464-46688600	2
COL8A2	chr1:36653400-36654200,chr1:36886422-36887118	2
CDKN2AIPNL	chr5:133912587-133913332,chr5:133913465-133913728	2
CPEB2-AS1	chr4:13655438-13655600,chr4:13658600-13658663	2
SPRED2	chr2:65604741-65605357,chr2:65609879-65610000	2
PEG10	chr7:94080613-94080880,chr7:94081556-94082295	2
PITPNC1	chr17:65487038-65487844,chr17:65599047-65599488	2
SLC25A38	chr3:39221961-39222000,chr3:39222200-39222826	2
UHRF1	chr19:4811738-4812085,chr19:4813077-4813369	2
EBLN2	chr3:71763780-71764069,chr3:71942800-71943325	2
PSME2	chr14:24522000-24522200,chr14:24527800-24528048	2
CDKN2A	chr9:21810474-21810757,chr9:21813200-21813522	2
DHX58	chr17:40111507-40111800,chr17:40117719-40118200	2
ETV6	chr12:12010000-12010088,chr12:12015477-12016138	2
KCNJ11	chr11:17494022-17494319,chr11:17494721-17495000	2
MECR	chr1:30556746-30557016,chr1:30558569-30559200	2
MFHAS1	chr8:8630400-8630760,chr8:8705522-8705800	2
ZSCAN20	chr1:33830000-33830249,chr1:33833382-33833600	2
FBXO28	chr1:224642034-224642755,chr1:224644642-224645067	2
ATP5E	chr20:57472003-57472290,chr20:57476820-57477032	2
ERN1	chr17:62151883-62152514,chr17:62159156-62159882	2
LINC02399	chr12:89937000-89937034,chr12:89938336-89939176	2
IRF9	chr14:24522000-24522200,chr14:24527800-24528048	2
RPS14	chr5:150035800-150036000,chr5:150036800-150036878	2
AUTS2	chr7:67090600-67090613,chr7:67090652-67090800	2
NPL	chr1:182567000-182567180,chr1:182567821-182568414	2
TMEM88	chr17:7800511-7800760,chr17:7801100-7801503	2
PNN	chr14:39895889-39896089,chr14:39702000-39702159	2
HAP1	chr17:39957426-39957713,chr17:39957831-39958000	2
LEXM	chr1:54964626-54964800,chr1:54965600-54966000	2
ANP32B	chr9:100465605-100465878,chr9:100466017-100466787	2
WNT7B	chr22:46041200-46041600,chr22:46260000-46260754	2
MAP3K11	chr11:65313619-65313800,chr11:65314200-65314559	2
CEBPE	chr14:23656132-23656596,chr14:23764320-23764724	2
DHX36	chr3:156201175-156201486,chr3:156201959-156202400	2
C2orf16	chr2:27712006-27712200,chr2:27712800-27713106	2
NEMP1	chr12:57506000-57506472,chr12:56616200-56616312	2
HACD2	chr3:123432043-123432200,chr3:123432600-123432722	2
CUTA	chr6:33245600-33245601,chr6:33247816-33248082	2
JRKL	chr11:95564600-95564785,chr11:95569014-95569200	2
GCNT1	chr9:79272535-79272763,chr9:79273243-79273837	2
GEMIN5	chr5:154026447-154026600,chr5:154027600-154027633	2
GIGYF1	chr7:100063600-100063800,chr7:100066891-100067423	2
ZNF697	chr1:144925184-144925650,chr1:144940874-144941644	2
HSPB9	chr17:40111507-40111800,chr17:40117719-40118200	2
ZNF503	chr10:77664400-77664701,chr10:78307182-78307400	2
C9orf62	chr9:137978400-137978480,chr9:137978693-137978912	2
RNASE4	chr14:21571702-21571800,chr14:21572800-21572989	2
BAIAP2-AS1	chr17:79071177-79071448,chr17:79071805-79072097	2
STARD7	chr2:96925427-96925732,chr2:96926094-96926855	2
DPY19L1	chr7:34877149-34878000,chr7:34878400-34878407	2
TOB1	chr17:49027357-49028459,chr17:49029438-49029731	2
ABLIM1	chr10:116392594-116393551,chr10:116394334-116394625	2
BRWD1	chr21:40757355-40757800,chr21:40758200-40758551	2
NRXN2	chr11:64323132-64323477,chr11:64456200-64456515	2
FAM212A	chr3:49941200-49941649,chr3:49943800-49944040	2
FNBP1	chr9:132646678-132647000,chr9:132648200-132648551	2
RFX2	chr19:6065856-6067595,chr19:6200000-6200042	2
CRISP1	chr6:49509200-49509442,chr6:49509687-49509800	2
SPOCD1	chr1:32420279-32420747,chr1:32421656-32421941	2
PDE3B	chr11:14559000-14559120,chr11:14914000-14914171	2
SLC2A11	chr22:24110800-24110844,chr22:23881456-23881600	2
CDIP1	chr16:4732060-4732460,chr16:4732742-4733389	2
DARS2	chr1:173398627-173398931,chr1:173399068-173399379	2
TEX264	chr3:51428083-51428400	1
SAMD4A	chr14:55240000-55241000	1
ARHGEF10L	chr1:17745987-17746742	1
APBB2	chr4:40925194-40926288	1
LINC02106	chr5:51856247-51856560	1
HECA	chr6:139348693-139348800	1
RTKN2	chr10:63664506-63664843	1
ELP4	chr11:31815000-31815062	1
MYO1B	chr2:192365818-192366400	1
RNF38	chr9:36443652-36444054	1
AEN	chr15:89020000-89020322	1
DLEU1-AS1	chr13:50550410-50551131	1
SLC52A1	chr17:4812200-4812741	1
BCAR4	chr16:11058400-11058505	1
LINC01184	chr5:127211257-127211828	1
UBAC1	chr9:139014757-139014981	1
GJD3	chr17:38689496-38690000	1
APOBEC4	chr1:183885000-183885200	1
EPB41L4B	chr9:112013294-112014237	1
EP300	chr22:41419000-41419022	1
B9D1	chr17:19670000-19670400	1
MEX3B	chr15:82397464-82398217	1
TRIO	chr5:14250600-14250903	1
RENBP	chrX:153029600-153030000	1
ZNF385D	chr3:22162612-22163137	1
FCRL6	chr1:159859520-159860000	1
C15orf48	chr15:45905200-45905439	1
LINC00683	chr18:74110894-74111000	1
ATP5G2	chr12:53937276-53937823	1
ZSCAN9	chr6:28105800-28105869	1
UBB	chr17:16424241-16424600	1
TMCC3	chr12:95149367-95150000	1
LINC02274	chr14:74195371-74195790	1
NAT8	chr2:73927200-73928338	1
LINC01569	chr16:4033000-4033658	1
NDUFA6	chr22:42363000-42363119	1
KLF11	chr2:10125000-10125035	1
KLHDC4	chr16:87622800-87623000	1
GDA	chr9:74663513-74664611	1
LDHD	chr16:74735000-74735235	1
PTK2B	chr8:27452324-27453370	1
TTC37	chr5:94957400-94957508	1
FAM20A	chr17:66535800-66536294	1
SSH2	chr17:28132485-28133429	1
PCAT29	chr15:69760673-69761681	1
NUDT17	chr1:145427570-145427800	1
WSCD1	chr17:6323200-6324000	1
PCSK1	chr5:95933200-95933789	1
TNS3	chr7:47472625-47472944	1
FER1L5	chr2:97426179-97426400	1
NR4A2	chr2:157748889-157749000	1
FLVCR1	chr1:212990257-212990716	1
DUSP7	chr3:52039469-52040000	1
FFAR3	chr19:35959575-35959800	1
ARL6IP1	chr16:19533600-19533739	1
TEAD1	chr11:12835583-12836200	1
GPR3	chr1:27627060-27627600	1
UBA1	chrX:47221600-47221940	1
PKD1	chr16:2060400-2060475	1
SAMD3	chr6:130774800-130774907	1
MAPKAPK2	chr1:206808500-206808600	1
LINC02418	chr12:131232400-131232600	1
TANGO2	chr22:19961712-19963268	1
AMBP	chr9:117053139-117053400	1
ILF2	chr1:153959600-153959607	1
KIAA1522	chr1:33177809-33178187	1
NXPH3	chr17:47856720-47857519	1
SMPD4	chr2:131095200-131095276	1
USE1	chr19:17393201-17393400	1
PTPN12	chr7:77046200-77046301	1
SLK	chr10:105678400-105678663	1
ITM2B	chr13:48701200-48701401	1
ACYP2	chr2:54310180-54310964	1
CLDN4	chr7:73157109-73157980	1
MAP3K5	chr6:136965300-136966000	1
ARHGEF7	chr13:111870000-111870433	1
CRYM	chr16:21161800-21162362	1
YBX2	chr17:6946564-6946800	1
CDC14A	chr1:100925116-100925200	1
USP6NL	chr10:11567600-11568258	1
CPNE5	chr6:36584564-36585325	1
INTS6	chr13:52157725-52157800	1
CYP2U1	chr4:108914400-108914443	1
TMEM127	chr2:96875000-96875013	1
ARHGEF12	chr11:120302463-120303487	1
PDCD5	chr19:32950063-32950825	1
B3GNT9	chr16:67047321-67047400	1
DGUOK	chr2:74375800-74375881	1
GPR37L1	chr1:201978720-201979600	1
FGGY	chr1:59616518-59617395	1
ACBD3	chr1:226315484-226315966	1
RFPL2	chr22:32661950-32662417	1
CMIP	chr16:81592024-81592957	1
KPNA3	chr13:50253479-50253696	1
YARS2	chr12:33070000-33070400	1
MRVI1	chr11:10428000-10428062	1
DGKH	chr13:42244000-42244093	1
ZNF581	chr19:55625000-55625393	1
C1orf132	chr1:208001974-208002226	1
CIAO1	chr2:96875000-96875013	1
ANKRD10	chr13:111870000-111870433	1
SLC2A13	chr12:40425385-40426516	1
RTN4R	chr22:18954879-18955713	1
KCNC1	chr11:17868341-17868400	1
KRT28	chr17:39821797-39821800	1
OR56A1	chr11:6384156-6384600	1
CCDC124	chr19:18168935-18169400	1
ALKBH2	chr12:108960000-108960118	1
FOXJ1	chr17:74178038-74178600	1
NKD1	chr16:50416200-50416400	1
CXXC5-AS1	chr5:139088236-139089695	1
OTOR	chr20:16508754-16509111	1
CHRAC1	chr8:141475400-141475451	1
CFAP61	chr20:20065085-20065285	1
APEH	chr3:49578000-49578028	1
EXOSC2	chr9:133454195-133454200	1
MYL12A	chr18:2939400-2939600	1
DUSP4	chr8:29316574-29317566	1
SNTG1	chr8:49892333-49892600	1
DUOXA2	chr15:45330200-45330290	1
TIAL1	chr10:121484786-121484800	1
RAPH1	chr2:204676271-204676770	1
RBPJ	chr4:26023718-26024433	1
C5orf38	chr5:2223409-2224176	1
AP3M2	chr8:41559204-41559400	1
CABP1	chr12:121022800-121022865	1
MYO1C	chr17:1155564-1156000	1
GMPR	chr6:16311955-16312588	1
CNKSR3	chr6:154934286-154934941	1
PIWIL3	chr22:25450935-25451517	1
LINC01273	chr20:48598767-48599000	1
ULK4	chr3:42054250-42054600	1
TRIM2	chr4:154163103-154163516	1
LINC00596	chr14:24058090-24059097	1
TUBB	chr6:30649935-30650000	1
ALDH4A1	chr1:19406135-19407081	1
ZNF25	chr10:38384200-38384291	1
SAMD13	chr1:84628873-84629331	1
SORT1	chr1:109806600-109807000	1
USP7	chr16:9192932-9193213	1
PMM1	chr22:41800000-41800377	1
MEIS2	chr15:37243836-37244549	1
CARMIL1	chr6:25602386-25602600	1
MMP16	chr8:90623662-90624503	1
SLC25A35	chr17:7976920-7977000	1
MAP3K14	chr17:43355000-43355097	1
GNAT1	chr3:50310400-50310702	1
ALCAM	chr3:104628024-104628600	1
EFNA4	chr1:154943071-154943811	1
CCT2	chr12:69869978-69870400	1
TWF1	chr12:44278543-44278800	1
C12orf75	chr12:105620000-105620432	1
TAF12	chr1:29208582-29208946	1
PIK3CB	chr3:138633851-138634000	1
C1QL1	chr17:43086832-43087482	1
TIMM22	chr17:959074-959620	1
TMEM151B	chr6:44307645-44307800	1
SH3GLB1	chr1:86967856-86968000	1
KBTBD6	chr13:41767975-41768000	1
FUS	chr16:31128555-31128600	1
IMMP1L	chr11:31815000-31815062	1
MMP15	chr16:58152855-58153191	1
MEF2A	chr15:100244607-100244928	1
LINC01474	chr9:75794293-75795025	1
TSPYL4	chr6:116886400-116886600	1
NPR1	chr1:153959600-153959607	1
ZNF836	chr19:52643800-52643806	1
BARX2	chr11:129565403-129566000	1
IPP	chr1:46268153-46268800	1
CDC42BPA	chr1:227619366-227619983	1
ADORA2A	chr22:24917473-24918252	1
RGS4	chr1:162847874-162848141	1
GRK3	chr22:26097036-26097250	1
TMEM200A	chr6:130774800-130774907	1
PLXNB1	chr3:48310000-48310600	1
CAMK2D	chr4:114468600-114469527	1
DHX33	chr17:6347400-6347600	1
RAD18	chr3:9343800-9344200	1
FRA10AC1	chr10:95573290-95573400	1
NME1-NME2	chr17:48933382-48933595	1
AKR1B15	chr7:134117800-134118000	1
SNX25	chr4:186318400-186318592	1
MORN1	chr1:2120766-2121200	1
DUOX2	chr15:45330200-45330290	1
UNC13B	chr9:35258000-35259357	1
USP46-AS1	chr4:53578128-53578200	1
GPRASP2	chrX:101907600-101907650	1
SDC2	chr8:97657039-97657200	1
RCOR3	chr1:211321436-211322000	1
IGFBP7	chr4:57906836-57907037	1
EZR	chr6:159392000-159392235	1
ECE2	chr3:183862702-183863545	1
ABHD12	chr20:25290000-25291491	1
LINC01746	chr20:36624405-36625000	1
LRRTM3	chr10:68299000-68299018	1
CLSTN2	chr3:139140000-139140483	1
TCF12	chr15:57425360-57425600	1
HINT3	chr6:126110868-126111000	1
CATSPERG	chr19:38384595-38384918	1
ARL4C	chr2:235198494-235198600	1
LSG1	chr3:194979939-194980000	1
SNU13	chr22:42336852-42337400	1
DSG2	chr18:28825089-28825289	1
BBS10	chr12:76486000-76486600	1
CD300A	chr17:72370000-72370415	1
COX10	chr17:14203820-14204000	1
JAG1	chr20:10450600-10450696	1
CORO2B	chr15:68966200-68967000	1
GCA	chr2:162852065-162852617	1
CHGA	chr14:93347241-93347756	1
PRDM4	chr12:108902400-108902571	1
PAPPA	chr9:118354200-118354283	1
PCDHB11	chr5:140937228-140937678	1
CBR4	chr4:170487514-170487600	1
RAB26	chr16:2060400-2060475	1
CMTM3	chr16:66441000-66441115	1
TMEM11	chr17:20923554-20923865	1
PSMG2	chr18:12533157-12533538	1
STK40	chr1:36765412-36766517	1
ADAMTS2	chr5:178913102-178914226	1
CCDC155	chr19:50057124-50057600	1
OLFM1	chr9:138038779-138039981	1
PKIB	chr6:123040000-123040532	1
FADS2	chr11:61716807-61717524	1
ENAH	chr1:225960000-225960384	1
ZNF771	chr16:30103800-30103856	1
NR2C2	chr3:14160089-14160566	1
LIPH	chr3:185217200-185217292	1
PRSS35	chr6:83777163-83777200	1
TLE2	chr19:2977400-2978040	1
FRYL	chr4:48902022-48902200	1
LINC01828	chr2:66800608-66800821	1
FAM208B	chr10:5918000-5918818	1
SLC12A2	chr5:127211257-127211828	1
PARP14	chr3:122279800-122279819	1
AAMDC	chr11:77706400-77706403	1
TGFB3-AS1	chr14:76178151-76178607	1
SMPD2	chr6:109705283-109705607	1
RTN4RL1	chr17:1812057-1812346	1
CPNE2	chr16:57450600-57451312	1
CEP162	chr6:84417382-84417400	1
BICRAL	chr6:42710000-42710525	1
RTCB	chr22:32865637-32866258	1
DGKD	chr2:234198166-234199404	1
MTSS1L	chr16:70804491-70805000	1
NMNAT2	chr1:183250800-183251417	1
PSMF1	chr20:1447800-1447868	1
SPATA3-AS1	chr2:231764027-231764322	1
PLXNB3	chrX:153218763-153219179	1
FTL	chr19:49298402-49298800	1
GLYATL2	chr11:58912400-58912521	1
EML5	chr14:89292200-89292213	1
YWHAZ	chr8:102092480-102092600	1
FSTL4	chr5:133280000-133280874	1
PFKL	chr21:45557945-45558291	1
KRTAP5-4	chr11:1568800-1570000	1
COG2	chr1:230908670-230909600	1
TMEM140	chr7:134677583-134677967	1
C14orf105	chr14:58330200-58330456	1
FXYD2	chr11:117817333-117817600	1
OXCT1	chr5:40904800-40905266	1
ASAP2	chr2:9476442-9476669	1
ATP7B	chr13:52389800-52389917	1
PPP1R1B	chr17:37910000-37910200	1
PPM1H	chr12:63460200-63460941	1
SYNGR2	chr17:76967133-76967853	1
FAM110A	chr20:1093800-1094268	1
UBR5	chr8:103820778-103820987	1
PRPF4B	chr6:3139110-3140140	1
CFAP58	chr10:106050913-106051000	1
EFNA2	chr19:1373200-1373794	1
SOX9	chr17:69460358-69460400	1
MRPS28	chr8:80597567-80597800	1
PIEZO2	chr18:10563837-10564397	1
NHP2	chr5:177034200-177034800	1
ANXA6	chr5:150503334-150503783	1
ABTB2	chr11:34196000-34196402	1
TTC24	chr1:156474718-156475000	1
SNAP25	chr20:10073616-10074280	1
ZNF568	chr19:37709800-37709961	1
JUND	chr19:18434200-18434347	1
KLLN	chr10:89874141-89874488	1
SMPD1	chr11:6628159-6628400	1
BOD1	chr5:173401000-173401200	1
TMEM170A	chr16:75798028-75798200	1
TMEM132C	chr12:129035434-129036477	1
RAD1	chr5:34001040-34002248	1
COG4	chr16:70804491-70805479	1
AFF4	chr5:132385358-132385558	1
SAMD10	chr20:62542603-62542863	1
QPCTL	chr19:46111000-46111165	1
C2CD4B	chr15:62598592-62599442	1
INF2	chr14:105116800-105117400	1
MRPS33	chr7:141349296-141350000	1
PRPF6	chr20:62542603-62542863	1
AKTIP	chr16:53748441-53748866	1
LYST	chr1:236134806-236135200	1
SLC16A9	chr10:61564443-61565000	1
AMMECR1	chrX:109424000-109424180	1
R3HDM2	chr12:57845919-57846985	1
NECAB2	chr16:84210562-84210937	1
GGTLC3	chr22:21811200-21812000	1
RGS20	chr8:55065800-55066478	1
TMEM82	chr1:15852905-15853200	1
TLK1	chr2:172272265-172272924	1
LDLR	chr19:11146045-11146992	1
SF3A2	chr19:2273686-2273800	1
RER1	chr1:2120766-2121200	1
SAMD8	chr10:76961530-76962040	1
CPD	chr17:28667169-28667534	1
ZFPM1	chr16:88593682-88594322	1
BZW1	chr2:201577723-201578769	1
BTBD2	chr19:2060000-2060272	1
ANGEL1	chr14:77171527-77172214	1
TMEM191B	chr22:21811200-21812000	1
PCNA	chr20:5158643-5159114	1
NAB2	chr12:56616200-56616312	1
PDPR	chr16:74660981-74662105	1
CYB5R4	chr6:84417382-84417400	1
FAM120A	chr9:96329400-96329829	1
SERP1	chr3:150420996-150421200	1
RAD52	chr12:685600-685689	1
CYC1	chr8:145060111-145060200	1
SCD	chr10:102276609-102276916	1
FAM167A	chr8:11274382-11274752	1
MAP7	chr6:136616400-136616737	1
PCAT14	chr22:24191400-24191600	1
LINC02537	chr6:43918873-43919349	1
LINC01415	chr18:53005593-53005823	1
FEM1A	chr19:4733000-4733126	1
ANTXR1	chr2:69536500-69537529	1
HR	chr8:21779600-21779827	1
TNFRSF1A	chr12:6492490-6492800	1
PDK2	chr17:48239200-48239351	1
DCAF11	chr14:24527800-24528048	1
C11orf95	chr11:63712429-63713400	1
CENPS	chr1:10555400-10555677	1
SLC38A2	chr12:47058148-47059194	1
CD2AP	chr6:47387407-47387747	1
AK9	chr6:109705283-109705607	1
TTC39C	chr18:21692798-21693676	1
ZNF157	chrX:47059855-47060000	1
ZNF593	chr1:26551512-26551600	1
TNK2	chr3:195589905-195590000	1
DENND4A	chr15:66124769-66124800	1
PEX26	chr22:18507600-18507733	1
NUDT14	chr14:105747800-105748422	1
SLC29A3	chr10:73137000-73137400	1
SBP1	chr6:33602600-33602644	1
CSNK2B	chr6:31804800-31804979	1
ITPR1	chr3:4397228-4397652	1
LHFPL6	chr13:39857121-39857579	1
EIF5A	chr17:6946564-6946800	1
SLC25A34	chr1:15852905-15853200	1
C17orf80	chr17:71192800-71192956	1
BCL7A	chr12:122355963-122356200	1
KIAA1551	chr12:31889600-31889740	1
ZNF561	chr19:10025600-10025829	1
ADO	chr10:64377545-64377889	1
CDC42EP2	chr11:65042800-65043003	1
CLK3	chr15:74838216-74838600	1
ANKRD17	chr4:74089000-74089025	1
EFCAB5	chr17:28132485-28133429	1
RSAD1	chr17:48475200-48475400	1
C6orf48	chr6:31648534-31648784	1
LINC01715	chr1:29208582-29208946	1
MTCH1	chr6:36853315-36853400	1
RNF150	chr4:141787666-141788000	1
DNMT3A	chr2:25887576-25887600	1
ZNF524	chr19:56031253-56031830	1
PPCDC	chr15:75497072-75497474	1
FOXN2	chr2:48339400-48339568	1
MAR3	chr5:126253316-126254000	1
INCA1	chr17:4812200-4812741	1
CRIM1	chr2:36688516-36688801	1
OXA1L	chr14:23030000-23030310	1
RRS1	chr8:66977600-66977800	1
SMCO4	chr11:92970200-92970205	1
RBX1	chr22:41419000-41419022	1
ZFP90	chr16:68834183-68834503	1
TOR2A	chr9:130547076-130547200	1
NUP50-AS1	chr22:45659446-45660000	1
SLC30A4	chr15:45905200-45905439	1
IPO5	chr13:98505454-98506200	1
TOX	chr8:60833689-60834189	1
NACA	chr12:57031000-57031073	1
KCNK1	chr1:233926895-233927945	1
DIRAS2	chr9:93071979-93072859	1
FBXO3	chr11:34392924-34393656	1
CALB2	chr16:71030000-71030094	1
LINCMD1	chr6:52267939-52268994	1
TRIM69	chr15:44956200-44956350	1
FAM107B	chr10:14689854-14690000	1
ISG20L2	chr1:156659271-156659774	1
CISD2	chr4:103939980-103940000	1
HERC3	chr4:89571310-89571550	1
LINC01191	chr2:115308017-115308251	1
LINC01376	chr2:20063600-20063773	1
DPY19L2	chr12:64186167-64186421	1
MTERF1	chr7:90713600-90713800	1
PNRC1	chr6:89693000-89693200	1
SPATS2L	chr2:200850349-200850725	1
ALDH7A1	chr5:125670421-125670833	1
ARHGAP26	chr5:142246575-142246957	1
LRIG1	chr3:66458081-66458664	1
EDEM2	chr20:33857000-33857387	1
DHX37	chr12:125555600-125556200	1
PTPRT	chr20:40656600-40657600	1
ARSK	chr5:94957400-94957508	1
CAMK1G	chr1:209798468-209799585	1
CDC20	chr1:43750473-43750800	1
PRUNE2	chr9:79062600-79062874	1
HIPK3	chr11:33183200-33183411	1
EPB41L3	chr18:5457000-5457078	1
MAR7	chr2:160476800-160476974	1
MAP6	chr11:75295000-75295290	1
SREBF2	chr22:42336852-42337400	1
LIMS1	chr2:109256499-109256754	1
SLC4A7	chr3:27575156-27575600	1
PARVB	chr22:45022041-45022200	1
ABRACL	chr6:139309800-139309978	1
ENPP2	chr8:120734052-120734835	1
SETBP1	chr18:42964213-42964760	1
ANKRD24	chr19:3987720-3988036	1
DERL2	chr17:6347400-6347600	1
CXXC5	chr5:139088236-139089695	1
RASAL2-AS1	chr1:178001000-178001336	1
CDS2	chr20:5158643-5159114	1
PPP1R12C	chr19:56136200-56136451	1
AP2S1	chr19:47494401-47494727	1
ALG11	chr13:52389800-52389917	1
ARRDC3-AS1	chr5:90610000-90610703	1
SENP3	chr17:7257606-7258149	1
LINC00311	chr16:85743520-85744089	1
AMACR	chr5:34924086-34924375	1
SMIM19	chr8:42270000-42270732	1
PCDHB13	chr5:140937228-140937678	1
DHRS7B	chr17:21415200-21415523	1
CHST2	chr3:143363200-143363400	1
MYC	chr8:129210000-129210174	1
PRPF38B	chr1:109288863-109289000	1
KAT6A	chr8:41850800-41851055	1
NR4A3	chr9:102866660-102866994	1
MCTP2	chr15:94867328-94867600	1
SLC35C2	chr20:45035800-45036015	1
DTWD2	chr5:118747200-118747400	1
ZNF839	chr14:102428516-102429234	1
H2AFX	chr11:119067537-119067600	1
SLC35F3	chr1:234445400-234446266	1
FLVCR1-AS1	chr1:212990257-212990716	1
NUP50	chr22:45659446-45660000	1
PUS7L	chr12:44278543-44278800	1
SP9	chr2:174075072-174075200	1
MAGI1	chr3:66124400-66124622	1
DYNLRB1	chr20:32900360-32900400	1
CNOT10	chr3:32202312-32202853	1
FAM120AOS	chr9:96329400-96329829	1
SOAT1	chr1:179095471-179095872	1
TXNDC16	chr14:53167385-53167829	1
STX16-NPEPL1	chr20:57124836-57126180	1
C17orf82	chr17:60143600-60143638	1
CALM2	chr2:47500000-47500018	1
LINC01677	chr1:108292966-108293254	1
MAP4K5	chr14:50914282-50914722	1
ICAM2	chr17:62208000-62208137	1
HUNK	chr21:33630238-33630800	1
SENP3-EIF4A1	chr17:7257606-7258149	1
ZNF829	chr19:37709800-37709961	1
ARNTL	chr11:13351178-13351800	1
EMC7	chr15:35278800-35278927	1
KLHDC2	chr14:50102427-50102644	1
PANDAR	chr6:36585000-36585325	1
APOM	chr6:31804800-31804979	1
GFRA2	chr8:20898400-20899187	1
PDIK1L	chr1:26551512-26551600	1
SLC7A8	chr14:23591000-23591273	1
FAM104A	chr17:71192800-71192956	1
FBXL8	chr16:67047321-67047400	1
TSEN54	chr17:73424814-73425000	1
CHAD	chr17:48475200-48475400	1
PBX3	chr9:128651370-128651400	1
DCTN6	chr8:29198000-29198165	1
PSME4	chr2:54310180-54310964	1
ADAMTS6	chr5:64399600-64399950	1
PRICKLE2	chr3:64016207-64016600	1
TNFSF13	chr17:7257606-7258149	1
CARMIL3	chr14:24629951-24630000	1
LMTK2	chr7:97792955-97794089	1
LSAMP	chr3:115855000-115855032	1
MKKS	chr20:10073616-10074280	1
ELK4	chr1:205560874-205561000	1
LINC00870	chr3:72871225-72871806	1
FOXK1	chr7:4784251-4785000	1
RIPPLY2	chr6:84417382-84417400	1
EPOR	chr19:11531313-11531535	1
CTTNBP2	chr7:117749367-117749800	1
LINC01277	chr6:143014400-143014557	1
UBE4A	chr11:118065707-118066399	1
PSTPIP2	chr18:43257309-43257600	1
EFR3B	chr2:25207529-25208535	1
MRO	chr18:48577529-48577600	1
PARP8	chr5:50041000-50041032	1
KLHDC1	chr14:50102427-50102644	1
PDE7B	chr6:136547810-136548000	1
C2orf48	chr2:10549177-10549200	1
DTX4	chr11:58975468-58975800	1
ARMC2	chr6:109394596-109394925	1
SRRM1	chr1:24833865-24834065	1
ZNF33B	chr10:43047465-43047600	1
UBE2G2	chr21:46359000-46359400	1
IGSF21	chr1:18568444-18568899	1
PHLPP1	chr18:60092715-60092800	1
LY6G5C	chr6:31804800-31804979	1
LINC02034	chr3:126860603-126861495	1
ATL1	chr14:50914282-50914722	1
BAG6	chr6:31804800-31804979	1
MMP11	chr22:24191400-24191600	1
SEC23A	chr14:39895889-39896089	1
UCHL3	chr13:75939940-75940000	1
LINC01100	chr3:159532400-159532510	1
SLC35A4	chr5:140013000-140013174	1
KDM4A	chr1:43995000-43995165	1
PHAX	chr5:125670421-125670833	1
CEP57L1	chr6:109705283-109705607	1
MCF2L	chr13:113596400-113596429	1
ZNF213	chr16:3115083-3115400	1
CARHSP1	chr16:8769000-8769305	1
KIFC3	chr16:57797970-57799226	1
DACT2	chr6:168648134-168648909	1
NPAS2	chr2:101223134-101223400	1
HDDC2	chr6:125470737-125471000	1
INPP5F	chr10:121368000-121368600	1
IQGAP3	chr1:156474718-156475000	1
INPP5K	chr17:1155564-1156000	1
MST1R	chr3:49839980-49840000	1
THOC3	chr5:177034200-177034800	1
CACNA1C	chr12:2394068-2394330	1
PHACTR4	chr1:28585550-28585800	1
SLC25A40	chr7:86948400-86948738	1
FOXP4	chr6:41555000-41556194	1
FIG4	chr6:109705283-109705607	1
NAPA	chr19:48201248-48201600	1
GFM2	chr5:74212553-74213175	1
CTR9	chr11:10563200-10563400	1
FOXD2	chr1:48175600-48175899	1
IFFO1	chr12:6533000-6533397	1
LIPM	chr10:89621332-89621400	1
DIRAS3	chr1:68321800-68321996	1
C9orf64	chr9:86796800-86797383	1
BRI3BP	chr12:125555600-125556200	1
PPY	chr17:42071927-42072602	1
TBC1D4	chr13:75946600-75946798	1
GLUD1	chr10:88732000-88732168	1
ZFP62	chr5:180587200-180587600	1
GOLGA7B	chr10:99551600-99552247	1
LSM11	chr5:157097794-157097800	1
ME2	chr18:48577529-48577600	1
TBL1X	chrX:9311000-9311005	1
CCDC197	chr14:94407369-94408480	1
H3F3A	chr1:226190000-226190055	1
MDC1	chr6:30649935-30650000	1
FAM35A	chr10:88732000-88732168	1
NECTIN1	chr11:119351628-119352400	1
R3HCC1L	chr10:100068939-100069827	1
AARS2	chr6:44140600-44141000	1
EPB41	chr1:28974517-28974600	1
DYRK3	chr1:207083400-207083467	1
HSPA13	chr21:16431206-16431581	1
ALOXE3	chr17:7976920-7977000	1
FBXO34	chr14:55820704-55821889	1
CARM1	chr19:10837655-10837928	1
COTL1	chr16:84545200-84545427	1
RCOR1	chr14:102990163-102990400	1
ABHD5	chr3:43810906-43812653	1
LINC01503	chr9:132245800-132246029	1
CC2D2A	chr4:15651586-15651878	1
RCCD1	chr15:91576000-91576400	1
FOXJ3	chr1:42921386-42921400	1
ZNF580	chr19:55625000-55625393	1
AGBL3	chr7:134832055-134832400	1
MAF1	chr8:145060111-145060200	1
NEK5	chr13:52389800-52389917	1
LINC00441	chr13:48701200-48701401	1
RORA	chr15:61912800-61913116	1
CAPZA1	chr1:112933423-112933903	1
C6orf89	chr6:36584564-36585325	1
PLK2	chr5:57184000-57184064	1
LRRTM4	chr2:77180711-77181000	1
DDIT4	chr10:74091013-74092299	1
UNC119B	chr12:121022800-121022865	1
ZPR1	chr11:116970000-116970072	1
ACOT13	chr6:24583690-24584902	1
UBN1	chr16:5006048-5006499	1
HTR1F	chr3:87847790-87848017	1
HS3ST3B1	chr17:13973800-13974205	1
ST7L	chr1:112933423-112933903	1
INPP4B	chr4:143271996-143272420	1
TOMM6	chr6:41904036-41904478	1
RSG1	chr1:16405454-16405774	1
IRAK2	chr3:10266431-10266915	1
SCGB1A1	chr11:62456922-62457169	1
MZT2B	chr2:131095200-131095276	1
MYO3A	chr10:26046934-26047773	1
ROMO1	chr20:34474471-34475000	1
NME2	chr17:48933382-48933595	1
FOXN3	chr14:90379200-90379649	1
ZNF491	chr19:12251600-12251714	1
CRH	chr8:66977600-66977800	1
GPR137C	chr14:53167385-53167829	1
FAM171B	chr2:187713508-187713600	1
MRM1	chr17:35525615-35526208	1
KIAA0907	chr1:155958969-155959200	1
LOXL2	chr8:23154591-23154600	1
PROK1	chr1:110745616-110745935	1
APBB3	chr5:140013000-140013174	1
WDFY3	chr4:85735561-85736382	1
HNRNPA2B1	chr7:26409800-26409842	1
GADD45A	chr1:68225748-68226266	1
MTA3	chr2:42600000-42600218	1
CHTF8	chr16:68563000-68563065	1
STARD10	chr11:72435000-72435027	1
TULP1	chr6:35700200-35700209	1
SNRPA1	chr15:102181361-102181400	1
RXFP4	chr1:155958969-155959200	1
EPB41L2	chr6:131949800-131949815	1
CDH22	chr20:45035800-45036015	1
NUBP1	chr16:10671088-10671369	1
NBDY	chrX:56596200-56596476	1
POLR1B	chr2:113241000-113241076	1
FTO	chr16:53545029-53546040	1
ELAVL4	chr1:50727995-50728492	1
RHOU	chr1:229366127-229366707	1
LINC01197	chr15:96888803-96889000	1
CALCB	chr11:15216649-15217430	1
ADHFE1	chr8:66977600-66977800	1
USP46	chr4:53578128-53578200	1
GNAZ	chr22:23301800-23301937	1
EIF5	chr14:103851122-103851200	1
FAM117A	chr17:47786000-47786117	1
PAX6	chr11:31259670-31260000	1
POTEF	chr2:132284859-132285200	1
CYP20A1	chr2:204676271-204676770	1
DIP2B	chr12:51030327-51030944	1
RPGRIP1L	chr16:53545029-53546040	1
GNAI1	chr7:79840000-79840089	1
MB	chr22:36519600-36520000	1
MYL3	chr3:47365200-47365563	1
SESN1	chr6:109705283-109705607	1
HSPA9	chr5:138598284-138598800	1
AXIN2	chr17:63625401-63625600	1
WDR25	chr14:102094741-102095400	1
MED7	chr5:156731000-156731388	1
ENOX1	chr13:43877205-43877600	1
ZNF706	chr8:102149406-102149821	1
MAGI2	chr7:78986000-78987013	1
LARGE1	chr22:33975443-33975600	1
ANKRD36C	chr2:89109106-89109371	1
DLK2	chr6:43474456-43474600	1
SNX9	chr6:158177688-158178341	1
SLC25A17	chr22:40832750-40832800	1
LINC01849	chr2:101430003-101430476	1
EMC10	chr19:51013729-51014000	1
RUSC1	chr1:155248400-155248850	1
MBNL1	chr3:152155988-152156286	1
GALP	chr19:56592800-56592829	1
POLE2	chr14:50102427-50102644	1
ZNF763	chr19:12251600-12251714	1
PURA	chr5:139536665-139537000	1
ARRDC3	chr5:90610000-90610703	1
ZKSCAN8	chr6:28324400-28324726	1
ZNF844	chr19:12251600-12251714	1
ATP6V1H	chr8:55065800-55066478	1
ARHGEF15	chr17:7976920-7977000	1
SPATA3	chr2:231764027-231764322	1
AP5B1	chr11:65581610-65582280	1
PLA2G15	chr16:68345400-68345455	1
CYS1	chr2:10793591-10794540	1
CEACAM21	chr19:41857149-41857200	1
OSR1	chr2:18933400-18933710	1
LINC01501	chr9:130894277-130894941	1
TDG	chr12:104450000-104450713	1
ZNF69	chr19:12251600-12251714	1
LIMCH1	chr4:41646241-41646659	1
WIPI1	chr17:66755509-66755800	1
UFD1	chr22:19629000-19629200	1
TP53INP1	chr8:96036703-96036800	1
ASIC2	chr17:32107802-32108400	1
TMCO4	chr1:20198471-20199195	1
RNF152	chr18:59303400-59303810	1
CCDC80	chr3:113005918-113006785	1
CENPW	chr6:126354800-126355153	1
TTC8	chr14:89259800-89259890	1
RHOB	chr2:20835594-20835902	1
RALA	chr7:39781800-39782200	1
ZBTB21	chr21:43517972-43518467	1
CENPS-CORT	chr1:10555400-10555677	1
MMAA	chr4:146652148-146652568	1
HOOK2	chr19:12946170-12946200	1
MAR6	chr5:10288737-10289413	1
ZBTB9	chr6:33548200-33548545	1
HS6ST1	chr2:128953370-128954491	1
TTL	chr2:113300600-113300834	1
LINC01829	chr2:66800608-66800821	1
FAM71E1	chr19:51013729-51014000	1
CCDC33	chr15:74604515-74605000	1
PHYHIPL	chr10:60712430-60712600	1
SLAIN2	chr4:48272400-48272561	1
ZSCAN25	chr7:99650839-99651252	1
CXCL12	chr10:45359600-45360000	1
SH3D21	chr1:36839126-36840000	1
TET2	chr4:106392662-106392800	1
LINC01927	chr18:74398649-74400000	1
D2HGDH	chr2:242827681-242827936	1
ARHGEF4	chr2:131556000-131556122	1
SPIRE1	chr18:12533157-12533538	1
CORO1A	chr16:30103800-30103856	1
LIPG	chr18:47384634-47385339	1
ANKRD36	chr2:97524200-97524328	1
MDK	chr11:46559193-46559400	1
COPS8	chr2:238480600-238481026	1
ZNF784	chr19:55625000-55625393	1
MYL7	chr7:44223640-44224492	1
PDE5A	chr4:120976320-120976711	1
NECAB1	chr8:91012952-91013000	1
FEN1	chr11:61716807-61717524	1
RTCA	chr1:100913883-100914468	1
ATP8A1	chr4:42574896-42575160	1
DNAAF2	chr14:50316103-50316621	1
PLPP6	chr9:4742000-4742033	1
CALCRL	chr2:187728044-187728200	1
SIX4	chr14:61449000-61449084	1
JADE2	chr5:133748000-133748451	1
ALDH1A1	chr9:75637917-75638400	1
SMIM31	chr4:164479660-164480000	1
TSG101	chr11:18415797-18415800	1
HECTD3	chr1:45957200-45957403	1
FGF18	chr5:171268097-171268483	1
ABL1	chr9:133816800-133817000	1
NAV1	chr1:201528713-201529238	1
SLC20A2	chr8:42270000-42270732	1
PATZ1	chr22:31793600-31793888	1
MAP2K7	chr19:7917811-7918800	1
DNAJC27	chr2:25354441-25354600	1
KIF27	chr9:85835200-85835343	1
SP2	chr17:45918800-45919190	1
IRX2	chr5:2223409-2224176	1
DLX5	chr7:95546400-95546424	1
CAPS2	chr12:75782904-75783000	1
CCNE2	chr8:96036703-96036800	1
DNAJC21	chr5:34001040-34002248	1
BTBD11	chr12:107525800-107525881	1
PRR7	chr5:176829458-176829996	1
PPP1CB	chr2:28817182-28818040	1
C15orf39	chr15:75073917-75074000	1
IL6ST	chr5:55353600-55354777	1
GEMIN2	chr14:39895889-39896089	1
PRSS23	chr11:86455000-86455202	1
WNT2B	chr1:112933423-112933903	1
GLYR1	chr16:5006048-5006499	1
TRIOBP	chr22:38194200-38194400	1
TTYH2	chr17:72357195-72358236	1
KCNJ3	chr2:155306451-155306874	1
S100A2	chr1:153714884-153715646	1
CASZ1	chr1:10752290-10752793	1
LRRC37A3	chr17:63194740-63194800	1
LINC00243	chr6:30845600-30845792	1
EXTL3	chr8:28588000-28588146	1
HNF4A	chr20:43238192-43239000	1
FRK	chr6:116338242-116338714	1
KIF1C	chr17:4812200-4812741	1
CTDSP1	chr2:220163455-220163968	1
PARL	chr3:183960000-183960031	1
FUCA1	chr1:24277975-24278613	1
NEURL1	chr10:105314421-105314600	1
RASD1	chr17:17259421-17260000	1
COMMD3	chr10:22293000-22293025	1
FAM205C	chr9:35096800-35096817	1
ELF2	chr4:140216057-140216200	1
LDLRAD3	chr11:35639268-35639400	1
RPL27A	chr11:8981150-8981362	1
ATP6V1G1	chr9:117265294-117265494	1
YTHDF2	chr1:28974517-28974600	1
LINC01018	chr5:5492309-5492772	1
PDZD2	chr5:31731282-31732615	1
LINC01805	chr2:64276800-64277366	1
MAP2	chr2:210636094-210636200	1
FBL	chr19:40048505-40048600	1
KANSL3	chr2:97426179-97426400	1
ZNF34	chr8:145983137-145983374	1
CLPX	chr15:65579600-65579665	1
TAS2R40	chr7:142553600-142553605	1
MATN1	chr1:31380600-31380713	1
AP3S1	chr5:114641800-114642066	1
RB1	chr13:48701200-48701401	1
ANKLE1	chr19:17326800-17326809	1
PSMD4	chr1:151160000-151160058	1
SLC35D1	chr1:67614400-67615000	1
DST	chr6:56573571-56573809	1
GAS2	chr11:22802487-22803000	1
UBXN1	chr11:62162800-62163033	1
CACNB2	chr10:18492945-18493414	1
HOXA9	chr7:25891400-25891492	1
CHCHD10	chr22:24191400-24191600	1
TMEM161A	chr19:19453130-19453947	1
CCDC85C	chr14:100095015-100095600	1
NPPC	chr2:233190554-233190800	1
PF4V1	chr4:74439478-74439800	1
PDXDC1	chr16:15110849-15111403	1
NSFL1C	chr20:1093800-1094268	1
CYB5R3	chr22:43210193-43210661	1
WSCD2	chr12:108593058-108593400	1
TBC1D32	chr6:119662015-119662234	1
MLF2	chr12:6936560-6936869	1
NFS1	chr20:34474471-34475000	1
CRMP1	chr4:5838497-5838800	1
NSA2	chr5:74212553-74213175	1
MYOZ3	chr5:149838800-149839086	1
SPATA6L	chr9:4742000-4742033	1
ZNF507	chr19:32898062-32898299	1
CASTOR1	chr22:30782669-30782800	1
PA2G4	chr12:56391600-56391650	1
TMEM121	chr14:105914561-105915600	1
MC3R	chr20:54924000-54924153	1
CTDSPL	chr3:38035510-38035600	1
PCDH17	chr13:59530200-59530489	1
POLR3H	chr22:41993141-41993626	1
LINC00336	chr6:33590731-33591020	1
TMEM17	chr2:62797012-62797600	1
GPRASP1	chrX:101968400-101968763	1
RNF214	chr11:116740938-116741206	1
CAMTA2	chr17:4812200-4812741	1
LYNX1	chr8:144137351-144137400	1
SPATS1	chr6:44239000-44239200	1
WFIKKN2	chr17:48863185-48863800	1
CNKSR1	chr1:26551512-26551600	1
NADK	chr1:1839795-1839800	1
CBLN3	chr14:24801600-24802200	1
ZNF517	chr8:145983137-145983374	1
C1orf232	chr1:26551512-26551600	1
SOCS2	chr12:94376540-94377310	1
LINC02332	chr14:23525400-23525840	1
PANK2	chr20:4065866-4066571	1
LMO7DN	chr13:76265400-76265675	1
PCDHB12	chr5:140937228-140937678	1
KANK2	chr19:11253060-11254341	1
TIMM44	chr19:8311149-8311719	1
TGIF1	chr18:3595452-3596155	1
TP53	chr17:7518600-7518892	1
C1QTNF12	chr1:1057303-1057800	1
ALG3	chr3:183862702-183863545	1
DPEP2	chr16:68268098-68268400	1
RNH1	chr11:215614-216088	1
RNF186	chr1:20198471-20199195	1
TMEM242	chr6:158177688-158178341	1
LRCH1	chr13:47253716-47254562	1
ZNF438	chr10:31607141-31607200	1
LY6G5B	chr6:31804800-31804979	1
CBX3	chr7:26409800-26409842	1
FIZ1	chr19:56031253-56031830	1
EFCAB2	chr1:245209800-245210000	1
NLRP1	chr17:6180753-6181000	1
UNC80	chr2:210443884-210444000	1
CASKIN2	chr17:73424814-73425000	1
PBXIP1	chr1:154532000-154532343	1
LURAP1L	chr9:12814049-12814850	1
ZNF512B	chr20:62542603-62542863	1
REEP4	chr8:21779600-21779827	1
LRRN4CL	chr11:62162800-62163033	1
SRA1	chr5:140013000-140013174	1
RASAL2	chr1:178001000-178001336	1
MEST	chr7:130081600-130081967	1
RPL41	chr12:56391600-56391650	1
DAGLA	chr11:61497562-61498156	1
PEMT	chr17:17259421-17260000	1
CDKN1A	chr6:36585000-36585325	1
NFKBIE	chr6:44307645-44307800	1
RBBP5	chr1:205225061-205225200	1
PPFIA1	chr11:70050800-70050804	1
MIS12	chr17:6347400-6347600	1
ARHGEF17	chr11:73045800-73045998	1
CTRL	chr16:67850800-67851000	1
OMP	chr11:76631400-76631577	1
SPSB1	chr1:9504183-9504450	1
APH1B	chr15:63891625-63892000	1
TBC1D15	chr12:72174101-72174400	1
LINC01634	chr22:18558852-18559154	1
GPD2	chr2:157256051-157256200	1
HOXB9	chr17:46237812-46238414	1
ISLR2	chr15:74604515-74605000	1
CYP4A22-AS1	chr1:48175600-48175899	1
MEI1	chr22:42336852-42337400	1
MFSD4B	chr6:112364133-112364200	1
MBP	chr18:74779233-74780000	1
NREP	chr5:110884135-110885200	1
GPANK1	chr6:31804800-31804979	1
ZNF462	chr9:109641212-109641914	1
CFAP97	chr4:186318400-186318592	1
ADCY4	chr14:24900922-24901428	1
NPTN	chr15:73989200-73989823	1
TMEM258	chr11:61716807-61717524	1
SYT17	chr16:19097627-19098273	1
SART3	chr12:109525047-109525318	1
PLEKHJ1	chr19:2273686-2273800	1
CES5A	chr16:56358348-56358744	1
ZC3H10	chr12:56391600-56391650	1
GTF2E2	chr8:30665196-30665412	1
SYT14	chr1:210048915-210049224	1
MLKL	chr16:75150342-75150800	1
CCNF	chr16:2548947-2549244	1
GPRIN3	chr4:90221302-90221502	1
WDR18	chr19:920109-920533	1
KRTAP5-5	chr11:1568800-1570000	1
FAM107A	chr3:58309179-58309400	1
MXD1	chr2:70370800-70370895	1
IFIH1	chr2:162852065-162852617	1
ZNF295-AS1	chr21:43517972-43518467	1
RAB27A	chr15:55510220-55510600	1
RPL8	chr8:145983137-145983374	1
TBC1D2	chr9:100972800-100973279	1
RBM39	chr20:34474471-34475000	1
CUX1	chr7:101331800-101332167	1
KLC2	chr11:65989666-65990000	1
ATG12	chr5:114641800-114642066	1
SNRPB	chr20:2089718-2090000	1
SELENOO	chr22:50587400-50587969	1
BOLA3	chr2:74159400-74159678	1
COMMD3-BMI1	chr10:22293000-22293025	1
MED26	chr19:16692164-16693145	1
PKD2L1	chr10:102193075-102193600	1
OVOL1	chr11:65581610-65582280	1
LINC00880	chr3:156807600-156807975	1
WRAP53	chr17:7518600-7518892	1
CPE	chr4:166380833-166381811	1
LINC00638	chr14:105235000-105235600	1
NSUN7	chr4:41217000-41217057	1
ADNP	chr20:49415312-49415657	1
UBE2V1	chr20:47964057-47964400	1
RFFL	chr17:33325240-33325600	1
AFTPH	chr2:65100554-65100600	1
ADPGK	chr15:73557231-73557477	1
WNT4	chr1:22602131-22602677	1
FRMD7	chrX:131353351-131353678	1
HSD11B1	chr1:209800897-209801448	1
DNM1L	chr12:32520600-32520921	1
NFKBIA	chr14:35683038-35683514	1
RSPO3	chr6:126354800-126355153	1
ZNF326	chr1:89450699-89451077	1
TSPAN4	chr11:1050800-1051200	1
TOLLIP	chr11:1409212-1409512	1
FZD1	chr7:90713600-90713800	1
DERL1	chr8:123795400-123795429	1
TRAPPC3	chr1:36653400-36654200	1
LY6D	chr8:144137351-144137400	1
DDR1	chr6:30796187-30796708	1
GSE1	chr16:85592000-85592268	1
ZNF37A	chr10:43047465-43047600	1
ARMC5	chr16:31888749-31889117	1
ZNF703	chr8:37494875-37495000	1
STX16	chr20:57124836-57126180	1
C6orf47	chr6:31804800-31804979	1
CASQ2	chr1:115682000-115682007	1
HLA-C	chr6:31171063-31171800	1
C11orf65	chr11:108211195-108212243	1
CCDC92	chr12:124199000-124199154	1
RSF1	chr11:77706400-77706403	1
CX3CR1	chr3:39230847-39231687	1
KLF10	chr8:103820778-103820987	1
JDP2	chr14:75777081-75777909	1
POU2F1	chr1:167026000-167026200	1
ERRFI1	chr1:8214828-8215098	1
KISS1	chr1:203830399-203830400	1
PSEN1	chr14:73928932-73929222	1
CNNM2	chr10:105001038-105001767	1
TMEM269	chr1:43388800-43388932	1
COMMD6	chr13:75939940-75940000	1
DENND6B	chr22:50715000-50715037	1
FZD4	chr11:86748197-86748200	1
WNK1	chr12:685600-685689	1
RRNAD1	chr1:156659271-156659774	1
LINC00284	chr13:44620000-44620031	1
TBX6	chr16:30428648-30428800	1
IL18R1	chr2:102637069-102637459	1
SPTBN4	chr19:41104491-41104600	1
VPS13C	chr15:62598592-62599442	1
FMNL2	chr2:153488400-153488800	1
VNN2	chr6:132991200-132991210	1
KRT85	chr12:53273250-53273400	1
SLC45A1	chr1:8320000-8320059	1
TTC33	chr5:40836000-40836214	1
ATG16L1	chr2:234352180-234352200	1
IRAK4	chr12:44278543-44278800	1
PTH1R	chr3:47365200-47365563	1
ATP6V0E2	chr7:149666200-149666600	1
CTTNBP2NL	chr1:113008560-113008600	1
RRS1-AS1	chr8:66977600-66977800	1
MT2A	chr16:56715855-56716000	1
TBC1D9	chr4:141588002-141588880	1
ROR1	chr1:64157800-64157902	1
ESPN	chr1:17027063-17027371	1
HSD17B14	chr19:49298402-49298800	1
PSMB10	chr16:67850800-67851000	1
PAM16	chr16:4458988-4459991	1
ZBTB20-AS4	chr3:115539200-115539360	1
KIF3C	chr2:26367828-26368286	1
MAP2K3	chr17:21415200-21415523	1
RNF212B	chr14:23591000-23591273	1
NME1	chr17:48933382-48933595	1
GAD1	chr2:171093956-171094533	1
BMP5	chr6:55308647-55308864	1
BHLHE41	chr12:26349200-26349286	1
HEATR3	chr16:50244491-50244983	1
KAZN	chr1:15354123-15354360	1
C20orf197	chr20:60471200-60471979	1
MAP7D1	chr1:36653400-36654200	1
APRT	chr16:89282648-89282800	1
SELENOT	chr3:150420996-150421200	1
SNAP91	chr6:84568753-84569000	1
TDP2	chr6:24583690-24584902	1
P3H3	chr12:6863000-6863322	1
LINC01489	chr12:14783040-14783426	1
CASC11	chr8:129210000-129210174	1
SLC35F4	chr14:57954600-57954777	1
IFI27L2	chr14:94952248-94953200	1
TRIB2	chr2:11970000-11970636	1
KMT2C	chr7:152374859-152375000	1
GLIPR1L1	chr12:75782904-75783000	1
GGT5	chr22:24585642-24586000	1
C10orf142	chr10:45359600-45360000	1
CFD	chr19:920109-920533	1
ARID1A	chr1:27097831-27098858	1
CAPZB	chr1:19977657-19977971	1
CENPM	chr22:42093050-42093636	1
LINC01521	chr22:31793600-31793888	1
YPEL3	chr16:30428648-30428800	1
DPYSL3	chr5:146934000-146934181	1
NHLRC1	chr6:17845732-17846325	1
SMIM29	chr6:34382686-34383200	1
GPC1	chr2:241172277-241172600	1
BTG3	chr21:19032857-19034224	1
LINC00592	chr12:52601789-52601989	1
WDR66	chr12:122462000-122462158	1
VDAC2	chr10:76870740-76870800	1
VGLL4	chr3:11421000-11421096	1
TMA7	chr3:48310000-48310600	1
ZNF251	chr8:146018600-146018810	1
ZNF280D	chr15:57425360-57425600	1
[truncated: 30 more rows]
