# Supplementary material for: Pancreatic islet chromatin accessibility and conformation reveals distal enhancer networks of type 2 diabetes risk
Source: Nat Commun. 2019 May 7;10:2078. doi: 10.1038/s41467-019-09975-4 (PMC6505525; doi:10.1038/s41467-019-09975-4)
Supplement: Supplementary file 9 — Supplementary Data 6 [file 41467_2019_9975_MOESM9_ESM.xlsx]

## Sheet: Sheet1
Supplementary Data 6. Variants used in fine-mapping of 107 known T2D signals
Chr	Pos	Marker	Locus	ln(BF)	PPA	Study
1	39550608	rs260971	MACF1	-2.35757	4.66778e-06	GoT2D
1	39550621	rs7546735	MACF1	-0.754038	2.32014e-05	GoT2D
1	39551488	rs72634501	MACF1	2.97112	0.000962347	GoT2D
1	39552963	rs72634502	MACF1	5.02305	0.00748983	GoT2D
1	39554034	rs147860177	MACF1	5.50073	0.0120761	GoT2D
1	39557688	rs4660401	MACF1	-2.22991	5.30335e-06	GoT2D
1	39560250	rs112646560	MACF1	4.52428	0.00454839	GoT2D
1	39561884	rs72637903	MACF1	4.56026	0.00471503	GoT2D
1	39562627	rs112566467	MACF1	4.18034	0.00322469	GoT2D
1	39562795	rs2484127	MACF1	-0.502444	2.98388e-05	GoT2D
1	39564930	rs113603865	MACF1	4.21522	0.00333916	GoT2D
1	39567568	rs365731	MACF1	-0.446148	3.15668e-05	GoT2D
1	39568249	rs6667815	MACF1	-1.63201	9.64309e-06	GoT2D
1	39569571	rs2282231	MACF1	4.28527	0.00358144	GoT2D
1	39571211	rs13374459	MACF1	3.67182	0.00193929	GoT2D
1	39571992	rs72660086	MACF1	3.43398	0.0015288	GoT2D
1	39573219	rs7555014	MACF1	-0.924191	1.95713e-05	GoT2D
1	39575982	rs2036465	MACF1	3.90463	0.00244765	GoT2D
1	39576621	rs67637163	MACF1	3.78141	0.0021639	GoT2D
1	39577305	rs6691610	MACF1	-0.160838	4.19893e-05	GoT2D
1	39578167	rs12407679	MACF1	0.442543	7.67686e-05	GoT2D
1	39578352	1:39578352:D	MACF1	3.91645	0.00247674	GoT2D
1	39578532	rs4660165	MACF1	3.91645	0.00247674	GoT2D
1	39578986	rs4660416	MACF1	3.78141	0.0021639	GoT2D
1	39579804	rs12137496	MACF1	-2.16761	5.64428e-06	GoT2D
1	39581931	rs7550056	MACF1	-0.110048	4.4177e-05	GoT2D
1	39582767	rs11205653	MACF1	0.246991	6.3133e-05	GoT2D
1	39583200	rs34222896	MACF1	-2.30287	4.9302e-06	GoT2D
1	39583686	rs11580989	MACF1	-2.14995	5.74485e-06	GoT2D
1	39587278	rs6684217	MACF1	0.612801	9.10177e-05	GoT2D
1	39587388	rs112205225	MACF1	5.20518	0.00898606	GoT2D
1	39588967	rs7555609	MACF1	0.820984	0.000112083	GoT2D
1	39590409	rs1472662	MACF1	4.65062	0.00516095	GoT2D
1	39591779	rs4660443	MACF1	4.50632	0.00446745	GoT2D
1	39594102	rs10788925	MACF1	1.86074	0.000317028	GoT2D
1	39596137	rs967530	MACF1	0.542331	8.48245e-05	GoT2D
1	39602755	rs67916282	MACF1	5.14877	0.0084932	GoT2D
1	39603214	rs2134472	MACF1	1.21849	0.000166791	GoT2D
1	39605091	rs7522362	MACF1	0.503217	8.15707e-05	GoT2D
1	39609298	rs56809193	MACF1	2.60332	0.00066619	GoT2D
1	39609784	rs12043260	MACF1	0.281544	6.53526e-05	GoT2D
1	39612240	rs4660475	MACF1	5.14877	0.0084932	GoT2D
1	39612493	rs590214	MACF1	1.60394	0.00024523	GoT2D
1	39612557	rs66848709	MACF1	5.16755	0.0086542	GoT2D
1	39613812	rs6600289	MACF1	1.2827	0.000177852	GoT2D
1	39615407	1:39615407:D	MACF1	0.503217	8.15707e-05	GoT2D
1	39616282	rs67452844	MACF1	2.30083	0.000492298	GoT2D
1	39616690	rs67062906	MACF1	4.81476	0.00608156	GoT2D
1	39617080	rs6679564	MACF1	0.891656	0.00012029	GoT2D
1	39618556	rs67408364	MACF1	3.93877	0.00253265	GoT2D
1	39620957	rs11205695	MACF1	1.18946	0.000162019	GoT2D
1	39621552	rs11205696	MACF1	0.181649	5.91397e-05	GoT2D
1	39622588	rs67758468	MACF1	2.49041	0.000595063	GoT2D
1	39622823	rs6600290	MACF1	0.346222	6.97191e-05	GoT2D
1	39623307	rs10888682	MACF1	0.568983	8.71155e-05	GoT2D
1	39623669	rs10888683	MACF1	0.863655	0.000116969	GoT2D
1	39624380	rs11205698	MACF1	0.463088	7.83621e-05	GoT2D
1	39626338	rs12145367	MACF1	-2.41261	4.41778e-06	GoT2D
1	39626642	rs6703800	MACF1	0.83638	0.000113822	GoT2D
1	39628411	rs12117785	MACF1	0.738677	0.000103227	GoT2D
1	39628880	rs143026914	MACF1	0.52935	8.37304e-05	GoT2D
1	39629062	rs66531516	MACF1	4.58713	0.00484343	GoT2D
1	39631297	rs661316	MACF1	1.2983	0.000180648	GoT2D
1	39634126	rs71642677	MACF1	-2.42405	4.36754e-06	GoT2D
1	39636901	rs6660622	MACF1	1.51546	0.000224464	GoT2D
1	39637305	rs10888688	MACF1	1.39509	0.000199008	GoT2D
1	39639653	rs1537817	MACF1	4.91408	0.00671659	GoT2D
1	39639744	rs1126313	MACF1	5.09899	0.00808078	GoT2D
1	39643382	rs16825887	MACF1	5.11761	0.00823265	GoT2D
1	39643464	rs7554301	MACF1	1.36537	0.00019318	GoT2D
1	39643712	rs2455648	MACF1	1.56762	0.000236482	GoT2D
1	39646787	rs112672438	MACF1	5.15492	0.00854559	GoT2D
1	39647038	rs1537818	MACF1	0.476221	7.9398e-05	GoT2D
1	39647620	rs112824904	MACF1	5.17962	0.00875932	GoT2D
1	39648080	1:39648080:D	MACF1	0.476221	7.9398e-05	GoT2D
1	39649198	rs16825921	MACF1	5.15492	0.00854559	GoT2D
1	39652764	rs7538300	MACF1	0.675027	9.68613e-05	GoT2D
1	39653649	1:39653649:D	MACF1	1.26558	0.000174833	GoT2D
1	39653994	rs2484133	MACF1	1.52446	0.000226493	GoT2D
1	39654372	rs57214150	MACF1	5.19232	0.00887126	GoT2D
1	39656401	rs11205739	MACF1	0.513847	8.24424e-05	GoT2D
1	39660847	rs3931300	MACF1	1.26558	0.000174833	GoT2D
1	39662508	rs16825939	MACF1	5.02475	0.00750257	GoT2D
1	39662602	rs115236337	MACF1	4.21457	0.00333698	GoT2D
1	39662618	rs16825942	MACF1	5.11761	0.00823265	GoT2D
1	39664485	1:39664485:D	MACF1	0.675027	9.68613e-05	GoT2D
1	39664682	rs12737392	MACF1	0.488867	8.04085e-05	GoT2D
1	39665261	rs12134412	MACF1	-2.42808	4.34999e-06	GoT2D
1	39668015	rs67020650	MACF1	5.15492	0.00854559	GoT2D
1	39668682	rs72637904	MACF1	2.66456	0.00070826	GoT2D
1	39669537	rs72661925	MACF1	5.22981	0.0092102	GoT2D
1	39671492	rs12023553	MACF1	1.29455	0.000179973	GoT2D
1	39672545	rs17491275	MACF1	2.69063	0.000726972	GoT2D
1	39674588	rs16866216	MACF1	1.22233	0.000167434	GoT2D
1	39675322	rs72661927	MACF1	5.34286	0.0103125	GoT2D
1	39675340	rs114006305	MACF1	4.51097	0.00448828	GoT2D
1	39678990	rs4660543	MACF1	5.34286	0.0103125	GoT2D
1	39679402	rs4660546	MACF1	5.22981	0.0092102	GoT2D
1	39683175	rs6692769	MACF1	0.346222	6.97191e-05	GoT2D
1	39683298	rs72637905	MACF1	5.2674	0.00956298	GoT2D
1	39686210	rs112139327	MACF1	5.28623	0.00974475	GoT2D
1	39688075	rs2036463	MACF1	5.22981	0.0092102	GoT2D
1	39688242	rs2036464	MACF1	5.28623	0.00974475	GoT2D
1	39688459	rs4660550	MACF1	1.42493	0.000205036	GoT2D
1	39688552	rs905381	MACF1	5.2674	0.00956298	GoT2D
1	39694518	rs111701080	MACF1	5.2674	0.00956298	GoT2D
1	39695155	rs10788933	MACF1	1.39685	0.000199358	GoT2D
1	39695298	rs72661935	MACF1	0.820437	0.000112021	GoT2D
1	39698705	1:39698705:D	MACF1	0.842011	0.000114464	GoT2D
1	39699114	rs11205802	MACF1	0.842011	0.000114464	GoT2D
1	39699244	rs10888715	MACF1	0.842011	0.000114464	GoT2D
1	39703847	rs16837533	MACF1	2.74653	0.000768766	GoT2D
1	39705458	rs950805	MACF1	1.50004	0.000221028	GoT2D
1	39705874	rs12120111	MACF1	-2.41091	4.42532e-06	GoT2D
1	39708302	rs72637906	MACF1	5.17361	0.00870681	GoT2D
1	39708703	rs67886352	MACF1	5.17361	0.00870681	GoT2D
1	39710459	rs60323161	MACF1	5.21106	0.00903904	GoT2D
1	39711930	rs66727439	MACF1	5.21106	0.00903904	GoT2D
1	39711950	1:39711950:D	MACF1	1.51514	0.000224393	GoT2D
1	39713113	rs7553009	MACF1	1.50004	0.000221028	GoT2D
1	39713648	rs111254532	MACF1	5.22981	0.0092102	GoT2D
1	39713860	rs16826000	MACF1	5.22981	0.0092102	GoT2D
1	39714238	rs11205823	MACF1	2.26523	0.000475082	GoT2D
1	39716844	1:39716844:D	MACF1	5.30508	0.0099302	GoT2D
1	39716902	rs16826009	MACF1	5.30508	0.0099302	GoT2D
1	39717256	rs10493087	MACF1	1.51514	0.000224393	GoT2D
1	39719346	rs11205828	MACF1	1.43306	0.000206708	GoT2D
1	39719519	rs16826012	MACF1	2.95896	0.000950716	GoT2D
1	39719812	rs66880209	MACF1	2.97328	0.000964427	GoT2D
1	39722214	rs4660208	MACF1	5.39969	0.0109156	GoT2D
1	39723075	rs2265408	MACF1	1.9719	0.000354303	GoT2D
1	39726182	rs2246257	MACF1	1.72788	0.000277588	GoT2D
1	39728647	rs72661940	MACF1	4.49059	0.00439771	GoT2D
1	39729607	rs1974240	MACF1	1.37379	0.000194814	GoT2D
1	39730172	rs1889830	MACF1	1.55321	0.000233098	GoT2D
1	39731550	rs4660214	MACF1	5.2674	0.00956298	GoT2D
1	39733499	rs6699928	MACF1	1.41	0.000201996	GoT2D
1	39733733	rs11205839	MACF1	1.40173	0.000200333	GoT2D
1	39736334	rs4660603	MACF1	3.00251	0.000993034	GoT2D
1	39736463	1:39736463:D	MACF1	3.00251	0.000993034	GoT2D
1	39741520	rs7414381	MACF1	1.21849	0.000166791	GoT2D
1	39742869	rs3116387	MACF1	1.41	0.000201996	GoT2D
1	39744618	rs1537815	MACF1	1.51514	0.000224393	GoT2D
1	39745608	rs1984142	MACF1	1.38021	0.000196069	GoT2D
1	39748271	rs3818806	MACF1	4.98777	0.00723018	GoT2D
1	39748539	rs2484751	MACF1	1.49582	0.000220099	GoT2D
1	39748662	rs41270799	MACF1	5.00625	0.00736503	GoT2D
1	39748921	rs2275188	MACF1	1.2827	0.000177852	GoT2D
1	39756317	rs1984143	MACF1	1.29156	0.000179436	GoT2D
1	39757799	rs16826036	MACF1	4.96227	0.00704815	GoT2D
1	39758634	rs16826038	MACF1	4.79643	0.00597109	GoT2D
1	39758955	rs2484749	MACF1	1.35999	0.000192144	GoT2D
1	39758993	rs6688708	MACF1	1.27689	0.000176822	GoT2D
1	39762203	rs111797516	MACF1	4.96227	0.00704815	GoT2D
1	39762402	1:39762402:D	MACF1	3.4228	0.00151179	GoT2D
1	39762889	rs61782157	MACF1	4.6325	0.00506827	GoT2D
1	39763242	rs2275187	MACF1	1.03187	0.000138397	GoT2D
1	39766041	rs41270803	MACF1	4.94375	0.00691882	GoT2D
1	39766055	rs2275186	MACF1	1.20926	0.000165258	GoT2D
1	39766649	rs12025847	MACF1	1.05026	0.000140966	GoT2D
1	39769000	rs61783376	MACF1	4.73151	0.00559574	GoT2D
1	39770227	rs4660636	MACF1	4.92525	0.00679202	GoT2D
1	39770278	rs4660637	MACF1	4.8515	0.00630912	GoT2D
1	39772070	rs11205884	MACF1	1.19466	0.000162863	GoT2D
1	39772305	rs11205885	MACF1	1.25664	0.000173278	GoT2D
1	39777159	rs61783378	MACF1	4.40875	0.00405213	GoT2D
1	39779802	rs3116398	MACF1	1.10307	0.000148609	GoT2D
1	39784888	rs72661956	MACF1	2.91666	0.000911334	GoT2D
1	39791876	rs16826068	MACF1	3.05944	0.00105121	GoT2D
1	39797055	rs16826069	MACF1	5.93578	0.018658	GoT2D
1	39801815	rs41270807	MACF1	5.05522	0.00773474	GoT2D
1	39803567	rs3121889	MACF1	1.0036	0.000134538	GoT2D
1	39807018	rs61783383	MACF1	1.14613	0.000155149	GoT2D
1	39807458	rs4660669	MACF1	1.3318	0.000186803	GoT2D
1	39809284	rs6704246	MACF1	1.59112	0.000242105	GoT2D
1	39811205	rs111623477	MACF1	2.95929	0.000951025	GoT2D
1	39812434	rs2490943	MACF1	1.45489	0.00021127	GoT2D
1	39812518	rs16826087	MACF1	4.96931	0.00709797	GoT2D
1	39814960	rs3754346	MACF1	5.06182	0.00778595	GoT2D
1	39815143	rs16826093	MACF1	5.06182	0.00778595	GoT2D
1	39815344	rs41270811	MACF1	5.06182	0.00778595	GoT2D
1	39816941	rs61779274	MACF1	4.95088	0.00696833	GoT2D
1	39817538	rs3118016	MACF1	-2.42351	4.36989e-06	GoT2D
1	39818052	rs17264671	MACF1	5.05522	0.00773474	GoT2D
1	39819503	rs4660690	MACF1	4.95088	0.00696833	GoT2D
1	39820138	rs593667	MACF1	1.25324	0.000172688	GoT2D
1	39820310	rs61779275	MACF1	5.01797	0.0074519	GoT2D
1	39820926	rs597311	MACF1	1.20926	0.000165258	GoT2D
1	39820963	rs597708	MACF1	1.23855	0.00017017	GoT2D
1	39821681	rs636083	MACF1	1.16554	0.00015819	GoT2D
1	39821737	rs636156	MACF1	1.13655	0.000153669	GoT2D
1	39824718	rs2256614	MACF1	1.22389	0.000167694	GoT2D
1	39825438	rs61779276	MACF1	4.98081	0.00718007	GoT2D
1	39825724	rs190512928	MACF1	3.81003	0.00222671	GoT2D
1	39826005	rs596062	MACF1	1.16554	0.00015819	GoT2D
1	39831768	rs72661961	MACF1	5.19232	0.00887126	GoT2D
1	39832407	rs598415	MACF1	1.32712	0.00018593	GoT2D
1	39833460	1:39833460:D	MACF1	4.06244	0.00286605	GoT2D
1	39833473	rs613511	MACF1	0.0966359	5.43198e-05	GoT2D
1	39833503	rs629093	MACF1	1.31228	0.000183192	GoT2D
1	39833535	rs61779277	MACF1	5.09899	0.00808078	GoT2D
1	39834617	rs61779278	MACF1	5.13625	0.00838757	GoT2D
1	39835540	rs582883	MACF1	1.46991	0.000214468	GoT2D
1	39835817	rs2296172	MACF1	5.01797	0.0074519	GoT2D
1	39837102	rs61779279	MACF1	5.22403	0.00915706	GoT2D
1	39837344	rs2490945	MACF1	1.44522	0.000209237	GoT2D
1	39837627	rs2490946	MACF1	1.41674	0.000203363	GoT2D
1	39839743	rs192673142	MACF1	4.35028	0.00382201	GoT2D
1	39840304	rs61779282	MACF1	3.07383	0.00106644	GoT2D
1	39840768	rs61779283	MACF1	4.92525	0.00679202	GoT2D
1	39842443	rs621807	MACF1	1.48819	0.000218424	GoT2D
1	39842690	rs76111861	MACF1	5.13001	0.00833538	GoT2D
1	39843958	rs663449	MACF1	1.18009	0.000160507	GoT2D
1	39846267	rs1180383	MACF1	1.19466	0.000162863	GoT2D
1	39846489	rs1184716	MACF1	1.12209	0.000151464	GoT2D
1	39846590	rs72661965	MACF1	5.13001	0.00833538	GoT2D
1	39848347	rs6668369	MACF1	5.13625	0.00838757	GoT2D
1	39852142	rs635943	MACF1	1.18946	0.000162019	GoT2D
1	39855177	rs61779284	MACF1	5.11761	0.00823265	GoT2D
1	39857192	rs3768299	MACF1	4.91408	0.00671659	GoT2D
1	39858794	rs586057	MACF1	1.20396	0.000164385	GoT2D
1	39858947	rs624971	MACF1	0.947395	0.000127186	GoT2D
1	39859478	1:39859478:D	MACF1	1.12209	0.000151464	GoT2D
1	39863215	rs4660732	MACF1	4.66877	0.00525544	GoT2D
1	39867055	rs61779285	MACF1	4.91408	0.00671659	GoT2D
1	39867745	1:39867745:D	MACF1	4.92525	0.00679202	GoT2D
1	39868621	1:39868621:D	MACF1	4.91408	0.00671659	GoT2D
1	39869511	1:39869511:D	MACF1	0.86396	0.000117005	GoT2D
1	39870793	rs3768301	MACF1	4.85907	0.00635704	GoT2D
1	39874539	rs113214136	MACF1	4.91408	0.00671659	GoT2D
1	39879366	rs604316	MACF1	1.08877	0.0001465	GoT2D
1	39880319	rs3768302	MACF1	4.68693	0.00535179	GoT2D
1	39881040	rs1180375	MACF1	1.08877	0.0001465	GoT2D
1	39881468	rs17343193	MACF1	4.69527	0.0053966	GoT2D
1	39883020	1:39883020:D	MACF1	4.68693	0.00535179	GoT2D
1	39884433	rs1180376	MACF1	1.0036	0.000134538	GoT2D
1	39885763	rs61779300	MACF1	4.75984	0.00575654	GoT2D
1	39885977	rs2171979	MACF1	-2.25442	5.17495e-06	GoT2D
1	39886773	rs1617212	MACF1	0.979164	0.000131291	GoT2D
1	39889677	rs663892	MACF1	1.03598	0.000138967	GoT2D
1	39892774	rs1180384	MACF1	1.09327	0.000147161	GoT2D
1	39893093	rs625384	MACF1	0.979164	0.000131291	GoT2D
1	39895460	rs683135	MACF1	1.05026	0.000140966	GoT2D
1	39903129	rs596705	MACF1	0.86396	0.000117005	GoT2D
1	39904612	rs1180372	MACF1	0.822633	0.000112268	GoT2D
1	39905588	rs2018212	MACF1	4.66877	0.00525544	GoT2D
1	39905873	rs4660751	MACF1	4.66877	0.00525544	GoT2D
1	39908506	rs587404	MACF1	1.10307	0.000148609	GoT2D
1	39908726	rs588326	MACF1	0.950929	0.000127636	GoT2D
1	39909555	rs72661980	MACF1	1.0304	0.000138193	GoT2D
1	39911001	rs1775656	MACF1	1.01772	0.000136452	GoT2D
1	39911998	1:39911998:D	MACF1	1.01772	0.000136452	GoT2D
1	39913351	rs2296173	MACF1	4.92525	0.00679202	GoT2D
1	39914090	rs3118014	MACF1	4.90678	0.0066677	GoT2D
1	39914363	rs668556	MACF1	0.572246	8.74003e-05	GoT2D
1	39915035	rs1180379	MACF1	-2.33525	4.77312e-06	GoT2D
1	39915209	rs1985076	MACF1	4.81476	0.00608156	GoT2D
1	39916310	rs1180378	MACF1	0.645505	9.40436e-05	GoT2D
1	39916435	rs1180377	MACF1	-2.38246	4.55304e-06	GoT2D
1	39919234	rs687848	MACF1	0.471125	7.89945e-05	GoT2D
1	39921811	rs61779305	MACF1	2.74817	0.000770024	GoT2D
1	39922426	rs61779306	MACF1	4.71338	0.0054952	GoT2D
1	39922884	rs599892	MACF1	0.947395	0.000127186	GoT2D
1	39923732	rs41270821	MACF1	4.69527	0.0053966	GoT2D
1	39924398	rs2296175	MACF1	4.18034	0.00322469	GoT2D
1	39926824	rs4660762	MACF1	-2.2283	5.3119e-06	GoT2D
1	39928984	rs7540050	MACF1	0.933417	0.00012542	GoT2D
1	39929240	rs7554206	MACF1	0.795227	0.000109233	GoT2D
1	39932994	rs3954096	MACF1	-2.13897	5.80828e-06	GoT2D
1	39934776	rs6698791	MACF1	0.659935	9.54104e-05	GoT2D
1	39936799	1:39936799:D	MACF1	4.16293	0.00316904	GoT2D
1	39937696	rs10888788	MACF1	0.593375	8.92666e-05	GoT2D
1	39938257	rs61779308	MACF1	4.14555	0.00311443	GoT2D
1	39940223	rs4617393	MACF1	0.398041	7.34272e-05	GoT2D
1	39940499	rs61779309	MACF1	4.16293	0.00316904	GoT2D
1	39942297	rs61779310	MACF1	1.79064	0.000295567	GoT2D
1	39944180	rs6665948	MACF1	0.160356	5.78937e-05	GoT2D
1	39944249	rs61779313	MACF1	2.20865	0.000448948	GoT2D
1	39944768	rs722357	MACF1	0.199265	6.01907e-05	GoT2D
1	39945297	rs2275767	MACF1	0.199265	6.01907e-05	GoT2D
1	39948224	rs12138051	MACF1	0.0833954	5.36053e-05	GoT2D
1	39948339	rs61779314	MACF1	0.734152	0.000102761	GoT2D
1	39948741	rs6691194	MACF1	0.0706794	5.2928e-05	GoT2D
1	39950080	rs1775654	MACF1	0.0224945	5.04381e-05	GoT2D
1	39953467	rs61779328	MACF1	1.1495	0.000155672	GoT2D
1	39957169	rs7533743	MACF1	-0.0826621	4.54036e-05	GoT2D
1	39957301	rs7555699	MACF1	0.344873	6.96251e-05	GoT2D
1	39958080	rs10888798	MACF1	0.519852	8.29389e-05	GoT2D
1	39959085	rs1809697	MACF1	0.085328	5.3709e-05	GoT2D
1	39963873	rs2004330	MACF1	0.288189	6.57883e-05	GoT2D
1	39964912	rs60069508	MACF1	2.90595	0.000901631	GoT2D
1	39964974	rs11206189	MACF1	0.318114	6.77867e-05	GoT2D
1	39967223	rs61779330	MACF1	3.11943	0.00111619	GoT2D
1	39967280	rs72662001	MACF1	3.11943	0.00111619	GoT2D
1	39967683	rs12402990	MACF1	0.492546	8.07049e-05	GoT2D
1	39969059	rs72663503	MACF1	3.10289	0.00109788	GoT2D
1	39970928	rs61779331	MACF1	2.82552	0.000831954	GoT2D
1	39975408	rs879037	MACF1	2.42172	0.000555555	GoT2D
1	39976059	1:39976059:D	MACF1	3.25617	0.00127976	GoT2D
1	39983274	rs139622852	MACF1	0.0979943	5.43936e-05	GoT2D
1	39988318	1:39988318:D	MACF1	1.70313	0.000270801	GoT2D
1	39989327	rs1727098	MACF1	1.70313	0.000270801	GoT2D
1	39989926	rs710913	MACF1	0.623132	9.19629e-05	GoT2D
1	39991588	rs3738676	MACF1	1.92794	0.000339064	GoT2D
1	39991730	1:39991730:D	MACF1	1.70313	0.000270801	GoT2D
1	39992808	rs1180341	MACF1	1.78926	0.000295159	GoT2D
1	39992878	rs1180342	MACF1	0.721515	0.00010147	GoT2D
1	39993432	rs1180343	MACF1	0.38579	7.25331e-05	GoT2D
1	39994545	rs755247	MACF1	1.68601	0.000266204	GoT2D
1	39995074	rs755249	MACF1	3.25617	0.00127976	GoT2D
1	39996716	rs1180347	MACF1	1.50805	0.000222805	GoT2D
1	39998523	rs4660823	MACF1	1.2091	0.000165233	GoT2D
1	40000354	rs12141058	MACF1	1.48496	0.00021772	GoT2D
1	40000499	rs116438551	MACF1	4.22622	0.0033761	GoT2D
1	40001060	rs12035330	MACF1	1.20204	0.00016407	GoT2D
1	40001276	rs1180348	MACF1	1.50716	0.000222608	GoT2D
1	40002356	rs111564351	MACF1	2.63921	0.000690533	GoT2D
1	40003410	rs72663520	MACF1	2.60254	0.000665667	GoT2D
1	40005903	rs72663521	MACF1	1.33106	0.000186664	GoT2D
1	40006052	rs1180349	MACF1	2.30925	0.000496458	GoT2D
1	40007277	rs1180351	MACF1	2.11104	0.000407196	GoT2D
1	40007829	rs1180352	MACF1	2.21864	0.000453452	GoT2D
1	40009829	rs1180329	MACF1	1.9695	0.000353455	GoT2D
1	40010235	rs61779359	MACF1	3.10378	0.00109886	GoT2D
1	40011690	rs41270829	MACF1	1.34357	0.000189014	GoT2D
1	40012184	rs1180331	MACF1	1.17633	0.000159906	GoT2D
1	40012230	rs61781362	MACF1	3.10378	0.00109886	GoT2D
1	40012433	rs61781363	MACF1	3.13707	0.00113606	GoT2D
1	40012882	rs1185303	MACF1	3.47483	0.00159254	GoT2D
1	40018509	rs4660808	MACF1	3.0375	0.00102839	GoT2D
1	40019591	rs61781364	MACF1	2.97162	0.000962823	GoT2D
1	40020504	rs1180333	MACF1	2.70642	0.000738538	GoT2D
1	40021416	rs111452793	MACF1	-0.570977	2.78623e-05	GoT2D
1	40021644	rs1180334	MACF1	2.2729	0.000478737	GoT2D
1	40022482	rs76207570	MACF1	2.89014	0.000887482	GoT2D
1	40022777	rs17264866	MACF1	2.11875	0.000410347	GoT2D
1	40023047	rs72637908	MACF1	1.34918	0.000190078	GoT2D
1	40025197	1:40025197:D	MACF1	3.10378	0.00109886	GoT2D
1	40028180	rs4660293	MACF1	2.69479	0.000729999	GoT2D
1	40032239	rs3768320	MACF1	2.79684	0.000808428	GoT2D
1	40033905	rs58302493	MACF1	4.90788	0.00667503	GoT2D
1	40035686	rs17513135	MACF1	2.9553	0.000947236	GoT2D
1	40035928	rs3768321	MACF1	7.18546	0.0651024	GoT2D
1	40036847	rs2293476	MACF1	2.34901	0.000516597	GoT2D
1	40037354	rs41264487	MACF1	1.04014	0.000139546	GoT2D
1	40037902	rs2242500	MACF1	1.58737	0.000241199	GoT2D
1	40038571	rs2068663	MACF1	2.93883	0.000931767	GoT2D
1	40038597	rs2068473	MACF1	2.29106	0.000487509	GoT2D
1	40038936	rs16826349	MACF1	1.53908	0.000229828	GoT2D
1	40039707	rs12028034	MACF1	1.75043	0.000283917	GoT2D
1	40041371	1:40041371:D	MACF1	2.69479	0.000729999	GoT2D
1	40043752	rs61781368	MACF1	0.977636	0.000131091	GoT2D
1	40043772	rs12064914	MACF1	2.79337	0.000805628	GoT2D
1	40044713	rs7520271	MACF1	2.51026	0.000606988	GoT2D
1	40045300	rs61781370	MACF1	2.72936	0.000755675	GoT2D
1	40045468	rs12740105	MACF1	2.54564	0.00062885	GoT2D
1	40046093	rs111768751	MACF1	2.49288	0.000596532	GoT2D
1	40046897	rs12037073	MACF1	2.65255	0.000699802	GoT2D
1	40046995	rs67563067	MACF1	1.83016	0.000307482	GoT2D
1	40048009	rs11206374	MACF1	2.84164	0.00084547	GoT2D
1	40049104	rs11206377	MACF1	1.9695	0.000353455	GoT2D
1	40049184	rs11206378	MACF1	1.18992	0.000162094	GoT2D
1	40049511	rs4660846	MACF1	2.36697	0.00052596	GoT2D
1	40050058	rs181412884	MACF1	4.33554	0.00376609	GoT2D
1	40050503	rs7539261	MACF1	1.28774	0.000178751	GoT2D
1	40050568	rs7539279	MACF1	2.3845	0.000535261	GoT2D
1	40051616	rs2243761	MACF1	1.98708	0.000359721	GoT2D
1	40052108	rs61781371	MACF1	2.80943	0.000818675	GoT2D
1	40052809	rs9729677	MACF1	2.31788	0.000500763	GoT2D
1	40052966	rs11206386	MACF1	1.83016	0.000307482	GoT2D
1	40052998	rs11206387	MACF1	2.21455	0.000451601	GoT2D
1	40053061	rs11206388	MACF1	1.9695	0.000353455	GoT2D
1	40053093	rs61781373	MACF1	0.859977	0.000116539	GoT2D
1	40053641	rs2695324	MACF1	2.11234	0.000407724	GoT2D
1	40054499	rs11206390	MACF1	1.43672	0.000207466	GoT2D
1	40055568	rs76518357	MACF1	4.33554	0.00376609	GoT2D
1	40056700	rs2695319	MACF1	1.43672	0.000207466	GoT2D
1	40057543	rs113825410	MACF1	2.9878	0.000978534	GoT2D
1	40059778	rs2746056	MACF1	0.237546	6.25395e-05	GoT2D
1	40060025	rs76841360	MACF1	2.97133	0.000962546	GoT2D
1	40060473	rs4660303	MACF1	2.97133	0.000962546	GoT2D
1	40064661	rs2746050	MACF1	1.32009	0.000184629	GoT2D
1	40064961	rs12037222	MACF1	3.06988	0.00106224	GoT2D
1	40065616	rs74504886	MACF1	2.33305	0.000508417	GoT2D
1	40066622	rs2310799	MACF1	0.470248	7.89252e-05	GoT2D
1	40069939	rs3916164	MACF1	2.65648	0.000702565	GoT2D
1	40070788	rs6672296	MACF1	0.357533	7.05122e-05	GoT2D
1	40071249	rs2695326	MACF1	0.343597	6.95363e-05	GoT2D
1	40073011	rs113879410	MACF1	1.60732	0.000246059	GoT2D
1	40073629	rs2695325	MACF1	-0.0328452	4.77227e-05	GoT2D
1	40075367	rs11206430	MACF1	0.70039	9.93494e-05	GoT2D
1	40075458	rs61781377	MACF1	0.930313	0.000125032	GoT2D
1	40075894	rs61781390	MACF1	2.37836	0.000531981	GoT2D
1	40076780	rs28788506	MACF1	0.814122	0.000111316	GoT2D
1	40077537	rs61781391	MACF1	2.46962	0.000582818	GoT2D
1	40078711	rs11206437	MACF1	0.0193026	5.02774e-05	GoT2D
1	40079114	rs4660311	MACF1	0.799796	0.000109733	GoT2D
1	40079246	rs4660877	MACF1	1.01521	0.00013611	GoT2D
1	40081463	rs1180321	MACF1	0.200453	6.02622e-05	GoT2D
1	40082002	rs1180320	MACF1	0.00621469	4.96236e-05	GoT2D
1	40083641	rs61781392	MACF1	2.00748	0.000367137	GoT2D
1	40084605	rs72663563	MACF1	1.71018	0.000272717	GoT2D
1	40086292	rs6690413	MACF1	0.0193026	5.02774e-05	GoT2D
1	40086357	rs61232586	MACF1	2.03659	0.000377982	GoT2D
1	40087764	rs61781393	MACF1	2.33305	0.000508417	GoT2D
1	40087904	rs112751018	MACF1	-1.15695	1.55072e-05	GoT2D
1	40088043	rs17343290	MACF1	0.7789	0.000107464	GoT2D
1	40089425	rs116401702	MACF1	4.25352	0.00346952	GoT2D
1	40089595	rs12030495	MACF1	-0.00683923	4.89801e-05	GoT2D
1	40089945	rs6587	MACF1	-0.00683923	4.89801e-05	GoT2D
1	40092933	rs78875161	MACF1	4.50631	0.00446739	GoT2D
1	50653043	rs74816897	FAF1	-1.742	0.000275753	GoT2D
1	50753724	rs72688577	FAF1	-0.907135	0.000635473	GoT2D
1	50757696	rs115025123	FAF1	4.68205	0.17	GoT2D
1	50779202	rs114062274	FAF1	-0.569003	0.00089114	GoT2D
1	50806455	rs115910760	FAF1	-1.26675	0.000443526	GoT2D
1	50824281	rs72896925	FAF1	-1.56571	0.000328913	GoT2D
1	50826176	rs6682989	FAF1	-1.44084	0.00037266	GoT2D
1	50826624	rs78068749	FAF1	-1.72979	0.00027914	GoT2D
1	50826924	rs3992625	FAF1	-1.78762	0.000263457	GoT2D
1	50829879	rs145905639	FAF1	-2.20629	0.000173333	GoT2D
1	50830214	rs2653889	FAF1	-1.64896	0.000302639	GoT2D
1	50830896	rs115519621	FAF1	-2.18903	0.000176351	GoT2D
1	50831385	rs113841607	FAF1	-1.66526	0.000297747	GoT2D
1	50832097	1:50832097:D	FAF1	-1.64896	0.000302639	GoT2D
1	50832776	rs150703020	FAF1	-1.13022	0.000508406	GoT2D
1	50833414	rs2653888	FAF1	-2.16553	0.000180544	GoT2D
1	50834471	rs12139515	FAF1	-1.62696	0.000309372	GoT2D
1	50836955	rs12124357	FAF1	-2.11692	0.000189538	GoT2D
1	50837939	rs72896949	FAF1	-1.63249	0.000307666	GoT2D
1	50838990	rs6660621	FAF1	-2.14756	0.000183819	GoT2D
1	50839740	rs2356864	FAF1	-2.40728	0.000141773	GoT2D
1	50840015	rs2102188	FAF1	-1.63249	0.000307666	GoT2D
1	50841382	rs7515823	FAF1	-2.16553	0.000180544	GoT2D
1	50842123	rs4926859	FAF1	-1.638	0.000305975	GoT2D
1	50843153	rs35166191	FAF1	-1.64349	0.0003043	GoT2D
1	50843711	rs2455638	FAF1	-2.12311	0.000188367	GoT2D
1	50843776	rs2455637	FAF1	-2.15358	0.000182714	GoT2D
1	50844173	rs2455636	FAF1	-1.62141	0.000311094	GoT2D
1	50844197	rs114767964	FAF1	-1.03262	0.000560533	GoT2D
1	50844697	rs7525764	FAF1	-2.16553	0.000180544	GoT2D
1	50844859	rs7525876	FAF1	-2.15358	0.000182714	GoT2D
1	50844929	rs7517924	FAF1	-2.17735	0.000178423	GoT2D
1	50844998	rs78127444	FAF1	-1.3308	0.000416009	GoT2D
1	50845365	rs2784152	FAF1	-2.16553	0.000180544	GoT2D
1	50845641	rs12731247	FAF1	-2.14756	0.000183819	GoT2D
1	50845804	rs12731855	FAF1	-2.15957	0.000181623	GoT2D
1	50846286	rs2653893	FAF1	-2.18903	0.000176351	GoT2D
1	50848204	rs12123055	FAF1	-1.7543	0.000272383	GoT2D
1	50848447	rs1502855	FAF1	-2.15358	0.000182714	GoT2D
1	50849156	rs2653900	FAF1	-2.15358	0.000182714	GoT2D
1	50849274	rs2484683	FAF1	-2.15358	0.000182714	GoT2D
1	50849364	rs2653899	FAF1	-2.07396	0.000197857	GoT2D
1	50849406	rs2653898	FAF1	-2.16553	0.000180544	GoT2D
1	50849547	rs2784138	FAF1	-2.19476	0.000175344	GoT2D
1	50849881	rs78949415	FAF1	-1.35846	0.000404658	GoT2D
1	50850677	rs2653897	FAF1	-1.74922	0.00027377	GoT2D
1	50850999	1:50850999:D	FAF1	-2.14756	0.000183819	GoT2D
1	50851128	rs2784136	FAF1	-2.16581	0.000180493	GoT2D
1	50851189	rs2653896	FAF1	-2.1354	0.000186066	GoT2D
1	50851923	rs4448561	FAF1	-2.15957	0.000181623	GoT2D
1	50852249	rs2784135	FAF1	-2.1354	0.000186066	GoT2D
1	50852523	rs74467001	FAF1	-1.07994	0.000534625	GoT2D
1	50852720	rs2055492	FAF1	-2.1832	0.000177381	GoT2D
1	50852769	rs2055491	FAF1	-2.17146	0.000179477	GoT2D
1	50854197	rs7522339	FAF1	-2.10542	0.00019173	GoT2D
1	50854465	rs5027764	FAF1	-2.12927	0.00018721	GoT2D
1	50854466	rs11205718	FAF1	-1.78932	0.000263008	GoT2D
1	50854654	rs5027763	FAF1	-2.18903	0.000176351	GoT2D
1	50855083	rs12137724	FAF1	-2.16553	0.000180544	GoT2D
1	50855137	rs34660213	FAF1	-2.15358	0.000182714	GoT2D
1	50855207	rs12134378	FAF1	-2.12998	0.000187078	GoT2D
1	50855284	rs12145267	FAF1	-2.15358	0.000182714	GoT2D
1	50855708	rs2784133	FAF1	-2.1415	0.000184936	GoT2D
1	50855924	rs2653887	FAF1	-2.1354	0.000186066	GoT2D
1	50856193	rs2653886	FAF1	-2.14756	0.000183819	GoT2D
1	50856277	rs2653885	FAF1	-2.14756	0.000183819	GoT2D
1	50856537	rs2784132	FAF1	-2.15358	0.000182714	GoT2D
1	50857713	rs2784131	FAF1	-2.18903	0.00017635	GoT2D
1	50858087	rs2653884	FAF1	-2.15358	0.000182714	GoT2D
1	50858252	rs2653883	FAF1	-2.18903	0.000176351	GoT2D
1	50858272	rs2784130	FAF1	-2.15957	0.000181623	GoT2D
1	50858518	rs2653882	FAF1	-2.09179	0.00019436	GoT2D
1	50858748	rs2653881	FAF1	-2.1415	0.000184936	GoT2D
1	50860499	rs2784129	FAF1	-2.15957	0.000181623	GoT2D
1	50860679	rs12145113	FAF1	-1.83295	0.000251781	GoT2D
1	50861071	rs11587399	FAF1	-1.58204	0.000323586	GoT2D
1	50861220	rs2653878	FAF1	-2.1415	0.000184936	GoT2D
1	50861622	rs7553439	FAF1	-2.30014	0.000157806	GoT2D
1	50861886	rs10888687	FAF1	-1.53863	0.000337941	GoT2D
1	50861987	rs6676515	FAF1	-2.00639	0.000211688	GoT2D
1	50862183	rs2784128	FAF1	-2.21763	0.000171379	GoT2D
1	50862738	1:50862738:D	FAF1	-2.22325	0.000170418	GoT2D
1	50862893	rs2653876	FAF1	-2.21198	0.00017235	GoT2D
1	50862994	rs2653875	FAF1	-2.22325	0.000170418	GoT2D
1	50863012	rs2653874	FAF1	-2.22883	0.000169469	GoT2D
1	50863031	rs2784127	FAF1	-2.22325	0.000170418	GoT2D
1	50863112	rs2784126	FAF1	-2.21763	0.000171379	GoT2D
1	50863159	rs2484682	FAF1	-2.21763	0.000171379	GoT2D
1	50863166	rs2484681	FAF1	-2.21172	0.000172395	GoT2D
1	50863529	rs2784125	FAF1	-2.2173	0.000171435	GoT2D
1	50863717	rs2653873	FAF1	-2.22883	0.000169469	GoT2D
1	50864021	rs72896969	FAF1	-1.61306	0.000313703	GoT2D
1	50864969	rs2784124	FAF1	-2.23438	0.000168531	GoT2D
1	50865008	rs2784123	FAF1	-2.22325	0.000170418	GoT2D
1	50865101	rs11585823	FAF1	-1.6186	0.000311971	GoT2D
1	50865140	rs2784122	FAF1	-2.22883	0.000169469	GoT2D
1	50865259	rs2784121	FAF1	-2.21198	0.00017235	GoT2D
1	50865316	rs2653872	FAF1	-2.22883	0.000169469	GoT2D
1	50865454	1:50865454:D	FAF1	-2.22325	0.000170418	GoT2D
1	50866618	rs2784119	FAF1	-2.22325	0.000170418	GoT2D
1	50867521	rs2653871	FAF1	-2.22325	0.000170418	GoT2D
1	50867728	rs2784118	FAF1	-2.2399	0.000167604	GoT2D
1	50868036	rs2653870	FAF1	-2.22883	0.000169469	GoT2D
1	50868417	rs2484680	FAF1	-2.15957	0.000181623	GoT2D
1	50868866	rs2784117	FAF1	-2.24538	0.000166688	GoT2D
1	50870083	rs2885040	FAF1	-2.24473	0.000166796	GoT2D
1	50870454	rs11589380	FAF1	-1.6075	0.000315452	GoT2D
1	50870851	rs2784160	FAF1	-2.28803	0.000159729	GoT2D
1	50871167	rs2484678	FAF1	-2.25083	0.000165782	GoT2D
1	50871536	rs2784159	FAF1	-1.62411	0.000310254	GoT2D
1	50871575	rs2653907	FAF1	-1.62411	0.000310254	GoT2D
1	50871847	rs1502856	FAF1	-2.26163	0.000164002	GoT2D
1	50872673	rs2484676	FAF1	-1.11193	0.000517792	GoT2D
1	50873105	rs2455640	FAF1	-2.25083	0.000165782	GoT2D
1	50873233	rs2653904	FAF1	-2.26163	0.000164002	GoT2D
1	50874220	rs76910682	FAF1	-1.62961	0.000308552	GoT2D
1	50874830	rs2784143	FAF1	-1.63509	0.000306866	GoT2D
1	50875677	1:50875677:D	FAF1	-1.6186	0.000311971	GoT2D
1	50875778	rs1604607	FAF1	-1.65682	0.00030027	GoT2D
1	50876601	rs2784156	FAF1	-2.21763	0.000171379	GoT2D
1	50876825	rs2746612	FAF1	-1.62411	0.000310254	GoT2D
1	50877107	rs2784157	FAF1	-2.18903	0.000176351	GoT2D
1	50877526	rs2653901	FAF1	-2.23438	0.000168531	GoT2D
1	50882159	rs1278537	FAF1	-2.2399	0.000167604	GoT2D
1	50882506	rs75117559	FAF1	-0.903287	0.000637923	GoT2D
1	50885622	1:50885622:D	FAF1	0.154199	0.00183666	GoT2D
1	50889255	rs1278530	FAF1	-2.04332	0.000204013	GoT2D
1	50890634	rs1278529	FAF1	-2.22838	0.000169547	GoT2D
1	50890649	rs1278528	FAF1	-2.21172	0.000172395	GoT2D
1	50890967	rs1278527	FAF1	-2.2173	0.000171435	GoT2D
1	50891021	rs145147649	FAF1	-0.841082	0.000678865	GoT2D
1	50891117	rs72896994	FAF1	0.0927114	0.00172713	GoT2D
1	50891213	rs1278526	FAF1	-2.28568	0.000160104	GoT2D
1	50892199	rs2653892	FAF1	-2.22286	0.000170485	GoT2D
1	50892202	rs2784145	FAF1	-2.2061	0.000173367	GoT2D
1	50892538	rs113704493	FAF1	0.155978	0.00183993	GoT2D
1	50892547	rs1278525	FAF1	-2.28568	0.000160104	GoT2D
1	50894498	rs1278523	FAF1	0.0325689	0.00162632	GoT2D
1	50895031	rs1278522	FAF1	0.154199	0.00183666	GoT2D
1	50896037	rs58836765	FAF1	0.1471	0.00182367	GoT2D
1	50897342	rs1278519	FAF1	-2.25547	0.000165015	GoT2D
1	50897841	rs1278518	FAF1	0.299743	0.00212441	GoT2D
1	50900021	rs1278516	FAF1	0.212959	0.00194781	GoT2D
1	50901368	rs1278515	FAF1	-2.35806	0.000148925	GoT2D
1	50902152	1:50902152:D	FAF1	0.154199	0.00183666	GoT2D
1	50904241	rs17106175	FAF1	0.220131	0.00196183	GoT2D
1	50906366	rs12076604	FAF1	0.227313	0.00197598	GoT2D
1	50907438	rs4381241	FAF1	-2.28688	0.000159913	GoT2D
1	50908098	rs72898910	FAF1	0.1471	0.00182367	GoT2D
1	50908741	rs12072155	FAF1	0.0906967	0.00172365	GoT2D
1	50909985	rs17106184	FAF1	0.400746	0.00235019	GoT2D
1	50913388	rs80315981	FAF1	2.01411	0.0117972	GoT2D
1	50920161	rs12096508	FAF1	0.383445	0.00230988	GoT2D
1	50923454	rs113870552	FAF1	0.398131	0.00234405	GoT2D
1	50928775	rs72898921	FAF1	0.420241	0.00239646	GoT2D
1	50931683	rs72898923	FAF1	0.405491	0.00236137	GoT2D
1	50933200	rs56272614	FAF1	-0.164291	0.0013357	GoT2D
1	50933830	rs4926555	FAF1	-2.44296	0.000136803	GoT2D
1	50935031	rs17106219	FAF1	0.361496	0.00225973	GoT2D
1	50942784	rs12065210	FAF1	0.310656	0.00214772	GoT2D
1	50943370	rs17106235	FAF1	0.346916	0.00222702	GoT2D
1	50944634	rs1474784	FAF1	-0.25913	0.00121485	GoT2D
1	50945526	rs3789576	FAF1	0.301255	0.00212762	GoT2D
1	50949727	rs56298082	FAF1	0.435035	0.00243217	GoT2D
1	50950806	rs72898937	FAF1	-0.896238	0.000642435	GoT2D
1	50954128	rs3789577	FAF1	0.502604	0.00260219	GoT2D
1	50958027	rs72898944	FAF1	0.346916	0.00222702	GoT2D
1	50959262	rs72898946	FAF1	0.339643	0.00221088	GoT2D
1	50960180	rs58574309	FAF1	0.398131	0.00234405	GoT2D
1	50960521	rs10888690	FAF1	-2.14943	0.000183474	GoT2D
1	50961221	rs72898950	FAF1	0.339643	0.00221088	GoT2D
1	50963518	rs72898951	FAF1	0.600595	0.00287009	GoT2D
1	50963858	rs72898953	FAF1	0.317887	0.0021633	GoT2D
1	50964446	rs113028610	FAF1	0.311859	0.0021503	GoT2D
1	50965036	1:50965036:D	FAF1	0.383445	0.00230988	GoT2D
1	50965037	rs72898956	FAF1	0.406332	0.00236335	GoT2D
1	50966301	rs72898957	FAF1	0.311859	0.0021503	GoT2D
1	50966976	rs72898961	FAF1	-0.0141233	0.00155213	GoT2D
1	50967206	rs57775942	FAF1	-0.131521	0.0013802	GoT2D
1	50968097	rs10788928	FAF1	-2.4729	0.000132768	GoT2D
1	50969571	rs72898966	FAF1	-0.163532	0.00133672	GoT2D
1	50970475	rs10493149	FAF1	-0.118644	0.00139809	GoT2D
1	50971408	rs72898971	FAF1	-0.0927643	0.00143474	GoT2D
1	50971801	rs58446086	FAF1	-0.11219	0.00140714	GoT2D
1	50973264	rs59622625	FAF1	-0.125088	0.00138911	GoT2D
1	50975971	rs72898974	FAF1	-0.223623	0.00125876	GoT2D
1	50977279	rs12121630	FAF1	-1.08148	0.0005338	GoT2D
1	50977678	rs142242066	FAF1	-0.242173	0.00123562	GoT2D
1	50978927	rs12130340	FAF1	-2.34227	0.000151295	GoT2D
1	50981205	rs1846522	FAF1	-0.257716	0.00121657	GoT2D
1	50984962	rs12096443	FAF1	-2.33477	0.000152435	GoT2D
1	50986747	rs72898980	FAF1	-0.214288	0.00127056	GoT2D
1	50987827	rs3827731	FAF1	-0.208042	0.00127852	GoT2D
1	50989435	rs11205727	FAF1	-0.931492	0.000620182	GoT2D
1	50991473	rs10888692	FAF1	-2.32522	0.000153898	GoT2D
1	50992756	rs59029934	FAF1	-0.106718	0.00141486	GoT2D
1	50992883	rs11205728	FAF1	-1.04141	0.000555628	GoT2D
1	50999695	rs56985406	FAF1	-0.119528	0.00139685	GoT2D
1	51005792	rs57490213	FAF1	-0.138665	0.00137037	GoT2D
1	51010143	rs60848584	FAF1	-0.113128	0.00140582	GoT2D
1	51012279	rs10888693	FAF1	-1.07485	0.000537354	GoT2D
1	51016498	rs10888695	FAF1	-1.10129	0.000523331	GoT2D
1	51016603	rs10888696	FAF1	-2.30076	0.000157708	GoT2D
1	51019273	rs10888697	FAF1	-1.10786	0.000519906	GoT2D
1	51019450	rs3789581	FAF1	-0.138665	0.00137037	GoT2D
1	51021867	rs147696085	FAF1	-0.0874262	0.00144242	GoT2D
1	51023860	rs115072809	FAF1	-0.0719044	0.00146499	GoT2D
1	51027391	rs3789582	FAF1	-0.080975	0.00145176	GoT2D
1	51028154	rs116273703	FAF1	-0.961656	0.000601754	GoT2D
1	51029387	rs3789584	FAF1	-2.29199	0.000159096	GoT2D
1	51038327	rs12121301	FAF1	-2.32522	0.000153898	GoT2D
1	51039300	rs17383290	FAF1	-2.30714	0.000156704	GoT2D
1	51053585	rs72900903	FAF1	-0.254764	0.00122016	GoT2D
1	51054322	rs3789586	FAF1	-1.09473	0.000526778	GoT2D
1	51058495	rs9969991	FAF1	-2.24935	0.000166027	GoT2D
1	51062816	1:51062816:D	FAF1	-2.28173	0.000160738	GoT2D
1	51062976	rs3850873	FAF1	-2.27547	0.000161747	GoT2D
1	51063131	rs3850874	FAF1	-2.28173	0.000160738	GoT2D
1	51066797	1:51066797:D	FAF1	-2.29199	0.000159096	GoT2D
1	51066950	rs12083078	FAF1	0.0405231	0.00163931	GoT2D
1	51067405	1:51067405:D	FAF1	-1.00017	0.00057902	GoT2D
1	51068657	rs57400675	FAF1	-0.1485	0.00135696	GoT2D
1	51069102	rs7543272	FAF1	-1.00017	0.00057902	GoT2D
1	51072297	rs112516611	FAF1	-0.0745135	0.00146117	GoT2D
1	51072387	rs111901479	FAF1	-0.0745135	0.00146117	GoT2D
1	51075040	rs12094601	FAF1	-2.2599	0.000164286	GoT2D
1	51080191	1:51080191:D	FAF1	-2.29199	0.000159096	GoT2D
1	51084589	rs145798814	FAF1	-1.32871	0.000416878	GoT2D
1	51086337	rs10888700	FAF1	-2.14847	0.000183651	GoT2D
1	51093690	rs11205746	FAF1	-2.24473	0.000166796	GoT2D
1	51094008	rs9803853	FAF1	-2.21692	0.000171501	GoT2D
1	51095195	rs72900922	FAF1	0.0213697	0.00160821	GoT2D
1	51101616	rs72900926	FAF1	-0.0183111	0.00154564	GoT2D
1	51103180	rs72900928	FAF1	0.0280195	0.00161894	GoT2D
1	51103378	rs150452107	FAF1	-0.235208	0.00124426	GoT2D
1	51106975	rs6658904	FAF1	-2.21692	0.000171501	GoT2D
1	51107959	rs72900932	FAF1	0.0147304	0.00159756	GoT2D
1	51111506	1:51111506:D	FAF1	0.267167	0.00205632	GoT2D
1	51114503	rs11584472	FAF1	-2.22786	0.000169634	GoT2D
1	51114808	rs28699363	FAF1	-2.25896	0.00016444	GoT2D
1	51115173	rs11205751	FAF1	-2.22786	0.000169634	GoT2D
1	51116118	rs112045565	FAF1	0.0614238	0.00167393	GoT2D
1	51118253	rs10788930	FAF1	-0.786054	0.000717269	GoT2D
1	51118527	rs72900938	FAF1	0.0950872	0.00173124	GoT2D
1	51121526	rs76852824	FAF1	0.209888	0.00194184	GoT2D
1	51122249	rs115108083	FAF1	0.0815907	0.00170803	GoT2D
1	51124579	rs72900940	FAF1	0.142651	0.00181557	GoT2D
1	51126914	rs72900944	FAF1	0.170059	0.00186602	GoT2D
1	51127524	rs12098132	FAF1	0.24482	0.00201087	GoT2D
1	51127536	1:51127536:D	FAF1	0.142651	0.00181557	GoT2D
1	51129203	rs113611542	FAF1	0.101851	0.00174299	GoT2D
1	51135246	1:51135246:D	FAF1	-0.138665	0.00137037	GoT2D
1	51136273	rs116692933	FAF1	0.0706692	0.00168948	GoT2D
1	51136876	rs12070594	FAF1	-0.0141233	0.00155213	GoT2D
1	51137906	rs113389179	FAF1	0.306271	0.00213832	GoT2D
1	51139001	rs57254915	FAF1	0.113465	0.00176335	GoT2D
1	51140636	rs12091972	FAF1	-0.0141233	0.00155213	GoT2D
1	51143665	rs72900956	FAF1	0.0930688	0.00172775	GoT2D
1	51145808	rs72900957	FAF1	0.106656	0.00175138	GoT2D
1	51148710	1:51148710:D	FAF1	-0.0589952	0.00148402	GoT2D
1	51148711	rs12354253	FAF1	-0.0589952	0.00148402	GoT2D
1	51149820	1:51149820:D	FAF1	-0.0141233	0.00155213	GoT2D
1	51159347	rs7515597	FAF1	-2.44065	0.00013712	GoT2D
1	51162128	rs58029717	FAF1	0.0795237	0.0017045	GoT2D
1	51165916	1:51165916:D	FAF1	-0.975315	0.000593591	GoT2D
1	51166302	rs12063007	FAF1	-0.0273345	0.00153176	GoT2D
1	51168685	1:51168685:D	FAF1	-0.981633	0.000589852	GoT2D
1	51168686	rs56274214	FAF1	-1.01345	0.00057138	GoT2D
1	51168696	rs7539478	FAF1	-2.37923	0.000145806	GoT2D
1	51173603	rs12086130	FAF1	0.0391388	0.00163704	GoT2D
1	51178747	rs145572120	FAF1	-1.3374	0.000413273	GoT2D
1	51179311	rs114745413	FAF1	0.0714448	0.00169079	GoT2D
1	51179515	rs115100714	FAF1	-0.150094	0.0013548	GoT2D
1	51181099	rs6693790	FAF1	-2.38862	0.000144442	GoT2D
1	51183257	rs11205761	FAF1	-2.41332	0.000140919	GoT2D
1	51188674	rs6680846	FAF1	-1.05623	0.000547451	GoT2D
1	51189588	rs140930161	FAF1	-0.737319	0.00075309	GoT2D
1	51190314	rs72900979	FAF1	0.0862911	0.00171608	GoT2D
1	51190459	rs72900982	FAF1	0.0998571	0.00173952	GoT2D
1	51190932	rs59318346	FAF1	-0.0141233	0.00155213	GoT2D
1	51191935	rs11205766	FAF1	-0.0141233	0.00155213	GoT2D
1	51192756	rs72900983	FAF1	0.0795237	0.0017045	GoT2D
1	51193555	rs6668519	FAF1	-2.36277	0.000148226	GoT2D
1	51193984	rs12090545	FAF1	-0.00750205	0.00156244	GoT2D
1	51197315	rs111580012	FAF1	0.106656	0.00175138	GoT2D
1	51199116	rs12085479	FAF1	-2.31707	0.000155156	GoT2D
1	51199193	rs10127531	FAF1	-2.37584	0.000146301	GoT2D
1	51200136	rs12091670	FAF1	0.106656	0.00175138	GoT2D
1	51201424	rs57793888	FAF1	0.113465	0.00176335	GoT2D
1	51205083	1:51205083:D	FAF1	-2.38862	0.000144442	GoT2D
1	51205699	1:51205699:D	FAF1	-2.38862	0.000144442	GoT2D
1	51205760	rs72900998	FAF1	0.120284	0.00177541	GoT2D
1	51207876	1:51207876:D	FAF1	-0.138665	0.00137037	GoT2D
1	51208574	rs76589723	FAF1	0.0998571	0.00173952	GoT2D
1	51209148	rs79090772	FAF1	0.416127	0.00238662	GoT2D
1	51209173	1:51209173:D	FAF1	-0.138665	0.00137037	GoT2D
1	51212796	rs72902706	FAF1	0.113465	0.00176335	GoT2D
1	51213677	rs72902708	FAF1	-0.000870369	0.00157283	GoT2D
1	51216616	rs12565379	FAF1	-2.36716	0.000147577	GoT2D
1	51217065	rs113899460	FAF1	-2.38013	0.000145674	GoT2D
1	51217085	rs113730976	FAF1	0.0324446	0.00162612	GoT2D
1	51217839	rs2137676	FAF1	0.154538	0.00183728	GoT2D
1	51218695	rs28787109	FAF1	-2.44065	0.00013712	GoT2D
1	51219188	rs12073283	FAF1	0.229297	0.0019799	GoT2D
1	51220127	rs11205768	FAF1	-2.41332	0.000140919	GoT2D
1	51220291	rs12064411	FAF1	0.243353	0.00200793	GoT2D
1	51220680	rs142760828	FAF1	0.18213	0.00188868	GoT2D
1	51221103	rs113611257	FAF1	0.230816	0.00198291	GoT2D
1	51221406	rs112282787	FAF1	0.230816	0.00198291	GoT2D
1	51223002	rs72902722	FAF1	0.315467	0.00215808	GoT2D
1	51223263	rs12063943	FAF1	0.12901	0.00179097	GoT2D
1	51223480	rs11205769	FAF1	-2.35389	0.000149548	GoT2D
1	51223500	rs72902726	FAF1	0.135825	0.00180322	GoT2D
1	51225510	rs57545230	FAF1	0.20131	0.00192526	GoT2D
1	51226265	rs148698031	FAF1	0.101851	0.00174299	GoT2D
1	51228764	1:51228764:D	FAF1	-1.32871	0.000416878	GoT2D
1	51228799	rs112717424	FAF1	0.294164	0.00211259	GoT2D
1	51231935	rs72902729	FAF1	0.294164	0.00211259	GoT2D
1	51232628	rs77701130	FAF1	0.190723	0.00190498	GoT2D
1	51235019	rs6691061	FAF1	-2.41203	0.000141101	GoT2D
1	51235816	rs113119450	FAF1	0.308356	0.00214278	GoT2D
1	51237194	rs10888708	FAF1	-2.42016	0.000139958	GoT2D
1	51237302	rs112095647	FAF1	0.315467	0.00215808	GoT2D
1	51237409	rs12569177	FAF1	-2.44376	0.000136694	GoT2D
1	51239976	rs72902736	FAF1	0.344019	0.00222058	GoT2D
1	51240851	rs80326064	FAF1	0.267291	0.00205657	GoT2D
1	51242141	rs12084054	FAF1	0.190723	0.00190498	GoT2D
1	51242674	rs12084257	FAF1	-2.45137	0.000135658	GoT2D
1	51243374	rs1416685	FAF1	-2.30755	0.000156641	GoT2D
1	51243642	rs72902744	FAF1	0.372737	0.00228527	GoT2D
1	51246155	rs12089747	FAF1	0.074858	0.00169657	GoT2D
1	51248316	rs12074850	FAF1	0.258866	0.00203932	GoT2D
1	51249315	rs112299817	FAF1	0.267291	0.00205657	GoT2D
1	51249528	rs111701872	FAF1	0.260279	0.0020422	GoT2D
1	51250908	rs72902755	FAF1	0.246285	0.00201382	GoT2D
1	51252471	rs72902760	FAF1	0.365542	0.00226889	GoT2D
1	51252618	rs12075991	FAF1	0.423395	0.00240403	GoT2D
1	51255320	rs72902763	FAF1	0.365542	0.00226889	GoT2D
1	51255412	1:51255412:D	FAF1	0.258866	0.00203932	GoT2D
1	51255677	rs80297338	FAF1	0.274314	0.00207107	GoT2D
1	51256091	rs58432198	FAF1	-0.595732	0.000867636	GoT2D
1	51256572	rs116691517	FAF1	-1.06955	0.000540207	GoT2D
1	51256698	rs72902765	FAF1	0.365542	0.00226889	GoT2D
1	51257608	rs7522611	FAF1	-2.45884	0.000134648	GoT2D
1	51259645	rs6671962	FAF1	-2.44376	0.000136694	GoT2D
1	51260668	rs1015085	FAF1	0.267291	0.00205657	GoT2D
1	51260999	rs72902767	FAF1	0.267291	0.00205657	GoT2D
1	51261965	rs72902768	FAF1	0.274314	0.00207107	GoT2D
1	51262653	rs60788683	FAF1	0.365542	0.00226889	GoT2D
1	51262664	rs59430062	FAF1	0.267291	0.00205657	GoT2D
1	51262960	rs7552837	FAF1	-2.32352	0.000154159	GoT2D
1	51265368	rs72902772	FAF1	0.372737	0.00228527	GoT2D
1	51266474	rs3789587	FAF1	0.149488	0.00182803	GoT2D
1	51266523	rs3789588	FAF1	0.267291	0.00205657	GoT2D
1	51269018	rs12085022	FAF1	0.408869	0.00236936	GoT2D
1	51269954	rs72902776	FAF1	0.0143521	0.00159696	GoT2D
1	51272278	rs72902777	FAF1	0.267291	0.00205657	GoT2D
1	51276490	rs11205771	FAF1	0.387158	0.00231847	GoT2D
1	51276715	rs72902778	FAF1	0.358357	0.00225265	GoT2D
1	51283510	rs58795848	FAF1	0.365542	0.00226889	GoT2D
1	51284446	rs111701702	FAF1	0.372737	0.00228527	GoT2D
1	51284557	rs12058197	FAF1	0.358357	0.00225265	GoT2D
1	51284905	rs11205773	FAF1	0.460549	0.00249502	GoT2D
1	51285475	rs12121576	FAF1	-2.43875	0.00013738	GoT2D
1	51286155	rs12096626	FAF1	0.358357	0.00225265	GoT2D
1	51286954	rs11205777	FAF1	0.280013	0.0020829	GoT2D
1	51290830	rs72902785	FAF1	0.253277	0.00202795	GoT2D
1	51293606	rs72902789	FAF1	0.267291	0.00205657	GoT2D
1	51294132	rs112931784	FAF1	0.365542	0.00226889	GoT2D
1	51295793	rs59786222	FAF1	0.223829	0.0019691	GoT2D
1	51296907	rs12062764	FAF1	0.12901	0.00179097	GoT2D
1	51298828	rs6684901	FAF1	-2.39538	0.00014347	GoT2D
1	51299597	rs2095864	FAF1	0.19239	0.00190816	GoT2D
1	51299687	rs2095865	FAF1	0.260279	0.0020422	GoT2D
1	51299810	rs2105211	FAF1	0.190723	0.00190498	GoT2D
1	51301657	rs60483827	FAF1	0.358357	0.00225265	GoT2D
1	51303605	rs111655515	FAF1	0.365542	0.00226889	GoT2D
1	51303714	rs60832780	FAF1	0.287083	0.00209768	GoT2D
1	51306002	rs72904709	FAF1	0.351183	0.00223654	GoT2D
1	51306273	rs57839936	FAF1	0.274314	0.00207107	GoT2D
1	51306329	rs12089749	FAF1	0.260279	0.0020422	GoT2D
1	51310062	rs12067513	FAF1	0.351183	0.00223654	GoT2D
1	51310327	rs57412341	FAF1	0.351183	0.00223654	GoT2D
1	51312992	rs72904713	FAF1	0.253277	0.00202795	GoT2D
1	51314531	rs59390962	FAF1	0.239303	0.00199981	GoT2D
1	51314649	rs12083647	FAF1	0.218421	0.00195848	GoT2D
1	51314782	rs10888709	FAF1	-2.40792	0.000141683	GoT2D
1	51315456	rs72904718	FAF1	0.232332	0.00198592	GoT2D
1	51323764	1:51323764:D	FAF1	0.229297	0.0019799	GoT2D
1	51324546	rs72904719	FAF1	0.218421	0.00195848	GoT2D
1	51328773	rs113910111	FAF1	0.287083	0.00209768	GoT2D
1	51328807	rs114540602	FAF1	-1.17435	0.000486462	GoT2D
1	51328987	rs111779227	FAF1	0.308356	0.00214278	GoT2D
1	51331505	1:51331505:D	FAF1	-0.138665	0.00137037	GoT2D
1	51333179	rs2175794	FAF1	0.211481	0.00194494	GoT2D
1	51334304	rs72904723	FAF1	0.315467	0.00215808	GoT2D
1	51334488	rs72904725	FAF1	0.308356	0.00214278	GoT2D
1	51339332	rs72904726	FAF1	0.204552	0.00193151	GoT2D
1	51340401	rs59128535	FAF1	0.122205	0.00177883	GoT2D
1	51340598	rs58235906	FAF1	-2.32352	0.000154159	GoT2D
1	51342035	rs72904730	FAF1	0.352251	0.00223893	GoT2D
1	51342809	rs72904732	FAF1	0.315467	0.00215808	GoT2D
1	51342856	rs58791125	FAF1	0.175216	0.00187567	GoT2D
1	51344955	1:51344955:D	FAF1	-0.0719044	0.00146499	GoT2D
1	51346663	rs12058681	FAF1	0.301255	0.00212762	GoT2D
1	51347213	rs12088617	FAF1	0.195988	0.00191504	GoT2D
1	51351281	rs12068606	FAF1	0.209888	0.00194184	GoT2D
1	51351846	rs72904737	FAF1	0.289698	0.00210317	GoT2D
1	51353068	rs138422027	FAF1	0.187204	0.00189829	GoT2D
1	51353720	rs144432213	FAF1	-0.614243	0.000851723	GoT2D
1	51355823	rs138368422	FAF1	0.204552	0.00193151	GoT2D
1	51356091	rs150183244	FAF1	0.204552	0.00193151	GoT2D
1	51356132	rs138714168	FAF1	0.204552	0.00193151	GoT2D
1	51356764	rs1315085	FAF1	-2.39538	0.00014347	GoT2D
1	51356810	rs9701805	FAF1	0.202932	0.00192838	GoT2D
1	51356830	rs57095912	FAF1	0.287083	0.00209768	GoT2D
1	51357343	rs60329786	FAF1	0.183825	0.00189189	GoT2D
1	51362441	rs12076849	FAF1	0.183825	0.00189189	GoT2D
1	51363096	rs11205788	FAF1	0.151304	0.00183135	GoT2D
1	51363273	rs72904745	FAF1	0.380902	0.00230401	GoT2D
1	51366576	rs57957311	FAF1	0.329722	0.00218906	GoT2D
1	51367420	rs72904749	FAF1	0.142651	0.00181557	GoT2D
1	51369991	rs1573012	FAF1	0.315467	0.00215808	GoT2D
1	51370926	rs10399644	FAF1	0.308356	0.00214278	GoT2D
1	51371551	rs149007343	FAF1	0.336865	0.00220475	GoT2D
1	51371608	rs148138388	FAF1	0.130772	0.00179413	GoT2D
1	51371609	rs184112992	FAF1	0.124178	0.00178234	GoT2D
1	51372094	rs138759824	FAF1	0.351183	0.00223654	GoT2D
1	51372251	rs147358538	FAF1	0.315467	0.00215808	GoT2D
1	51374139	rs140087721	FAF1	0.315467	0.00215808	GoT2D
1	51374242	rs143537014	FAF1	0.232332	0.00198592	GoT2D
1	51374608	rs114736728	FAF1	0.315467	0.00215808	GoT2D
1	51374764	rs140468540	FAF1	0.373724	0.00228753	GoT2D
1	51377176	rs144776873	FAF1	-1.20144	0.000473459	GoT2D
1	51379945	rs57183177	FAF1	0.329722	0.00218906	GoT2D
1	51381593	1:51381593:D	FAF1	-0.0589952	0.00148402	GoT2D
1	51387415	rs12074982	FAF1	0.246285	0.00201382	GoT2D
1	51388895	rs12071359	FAF1	0.0681357	0.0016852	GoT2D
1	51391569	rs12085666	FAF1	-0.0862682	0.00144409	GoT2D
1	51391845	rs12095997	FAF1	-0.00512561	0.00156616	GoT2D
1	51393412	rs72904771	FAF1	0.294164	0.00211259	GoT2D
1	51393645	rs12078434	FAF1	-0.506141	0.000948957	GoT2D
1	51394098	rs59097691	FAF1	0.048031	0.00165166	GoT2D
1	51394758	rs183337163	FAF1	0.209888	0.00194184	GoT2D
1	51397457	rs10888711	FAF1	-2.47694	0.000132232	GoT2D
1	51397643	rs192895373	FAF1	0.0837155	0.00171166	GoT2D
1	51398101	rs114210346	FAF1	0.0614238	0.00167393	GoT2D
1	51398544	rs116330505	FAF1	-2.40377	0.000142271	GoT2D
1	51399215	rs59524047	FAF1	0.204552	0.00193151	GoT2D
1	51401419	rs112780433	FAF1	0.251838	0.00202504	GoT2D
1	51403595	rs4926873	FAF1	-2.42816	0.000138843	GoT2D
1	51403897	rs60048959	FAF1	0.211481	0.00194494	GoT2D
1	51404041	rs60290409	FAF1	0.176937	0.0018789	GoT2D
1	51405667	rs59600829	FAF1	0.211481	0.00194494	GoT2D
1	51406873	1:51406873:D	FAF1	-0.456002	0.00099775	GoT2D
1	51406874	rs12089568	FAF1	0.289698	0.00210317	GoT2D
1	51410657	1:51410657:D	FAF1	0.048031	0.00165166	GoT2D
1	51413205	rs6695869	FAF1	-2.41203	0.000141101	GoT2D
1	51413964	rs76183105	FAF1	0.344019	0.00222058	GoT2D
1	51415247	rs72904788	FAF1	0.280013	0.0020829	GoT2D
1	51415652	rs72904790	FAF1	0.154538	0.00183728	GoT2D
1	51416823	rs12075888	FAF1	0.225372	0.00197214	GoT2D
1	51419038	rs143446041	FAF1	0.308356	0.00214278	GoT2D
1	51419336	rs141780344	FAF1	0.308356	0.00214278	GoT2D
1	51419841	rs113836734	FAF1	0.0930688	0.00172775	GoT2D
1	51423779	rs77603669	FAF1	0.204552	0.00193151	GoT2D
1	51428413	rs78181360	FAF1	0.0785302	0.00170281	GoT2D
1	51433687	rs3176447	FAF1	0.444718	0.00245584	GoT2D
1	51438365	rs3176466	FAF1	-0.141505	0.00136649	GoT2D
1	51438881	rs3176468	FAF1	0.197632	0.00191819	GoT2D
1	51439777	rs1043141	FAF1	0.206167	0.00193463	GoT2D
1	51440093	rs12855	FAF1	0.1309	0.00179436	GoT2D
1	51442137	rs72904801	FAF1	0.366556	0.00227119	GoT2D
1	51450144	rs72906804	FAF1	0.467852	0.00251331	GoT2D
1	51450445	rs72906805	FAF1	0.40972	0.00237137	GoT2D
1	51451372	rs57331401	FAF1	0.475165	0.00253176	GoT2D
1	51452017	rs151035897	FAF1	-1.1426	0.000502151	GoT2D
1	51452068	rs6694036	FAF1	0.460549	0.00249502	GoT2D
1	51457200	rs72906810	FAF1	0.467852	0.00251331	GoT2D
1	51457656	rs9436458	FAF1	-2.20515	0.000173531	GoT2D
1	51458009	rs2487826	FAF1	-2.26412	0.000163593	GoT2D
1	51462439	rs2487824	FAF1	-2.25896	0.00016444	GoT2D
1	51463424	rs10888713	FAF1	0.431441	0.00242345	GoT2D
1	51463907	1:51463907:D	FAF1	-2.26412	0.000163593	GoT2D
1	51463966	rs2487823	FAF1	-2.22729	0.000169731	GoT2D
1	51464565	rs6588396	FAF1	-2.22729	0.000169731	GoT2D
1	51464645	rs6656241	FAF1	-2.18885	0.000176382	GoT2D
1	51470403	rs72906818	FAF1	0.0503883	0.00165556	GoT2D
1	51472241	rs148262742	FAF1	-0.0824009	0.00144969	GoT2D
1	51475488	rs3813634	FAF1	-2.25464	0.000165151	GoT2D
1	51477088	rs12092511	FAF1	-2.26512	0.00016343	GoT2D
1	51477643	rs13376700	FAF1	-2.31064	0.000156158	GoT2D
1	51480258	rs7555006	FAF1	-2.14881	0.000183588	GoT2D
1	51482411	rs72906827	FAF1	-0.0207341	0.0015419	GoT2D
1	51483605	rs72906830	FAF1	-0.047073	0.00150182	GoT2D
1	51485912	rs59225836	FAF1	-0.047073	0.00150182	GoT2D
1	51488572	rs72906839	FAF1	-0.135115	0.00137525	GoT2D
1	51488697	rs10888714	FAF1	-1.65545	0.000300683	GoT2D
1	51489204	rs151226075	FAF1	-0.047073	0.00150182	GoT2D
1	51490418	rs188192824	FAF1	-1.0587	0.000546099	GoT2D
1	51491469	rs72906845	FAF1	-0.173303	0.00132372	GoT2D
1	51493428	rs59595057	FAF1	-0.166964	0.00133214	GoT2D
1	51494003	rs113588455	FAF1	-0.166964	0.00133214	GoT2D
1	51495673	rs59543294	FAF1	-0.77748	0.000723445	GoT2D
1	51496464	rs56035750	FAF1	-1.60639	0.000315801	GoT2D
1	51496597	rs56338437	FAF1	-0.759181	0.000736805	GoT2D
1	51497037	rs61592460	FAF1	-0.192257	0.00129887	GoT2D
1	51497278	rs58807574	FAF1	-0.825711	0.000689381	GoT2D
1	51498067	rs67377357	FAF1	-0.689664	0.000789848	GoT2D
1	51499525	rs12078447	FAF1	-0.714737	0.000770291	GoT2D
1	51499822	rs72906860	FAF1	-0.185949	0.00130709	GoT2D
1	51500452	rs66894853	FAF1	-1.59598	0.000319106	GoT2D
1	51500769	rs17106389	FAF1	-1.55898	0.000331135	GoT2D
1	51501360	1:51501360:D	FAF1	-0.825711	0.000689381	GoT2D
1	51501896	rs56350439	FAF1	-0.889911	0.000646513	GoT2D
1	51504333	rs72906863	FAF1	-0.722235	0.000764536	GoT2D
1	51505219	1:51505219:D	FAF1	-0.722235	0.000764536	GoT2D
1	51506886	rs12088739	FAF1	-0.128714	0.00138408	GoT2D
1	51507464	rs11583671	FAF1	-1.60639	0.000315801	GoT2D
1	51508282	rs58922966	FAF1	0.0950872	0.00173124	GoT2D
1	51508467	rs60002258	FAF1	-0.0771327	0.00145735	GoT2D
1	51508526	rs12078980	FAF1	-0.0641338	0.00147641	GoT2D
1	51509930	rs12076343	FAF1	-1.56964	0.000327624	GoT2D
1	51510030	rs59066428	FAF1	-0.759181	0.000736805	GoT2D
1	51510942	rs76356735	FAF1	-0.044049	0.00150637	GoT2D
1	51512080	rs114675680	FAF1	-0.295127	0.0011719	GoT2D
1	51512441	rs147136903	FAF1	-0.358646	0.00109977	GoT2D
1	51514557	rs12082409	FAF1	-0.982403	0.000589398	GoT2D
1	51514912	rs7518823	FAF1	-0.913922	0.000631175	GoT2D
1	51515746	rs111988223	FAF1	-0.384974	0.0010712	GoT2D
1	51517679	rs57131351	FAF1	-0.948394	0.000609787	GoT2D
1	51517693	rs58957319	FAF1	-0.376667	0.00108013	GoT2D
1	51518564	rs7554514	FAF1	-1.00503	0.000576211	GoT2D
1	51519027	rs72906888	FAF1	-0.394595	0.00106094	GoT2D
1	51520910	1:51520910:D	FAF1	-0.358646	0.00109977	GoT2D
1	51523990	rs111868347	FAF1	-0.406495	0.00104839	GoT2D
1	51524590	rs59699538	FAF1	-1.01595	0.000569954	GoT2D
1	51525002	rs7523782	FAF1	-1.71763	0.000282554	GoT2D
1	51525330	rs7514622	FAF1	-0.826404	0.000688903	GoT2D
1	51526232	rs13376646	FAF1	-0.993637	0.000582814	GoT2D
1	51527308	rs6689663	FAF1	-0.993637	0.000582814	GoT2D
1	51527642	rs72906900	FAF1	-0.41243	0.00104219	GoT2D
1	51528265	rs12066733	FAF1	-1.01595	0.000569954	GoT2D
1	51528697	rs4131141	FAF1	-1.01595	0.000569954	GoT2D
1	51528752	rs4131142	FAF1	-0.447819	0.00100595	GoT2D
1	51529745	rs60711697	FAF1	-1.03218	0.000560777	GoT2D
1	51530051	rs57975171	FAF1	-1.08104	0.000534039	GoT2D
1	51530486	rs12069777	FAF1	-1.0318	0.000560989	GoT2D
1	51530836	rs9699715	FAF1	-1.7833	0.000264596	GoT2D
1	51530989	rs72908816	FAF1	-0.497947	0.000956765	GoT2D
1	51531838	rs6662160	FAF1	-0.515086	0.000940507	GoT2D
1	51532358	rs114906495	FAF1	-0.532133	0.00092461	GoT2D
1	51532590	rs112442702	FAF1	-0.543446	0.000914208	GoT2D
1	51532863	rs11205806	FAF1	-1.72836	0.000279539	GoT2D
1	51533566	rs114656118	FAF1	-1.43914	0.000373294	GoT2D
1	51535380	rs11205807	FAF1	-0.170363	0.00132762	GoT2D
1	51536008	rs12057471	FAF1	-0.228292	0.0012529	GoT2D
1	51537066	rs59936351	FAF1	-1.60875	0.000315058	GoT2D
1	51537371	rs72908840	FAF1	-0.263437	0.00120963	GoT2D
1	51537957	rs72908843	FAF1	-0.333775	0.00112747	GoT2D
1	51539890	rs6656199	FAF1	-1.5625	0.00032997	GoT2D
1	51540607	rs72908846	FAF1	-0.336841	0.00112402	GoT2D
1	51541808	rs4926877	FAF1	-1.41382	0.000382867	GoT2D
1	51542595	1:51542595:D	FAF1	-1.41382	0.000382867	GoT2D
1	51543746	rs11205808	FAF1	-1.91986	0.000230822	GoT2D
1	51544174	rs111565918	FAF1	-1.74966	0.000273647	GoT2D
1	51544216	rs113960175	FAF1	-1.75344	0.000272617	GoT2D
1	51544465	rs7541663	FAF1	-1.89368	0.000236944	GoT2D
1	51544578	1:51544578:D	FAF1	-1.74966	0.000273647	GoT2D
1	51547424	rs11205809	FAF1	-2.049	0.000202857	GoT2D
1	51547472	rs11205810	FAF1	-2.04187	0.00020431	GoT2D
1	51548978	rs60240128	FAF1	-1.8331	0.000251742	GoT2D
1	51549253	rs6702775	FAF1	-0.170363	0.00132762	GoT2D
1	51549424	rs6680483	FAF1	-1.87169	0.000242212	GoT2D
1	51552838	rs4073099	FAF1	-0.102259	0.00142118	GoT2D
1	51553033	1:51553033:D	FAF1	-1.87169	0.000242212	GoT2D
1	51554017	rs59824935	FAF1	-0.147812	0.0013579	GoT2D
1	51554755	rs72908875	FAF1	-0.115988	0.00140181	GoT2D
1	51554925	rs72908878	FAF1	-0.12511	0.00138908	GoT2D
1	51555875	rs7532772	FAF1	-1.8526	0.000246881	GoT2D
1	51555983	rs57501944	FAF1	-0.132229	0.00137922	GoT2D
1	51558119	rs72892405	FAF1	-0.123095	0.00139188	GoT2D
1	51558856	rs7530673	FAF1	-0.549226	0.000908939	GoT2D
1	51560839	rs11485580	FAF1	-0.109349	0.00141114	GoT2D
1	51561370	rs72892411	FAF1	-0.104755	0.00141764	GoT2D
1	51562016	rs6681364	FAF1	-0.715208	0.000769928	GoT2D
1	51562762	rs11485581	FAF1	-0.109349	0.00141114	GoT2D
1	51562786	rs11488220	FAF1	-0.118519	0.00139826	GoT2D
1	51564034	rs11205813	FAF1	-0.118519	0.00139826	GoT2D
1	51564853	rs72892420	FAF1	-0.136787	0.00137295	GoT2D
1	51566686	rs75371861	FAF1	-0.0212655	0.00154108	GoT2D
1	51567215	rs11804832	FAF1	-0.710128	0.000773849	GoT2D
1	51567474	rs17106406	FAF1	-0.150425	0.00135435	GoT2D
1	51568124	rs12076395	FAF1	-0.123095	0.00139188	GoT2D
1	51569624	rs12068050	FAF1	-0.136787	0.00137295	GoT2D
1	51571122	rs17106407	FAF1	-0.113937	0.00140468	GoT2D
1	51571884	rs57401684	FAF1	-0.633695	0.000835315	GoT2D
1	51571893	rs79304933	FAF1	-0.722684	0.000764193	GoT2D
1	51572465	rs12072311	FAF1	-0.0584815	0.00148478	GoT2D
1	51573963	rs11205817	FAF1	-0.649264	0.000822412	GoT2D
1	51574602	rs12033811	FAF1	-0.725339	0.000762167	GoT2D
1	51576197	rs17106409	FAF1	-0.680145	0.000797403	GoT2D
1	51576633	rs116100525	FAF1	-0.136787	0.00137295	GoT2D
1	51579620	rs67343486	FAF1	-0.633695	0.000835315	GoT2D
1	51581486	rs79203824	FAF1	-0.136787	0.00137295	GoT2D
1	51582494	1:51582494:D	FAF1	-0.725339	0.000762167	GoT2D
1	51583835	rs193261074	FAF1	-0.0374424	0.00151635	GoT2D
1	51585227	rs12093378	FAF1	0.174167	0.0018737	GoT2D
1	51586945	rs59851927	FAF1	0.142369	0.00181506	GoT2D
1	51588565	rs76083709	FAF1	0.131824	0.00179602	GoT2D
1	51589492	rs77782444	FAF1	-0.00187973	0.00157125	GoT2D
1	51589653	rs12086999	FAF1	-0.0679404	0.0014708	GoT2D
1	51591725	rs80217527	FAF1	0.0124318	0.0015939	GoT2D
1	51592974	rs61677045	FAF1	3.28863e-05	0.00157426	GoT2D
1	51594929	rs4433450	FAF1	0.103604	0.00174605	GoT2D
1	51596400	1:51596400:D	FAF1	-0.0609675	0.0014811	GoT2D
1	51597985	rs114495468	FAF1	-0.0609675	0.0014811	GoT2D
1	51604023	rs11801530	FAF1	0.147651	0.00182467	GoT2D
1	51604265	rs28654087	FAF1	0.0508644	0.00165635	GoT2D
1	51605804	rs60487493	FAF1	0.0364064	0.00163257	GoT2D
1	51606983	rs12071547	FAF1	0.0951304	0.00173131	GoT2D
1	51609315	1:51609315:D	FAF1	0.147651	0.00182467	GoT2D
1	51610351	rs116237199	FAF1	0.0267982	0.00161696	GoT2D
1	51610533	rs74080735	FAF1	0.0847078	0.00171336	GoT2D
1	51611515	rs41286446	FAF1	-0.0750412	0.0014604	GoT2D
1	51615719	rs9887881	FAF1	-0.0656649	0.00147415	GoT2D
1	51615912	rs7532605	FAF1	-0.0783454	0.00145558	GoT2D
1	51616183	rs12084577	FAF1	-0.0983772	0.00142671	GoT2D
1	51616379	rs12074413	FAF1	-1.66552	0.000297669	GoT2D
1	51616833	rs77647381	FAF1	-0.0797201	0.00145358	GoT2D
1	51618573	rs12064928	FAF1	-0.0983772	0.00142671	GoT2D
1	51618878	rs74581889	FAF1	-0.0890596	0.00144007	GoT2D
1	51619809	rs72894420	FAF1	-0.0983772	0.00142671	GoT2D
1	51619900	rs72894423	FAF1	-0.118299	0.00139857	GoT2D
1	51621380	1:51621380:D	FAF1	0.147651	0.00182467	GoT2D
1	51622697	rs12070851	FAF1	-0.0937202	0.00143337	GoT2D
1	51623154	rs114156779	FAF1	-0.173054	0.00132405	GoT2D
1	51624437	rs59856424	FAF1	-0.140376	0.00136803	GoT2D
1	51626454	1:51626454:D	FAF1	0.0508644	0.00165635	GoT2D
1	51626511	rs115298321	FAF1	-0.139988	0.00136856	GoT2D
1	51628012	rs142632436	FAF1	-0.135389	0.00137487	GoT2D
1	51628722	rs137973025	FAF1	-0.144581	0.00136229	GoT2D
1	51629420	rs114217677	FAF1	-0.158323	0.0013437	GoT2D
1	51629837	rs77783104	FAF1	-0.167454	0.00133149	GoT2D
1	51631884	rs11205821	FAF1	-0.344148	0.00111583	GoT2D
1	51634613	rs59273644	FAF1	-0.203732	0.00128405	GoT2D
1	51634832	rs80056613	FAF1	-0.1947	0.0012957	GoT2D
1	51635557	rs1999230	FAF1	-0.196887	0.00129287	GoT2D
1	51636554	rs78086411	FAF1	-0.15887	0.00134296	GoT2D
1	51637104	rs77553263	FAF1	-0.199219	0.00128986	GoT2D
1	51637522	rs10888718	FAF1	-0.264209	0.00120869	GoT2D
1	51637955	rs79355989	FAF1	-0.221724	0.00126115	GoT2D
1	51640531	rs6663478	FAF1	-0.27846	0.00119159	GoT2D
1	51643669	rs11205822	FAF1	-0.436712	0.00101718	GoT2D
1	51644579	rs2104773	FAF1	-0.441197	0.00101263	GoT2D
1	51646922	rs74730257	FAF1	-0.368624	0.00108885	GoT2D
1	51647894	rs145369029	FAF1	-0.372872	0.00108424	GoT2D
1	51648608	rs3850875	FAF1	-0.442225	0.00101159	GoT2D
1	51648876	rs74866786	FAF1	-0.372872	0.00108424	GoT2D
1	51650336	rs75202451	FAF1	-0.382387	0.00107397	GoT2D
1	51651736	rs11205825	FAF1	-1.24953	0.000451228	GoT2D
1	51651828	rs115964801	FAF1	-0.386601	0.00106945	GoT2D
1	51652375	rs140928801	FAF1	-0.399205	0.00105606	GoT2D
1	51653911	rs78971936	FAF1	-0.373942	0.00108308	GoT2D
1	51653998	rs11205826	FAF1	-0.361229	0.00109694	GoT2D
1	51654503	rs116580787	FAF1	-0.373942	0.00108308	GoT2D
1	51654504	rs115574950	FAF1	-0.403395	0.00105164	GoT2D
1	51655306	rs17106445	FAF1	-1.14445	0.000501224	GoT2D
1	51655420	rs17106447	FAF1	-1.15711	0.000494918	GoT2D
1	51659401	rs12091097	FAF1	-0.509913	0.000945384	GoT2D
1	51660046	rs113274261	FAF1	-1.15993	0.000493526	GoT2D
1	51661974	rs36116328	FAF1	-1.42959	0.000376877	GoT2D
1	51664069	rs71651173	FAF1	-1.4403	0.00037286	GoT2D
1	51664198	rs12057144	FAF1	-1.80924	0.00025782	GoT2D
1	51664731	rs12093778	FAF1	-1.81438	0.0002565	GoT2D
1	51665200	rs12728158	FAF1	-1.43228	0.000375865	GoT2D
1	51666037	1:51666037:D	FAF1	-1.80924	0.00025782	GoT2D
1	51667332	rs35831872	FAF1	-1.80666	0.000258486	GoT2D
1	51668083	rs12753907	FAF1	-1.81182	0.000257158	GoT2D
1	51668105	rs12754304	FAF1	-1.4403	0.00037286	GoT2D
1	51668481	rs17106451	FAF1	-1.79885	0.000260513	GoT2D
1	51670300	rs7545180	FAF1	-1.81693	0.000255847	GoT2D
1	51670581	rs34659514	FAF1	-1.81947	0.000255198	GoT2D
1	51670916	rs34035870	FAF1	-1.44562	0.000370883	GoT2D
1	51671104	rs72894485	FAF1	-1.77036	0.000268043	GoT2D
1	51671303	rs145309859	FAF1	-1.4403	0.00037286	GoT2D
1	51673209	rs150803875	FAF1	-0.419196	0.00103516	GoT2D
1	51675418	rs12065726	FAF1	-1.81693	0.000255847	GoT2D
1	51676714	rs35447652	FAF1	-1.51701	0.000345327	GoT2D
1	51679589	1:51679589:D	FAF1	-0.429159	0.0010249	GoT2D
1	51684980	rs12740598	FAF1	-1.52006	0.000344278	GoT2D
1	51685912	rs112855006	FAF1	-1.47038	0.000361813	GoT2D
1	51688014	1:51688014:D	FAF1	-1.47038	0.000361813	GoT2D
1	51688906	rs34904868	FAF1	-1.80147	0.000259833	GoT2D
1	51693337	rs140842248	FAF1	-0.577941	0.000883211	GoT2D
1	51693896	rs35174249	FAF1	-1.44826	0.000369903	GoT2D
1	51694602	rs187001747	FAF1	-0.429159	0.0010249	GoT2D
1	51697627	rs116770311	FAF1	-0.389802	0.00106604	GoT2D
1	51700278	rs12726879	FAF1	-1.44562	0.000370883	GoT2D
1	51700439	rs12727157	FAF1	-1.4403	0.00037286	GoT2D
1	51701461	rs71651179	FAF1	-1.4509	0.000368928	GoT2D
1	51703084	1:51703084:D	FAF1	-0.67858	0.000798652	GoT2D
1	51703323	rs34196647	FAF1	-1.4036	0.0003868	GoT2D
1	51707171	rs34532055	FAF1	-1.48202	0.000357625	GoT2D
1	51708696	rs34716576	FAF1	-1.48964	0.000354912	GoT2D
1	51708783	rs7526029	FAF1	-1.86101	0.000244813	GoT2D
1	51709522	rs12728955	FAF1	-1.50468	0.000349613	GoT2D
1	51712970	rs114492975	FAF1	-0.445796	0.00100799	GoT2D
1	51716714	rs35557003	FAF1	-1.46139	0.000365079	GoT2D
1	51717290	rs34874270	FAF1	-1.43881	0.000373418	GoT2D
1	51718639	rs7543270	FAF1	-1.86248	0.000244454	GoT2D
1	51718740	rs12729447	FAF1	-1.48162	0.000357767	GoT2D
1	51719315	rs6701572	FAF1	-1.81553	0.000256205	GoT2D
1	51720774	rs35175821	FAF1	-1.44296	0.000371869	GoT2D
1	51723768	rs35618327	FAF1	-1.42959	0.000376877	GoT2D
1	51725161	rs35661259	FAF1	-1.45327	0.000368054	GoT2D
1	51726939	rs34653975	FAF1	-1.42147	0.000379947	GoT2D
1	51727383	rs184306491	FAF1	-0.242799	0.00123485	GoT2D
1	51727613	rs12749342	FAF1	-1.45881	0.000366021	GoT2D
1	51733507	rs11810639	FAF1	-1.78562	0.000263983	GoT2D
1	51736056	rs7340084	FAF1	-1.41227	0.000383462	GoT2D
1	51739801	rs144155783	FAF1	-0.348462	0.00111103	GoT2D
1	51740644	rs34576110	FAF1	-1.42418	0.000378918	GoT2D
1	51741709	rs71651182	FAF1	-1.41875	0.000380981	GoT2D
1	51745292	rs66808694	FAF1	-1.79885	0.000260513	GoT2D
1	51747428	1:51747428:D	FAF1	-1.80147	0.000259833	GoT2D
1	51749364	rs186019221	FAF1	-1.79885	0.000260513	GoT2D
1	51752916	rs7531456	FAF1	-1.80147	0.000259833	GoT2D
1	51753722	rs3748615	FAF1	-1.75256	0.000272857	GoT2D
1	51754024	1:51754024:D	FAF1	-1.48202	0.000357625	GoT2D
1	51754726	rs12734773	FAF1	-1.8095	0.000257754	GoT2D
1	51756932	rs34394614	FAF1	-1.77395	0.000267082	GoT2D
1	51762846	rs79492354	FAF1	-0.273502	0.00119751	GoT2D
1	51763879	rs72906148	FAF1	-0.452117	0.00100163	GoT2D
1	51764865	1:51764865:D	FAF1	-0.474374	0.000979586	GoT2D
1	51765468	rs79010065	FAF1	-0.474374	0.000979586	GoT2D
1	51766928	rs76534213	FAF1	-0.49524	0.000959359	GoT2D
1	51768410	rs41287294	FAF1	-0.616946	0.000849424	GoT2D
1	51768716	rs74356055	FAF1	-0.636514	0.000832964	GoT2D
1	51776245	rs75204777	FAF1	-0.739903	0.000751147	GoT2D
1	51776342	rs75125057	FAF1	-0.739903	0.000751147	GoT2D
1	51779208	rs34980001	FAF1	-1.91079	0.000232925	GoT2D
1	51779358	rs34323439	FAF1	-1.6282	0.00030899	GoT2D
1	51787367	rs41287298	FAF1	-1.56744	0.000328346	GoT2D
1	51788384	rs115547807	FAF1	-1.5693	0.000327736	GoT2D
1	51793926	rs114931719	FAF1	-1.45441	0.000367637	GoT2D
1	51796347	rs139783004	FAF1	-1.81212	0.000257079	GoT2D
1	51797862	rs76984936	FAF1	-1.58933	0.000321235	GoT2D
1	51800512	rs41287304	FAF1	-1.90738	0.00023372	GoT2D
1	51801505	rs116666865	FAF1	-1.65	0.000302326	GoT2D
1	51802719	rs115847601	FAF1	-1.65618	0.000300464	GoT2D
1	51803202	rs143529944	FAF1	-1.65757	0.000300047	GoT2D
1	51803427	rs114801016	FAF1	-1.66063	0.000299128	GoT2D
1	51803457	rs74817871	FAF1	-1.6591	0.000299586	GoT2D
1	51803737	1:51803737:D	FAF1	-1.65	0.000302326	GoT2D
1	51803872	rs77692285	FAF1	-1.65757	0.000300047	GoT2D
1	51804757	rs150984391	FAF1	-1.22361	0.000463077	GoT2D
1	51805099	rs113582309	FAF1	-0.977165	0.000592493	GoT2D
1	51805479	rs115689334	FAF1	-1.67119	0.000295988	GoT2D
1	51805804	rs116141944	FAF1	-1.6697	0.000296429	GoT2D
1	51812290	rs116634141	FAF1	-1.7008	0.000287352	GoT2D
1	51814333	rs72694119	FAF1	-1.99472	0.000214174	GoT2D
1	51814945	rs77930047	FAF1	-1.69536	0.000288918	GoT2D
1	51815065	rs78121682	FAF1	-1.69399	0.000289315	GoT2D
1	51817799	rs79872630	FAF1	-1.68844	0.000290926	GoT2D
1	51819969	rs115086897	FAF1	-1.70745	0.000285446	GoT2D
1	51821226	1:51821226:D	FAF1	-1.7008	0.000287352	GoT2D
1	51825955	rs77212231	FAF1	-1.73731	0.00027705	GoT2D
1	51830916	rs115213817	FAF1	-1.73731	0.00027705	GoT2D
1	51830939	rs115926120	FAF1	-1.73964	0.000276405	GoT2D
1	51835142	rs72694139	FAF1	-2.00089	0.000212855	GoT2D
1	51836968	rs116803541	FAF1	-1.73376	0.000278033	GoT2D
1	51837581	rs1105680	FAF1	-1.73495	0.000277703	GoT2D
1	51842280	rs144641802	FAF1	-1.73137	0.000278699	GoT2D
1	51842707	rs140612740	FAF1	-1.73137	0.000278699	GoT2D
1	51844217	rs74603611	FAF1	-1.72774	0.000279713	GoT2D
1	51844741	rs78576298	FAF1	-1.9997	0.000213109	GoT2D
1	51846927	rs112681075	FAF1	-1.07679	0.000536309	GoT2D
1	51847720	rs113817207	FAF1	-1.09309	0.000527638	GoT2D
1	51848204	rs56229243	FAF1	-1.99592	0.000213916	GoT2D
1	51849688	rs79745379	FAF1	-1.73137	0.000278699	GoT2D
1	51849749	rs116493484	FAF1	-1.73137	0.000278699	GoT2D
1	51850701	rs78397547	FAF1	-1.75743	0.000271531	GoT2D
1	51851427	rs77312429	FAF1	-1.73257	0.000278365	GoT2D
1	51851913	rs76008360	FAF1	-1.73257	0.000278365	GoT2D
1	51855395	rs141475991	FAF1	-1.72959	0.000279195	GoT2D
1	51856114	rs145389817	FAF1	-1.73762	0.000276962	GoT2D
1	51858419	rs78765129	FAF1	-1.73495	0.000277703	GoT2D
1	51859242	rs6673480	FAF1	-1.97687	0.00021803	GoT2D
1	51860440	rs72694176	FAF1	-2.00407	0.00021218	GoT2D
1	51861159	rs116370345	FAF1	-1.73315	0.000278203	GoT2D
1	51861545	rs79650331	FAF1	-1.73197	0.000278532	GoT2D
1	51862394	rs115275418	FAF1	-1.73079	0.000278862	GoT2D
1	51863695	1:51863695:D	FAF1	-1.7008	0.000287352	GoT2D
1	51871141	rs141413029	FAF1	-1.73666	0.000277229	GoT2D
1	51873967	rs41292521	FAF1	-1.18487	0.000481371	GoT2D
1	51874628	rs115142496	FAF1	-1.72719	0.000279867	GoT2D
1	51878869	rs76323085	FAF1	-1.73666	0.000277229	GoT2D
1	51879971	rs143750400	FAF1	-1.70084	0.000287341	GoT2D
1	51880359	rs116022574	FAF1	-1.74499	0.000274929	GoT2D
1	51881888	rs78536715	FAF1	-1.7355	0.000277552	GoT2D
1	51883453	rs72694201	FAF1	-2.00179	0.000212664	GoT2D
1	51884952	rs78767748	FAF1	-1.27309	0.000440722	GoT2D
1	51886636	rs74957896	FAF1	-1.74125	0.000275959	GoT2D
1	51888749	rs78944908	FAF1	-1.73782	0.000276909	GoT2D
1	51890100	rs58963289	FAF1	-2.00852	0.000211238	GoT2D
1	51892664	rs114585824	FAF1	-1.73369	0.000278054	GoT2D
1	51892835	rs77952076	FAF1	-1.736	0.000277413	GoT2D
1	51893119	1:51893119:D	FAF1	-1.7008	0.000287352	GoT2D
1	51894333	rs144658702	FAF1	-2.0052	0.000211941	GoT2D
1	51894543	rs116822013	FAF1	-1.74463	0.000275028	GoT2D
1	51896208	rs138089357	FAF1	-1.73828	0.00027678	GoT2D
1	51898342	rs116213981	FAF1	-1.73782	0.000276909	GoT2D
1	51899913	rs72696116	FAF1	-2.00631	0.000211704	GoT2D
1	51902941	rs115991917	FAF1	-1.736	0.000277413	GoT2D
1	120437718	rs2793823	NOTCH2	2.65357	0.00871493	Metabochip
1	120437884	rs2641348	NOTCH2	2.93421	0.0115384	Metabochip
1	120438577	rs147294252	NOTCH2	-0.236406	0.000484355	Metabochip
1	120439109	rs6668119	NOTCH2	3.35213	0.0175244	Metabochip
1	120440029	rs2027447	NOTCH2	3.40964	0.018562	Metabochip
1	120441885	rs76686822	NOTCH2	-1.05415	0.000213808	Metabochip
1	120441998	rs2487568	NOTCH2	2.80542	0.0101441	Metabochip
1	120442257	rs2487569	NOTCH2	0.7389	0.0012845	Metabochip
1	120442504	1:120442504	NOTCH2	-1.5309	0.000132731	Metabochip
1	120443424	rs180671497	NOTCH2	-0.661924	0.000316493	Metabochip
1	120443540	rs2641346	NOTCH2	3.21372	0.0152593	Metabochip
1	120443702	rs2793826	NOTCH2	1.94083	0.00427291	Metabochip
1	120444009	rs115640286	NOTCH2	-1.4626	0.000142113	Metabochip
1	120444402	rs78188788	NOTCH2	-0.905699	0.000248024	Metabochip
1	120444648	rs112142442	NOTCH2	0.126136	0.000696007	Metabochip
1	120445032	rs74115387	NOTCH2	-1.54183	0.000131288	Metabochip
1	120445902	rs7517669	NOTCH2	-0.287708	0.000460134	Metabochip
1	120446063	rs2641352	NOTCH2	3.30651	0.016743	Metabochip
1	120446201	rs74115388	NOTCH2	-1.52258	0.000133839	Metabochip
1	120446294	rs115764389	NOTCH2	-1.56253	0.000128598	Metabochip
1	120447463	rs2493398	NOTCH2	2.36158	0.00650809	Metabochip
1	120448697	rs12071541	NOTCH2	-0.391785	0.000414652	Metabochip
1	120448749	rs2641338	NOTCH2	2.26604	0.00591512	Metabochip
1	120448805	rs2793827	NOTCH2	2.1004	0.00501215	Metabochip
1	120450282	rs74115390	NOTCH2	-1.54391	0.000131016	Metabochip
1	120450396	1:120450396	NOTCH2	-1.54388	0.000131019	Metabochip
1	120451190	rs3897478	NOTCH2	3.03759	0.0127951	Metabochip
1	120451209	rs74115392	NOTCH2	-1.54421	0.000130977	Metabochip
1	120451352	rs947273	NOTCH2	2.34217	0.00638299	Metabochip
1	120452676	rs17024486	NOTCH2	-1.54441	0.00013095	Metabochip
1	120453618	rs74115396	NOTCH2	-1.54464	0.000130919	Metabochip
1	120454086	rs17024487	NOTCH2	-1.53108	0.000132707	Metabochip
1	120455095	rs1043964	NOTCH2	-1.53396	0.000132326	Metabochip
1	120455310	rs699779	NOTCH2	3.09596	0.0135642	Metabochip
1	120455441	rs699780	NOTCH2	2.3464	0.00641009	Metabochip
1	120455586	rs835576	NOTCH2	3.01664	0.0125298	Metabochip
1	120456392	1:120456392	NOTCH2	-1.55042	0.000130165	Metabochip
1	120456563	rs835575	NOTCH2	3.23154	0.0155337	Metabochip
1	120457501	rs7527186	NOTCH2	-1.53472	0.000132225	Metabochip
1	120458004	rs6685892	NOTCH2	2.78231	0.00991229	Metabochip
1	120458924	rs3795666	NOTCH2	-1.52701	0.000133249	Metabochip
1	120459433	rs41277624	NOTCH2	-1.24224	0.000177147	Metabochip
1	120459721	rs144654514	NOTCH2	0.296112	0.000824962	Metabochip
1	120460634	rs3897840	NOTCH2	-0.394525	0.000413517	Metabochip
1	120460916	rs10494233	NOTCH2	-1.5312	0.000132692	Metabochip
1	120461253	rs2793829	NOTCH2	3.37009	0.017842	Metabochip
1	120461536	rs17258558	NOTCH2	-1.45613	0.000143036	Metabochip
1	120461573	1:120461573	NOTCH2	3.31867	0.0169478	Metabochip
1	120461629	rs17024508	NOTCH2	-1.5326	0.000132505	Metabochip
1	120462468	rs56342935	NOTCH2	-1.53357	0.000132377	Metabochip
1	120463044	rs41306195	NOTCH2	-0.130994	0.0005382	Metabochip
1	120463230	rs835574	NOTCH2	2.57648	0.00806833	Metabochip
1	120463398	rs12117337	NOTCH2	-0.674819	0.000312438	Metabochip
1	120464165	rs835573	NOTCH2	2.65426	0.00872095	Metabochip
1	120465584	rs17024519	NOTCH2	-1.53336	0.000132405	Metabochip
1	120465681	rs17258565	NOTCH2	-1.44639	0.000144435	Metabochip
1	120466108	rs2793830	NOTCH2	2.46314	0.00720384	Metabochip
1	120466754	rs17024521	NOTCH2	-1.52503	0.000133513	Metabochip
1	120467876	rs41302079	NOTCH2	-1.85314	9.61665e-05	Metabochip
1	120469077	rs17258579	NOTCH2	-1.4154	0.000148982	Metabochip
1	120469983	rs74117505	NOTCH2	-1.53891	0.000131672	Metabochip
1	120470312	rs113896243	NOTCH2	-1.52194	0.000133926	Metabochip
1	120470314	rs76896471	NOTCH2	-1.50009	0.000136884	Metabochip
1	120470445	rs72697235	NOTCH2	-1.38818	0.000153092	Metabochip
1	120471224	rs2493394	NOTCH2	3.16433	0.0145239	Metabochip
1	120471857	rs2493392	NOTCH2	3.1186	0.0138747	Metabochip
1	120472507	rs2493391	NOTCH2	3.21006	0.0152035	Metabochip
1	120473066	rs2493390	NOTCH2	3.24001	0.0156658	Metabochip
1	120473425	rs72697237	NOTCH2	3.18537	0.0148328	Metabochip
1	120473682	rs112391001	NOTCH2	-1.49705	0.000137301	Metabochip
1	120473725	rs7414396	NOTCH2	3.52945	0.0209244	Metabochip
1	120474178	rs2493389	NOTCH2	3.61481	0.0227889	Metabochip
1	120474507	rs6688004	NOTCH2	2.5575	0.00791669	Metabochip
1	120474601	1:120474601	NOTCH2	-1.52535	0.00013347	Metabochip
1	120474899	rs4659248	NOTCH2	-1.31595	0.00016456	Metabochip
1	120476008	1:120476008	NOTCH2	-0.222959	0.000490912	Metabochip
1	120477998	rs2453056	NOTCH2	2.50519	0.00751318	Metabochip
1	120478125	rs147223770	NOTCH2	-0.484763	0.000377836	Metabochip
1	120478285	rs5025718	NOTCH2	2.46397	0.00720981	Metabochip
1	120478352	rs17024536	NOTCH2	-1.53564	0.000132103	Metabochip
1	120478807	rs72697239	NOTCH2	2.27827	0.00598789	Metabochip
1	120480709	rs2453058	NOTCH2	3.19203	0.0149319	Metabochip
1	120482495	1:120482495	NOTCH2	-1.52804	0.000133111	Metabochip
1	120484421	rs2493420	NOTCH2	2.45684	0.00715853	Metabochip
1	120485335	rs6697258	NOTCH2	-0.872703	0.000256344	Metabochip
1	120485517	rs2493419	NOTCH2	2.78419	0.00993102	Metabochip
1	120487500	rs184181243	NOTCH2	-0.281376	0.000463056	Metabochip
1	120487636	rs74117563	NOTCH2	-1.50218	0.000136598	Metabochip
1	120487871	rs77167138	NOTCH2	-1.82639	9.87743e-05	Metabochip
1	120487938	rs74117565	NOTCH2	-1.52684	0.00013327	Metabochip
1	120488880	rs74117567	NOTCH2	-1.52364	0.000133698	Metabochip
1	120489057	rs10923926	NOTCH2	2.46397	0.00720981	Metabochip
1	120489335	rs74117568	NOTCH2	-1.5265	0.000133316	Metabochip
1	120489877	rs74338522	NOTCH2	-1.61174	0.000122423	Metabochip
1	120490046	rs59024536	NOTCH2	-1.52765	0.000133163	Metabochip
1	120490204	rs74117570	NOTCH2	-1.52772	0.000133154	Metabochip
1	120491301	rs17024559	NOTCH2	-1.52956	0.000132909	Metabochip
1	120492164	rs2493416	NOTCH2	2.72905	0.00939818	Metabochip
1	120492200	rs2493415	NOTCH2	3.18519	0.0148301	Metabochip
1	120494103	rs112305138	NOTCH2	-1.53002	0.000132848	Metabochip
1	120494622	rs115335166	NOTCH2	-1.54897	0.000130354	Metabochip
1	120495506	rs2934387	NOTCH2	3.31552	0.0168944	Metabochip
1	120495928	rs185669200	NOTCH2	-0.465214	0.000385295	Metabochip
1	120495934	rs2453055	NOTCH2	2.57966	0.00809401	Metabochip
1	120496119	rs7534585	NOTCH2	3.1903	0.0149061	Metabochip
1	120496127	rs7534586	NOTCH2	2.94597	0.0116749	Metabochip
1	120496682	1:120496682	NOTCH2	-1.53016	0.000132829	Metabochip
1	120497095	rs77184820	NOTCH2	-0.349694	0.000432478	Metabochip
1	120498086	rs4659250	NOTCH2	2.44293	0.00705966	Metabochip
1	120498250	rs10127888	NOTCH2	3.18038	0.0147589	Metabochip
1	120499572	1:120499572	NOTCH2	3.30211	0.0166696	Metabochip
1	120499573	rs2453051	NOTCH2	3.22811	0.0154805	Metabochip
1	120499574	rs2493413	NOTCH2	3.31038	0.0168079	Metabochip
1	120499745	rs113611179	NOTCH2	-0.798214	0.000276168	Metabochip
1	120500640	rs57257204	NOTCH2	-1.5358	0.000132082	Metabochip
1	120500951	rs17186372	NOTCH2	2.89877	0.0111366	Metabochip
1	120501712	rs17024564	NOTCH2	-1.53679	0.000131951	Metabochip
1	120503912	1:120503912	NOTCH2	3.32509	0.017057	Metabochip
1	120505532	rs1493696	NOTCH2	2.62076	0.00843362	Metabochip
1	120505798	1:120505798	NOTCH2	1.32578	0.00231001	Metabochip
1	120505799	rs56216048	NOTCH2	1.64264	0.0031712	Metabochip
1	120505803	rs55807441	NOTCH2	1.54434	0.00287431	Metabochip
1	120505996	rs10923929	NOTCH2	2.50263	0.007494	Metabochip
1	120506032	rs17024577	NOTCH2	-1.53124	0.000132686	Metabochip
1	120506108	rs2934381	NOTCH2	3.27886	0.0162864	Metabochip
1	120506786	rs2493411	NOTCH2	2.62133	0.00843847	Metabochip
1	120507018	rs77801324	NOTCH2	-0.0200785	0.000601331	Metabochip
1	120508524	rs2453044	NOTCH2	2.50406	0.00750471	Metabochip
1	120508803	rs2493410	NOTCH2	2.60931	0.00833765	Metabochip
1	120511386	rs17024584	NOTCH2	-1.53861	0.000131712	Metabochip
1	120513117	rs1493695	NOTCH2	2.54401	0.00781059	Metabochip
1	120513447	rs10494234	NOTCH2	-1.54448	0.00013094	Metabochip
1	120513548	rs7515431	NOTCH2	3.31595	0.0169018	Metabochip
1	120515032	rs77542178	NOTCH2	-1.50536	0.000136164	Metabochip
1	120515284	rs17258599	NOTCH2	2.57194	0.00803182	Metabochip
1	120515447	rs113304891	NOTCH2	-0.802267	0.000275051	Metabochip
1	120515554	rs17024593	NOTCH2	-1.53092	0.000132728	Metabochip
1	120515976	1:120515976	NOTCH2	2.69234	0.00905949	Metabochip
1	120516588	1:120516588	NOTCH2	-1.53483	0.00013221	Metabochip
1	120516618	rs2641317	NOTCH2	3.41038	0.0185756	Metabochip
1	120517383	rs191552140	NOTCH2	-1.0818	0.000207976	Metabochip
1	120517570	rs145320872	NOTCH2	-1.72678	0.00010912	Metabochip
1	120517702	rs17258606	NOTCH2	-1.52848	0.000133053	Metabochip
1	120517959	rs10923931	NOTCH2	3.51089	0.0205397	Metabochip
1	120518540	rs147408621	NOTCH2	-0.582255	0.000342739	Metabochip
1	120519618	rs56302051	NOTCH2	3.49321	0.0201797	Metabochip
1	120520317	rs72697252	NOTCH2	0.100922	0.000678678	Metabochip
1	120520715	rs10494235	NOTCH2	2.71111	0.00923111	Metabochip
1	120521065	rs116746393	NOTCH2	-1.46873	0.000141245	Metabochip
1	120522366	rs74115508	NOTCH2	-0.229199	0.000487859	Metabochip
1	120522764	rs74115509	NOTCH2	-1.53615	0.000132036	Metabochip
1	120522829	rs74115510	NOTCH2	-0.261689	0.000472263	Metabochip
1	120523902	rs2793831	NOTCH2	3.33925	0.0173003	Metabochip
1	120524331	rs116567297	NOTCH2	-1.36843	0.000156147	Metabochip
1	120524704	rs140570745	NOTCH2	0.616402	0.00113641	Metabochip
1	120525480	rs116062645	NOTCH2	-0.858196	0.00026009	Metabochip
1	120525554	rs2641316	NOTCH2	2.48778	0.00738353	Metabochip
1	120526982	rs1493694	NOTCH2	3.38653	0.0181378	Metabochip
1	120527681	rs114417357	NOTCH2	-1.34305	0.00016016	Metabochip
1	120528478	1:120528478	NOTCH2	2.44088	0.00704521	Metabochip
1	120528480	1:120528480	NOTCH2	2.44088	0.00704521	Metabochip
1	120528568	rs1493693	NOTCH2	-1.54738	0.000130561	Metabochip
1	120528932	rs2453042	NOTCH2	2.56165	0.00794957	Metabochip
1	120529750	rs2453040	NOTCH2	3.38503	0.0181106	Metabochip
1	120530100	rs12132511	NOTCH2	-0.618014	0.0003307	Metabochip
1	120531133	rs1493698	NOTCH2	2.76147	0.00970787	Metabochip
1	120531321	rs76863659	NOTCH2	-1.4343	0.000146192	Metabochip
1	120531973	rs1493691	NOTCH2	3.47465	0.0198086	Metabochip
1	120532209	rs1738647	NOTCH2	3.2358	0.0156	Metabochip
1	120538874	rs7412780	NOTCH2	-1.42864	0.000147023	Metabochip
1	120542881	rs61787013	NOTCH2	-0.893012	0.000251191	Metabochip
1	120544331	rs141884455	NOTCH2	2.7042	0.00916756	Metabochip
1	120549727	rs6662643	NOTCH2	-1.03522	0.000217893	Metabochip
1	120552215	rs1805257	NOTCH2	2.41882	0.0068915	Metabochip
1	120554048	rs406767	NOTCH2	2.91639	0.0113345	Metabochip
1	120554134	rs41463147	NOTCH2	3.73424	0.0256799	Metabochip
1	120554499	rs2641344	NOTCH2	1.9875	0.00447707	Metabochip
1	214124818	rs17762150	PROX1	0.817786	1.02658e-05	Metabochip
1	214125127	rs17762192	PROX1	0.660957	8.77575e-06	Metabochip
1	214125280	rs1431986	PROX1	-0.491625	2.77156e-06	Metabochip
1	214125440	1:214125440	PROX1	-0.957231	1.73986e-06	Metabochip
1	214125441	1:214125441	PROX1	-0.956079	1.74186e-06	Metabochip
1	214125513	rs1367951	PROX1	0.582278	8.11175e-06	Metabochip
1	214125542	rs12725772	PROX1	-1.38102	1.13884e-06	Metabochip
1	214125741	rs2075426	PROX1	0.64926	8.6737e-06	Metabochip
1	214125854	rs2075425	PROX1	4.12057	0.000279109	Metabochip
1	214126465	rs138612420	PROX1	-0.054341	4.29175e-06	Metabochip
1	214126621	rs7526703	PROX1	1.11275	1.37878e-05	Metabochip
1	214126995	1:214126995	PROX1	1.86779	2.93362e-05	Metabochip
1	214127005	1:214127005	PROX1	2.1114	3.74287e-05	Metabochip
1	214127207	rs17021701	PROX1	-0.795958	2.04435e-06	Metabochip
1	214127854	rs114885563	PROX1	-1.33007	1.19838e-06	Metabochip
1	214127887	rs340840	PROX1	1.7437	2.59128e-05	Metabochip
1	214127933	rs146093659	PROX1	-0.685272	2.28362e-06	Metabochip
1	214128013	rs77169114	PROX1	-0.841618	1.9531e-06	Metabochip
1	214128188	rs10494974	PROX1	1.7846	2.69944e-05	Metabochip
1	214128908	rs340870	PROX1	1.82795	2.81906e-05	Metabochip
1	214129126	rs340869	PROX1	1.83023	2.82549e-05	Metabochip
1	214129213	rs35589948	PROX1	1.84529	2.86837e-05	Metabochip
1	214129220	rs340868	PROX1	2.50514	5.54887e-05	Metabochip
1	214129375	rs76645884	PROX1	-1.19352	1.37371e-06	Metabochip
1	214129378	rs340867	PROX1	2.95617	8.71133e-05	Metabochip
1	214129675	rs148911629	PROX1	-0.640073	2.38921e-06	Metabochip
1	214129755	rs142604060	PROX1	-0.112689	4.0485e-06	Metabochip
1	214129913	rs72753571	PROX1	-2.15158	5.27005e-07	Metabochip
1	214130413	rs6698217	PROX1	0.877699	1.08997e-05	Metabochip
1	214131294	rs7556325	PROX1	-0.744679	2.15191e-06	Metabochip
1	214131371	rs340864	PROX1	1.4466	1.92524e-05	Metabochip
1	214132143	rs10494973	PROX1	-1.77122	7.70911e-07	Metabochip
1	214132290	rs340863	PROX1	1.42396	1.88215e-05	Metabochip
1	214132916	rs116331414	PROX1	-1.28475	1.25393e-06	Metabochip
1	214132998	rs340861	PROX1	-1.04885	1.58754e-06	Metabochip
1	214133468	rs7548778	PROX1	1.77762	2.68068e-05	Metabochip
1	214134251	rs340858	PROX1	3.2066	0.000111904	Metabochip
1	214134515	rs183348729	PROX1	0.838924	1.04851e-05	Metabochip
1	214134626	rs6696610	PROX1	1.81195	2.77431e-05	Metabochip
1	214135033	1:214135033	PROX1	1.81195	2.77431e-05	Metabochip
1	214135053	rs188685340	PROX1	-0.354575	3.17866e-06	Metabochip
1	214135660	rs6700065	PROX1	1.67674	2.42345e-05	Metabochip
1	214135922	rs6697742	PROX1	1.81651	2.78698e-05	Metabochip
1	214135997	rs12733434	PROX1	1.81651	2.78698e-05	Metabochip
1	214136660	rs148857368	PROX1	-0.761511	2.11599e-06	Metabochip
1	214137141	rs340854	PROX1	3.03301	9.40707e-05	Metabochip
1	214137225	rs340853	PROX1	2.71065	6.81482e-05	Metabochip
1	214137232	rs34899509	PROX1	-0.237535	3.57334e-06	Metabochip
1	214137475	rs6658055	PROX1	1.86526	2.9262e-05	Metabochip
1	214137496	rs6666781	PROX1	1.85446	2.89477e-05	Metabochip
1	214137664	rs12083501	PROX1	-0.654579	2.3548e-06	Metabochip
1	214137719	rs79923383	PROX1	-0.716703	2.21296e-06	Metabochip
1	214138068	rs190865462	PROX1	-0.61433	2.45151e-06	Metabochip
1	214138105	rs12089247	PROX1	1.90009	3.02994e-05	Metabochip
1	214138356	rs2163601	PROX1	-0.94558	1.76025e-06	Metabochip
1	214138578	rs112973354	PROX1	-0.705696	2.23746e-06	Metabochip
1	214139159	rs443335	PROX1	1.63702	2.32908e-05	Metabochip
1	214139388	rs41303265	PROX1	-0.0341704	4.3792e-06	Metabochip
1	214140993	rs12567631	PROX1	-1.90085	6.77181e-07	Metabochip
1	214141371	rs75767436	PROX1	-1.52871	9.82482e-07	Metabochip
1	214142434	rs76860980	PROX1	-0.804431	2.0271e-06	Metabochip
1	214142447	rs17762752	PROX1	1.8808	2.97204e-05	Metabochip
1	214143228	rs147252537	PROX1	-0.41861	2.9815e-06	Metabochip
1	214143405	1:214143405	PROX1	0.549926	7.85352e-06	Metabochip
1	214144216	1:214144216	PROX1	-0.840075	1.95612e-06	Metabochip
1	214144922	rs11120234	PROX1	-0.518266	2.6987e-06	Metabochip
1	214145223	rs77925303	PROX1	-0.625843	2.42345e-06	Metabochip
1	214145389	rs340884	PROX1	5.66208	0.0013039	Metabochip
1	214145706	rs340883	PROX1	6.6775	0.00359944	Metabochip
1	214145731	rs340882	PROX1	8.40227	0.0201974	Metabochip
1	214146450	rs17021745	PROX1	1.26598	1.60711e-05	Metabochip
1	214147076	rs77354382	PROX1	-1.52141	9.89679e-07	Metabochip
1	214147855	rs138110330	PROX1	0.367838	6.54613e-06	Metabochip
1	214147889	rs7529073	PROX1	6.43959	0.00283736	Metabochip
1	214148246	rs1431985	PROX1	5.3224	0.000928377	Metabochip
1	214148628	rs1431984	PROX1	3.54009	0.000156198	Metabochip
1	214148772	rs1431983	PROX1	3.65768	0.000175689	Metabochip
1	214148919	rs114027616	PROX1	-0.954468	1.74467e-06	Metabochip
1	214149028	rs340881	PROX1	6.65553	0.00352123	Metabochip
1	214149061	rs1431982	PROX1	3.71027	0.000185176	Metabochip
1	214149930	rs4655312	PROX1	1.32521	1.70516e-05	Metabochip
1	214150163	1:214150163	PROX1	-1.98114	6.24934e-07	Metabochip
1	214150176	1:214150176	PROX1	1.17047	1.46071e-05	Metabochip
1	214150445	rs17712208	PROX1	8.11532	0.0151591	Metabochip
1	214150482	rs17021749	PROX1	1.34259	1.73506e-05	Metabochip
1	214150483	rs147710133	PROX1	-0.947491	1.75689e-06	Metabochip
1	214150821	rs79687284	PROX1	8.18894	0.0163172	Metabochip
1	214150893	rs71635948	PROX1	2.37491	4.8713e-05	Metabochip
1	214151024	rs11120236	PROX1	-1.0313	1.61564e-06	Metabochip
1	214151337	rs115207184	PROX1	-1.65701	8.6418e-07	Metabochip
1	214151503	rs117524749	PROX1	0.489714	7.3946e-06	Metabochip
1	214152475	rs1431979	PROX1	-1.92003	6.64316e-07	Metabochip
1	214152590	rs1431978	PROX1	-1.92333	6.62132e-07	Metabochip
1	214152964	rs72753585	PROX1	0.363072	6.515e-06	Metabochip
1	214153144	rs340880	PROX1	-2.19936	5.02417e-07	Metabochip
1	214154088	rs115732928	PROX1	-1.93341	6.55488e-07	Metabochip
1	214154324	rs74649951	PROX1	-1.96468	6.35308e-07	Metabochip
1	214154547	rs2075424	PROX1	6.62951	0.00343079	Metabochip
1	214154719	rs2075423	PROX1	10.8128	0.225006	Metabochip
1	214154730	rs7520330	PROX1	0.544262	7.80916e-06	Metabochip
1	214154985	rs13376660	PROX1	1.02341	1.26094e-05	Metabochip
1	214155111	rs6540810	PROX1	-0.0948895	4.12121e-06	Metabochip
1	214155358	rs149141306	PROX1	-0.819191	1.9974e-06	Metabochip
1	214155396	1:214155396	PROX1	-1.58724	9.26626e-07	Metabochip
1	214155397	1:214155397	PROX1	-1.9715	6.30993e-07	Metabochip
1	214155398	rs12403994	PROX1	6.23961	0.00232308	Metabochip
1	214155503	rs12404001	PROX1	-1.97182	6.30789e-07	Metabochip
1	214156165	rs9970073	PROX1	6.2045	0.00224292	Metabochip
1	214156372	rs144834966	PROX1	-0.987372	1.6882e-06	Metabochip
1	214156446	rs115485661	PROX1	-1.82657	7.29398e-07	Metabochip
1	214156514	rs340879	PROX1	7.66694	0.00968154	Metabochip
1	214156860	rs235924	PROX1	10.4595	0.158035	Metabochip
1	214157049	rs340878	PROX1	10.3661	0.143941	Metabochip
1	214157246	rs340877	PROX1	7.69699	0.00997687	Metabochip
1	214157280	rs116613999	PROX1	-1.97594	6.28195e-07	Metabochip
1	214157546	rs3738430	PROX1	1.4183	1.87152e-05	Metabochip
1	214157595	rs4140385	PROX1	-0.551308	2.61099e-06	Metabochip
1	214157900	1:214157900	PROX1	-0.776777	2.08394e-06	Metabochip
1	214157972	rs919655	PROX1	-0.706065	2.23663e-06	Metabochip
1	214158132	rs340876	PROX1	7.77804	0.0108192	Metabochip
1	214158772	rs76135924	PROX1	-1.98266	6.23985e-07	Metabochip
1	214158852	rs77145708	PROX1	-0.465283	2.84554e-06	Metabochip
1	214158986	rs340875	PROX1	4.7177	0.000507113	Metabochip
1	214159183	rs180763853	PROX1	-0.55292	2.60678e-06	Metabochip
1	214159256	rs340874	PROX1	11.2608	0.352172	Metabochip
1	214159644	rs7536256	PROX1	-1.98248	6.241e-07	Metabochip
1	214159902	rs7548045	PROX1	-1.97992	6.25698e-07	Metabochip
1	214160529	rs340873	PROX1	4.52564	0.000418499	Metabochip
1	214160548	rs340872	PROX1	4.48016	0.000399894	Metabochip
1	214161696	rs140934310	PROX1	-0.266041	3.47292e-06	Metabochip
1	214161820	rs340839	PROX1	6.94305	0.00469423	Metabochip
1	214162260	rs79397593	PROX1	1.22203	1.53799e-05	Metabochip
1	214162573	rs340838	PROX1	5.58982	0.00121301	Metabochip
1	214162734	rs340837	PROX1	6.04578	0.00191375	Metabochip
1	214163005	rs114885230	PROX1	-1.98197	6.24417e-07	Metabochip
1	214163069	rs340836	PROX1	5.80263	0.00150067	Metabochip
1	214163675	rs340835	PROX1	7.13942	0.00571274	Metabochip
1	214165816	rs115493415	PROX1	-0.203364	3.69755e-06	Metabochip
1	214166423	rs3767850	PROX1	-2.23056	4.86984e-07	Metabochip
1	214166715	rs72753589	PROX1	-1.67598	8.47939e-07	Metabochip
1	214167058	rs78321699	PROX1	-1.98142	6.24762e-07	Metabochip
1	214167292	rs4655313	PROX1	-1.11883	1.48025e-06	Metabochip
1	214167508	rs4655314	PROX1	-1.13138	1.46179e-06	Metabochip
2	27386799	rs1275539	GCKR	-1.57253	5.19717e-09	Metabochip
2	27387395	rs1275540	GCKR	-1.55464	5.29099e-09	Metabochip
2	27387429	rs2384575	GCKR	-1.30554	6.78761e-09	Metabochip
2	27387953	rs7559475	GCKR	-1.42378	6.03069e-09	Metabochip
2	27388447	rs74860790	GCKR	-1.31252	6.74042e-09	Metabochip
2	27388883	rs55968391	GCKR	-1.38639	6.26047e-09	Metabochip
2	27389129	rs185941859	GCKR	-0.598166	1.37698e-08	Metabochip
2	27389195	rs1275541	GCKR	-1.59196	5.09714e-09	Metabochip
2	27389533	2:27389533	GCKR	-0.0280225	2.43521e-08	Metabochip
2	27389634	rs1439767	GCKR	-0.154273	2.14638e-08	Metabochip
2	27389660	rs1439768	GCKR	4.60517e-05	2.50453e-08	Metabochip
2	27389685	rs143842808	GCKR	-1.14319	7.98411e-09	Metabochip
2	27390169	rs62128743	GCKR	0.00603277	2.51957e-08	Metabochip
2	27390373	rs139031366	GCKR	0.345618	3.5384e-08	Metabochip
2	27391399	rs115106760	GCKR	-1.18733	7.63935e-09	Metabochip
2	27391673	rs148672032	GCKR	-1.6586	4.76855e-09	Metabochip
2	27393030	rs1659689	GCKR	-1.43714	5.95068e-09	Metabochip
2	27393111	rs186817571	GCKR	-0.969089	9.50247e-09	Metabochip
2	27393382	rs6547456	GCKR	-1.38056	6.29704e-09	Metabochip
2	27393614	rs140792490	GCKR	-0.294501	1.86555e-08	Metabochip
2	27394600	rs12470624	GCKR	-0.94132	9.77005e-09	Metabochip
2	27394700	rs114241215	GCKR	-0.722252	1.21629e-08	Metabochip
2	27394760	rs186492162	GCKR	-1.44432	5.90808e-09	Metabochip
2	27394780	rs191436324	GCKR	-0.746544	1.1871e-08	Metabochip
2	27395558	rs144523942	GCKR	-0.556558	1.43548e-08	Metabochip
2	27396047	rs78250434	GCKR	-1.57009	5.20987e-09	Metabochip
2	27396329	rs139823473	GCKR	-0.48474	1.54236e-08	Metabochip
2	27396685	rs139385821	GCKR	-0.0610415	2.35612e-08	Metabochip
2	27397387	rs111607383	GCKR	-1.03043	8.9371e-09	Metabochip
2	27397436	rs6726441	GCKR	-1.45929	5.82032e-09	Metabochip
2	27397879	rs79258997	GCKR	-0.532841	1.46993e-08	Metabochip
2	27398196	rs2580754	GCKR	-1.38696	6.25686e-09	Metabochip
2	27399024	2:27399024	GCKR	-1.29387	6.86731e-09	Metabochip
2	27399128	rs145973920	GCKR	-1.316	6.71702e-09	Metabochip
2	27399194	rs139492547	GCKR	-1.08408	8.47026e-09	Metabochip
2	27399206	rs182302467	GCKR	-1.11183	8.23847e-09	Metabochip
2	27399230	rs149245142	GCKR	-0.17776	2.09656e-08	Metabochip
2	27399293	rs186698609	GCKR	-0.925823	9.92263e-09	Metabochip
2	27399294	rs1659676	GCKR	-1.3789	6.30749e-09	Metabochip
2	27399977	rs148400063	GCKR	-0.564479	1.42415e-08	Metabochip
2	27400296	rs2580755	GCKR	-1.1422	7.99202e-09	Metabochip
2	27400610	rs75795402	GCKR	-1.76493	4.28753e-09	Metabochip
2	27400850	rs1978881	GCKR	0.0634362	2.66844e-08	Metabochip
2	27400984	rs189190039	GCKR	-1.0736	8.55947e-09	Metabochip
2	27401260	rs72810794	GCKR	0.030325	2.58153e-08	Metabochip
2	27401745	rs55836910	GCKR	-1.1448	7.97125e-09	Metabochip
2	27401764	rs12475843	GCKR	-1.53744	5.38278e-09	Metabochip
2	27402105	rs140475467	GCKR	-0.625612	1.3397e-08	Metabochip
2	27403822	rs17005886	GCKR	-1.70085	4.57127e-09	Metabochip
2	27404456	rs113623829	GCKR	-0.390058	1.69553e-08	Metabochip
2	27404674	rs62128744	GCKR	-0.203042	2.04422e-08	Metabochip
2	27404785	rs2384576	GCKR	-0.0211838	2.45192e-08	Metabochip
2	27404846	rs934986	GCKR	-0.769248	1.16045e-08	Metabochip
2	27405170	rs140981107	GCKR	0.963102	6.5611e-08	Metabochip
2	27405497	rs6709602	GCKR	-0.041838	2.4018e-08	Metabochip
2	27405616	rs144825882	GCKR	-0.357154	1.75225e-08	Metabochip
2	27405686	rs184215311	GCKR	-1.44851	5.88338e-09	Metabochip
2	27405835	rs1821986	GCKR	0.453195	3.94028e-08	Metabochip
2	27406555	rs2580382	GCKR	-1.88549	3.80055e-09	Metabochip
2	27406637	2:27406637	GCKR	-1.15258	7.90946e-09	Metabochip
2	27406648	rs76728519	GCKR	-1.46541	5.78478e-09	Metabochip
2	27406944	rs1659695	GCKR	-0.981983	9.38073e-09	Metabochip
2	27406947	2:27406947	GCKR	-0.0134701	2.47091e-08	Metabochip
2	27406984	rs142889679	GCKR	0.639497	4.74719e-08	Metabochip
2	27407405	rs186531210	GCKR	-1.07294	8.56518e-09	Metabochip
2	27407830	2:27407830	GCKR	-1.91087	3.70533e-09	Metabochip
2	27407831	rs1659696	GCKR	-0.975444	9.44228e-09	Metabochip
2	27408040	rs77585907	GCKR	-1.09456	8.38198e-09	Metabochip
2	27408202	2:27408202	GCKR	-1.00766	9.14296e-09	Metabochip
2	27409140	rs2439074	GCKR	-0.934159	9.84026e-09	Metabochip
2	27409182	rs141159520	GCKR	-1.69726	4.58772e-09	Metabochip
2	27410609	rs62128745	GCKR	0.100162	2.76826e-08	Metabochip
2	27410735	rs1659682	GCKR	-1.88741	3.7933e-09	Metabochip
2	27411050	rs72810799	GCKR	-1.17715	7.7175e-09	Metabochip
2	27411219	rs192222833	GCKR	-1.10496	8.2952e-09	Metabochip
2	27411292	rs1659698	GCKR	-1.86802	3.86756e-09	Metabochip
2	27411354	rs62128746	GCKR	0.135553	2.86798e-08	Metabochip
2	27411552	rs139374236	GCKR	-0.864782	1.05472e-08	Metabochip
2	27412231	rs12468809	GCKR	0.188052	3.02257e-08	Metabochip
2	27412263	rs1659699	GCKR	-1.0748	8.54922e-09	Metabochip
2	27412283	rs1659681	GCKR	-2.07649	3.13976e-09	Metabochip
2	27412285	rs181479256	GCKR	-0.123764	2.21287e-08	Metabochip
2	27412528	2:27412528	GCKR	-0.245271	1.95969e-08	Metabochip
2	27412605	rs62128747	GCKR	0.192657	3.03652e-08	Metabochip
2	27412744	rs11693001	GCKR	0.191161	3.03198e-08	Metabochip
2	27412872	rs116552977	GCKR	-1.65807	4.77108e-09	Metabochip
2	27412991	rs4665373	GCKR	-1.80702	4.1108e-09	Metabochip
2	27413071	rs75250765	GCKR	-0.543134	1.45488e-08	Metabochip
2	27413096	rs4665374	GCKR	-1.99881	3.39341e-09	Metabochip
2	27413602	rs6756965	GCKR	-1.24713	7.19593e-09	Metabochip
2	27414134	rs1659700	GCKR	-1.86053	3.89661e-09	Metabochip
2	27414203	rs12465084	GCKR	0.217617	3.11327e-08	Metabochip
2	27414877	rs1659701	GCKR	-0.934596	9.83596e-09	Metabochip
2	27415057	rs1659687	GCKR	-1.6907	4.61792e-09	Metabochip
2	27415510	rs189329313	GCKR	-1.08436	8.46792e-09	Metabochip
2	27415708	rs77531601	GCKR	-1.72724	4.45222e-09	Metabochip
2	27416486	rs4665375	GCKR	-1.84716	3.94909e-09	Metabochip
2	27416567	rs1275505	GCKR	-1.81773	4.06702e-09	Metabochip
2	27416568	2:27416568	GCKR	1.26136	8.84111e-08	Metabochip
2	27416698	2:27416698	GCKR	-0.326783	1.80629e-08	Metabochip
2	27416702	rs1275504	GCKR	0.60604	4.59099e-08	Metabochip
2	27416843	rs13012631	GCKR	-1.84693	3.95e-09	Metabochip
2	27417006	rs149974747	GCKR	-1.68713	4.63443e-09	Metabochip
2	27417051	rs60555785	GCKR	-0.729229	1.20783e-08	Metabochip
2	27417238	rs148469514	GCKR	-1.37807	6.31272e-09	Metabochip
2	27417267	2:27417267	GCKR	-0.995039	9.25906e-09	Metabochip
2	27418207	2:27418207	GCKR	-2.13993	2.94677e-09	Metabochip
2	27418208	2:27418208	GCKR	-2.13857	2.95078e-09	Metabochip
2	27418209	rs1275503	GCKR	-2.34343	2.40418e-09	Metabochip
2	27418215	2:27418215	GCKR	-1.96229	3.51963e-09	Metabochip
2	27418216	rs1290029	GCKR	-1.88372	3.8073e-09	Metabochip
2	27418289	rs34618115	GCKR	0.11407	2.80703e-08	Metabochip
2	27418611	rs184091990	GCKR	-1.64692	4.82455e-09	Metabochip
2	27419282	rs1275501	GCKR	-1.05663	8.70596e-09	Metabochip
2	27419804	rs62130676	GCKR	-1.04609	8.79826e-09	Metabochip
2	27420144	rs1275499	GCKR	-0.73312	1.20314e-08	Metabochip
2	27420589	2:27420589	GCKR	-1.15396	7.89854e-09	Metabochip
2	27420605	rs62130677	GCKR	-1.06679	8.618e-09	Metabochip
2	27420649	rs146336999	GCKR	-0.199335	2.05181e-08	Metabochip
2	27420690	rs1659685	GCKR	-0.91332	1.00475e-08	Metabochip
2	27422605	rs7081	GCKR	-1.87677	3.83386e-09	Metabochip
2	27423279	rs41288803	GCKR	-0.589784	1.38857e-08	Metabochip
2	27423558	rs147798014	GCKR	-0.917327	1.00073e-08	Metabochip
2	27423646	rs1275519	GCKR	-1.98989	3.42379e-09	Metabochip
2	27423913	rs61737373	GCKR	-1.94548	3.57929e-09	Metabochip
2	27424115	rs143492352	GCKR	-1.1285	8.10227e-09	Metabochip
2	27424363	2:27424363	GCKR	-1.51798	5.48854e-09	Metabochip
2	27424454	rs115224636	GCKR	-1.28613	6.92065e-09	Metabochip
2	27424496	rs1006898	GCKR	-1.98971	3.42442e-09	Metabochip
2	27424636	rs1395	GCKR	0.567587	4.41781e-08	Metabochip
2	27425590	rs138411641	GCKR	-0.576268	1.40746e-08	Metabochip
2	27426174	rs138663654	GCKR	-0.453863	1.59073e-08	Metabochip
2	27426362	rs2580761	GCKR	0.348611	3.54901e-08	Metabochip
2	27426514	rs1275521	GCKR	-1.16642	7.80076e-09	Metabochip
2	27426853	rs75059483	GCKR	-1.5288	5.42946e-09	Metabochip
2	27426878	rs1275522	GCKR	-0.789856	1.13678e-08	Metabochip
2	27427509	rs115195329	GCKR	-0.0503345	2.38148e-08	Metabochip
2	27428173	rs41288807	GCKR	-1.53707	5.38476e-09	Metabochip
2	27428426	rs41288809	GCKR	0.261136	3.25175e-08	Metabochip
2	27428702	rs1275525	GCKR	-1.85314	3.92552e-09	Metabochip
2	27428815	rs1275526	GCKR	-1.84529	3.95646e-09	Metabochip
2	27428877	rs1275527	GCKR	-1.85678	3.91126e-09	Metabochip
2	27429367	rs143122507	GCKR	-0.98652	9.33828e-09	Metabochip
2	27429808	rs61280535	GCKR	0.766139	5.38811e-08	Metabochip
2	27430237	rs56970590	GCKR	-1.69298	4.60741e-09	Metabochip
2	27430781	rs1275528	GCKR	-0.82147	1.1014e-08	Metabochip
2	27430847	rs145891672	GCKR	-0.520522	1.48815e-08	Metabochip
2	27431296	rs35656364	GCKR	-1.00034	9.21015e-09	Metabochip
2	27431413	rs1275529	GCKR	-1.89024	3.78257e-09	Metabochip
2	27432425	rs147468813	GCKR	-0.304747	1.84653e-08	Metabochip
2	27432500	rs2580759	GCKR	0.203549	3.06978e-08	Metabochip
2	27432547	rs1275530	GCKR	-0.818155	1.10506e-08	Metabochip
2	27432597	rs1275531	GCKR	-0.613271	1.35633e-08	Metabochip
2	27432642	rs6547496	GCKR	-1.72084	4.48081e-09	Metabochip
2	27432831	rs189198650	GCKR	0.771803	5.41872e-08	Metabochip
2	27433062	rs1275532	GCKR	-1.16393	7.82018e-09	Metabochip
2	27433224	rs73921470	GCKR	-1.6883	4.62899e-09	Metabochip
2	27433333	rs183148239	GCKR	-0.452136	1.59348e-08	Metabochip
2	27433698	rs112051554	GCKR	-0.823335	1.09935e-08	Metabochip
2	27433753	rs187841674	GCKR	-1.13686	8.03483e-09	Metabochip
2	27434820	rs183169704	GCKR	-0.602333	1.37125e-08	Metabochip
2	27434821	rs187899006	GCKR	-0.789741	1.13691e-08	Metabochip
2	27435165	rs11556163	GCKR	-1.18588	7.65044e-09	Metabochip
2	27435250	rs1275533	GCKR	-1.18288	7.67338e-09	Metabochip
2	27435374	rs11608	GCKR	-0.50049	1.51826e-08	Metabochip
2	27437038	rs77886733	GCKR	-1.67492	4.69134e-09	Metabochip
2	27437123	rs184845020	GCKR	4.20342	1.67582e-06	Metabochip
2	27437285	2:27437285	GCKR	-1.51409	5.50994e-09	Metabochip
2	27437457	rs189361681	GCKR	-1.09099	8.41195e-09	Metabochip
2	27437496	rs1275535	GCKR	0.663352	4.8618e-08	Metabochip
2	27437820	2:27437820	GCKR	-0.919998	9.9806e-09	Metabochip
2	27438056	rs75253987	GCKR	-0.6622	1.29157e-08	Metabochip
2	27438100	rs191750060	GCKR	-0.349302	1.76606e-08	Metabochip
2	27438166	rs186486115	GCKR	-0.569084	1.41761e-08	Metabochip
2	27438196	rs149510756	GCKR	0.349279	3.55138e-08	Metabochip
2	27438615	rs11556165	GCKR	-1.09672	8.36386e-09	Metabochip
2	27438710	rs11126918	GCKR	0.388653	3.694e-08	Metabochip
2	27438817	rs2840026	GCKR	0.388653	3.694e-08	Metabochip
2	27439121	rs113367928	GCKR	-1.71515	4.50637e-09	Metabochip
2	27439354	rs7601452	GCKR	-1.18182	7.68151e-09	Metabochip
2	27439372	rs116902722	GCKR	0.528812	4.24978e-08	Metabochip
2	27439518	rs41288811	GCKR	-1.71375	4.5127e-09	Metabochip
2	27439751	rs7437	GCKR	-1.71165	4.52217e-09	Metabochip
2	27439884	rs4617	GCKR	-1.70813	4.53813e-09	Metabochip
2	27439994	rs143971669	GCKR	-0.447761	1.60047e-08	Metabochip
2	27440013	2:27440013	GCKR	-0.756606	1.17521e-08	Metabochip
2	27440722	rs41288813	GCKR	-1.70783	4.53949e-09	Metabochip
2	27440742	rs151119882	GCKR	-0.0652092	2.34632e-08	Metabochip
2	27440953	rs41288815	GCKR	-0.581265	1.40045e-08	Metabochip
2	27441018	rs73921471	GCKR	-1.70543	4.55037e-09	Metabochip
2	27441161	rs73921472	GCKR	-1.72579	4.45868e-09	Metabochip
2	27441221	rs73921473	GCKR	-1.72556	4.45971e-09	Metabochip
2	27441302	rs1275537	GCKR	-0.8704	1.04881e-08	Metabochip
2	27441397	rs1275538	GCKR	-0.805007	1.11969e-08	Metabochip
2	27441547	2:27441547	GCKR	-1.705	4.55236e-09	Metabochip
2	27441555	rs724310	GCKR	-1.18042	7.69231e-09	Metabochip
2	27441645	rs724311	GCKR	0.256761	3.23755e-08	Metabochip
2	27441685	rs147684305	GCKR	0.715689	5.12303e-08	Metabochip
2	27441787	rs60815225	GCKR	-1.67071	4.71115e-09	Metabochip
2	27441904	rs2078616	GCKR	0.302514	3.38912e-08	Metabochip
2	27442182	rs143213188	GCKR	-0.947583	9.70905e-09	Metabochip
2	27442226	rs115405095	GCKR	-0.324503	1.81041e-08	Metabochip
2	27442280	rs148298023	GCKR	1.17229	8.08773e-08	Metabochip
2	27442317	rs56654000	GCKR	-1.69926	4.57854e-09	Metabochip
2	27443196	rs4665958	GCKR	-0.869042	1.05024e-08	Metabochip
2	27443256	rs4665959	GCKR	0.272511	3.28895e-08	Metabochip
2	27443314	rs139159129	GCKR	0.724577	5.16876e-08	Metabochip
2	27443321	rs142358070	GCKR	-0.370693	1.72869e-08	Metabochip
2	27443352	2:27443352	GCKR	-1.2011	7.53489e-09	Metabochip
2	27443541	rs186786196	GCKR	-0.849677	1.07077e-08	Metabochip
2	27443613	rs77171042	GCKR	-1.68448	4.64672e-09	Metabochip
2	27443619	rs6756856	GCKR	0.380272	3.66317e-08	Metabochip
2	27443718	rs2043921	GCKR	0.121991	2.82935e-08	Metabochip
2	27444024	rs73921475	GCKR	-1.70186	4.56664e-09	Metabochip
2	27444546	rs71441063	GCKR	-0.736413	1.19919e-08	Metabochip
2	27444676	rs150896627	GCKR	1.79477	1.50719e-07	Metabochip
2	27444878	rs115930135	GCKR	-1.16163	7.83821e-09	Metabochip
2	27445267	rs55642744	GCKR	-1.16879	7.78228e-09	Metabochip
2	27445294	rs35133828	GCKR	-0.897502	1.02077e-08	Metabochip
2	27445315	2:27445315	GCKR	0.199726	3.05806e-08	Metabochip
2	27445518	rs60463044	GCKR	-1.67725	4.68044e-09	Metabochip
2	27445566	rs188063431	GCKR	-0.876341	1.0426e-08	Metabochip
2	27446230	rs9309604	GCKR	-0.87443	1.04459e-08	Metabochip
2	27446699	rs13395251	GCKR	-1.20027	7.54113e-09	Metabochip
2	27446746	rs41288817	GCKR	-1.12974	8.0922e-09	Metabochip
2	27446872	rs138694613	GCKR	4.60823	2.5121e-06	Metabochip
2	27447161	rs13424394	GCKR	-1.17809	7.71022e-09	Metabochip
2	27448148	2:27448148	GCKR	-0.942103	9.7624e-09	Metabochip
2	27448420	2:27448420	GCKR	-1.62242	4.94421e-09	Metabochip
2	27448513	rs73921478	GCKR	-1.67534	4.68939e-09	Metabochip
2	27449293	rs7593448	GCKR	-0.847374	1.07324e-08	Metabochip
2	27450458	rs13384642	GCKR	-1.20195	7.52847e-09	Metabochip
2	27450696	rs181475190	GCKR	-0.206818	2.03651e-08	Metabochip
2	27450724	rs3769143	GCKR	-0.81599	1.10746e-08	Metabochip
2	27450763	rs115072643	GCKR	-1.55593	5.28417e-09	Metabochip
2	27450765	rs185795255	GCKR	-0.170714	2.11138e-08	Metabochip
2	27451000	rs6749393	GCKR	0.300925	3.38374e-08	Metabochip
2	27451014	2:27451014	GCKR	-0.281399	1.89015e-08	Metabochip
2	27451099	rs17005956	GCKR	0.299336	3.37837e-08	Metabochip
2	27451429	rs56364136	GCKR	-0.930613	9.87522e-09	Metabochip
2	27451575	rs80310258	GCKR	-1.65372	4.79189e-09	Metabochip
2	27451602	rs140454721	GCKR	-1.43184	5.98228e-09	Metabochip
2	27451882	rs111453978	GCKR	0.181743	3.00356e-08	Metabochip
2	27451931	rs111889866	GCKR	-1.66233	4.7508e-09	Metabochip
2	27452007	rs75725129	GCKR	-1.66852	4.72146e-09	Metabochip
2	27452086	rs66619273	GCKR	-1.21061	7.46357e-09	Metabochip
2	27452252	rs79440432	GCKR	-1.65634	4.77933e-09	Metabochip
2	27452489	rs143086479	GCKR	0.75534	5.33024e-08	Metabochip
2	27452702	rs188668606	GCKR	-0.283057	1.88702e-08	Metabochip
2	27452784	rs6717980	GCKR	-0.81051	1.11354e-08	Metabochip
2	27452872	rs148209185	GCKR	-0.822875	1.09986e-08	Metabochip
2	27452912	rs62130679	GCKR	-1.25443	7.14359e-09	Metabochip
2	27453208	rs17005959	GCKR	-1.21224	7.45138e-09	Metabochip
2	27453453	rs147320189	GCKR	-1.10363	8.30628e-09	Metabochip
2	27453679	rs11685326	GCKR	0.636296	4.73202e-08	Metabochip
2	27453797	rs1561536	GCKR	-1.70292	4.5618e-09	Metabochip
2	27453905	rs189362083	GCKR	-0.0843667	2.3018e-08	Metabochip
2	27454601	rs148522428	GCKR	-0.358536	1.74983e-08	Metabochip
2	27454638	rs73921482	GCKR	-1.73633	4.41191e-09	Metabochip
2	27455281	rs6747264	GCKR	-1.7422	4.38608e-09	Metabochip
2	27455418	rs140011289	GCKR	-0.524322	1.48251e-08	Metabochip
2	27455726	rs13399758	GCKR	-1.78819	4.18896e-09	Metabochip
2	27456902	rs188370134	GCKR	0.0500352	2.63291e-08	Metabochip
2	27457210	rs79244431	GCKR	0.680506	4.94592e-08	Metabochip
2	27457613	rs41288819	GCKR	-1.09018	8.41873e-09	Metabochip
2	27458409	rs144685073	GCKR	-0.467977	1.56844e-08	Metabochip
2	27458606	rs75314245	GCKR	-1.78176	4.21596e-09	Metabochip
2	27458753	2:27458753	GCKR	-0.321694	1.8155e-08	Metabochip
2	27458773	rs142878952	GCKR	1.43541	1.0522e-07	Metabochip
2	27458790	rs62130680	GCKR	-1.08749	8.44144e-09	Metabochip
2	27458798	rs146082654	GCKR	-0.331918	1.79704e-08	Metabochip
2	27459307	2:27459307	GCKR	-0.428949	1.63086e-08	Metabochip
2	27459364	rs10193746	GCKR	-1.18703	7.64164e-09	Metabochip
2	27459835	rs75138755	GCKR	-1.75441	4.33288e-09	Metabochip
2	27460787	rs9679426	GCKR	-1.74844	4.3588e-09	Metabochip
2	27460831	rs72817510	GCKR	-1.18272	7.67462e-09	Metabochip
2	27460968	rs1141313	GCKR	-0.567564	1.41977e-08	Metabochip
2	27461368	rs144692793	GCKR	-1.07954	8.50877e-09	Metabochip
2	27461496	rs61757649	GCKR	-0.323813	1.81166e-08	Metabochip
2	27461573	rs138381242	GCKR	-0.644563	1.31455e-08	Metabochip
2	27461574	rs149442550	GCKR	0.744426	5.27238e-08	Metabochip
2	27462076	rs3739092	GCKR	0.498947	4.12474e-08	Metabochip
2	27462405	rs2014252	GCKR	-0.615504	1.35331e-08	Metabochip
2	27462651	rs61741874	GCKR	-1.08284	8.4808e-09	Metabochip
2	27463323	rs7589553	GCKR	-1.18305	7.67214e-09	Metabochip
2	27463351	rs7573037	GCKR	-1.79079	4.17808e-09	Metabochip
2	27463510	rs75211836	GCKR	-1.03027	8.93854e-09	Metabochip
2	27464332	rs72817512	GCKR	-1.19281	7.5976e-09	Metabochip
2	27464478	rs7557294	GCKR	-1.73799	4.4046e-09	Metabochip
2	27465064	rs114065165	GCKR	-0.308754	1.83915e-08	Metabochip
2	27465608	rs61737365	GCKR	-0.371384	1.72749e-08	Metabochip
2	27465881	rs56252443	GCKR	-1.80543	4.11734e-09	Metabochip
2	27466368	rs2304684	GCKR	0.243291	3.19423e-08	Metabochip
2	27466906	rs138303451	GCKR	-1.00941	9.12697e-09	Metabochip
2	27467088	rs56123021	GCKR	-1.07259	8.56814e-09	Metabochip
2	27467398	2:27467398	GCKR	-1.74847	4.3587e-09	Metabochip
2	27467467	rs138958200	GCKR	-0.701091	1.2423e-08	Metabochip
2	27467598	rs4665960	GCKR	0.155678	2.92629e-08	Metabochip
2	27467941	2:27467941	GCKR	-1.09453	8.38217e-09	Metabochip
2	27467943	rs13408252	GCKR	-0.32372	1.81183e-08	Metabochip
2	27468226	rs73924403	GCKR	-1.71918	4.48825e-09	Metabochip
2	27468319	rs148091008	GCKR	-0.786793	1.14027e-08	Metabochip
2	27468356	rs77198913	GCKR	-1.75328	4.33777e-09	Metabochip
2	27468515	rs73924404	GCKR	-1.76604	4.28279e-09	Metabochip
2	27468535	rs73924405	GCKR	-1.74833	4.3593e-09	Metabochip
2	27468629	rs73924406	GCKR	-1.76746	4.27668e-09	Metabochip
2	27468843	rs73924407	GCKR	-1.7703	4.26458e-09	Metabochip
2	27468856	rs11693660	GCKR	0.255196	3.23249e-08	Metabochip
2	27468880	rs72817516	GCKR	-1.16177	7.83712e-09	Metabochip
2	27469120	rs11886091	GCKR	-1.19739	7.56287e-09	Metabochip
2	27469199	rs76113529	GCKR	-1.76767	4.27579e-09	Metabochip
2	27469434	2:27469434	GCKR	-0.72437	1.21371e-08	Metabochip
2	27469556	rs73924409	GCKR	-1.76583	4.28368e-09	Metabochip
2	27469709	rs182584468	GCKR	-0.681128	1.26735e-08	Metabochip
2	27469740	rs115736676	GCKR	-1.15608	7.88182e-09	Metabochip
2	27469902	rs114163473	GCKR	-1.55846	5.2708e-09	Metabochip
2	27470102	rs187293710	GCKR	-0.608343	1.36303e-08	Metabochip
2	27470321	rs192733033	GCKR	-0.10037	2.26525e-08	Metabochip
2	27470531	rs75252677	GCKR	-0.891377	1.02704e-08	Metabochip
2	27471025	rs1561535	GCKR	-1.24683	7.19808e-09	Metabochip
2	27471996	rs11674947	GCKR	-0.246354	1.95757e-08	Metabochip
2	27472027	rs11126929	GCKR	-0.147872	2.16016e-08	Metabochip
2	27472618	rs9653564	GCKR	-0.17548	2.10134e-08	Metabochip
2	27472649	rs138182757	GCKR	0.917327	6.26753e-08	Metabochip
2	27473157	rs182374523	GCKR	-0.402008	1.67539e-08	Metabochip
2	27473180	rs186517618	GCKR	-0.297816	1.85937e-08	Metabochip
2	27473181	rs190567905	GCKR	-0.296389	1.86203e-08	Metabochip
2	27473578	2:27473578	GCKR	-1.15445	7.89472e-09	Metabochip
2	27473649	rs11682913	GCKR	-0.174283	2.10386e-08	Metabochip
2	27473721	rs115263957	GCKR	-0.395722	1.68596e-08	Metabochip
2	27473933	rs191233835	GCKR	0.4371	3.87736e-08	Metabochip
2	27474165	rs57881048	GCKR	-0.167122	2.11898e-08	Metabochip
2	27474170	rs115505807	GCKR	-0.393512	1.68969e-08	Metabochip
2	27474306	rs11126931	GCKR	-0.261044	1.92902e-08	Metabochip
2	27474765	rs11897090	GCKR	-1.18288	7.67338e-09	Metabochip
2	27474869	rs7600932	GCKR	-0.0957185	2.27581e-08	Metabochip
2	27475318	rs2083363	GCKR	-0.121876	2.21706e-08	Metabochip
2	27475573	rs189347240	GCKR	-1.06773	8.60987e-09	Metabochip
2	27475592	rs181929111	GCKR	0.739959	5.24888e-08	Metabochip
2	27475659	rs185928721	GCKR	-1.25954	7.10717e-09	Metabochip
2	27475730	rs181336401	GCKR	-1.08885	8.42998e-09	Metabochip
2	27476221	2:27476221	GCKR	0.206358	3.07841e-08	Metabochip
2	27476222	2:27476222	GCKR	-0.227081	1.99566e-08	Metabochip
2	27476282	rs11126932	GCKR	-0.508181	1.50663e-08	Metabochip
2	27476378	rs11679220	GCKR	-0.178174	2.09569e-08	Metabochip
2	27476613	rs11126934	GCKR	-0.143819	2.16894e-08	Metabochip
2	27476699	rs148981726	GCKR	0.411127	3.77795e-08	Metabochip
2	27476740	rs11126935	GCKR	-0.146744	2.1626e-08	Metabochip
2	27476992	rs1975383	GCKR	-1.7475	4.36291e-09	Metabochip
2	27477425	2:27477425	GCKR	-0.688565	1.25796e-08	Metabochip
2	27478231	rs13390228	GCKR	-1.20879	7.47716e-09	Metabochip
2	27478594	rs13428472	GCKR	-0.964	9.55095e-09	Metabochip
2	27479128	rs72817529	GCKR	-1.15419	7.89672e-09	Metabochip
2	27479503	rs73924411	GCKR	-1.76567	4.28437e-09	Metabochip
2	27479543	rs76881617	GCKR	-1.02391	8.99553e-09	Metabochip
2	27479777	rs10210843	GCKR	-1.2013	7.53332e-09	Metabochip
2	27479936	rs10176050	GCKR	-1.20147	7.53211e-09	Metabochip
2	27481460	rs58965570	GCKR	-0.282942	1.88724e-08	Metabochip
2	27481652	rs1992290	GCKR	-1.19334	7.59358e-09	Metabochip
2	27481661	rs41288821	GCKR	-0.424159	1.63869e-08	Metabochip
2	27482090	rs10187781	GCKR	-1.16773	7.79052e-09	Metabochip
2	27482511	rs184539937	GCKR	1.29002	9.09823e-08	Metabochip
2	27482612	rs72817533	GCKR	-0.194131	2.06251e-08	Metabochip
2	27483101	rs11126936	GCKR	-0.207993	2.03412e-08	Metabochip
2	27483998	rs138043190	GCKR	-0.387249	1.7003e-08	Metabochip
2	27484620	rs11693052	GCKR	-0.772034	1.15722e-08	Metabochip
2	27485102	rs186164175	GCKR	-0.33201	1.79687e-08	Metabochip
2	27485814	rs72858465	GCKR	-1.23253	7.30175e-09	Metabochip
2	27486134	rs113407226	GCKR	0.778895	5.45729e-08	Metabochip
2	27486595	rs6759518	GCKR	-1.71112	4.52456e-09	Metabochip
2	27487135	rs186711987	GCKR	-0.463672	1.5752e-08	Metabochip
2	27487472	rs55966839	GCKR	-0.873278	1.0458e-08	Metabochip
2	27487702	rs114561490	GCKR	-1.51077	5.52824e-09	Metabochip
2	27487805	rs76755654	GCKR	-1.12454	8.13442e-09	Metabochip
2	27488365	rs117185257	GCKR	-0.945971	9.72471e-09	Metabochip
2	27488432	rs6547521	GCKR	-0.783132	1.14445e-08	Metabochip
2	27488534	rs79633361	GCKR	1.40561	1.02131e-07	Metabochip
2	27489430	2:27489430	GCKR	-0.206289	2.03759e-08	Metabochip
2	27489551	rs11126937	GCKR	0.455451	3.94918e-08	Metabochip
2	27489562	rs62130705	GCKR	0.540417	4.29939e-08	Metabochip
2	27489851	2:27489851	GCKR	0.593445	4.53353e-08	Metabochip
2	27490393	rs184381644	GCKR	-0.93683	9.81401e-09	Metabochip
2	27490434	rs188426420	GCKR	-0.695496	1.24927e-08	Metabochip
2	27490503	rs13408493	GCKR	-1.19723	7.56409e-09	Metabochip
2	27490771	rs141019267	GCKR	-0.454899	1.58908e-08	Metabochip
2	27491111	rs11682713	GCKR	-0.498579	1.52117e-08	Metabochip
2	27491514	rs112486554	GCKR	0.00665447	2.52114e-08	Metabochip
2	27491578	rs7572958	GCKR	-1.21123	7.45893e-09	Metabochip
2	27491694	rs7573077	GCKR	-1.21047	7.4646e-09	Metabochip
2	27492166	rs137918771	GCKR	-0.977125	9.42642e-09	Metabochip
2	27492232	rs144390954	GCKR	0.77079	5.41323e-08	Metabochip
2	27492363	rs28424580	GCKR	-1.19725	7.56392e-09	Metabochip
2	27492674	rs113353646	GCKR	0.598189	4.55509e-08	Metabochip
2	27493045	rs74630263	GCKR	-1.21519	7.42945e-09	Metabochip
2	27493470	rs11899132	GCKR	-1.20487	7.50649e-09	Metabochip
2	27493631	rs140069117	GCKR	-0.971369	9.48084e-09	Metabochip
2	27493636	rs68043976	GCKR	-1.20455	7.50891e-09	Metabochip
2	27494328	rs182828009	GCKR	-0.119343	2.22268e-08	Metabochip
2	27495223	rs150101092	GCKR	0.522042	4.22111e-08	Metabochip
2	27495646	rs187400365	GCKR	1.08915	7.44246e-08	Metabochip
2	27495919	rs112530270	GCKR	-1.88236	3.81247e-09	Metabochip
2	27495921	rs189083717	GCKR	-2.06045	3.19056e-09	Metabochip
2	27496957	rs183875000	GCKR	-0.476129	1.5557e-08	Metabochip
2	27496961	rs189284781	GCKR	-0.254251	1.94217e-08	Metabochip
2	27497548	rs72817536	GCKR	2.14456	2.13834e-07	Metabochip
2	27497549	rs72817537	GCKR	2.33374	2.58367e-07	Metabochip
2	27497815	rs60631624	GCKR	2.16411	2.18055e-07	Metabochip
2	27497969	rs181205813	GCKR	-0.590705	1.38729e-08	Metabochip
2	27498776	rs182689046	GCKR	0.455889	3.95091e-08	Metabochip
2	27498844	rs72817538	GCKR	-0.0667289	2.34275e-08	Metabochip
2	27499037	rs62130707	GCKR	1.92927	1.72416e-07	Metabochip
2	27499675	2:27499675	GCKR	-0.880739	1.03802e-08	Metabochip
2	27500381	rs4665961	GCKR	0.267699	3.27316e-08	Metabochip
2	27500407	rs188126002	GCKR	-0.0217364	2.45057e-08	Metabochip
2	27501510	rs113256314	GCKR	-1.23267	7.30074e-09	Metabochip
2	27502039	rs143072108	GCKR	-0.484464	1.54279e-08	Metabochip
2	27502053	rs138676997	GCKR	-0.684812	1.26269e-08	Metabochip
2	27502134	rs78141093	GCKR	-1.53288	5.40738e-09	Metabochip
2	27502170	rs111668662	GCKR	-0.230949	1.98796e-08	Metabochip
2	27502215	2:27502215	GCKR	-0.955964	9.62801e-09	Metabochip
2	27502370	rs186404779	GCKR	-0.465168	1.57285e-08	Metabochip
2	27502445	rs11126950	GCKR	2.124	2.09482e-07	Metabochip
2	27503262	rs35210495	GCKR	-1.73304	4.42646e-09	Metabochip
2	27503528	rs192896328	GCKR	-0.621007	1.34588e-08	Metabochip
2	27504312	rs1992291	GCKR	2.08704	2.01882e-07	Metabochip
2	27505525	rs181182861	GCKR	-0.404403	1.67139e-08	Metabochip
2	27505758	rs33994928	GCKR	-1.39498	6.20693e-09	Metabochip
2	27505782	rs62130709	GCKR	2.13834	2.12509e-07	Metabochip
2	27506217	rs35145802	GCKR	-1.70371	4.55823e-09	Metabochip
2	27506832	rs111925401	GCKR	0.312115	3.42182e-08	Metabochip
2	27506857	rs186041304	GCKR	-1.0736	8.55947e-09	Metabochip
2	27508551	rs56115099	GCKR	-1.20734	7.48801e-09	Metabochip
2	27508701	rs184061047	GCKR	-0.491487	1.53199e-08	Metabochip
2	27508710	rs11686131	GCKR	1.87675	1.63594e-07	Metabochip
2	27509032	rs4665376	GCKR	0.325516	3.46798e-08	Metabochip
2	27509284	rs182611619	GCKR	0.351812	3.56038e-08	Metabochip
2	27509578	rs145109075	GCKR	1.44358	1.06083e-07	Metabochip
2	27510395	2:27510395	GCKR	-1.39217	6.22439e-09	Metabochip
2	27510527	rs116145000	GCKR	-0.170599	2.11162e-08	Metabochip
2	27510544	rs188580035	GCKR	-0.671871	1.27914e-08	Metabochip
2	27511592	rs79603702	GCKR	-1.04222	8.83236e-09	Metabochip
2	27511976	rs141390619	GCKR	-0.0127103	2.47279e-08	Metabochip
2	27512783	rs186093826	GCKR	-1.24927	7.18053e-09	Metabochip
2	27512878	rs9710901	GCKR	1.98616	1.8251e-07	Metabochip
2	27513067	rs183882865	GCKR	-0.767544	1.16243e-08	Metabochip
2	27513068	rs72817540	GCKR	-1.16826	7.7864e-09	Metabochip
2	27513678	rs76362353	GCKR	-1.29626	6.85088e-09	Metabochip
2	27513942	rs34335422	GCKR	-1.72581	4.45858e-09	Metabochip
2	27514116	rs12053390	GCKR	2.10749	2.06052e-07	Metabochip
2	27515105	rs4665962	GCKR	2.11138	2.06855e-07	Metabochip
2	27515312	rs78039287	GCKR	-0.992806	9.27976e-09	Metabochip
2	27515359	rs117953488	GCKR	0.241357	3.18806e-08	Metabochip
[truncated: 91,182 more rows]
