# Supplementary material for: Pancreatic islet chromatin accessibility and conformation reveals distal enhancer networks of type 2 diabetes risk
Source: Nat Commun. 2019 May 7;10:2078. doi: 10.1038/s41467-019-09975-4 (PMC6505525; doi:10.1038/s41467-019-09975-4)
Supplement: Supplementary file 10 — Supplementary Data 7 [file 41467_2019_9975_MOESM10_ESM.xlsx]

## Sheet: Sheet1
Supplementary Data 7. Candidate causal variants in islet enhancers at known T2D signals
					Chromatin States		Methylation	ChIP-seq					ATAC-seq				Allelic imbalance (ATAC-seq)						Allelic imbalance (Hi-C)*		Footprints (ATAC-seq)
Chr	Pos	Variant	Locus	PPA**	State	Thurner State	Thurner methylation	FOXA2 (2)	MAFB (2)	NKX2-2 (2)	NKX6-1 (2)	PDX1 (5)	Alpha (3)	Beta (3)	Acinar (2)	Islet (23)	Z-score	P-value	Q-value	n Het. (23)	Alt. count	Total count	Z-score	P-value	Footprints	Disrupted Footprints
2	135212784	rs543944	TMEM163	0.00754758	EnhA1	Open Strong Enhancer	.	0	0	0	0	0	0	0	0	4	-2.724	0.00644967	0.0545291	5	17	53	.	.	TP53_5	.
2	135212819	rs544050	TMEM163	0.00526566	EnhA1	Open Strong Enhancer	.	0	0	0	0	0	0	0	0	5	-0.586025	0.557859	0.774341	4	16	36	.	.	PTEN_1	PTEN_1
2	135249140	rs578996	TMEM163	0.0101886	EnhA1	Open Strong Enhancer	LMR	0	0	2	0	2	2	1	0	8	-0.605378	0.544928	0.773503	8	52	107	.	.	ESRRA_known9,ESRRG_1,ZNF281_1	ESRRA_known9,ESRRG_1
2	135262539	rs680001	TMEM163	0.0127876	EnhA1	Genic Enhancer	.	0	0	1	0	0	1	0	1	5	0.648308	0.516786	0.756958	3	17	30	.	.	.	.
2	135262565	rs568534	TMEM163	0.0131665	EnhA1	Genic Enhancer	.	0	0	1	0	0	1	0	1	6	2.35924	0.0183124	0.131004	4	32	47	.	.	ASCL2_1,MYOD1_3,NHLH1_1,NHLH1_2,NR3C1_known1,NR3C1_known2,TAL1_known1,TAL1_known2,TCF21_1,TCF3_1,TCF3_2,TFAP4_1	.
2	135262576	rs680376	TMEM163	0.0131665	EnhA1	Genic Enhancer	.	0	0	1	0	0	1	0	1	6	2.6649	0.00770116	0.0622789	4	34	49	0.150796	0.880136	ATF2_2,ATF4_1,ESRRA_known10,HLF_1,HLF_2,NFIL3_3,NR1H_1,NR1H_2,NR1H_3,Nr1h3:Rxra,RARA_8	ATF2_2,ATF4_1,ESRRA_known10,HLF_1,HLF_2,NFIL3_3
2	135263902	rs599076	TMEM163	0.00960666	EnhA1	Open Strong Enhancer	.	2	0	2	2	4	0	1	0	17	1.16491	0.244054	0.58899	11	135	253	.	.	CTCF_known1,ESR2_1,HIC1_1,HIC2_1,MEF2A,MEF2C,MEF2_known1,MEF2_known2,MEF2_known3,MEF2_known4,MEF2_known9,MTF1_3,Rxra,SP1_known3,SPZ1_1,TEAD2_1	CTCF_known1,MTF1_3,SP1_known3,SPZ1_1,TEAD2_1
2	135264022	rs513344	TMEM163	0.0060034	EnhA1	Open Strong Enhancer	.	1	0	2	2	2	0	0	0	17	-0.869195	0.384741	0.701203	6	43	93	.	.	FOXG1_4,HF1H3B_1	HF1H3B_1
2	135350986	rs67316939	TMEM163	0.0105105	EnhA1	Closed Strong Enhancer	.	0	0	1	0	0	3	0	0	18	.	.	.	.	.	.	.	.	.	.
2	135351764	rs2280219	TMEM163	0.0106621	EnhA1	Open Strong Enhancer	.	0	0	0	0	0	0	0	0	5	-1.50756	0.131668	0.450108	1	3	11	.	.	RUNX1_3	RUNX1_3
2	135360421	rs78478584	TMEM163	0.00871414	EnhA1	Closed Strong Enhancer	.	0	0	0	0	0	0	0	0	5	.	.	.	.	.	.	.	.	E2F3,EBF1_known1,EGR1_known3,EGR1_known4,EGR1_known7,EWSR1::FLI1_1,MZF1_1,MZF1_4,PATZ1_1,SP1,SP1_known2,SP1_known3,SP1_known5,SP1_known6,SP1_known7,SP2,SP4_1,SPZ1_1,VDR_1,ZBTB7A_known2,ZNF263,ZNF281_1,ZNF589_1,ZNF740_1,ZNF740_3	EGR1_known4,EGR1_known7,EWSR1::FLI1_1,MZF1_1,MZF1_4,PATZ1_1,SP1_known3,SP1_known7,SP4_1,VDR_1,ZBTB7A_known2,ZNF263,ZNF281_1,ZNF740_1,ZNF740_3
2	135406890	rs1568120	TMEM163	0.0056134	EnhA1	Open Strong Enhancer	.	1	0	1	0	1	1	1	1	7	1.23817	0.215653	0.564951	9	94	173	.	.	PAX3_2,PAX4_4,PAX5,PAX5_known4	PAX3_2,PAX5_known4
2	135429002	rs7575742	TMEM163	0.0135264	EnhA1	Open Strong Enhancer	.	0	0	0	0	0	0	0	0	8	0.357035	0.721066	0.848849	6	38	75	.	.	E2F3,EGR1,EGR1_known4,ESRRA_known4,MYC_known11,PAX2_1,SMAD3_2,SMAD_2,SP1_known3,SP4_1,SRF,SRF_known10,VDR_3	SRF_known10
2	135436200	rs883964	TMEM163	0.0109622	EnhA1	Open Strong Enhancer	LMR	0	0	0	0	0	0	0	0	9	-0.736582	0.461377	0.733471	4	24	53	.	.	SP1,SP1_known7,SP4_2	SP1_known7,SP4_2
2	135485316	rs10171770	TMEM163	0.00810107	EnhA1	Open Weak Enhancer	.	0	0	1	0	0	0	0	0	9	1.25011	0.211261	0.561349	3	12	19	.	.	ASCL2_1,HNF4G,RFX5_known4,TCF3_3	.
2	135531703	rs4954174	TMEM163	0.0067323	EnhA1	Open Strong Enhancer	.	0	0	0	0	0	1	0	1	14	-1.13726	0.255431	0.58899	2	23	53	.	.	AP1_known7,ATF3_known9,CREB3_2,EBF1,EBF1_known1,EBF1_known2,EBF1_known3,EBF1_known4,EOMES_1,ESRRA_known4,HNF4_known15,HNF4_known25,J1533,J4118,J4173,J4178,J4183,MGA_2,MYOD1_3,NFE2L2_3,NKX2-1_2,NR1H_1,NR1H_2,Nr1h3:Rxra,PPARA_2,RARA_2,RARA_6,RARA_8,RARG_3,RUNX2_5,RUNX3_3,RXRA_known11,RXRA_known15,RXRA_known9,RXRG_2,SIX5_known5,TBX21_1,TBX21_4,TFAP2A,TFAP2B_1,TFAP2B_2,TFAP2B_3,TFAP2B_4,TFAP2C,TFAP2E…	AP1_known7,ATF3_known9,EBF1_known1,EBF1_known2,HNF4_known15,HNF4_known25,MGA_2,NFE2L2_3,NR1H_1,NR1H_2,PPARA_2,RARA_2,RARA_6,RARA_8,RARG_3,RUNX2_5,RXRA_known11,RXRA_known15,RXRA_known9,RXRG_2,SIX5_known5,TBX21_4,TFAP2B_1,TFAP2B_2,TFAP2B_3,TFAP2B_4,TFAP2_known11,TFAP2_known12,TFAP2_known13,TFAP2_known14,TFAP2_known15,TFAP2_known16,TFAP2_known17,TFAP2_known18,TFAP2_known2,TFAP2_known20,TFAP2_known21…
2	135550086	rs12465725	TMEM163	0.00129986	EnhWk	Open Weak Enhancer	LMR	0	0	2	1	4	0	1	0	12	-1.28875	0.197484	0.551909	2	7	20	.	.	NFIC_1,ZIC1_3,ZIC3_3	ZIC1_3,ZIC3_3
2	135557737	rs4954179	TMEM163	0.318024	EnhA1	Closed Strong Enhancer	.	0	0	0	0	0	0	0	0	2	1.13389	0.256839	0.58899	1	5	7	.	.	.	.
2	135620185	rs10928521	TMEM163	0.0151345	EnhA1	Open Strong Enhancer	.	0	0	2	1	0	1	1	0	17	-1.51698	0.129272	0.450108	5	27	67	.	.	FIGLA_1,MYC_known11,MYC_known4,SNAI2_1,SREBP_known1,SREBP_known5,SREBP_known6,TCF3_5,TFAP4_5,TFAP4_6,ZEB1_known2	FIGLA_1,MYC_known11,MYC_known4,SNAI2_1,SREBP_known1,SREBP_known5,SREBP_known6,TCF3_5,TFAP4_5,TFAP4_6
2	135622808	rs6430552	TMEM163	0.00607989	EnhA1	Open Strong Enhancer	.	2	1	2	2	4	0	1	0	18	-2.10646	0.0351646	0.200731	6	60	143	.	.	IKZF3_1,RXRA_known3,RXRA_known4,STAT1,STAT3,STAT_known17,STAT_known2,STAT_known3,Stat4,TFAP2C,TFAP2_known10,TFAP2_known9,VDR_5,VDR_6	IKZF3_1,RXRA_known3,RXRA_known4,STAT1,STAT3,STAT_known17,STAT_known2,STAT_known3,Stat4,VDR_5,VDR_6
2	135622860	rs3819121	TMEM163	0.00587183	EnhA1	Open Strong Enhancer	.	2	1	2	2	3	0	1	0	17	-0.0477195	0.96194	0.96194	6	48	97	.	.	BCL6B_1,Bcl6,CBX5_1,FOXI1_4,FOXO3_3,HSF2_2,HSF4_1,HSF_known4,HSF_known5,NFATC2_1,SOX14_3,SOX15_4,SOX1_3,SOX2_3,SRY_8,STAT1,STAT3	CBX5_1,FOXI1_4,FOXO3_3,NFATC2_1,SOX14_3,SOX15_4,SOX1_3,SOX2_3,SRY_8
3	123065778	rs11708067	ADCY5	0.944028	EnhA1	Open Weak Enhancer	LMR	0	1	2	0	0	2	0	0	22	5.60086	2.13292e-08	1.32241e-06	8	102	139	1.41398	0.157367	HNF4_known17	HNF4_known17
3	185514223	rs6786649	IGF2BP2	0.00916962	EnhWk	Open Weak Enhancer	.	0	0	0	0	0	1	0	1	2	-0.706062	0.480149	0.738081	6	8	20	.	.	.	.
3	185514421	rs150111048	IGF2BP2	0.0014972	EnhWk	Open Weak Enhancer	LMR	2	1	2	1	4	3	3	2	22	.	.	.	.	.	.	.	.	GATA_known10,IRF1,PRDM1,ZNF35_1	IRF1,ZNF35_1
3	185514931	rs7646518	IGF2BP2	0.508027	EnhA1	Open Weak Enhancer	LMR	0	0	0	0	0	1	0	0	4	0.739807	0.480149	0.738081	6	6	9	.	.	.	.
3	185520342	rs10428126	IGF2BP2	0.00916962	EnhWk	Open Weak Enhancer	.	0	0	2	0	1	0	0	0	7	-3.26744	0.00108523	0.0126158	6	1	14	.	.	.	.
3	187724838	rs9870112	LPP	0.137707	EnhA1	Open Strong Enhancer	.	1	1	1	0	0	2	0	0	6	-1.05165	0.292958	0.61225	4	12	29	.	.	.	.
3	187741842	rs6777684	LPP	0.281037	EnhA1	Closed Weak Enhancer	.	2	1	2	1	3	1	0	0	8	0.462938	0.643409	0.801172	3	15	28	.	.	HLF_1,PBX1_4,SOX10_7,SOX1_5,SOX9_6	HLF_1,SOX10_7,SOX1_5,SOX9_6
3	187754436	rs10937334	LPP	0.0235769	EnhA1	Open Weak Enhancer	LMR	2	0	0	0	0	2	0	0	21	1.00169	0.316492	0.632984	7	35	67	.	.	STAT_known4,STAT_known5,Stat5a::Stat5b	Stat5a::Stat5b
3	187754559	rs11926743	LPP	0.0218605	EnhA1	Open Weak Enhancer	LMR	0	0	1	0	0	3	0	0	21	-0.424372	0.671295	0.806411	5	31	66	.	.	RUNX1_2,SEF1_1	RUNX1_2,SEF1_1
3	187754588	rs11915391	LPP	0.0160496	EnhA1	Open Weak Enhancer	LMR	0	0	1	0	0	3	0	0	21	0.451335	0.651748	0.801172	3	16	30	.	.	BRCA1_known2,CACBP_1,CACD_1,CACD_2,EGR1,FOXO1_5,HF1H3B_1,KLF12_2,KLF16_1,KLF4_1,KLF5,KLF7_1,Klf1,NR2C2,NR2F2_1,Nkx2-5,PATZ1_1,PAX4_3,PAX4_4,RXRA_known5,SP1,SP1_known1,SP1_known2,SP1_known4,SP1_known5,SP1_known6,SP1_known7,SP1_known8,SP1_known9,SP2,SP8_1,VDR_6,ZIC1_3,ZIC3_3,ZIC3_4,ZIC4_1,ZNF281_1,ZNF740_1,ZNF740_3	BRCA1_known2,CACBP_1,CACD_1,CACD_2,EGR1,FOXO1_5,HF1H3B_1,KLF12_2,KLF16_1,KLF4_1,KLF5,KLF7_1,Klf1,NR2C2,NR2F2_1,Nkx2-5,PATZ1_1,PAX4_3,RXRA_known5,SP1,SP1_known2,SP1_known4,SP1_known5,SP1_known6,SP1_known8,SP1_known9,SP2,SP8_1,VDR_6,ZIC1_3,ZIC3_3,ZIC3_4,ZIC4_1,ZNF281_1,ZNF740_1,ZNF740_3
3	187755222	rs3864102	LPP	0.0217117	EnhA1	Closed Strong Enhancer	LMR	0	0	0	0	0	0	0	0	16	-1.50756	0.131668	0.450108	1	3	11	.	.	NFATC1_1,RFX3_1,SPDEF_4,ZNF350_1	NFATC1_1,SPDEF_4,ZNF350_1
4	6299913	rs881796	WFS1	0.00452036	EnhA1	Open Strong Enhancer	.	2	0	2	0	0	2	0	0	23	.	.	.	.	.	.	.	.	.	.
4	6299914	rs4234731	WFS1	0.465398	EnhA1	Open Strong Enhancer	.	2	0	2	0	0	2	0	0	23	1.27047	0.203917	0.555043	13	148	276	.	.	CRX_2,CTCF-SatelliteElement,EGR1_known8,EGR1_known9,EGR3_2,GCM2,GLI2_1,GLIS2,GLIS2_1,GLIS2_2,J4143,OBOX2_1,OBOX3_1,OBOX6_1,OTX2_2,PITX1_1,SRF,SRF_known4,SRF_known7,TFAP2B_4,TFAP2_known1,TFAP2_known13,TFAP2_known22,Tcfap2a.2,ZIC1_2,ZIC1_3,ZIC3_4,ZIC4,ZIC4_1,ZNF423_2,Zfp423,Zic3	CTCF-SatelliteElement,EGR1_known8,EGR1_known9,EGR3_2,GCM2,GLI2_1,GLIS2,GLIS2_1,GLIS2_2,SRF,SRF_known4,SRF_known7,TFAP2B_4,TFAP2_known13,TFAP2_known22,Tcfap2a.2,ZIC1_2,ZIC1_3,ZIC3_4,ZIC4,ZIC4_1,ZNF423_2,Zfp423,Zic3
4	153506518	rs78159964	TMEM154	0.271328	EnhA1	Open Strong Enhancer	.	2	0	2	0	0	1	1	0	20	.	.	.	.	.	.	.	.	Atoh1,MYF6_1,RXRA_known7,TCF3_1,TP53_3	.
4	153511640	rs4696326	TMEM154	0.0187016	EnhA1	Active Promoter	.	0	0	2	0	2	1	1	0	17	1.81756	0.0691307	0.324902	5	65	109	.	.	ATF3_known12,ATF3_known16,ATF3_known6,ATF3_known7,ATF3_known9,BATF_known1,BHLHA15_1,BHLHE22_1,BHLHE23_1,CEBPG_1,CREB3_1,CREB5_1,Creb5,HLTF_1,JDP2.3,JDP2_1,JDP2_3,JDP2_5,JDP2_7,JunD,MAF_known10,MAF_known12,MAF_known4,MAF_known6,MAF_known8,NEUROD2_1,NEUROG2_1,NEUROG2_2,NRL_1,OLIG1_1,OLIG2_1,OLIG2_2,OLIG3_1,TAL1_known5,XBP1_3,c-Jun-CRE	BATF_known1,BHLHA15_1,BHLHE22_1,BHLHE23_1,CEBPG_1,CREB3_1,MAF_known10,MAF_known12,MAF_known4,MAF_known6,MAF_known8,NEUROD2_1,NEUROG2_1,NEUROG2_2,NRL_1,OLIG1_1,OLIG2_1,OLIG2_2,OLIG3_1,TAL1_known5
4	153520279	rs10011838	TMEM154	0.112431	EnhA1	Open Strong Enhancer	.	2	2	1	2	4	0	1	0	11	.	.	.	.	.	.	.	.	HIC1_5,J4153,J4163,MAF_known5,NR4A_known3,NR6A1_1	HIC1_5,MAF_known5,NR4A_known3,NR6A1_1
4	153520475	rs6813195	TMEM154	0.282403	EnhA1	Open Strong Enhancer	.	2	2	2	2	5	3	2	1	23	-2.83175	0.00462941	0.0453195	9	93	231	-1.09322	0.274299	ESRRB_1,Esrrb,NR5A2_1,PAX1_2,PAX4_1,PAX5_known1,PAX5_known4,PAX6_1,PAX6_3,PAX6_5,PAX9_1,Pax5	PAX1_2,PAX5_known1,PAX5_known4,PAX6_1,PAX6_5,PAX9_1,Pax5
4	185667404	rs2171838	ACSL1	0.00190796	EnhA1	Open Strong Enhancer	LMR	2	0	1	0	0	0	0	0	9	-1.44849	0.147481	0.472958	4	15	39	.	.	BARX2_1,DLX4_1,DLX6_1,EMX2_2,EN2_4,FOXA1,FOXA_known5,FOXA_known6,GBX2_1,HNF1A_1,HNF1A_4,HNF1B_3,HNF1B_4,HNF1_1,HOXA2_3,HOXA3_3,HOXA4_1,HOXA4_2,HOXB4_1,HOXB7_1,HOXC5_1,HOXD3_2,HOXD8_1,LHX6_3,LHX9_1,LMX1B_1,LMX1B_3,MEOX2_4,MNX1_1,MSX1_2,PDX1_2,PDX1_6,POU2F2_known14,PRRX1_1,UNCX_5,VAX1_2,VAX2_2,VSX1_1,VSX1_2,VSX2_2	GBX2_1,HNF1A_4,HNF1B_3,HNF1B_4,HOXA4_1,LMX1B_1
4	185704199	rs879779	ACSL1	0.00929661	EnhA1	Open Strong Enhancer	.	1	0	2	0	1	1	0	0	15	3.69625	0.000218806	0.00369981	4	61	88	.	.	E2F1,E2F3,ESRRG_2,GLIS2_1,HF1H3B_1,NR1H_3,PLAG1_1,PLAGL1_1,SP1_known7,SP2,SPZ1_1,TFAP2_known5,VDR_1,VDR_3,ZNF263,ZNF740_1	ESRRG_2,HF1H3B_1,PLAG1_1,SP1_known7,SP2,VDR_1,ZNF263
4	185714289	rs1996546	ACSL1	0.082938	EnhA1	Open Strong Enhancer	.	0	0	0	0	1	1	2	1	18	0.909068	0.363314	0.680225	2	31	55	.	.	PAX2_2,TFAP2_known4	.
4	185716489	rs735948	ACSL1	0.0289305	EnhA1	Open Strong Enhancer	LMR	2	2	2	1	5	3	2	1	23	0.47343	0.635907	0.801172	3	51	99	.	.	AHR::ARNT_1,ERG_2,ERG_4,ETS_known15,ETS_known17,FLI1_2,FLI1_4,STAT_known10,STAT_known7,STAT_known8	ERG_2,ERG_4,ETS_known15,ETS_known17,FLI1_2,FLI1_4,STAT_known7
4	185716606	rs72695653	ACSL1	0.0289305	EnhA1	Open Strong Enhancer	LMR	2	1	2	1	3	3	2	0	22	-1.38917	0.164782	0.499269	3	30	68	.	.	IKZF2_2,RFX2_3,RFX3_2,RFX5_known6	.
4	185716617	rs72695654	ACSL1	0.0289305	EnhA1	Open Strong Enhancer	LMR	2	1	2	1	3	3	2	0	22	-2.38853	0.0169161	0.125855	2	10	34	.	.	ESRRA,ESRRA.3,ESRRA_known11,ESRRA_known2,ESRRA_known7,ESRRB,ESRRB_1,ESRRB_2,ESRRG_3,Erra,Esrra.1,Esrrb,HNF4_known1,HNF4_known12,HNF4_known13,HNF4_known2,HNF4_known23,HNF4_known4,HNF4_known5,HNF4_known6,HNF4_known7,HNF4_known9,HNF4a,J4193,NR2F1,NR2F2_2,NR2F6_2,NR2F6_3,NR2F6_5,NR4A2,NR4A_known1,NR4A_known4,NR6A1_1,Nr5a2,PAX6_2,PPARA_1,PPARA_4,RARA_1,RAR_1,RFX2_3,RFX3_2,RFX5_known6,RXRA_known12,RXRA…	ESRRA,ESRRA.3,ESRRA_known11,ESRRA_known2,ESRRA_known7,ESRRB,ESRRB_1,ESRRB_2,ESRRG_3,Erra,Esrra.1,Esrrb,HNF4_known12,HNF4_known13,HNF4_known2,HNF4_known23,HNF4_known6,HNF4_known7,HNF4a,NR2F2_2,NR2F6_2,NR2F6_3,NR2F6_5,NR4A2,NR4A_known1,NR4A_known4,NR6A1_1,Nr5a2,PAX6_2,PPARA_1,RARA_1,RXRA_known12,RXRA_known6
4	185716653	rs72695656	ACSL1	0.0289305	EnhA1	Open Strong Enhancer	LMR	1	0	2	1	2	3	1	0	20	-0.904534	0.365712	0.680225	1	4	11	.	.	EHF,EHF_1,EHF_2,ELF1,ELF1.1,ELF1_known2,ELF1_known3,ELF3.1,ELF3_1,ELF3_2,ELF3_3,ELF4,ELF4_1,ELF5.1,ELF5_2,ELF5_3,ELF5_4,ELK1,ELK1.1,ELK3,ELK3_1,ELK3_2,ELK4,ELK4_1,ELK4_2,ERG,ERG_1,ERG_3,ETS,ETS1,ETS_known10,ETS_known11,ETS_known12,ETS_known14,ETS_known16,ETS_known18,ETS_known7,ETS_known9,ETV1_1,ETV2,ETV2_1,ETV3,ETV3_1,ETV4_2,ETV6.1,ETV6_2,Elf5,Elk1,Elk3,FEV,FEV_1,FEV_2,FLI1_1,FLI1_3,GABPA,PPARA_1…	EHF,EHF_1,EHF_2,ELF1,ELF1.1,ELF1_known2,ELF1_known3,ELF3.1,ELF3_2,ELF3_3,ELF4,ELF4_1,ELK1,ELK1.1,ELK3,ELK3_1,ELK3_2,ELK4,ELK4_1,ELK4_2,ERG,ERG_1,ERG_3,ETS,ETS1,ETS_known10,ETS_known11,ETS_known12,ETS_known14,ETS_known16,ETS_known18,ETS_known7,ETS_known9,ETV1_1,ETV2,ETV2_1,ETV3,ETV3_1,ETV4_2,Elk1,Elk3,FEV,FEV_2,FLI1_1,FLI1_3,GABPA,PPARA_1,SPDEF_1
4	185726914	rs56376363	ACSL1	0.102188	EnhA1	Open Strong Enhancer	LMR	0	0	2	0	0	3	3	2	23	0.304624	0.760653	0.867984	4	95	187	.	.	GATA_known2,HF1H3B_1,HNF4_known12,HNF4_known3,NFYA,NFYB,NFY_known3,NFY_known5,NFY_known6,PAX4_3,PPARA_1,RXRA_known6,RXRA_known7,SPZ1_1,ZKSCAN3_1,ZNF263,ZNF306	GATA_known2,HF1H3B_1,PPARA_1,ZKSCAN3_1,ZNF306
4	185727110	rs55939217	ACSL1	0.102188	EnhA1	Open Strong Enhancer	LMR	0	0	0	0	0	0	0	0	13	0.106103	0.915501	0.944335	2	18	36	.	.	FOXL1_2,HIC1_3,TBX21_4	TBX21_4
5	76435004	rs7732130	ZBED3	0.97986	EnhA1	Open Strong Enhancer	LMR	1	1	2	0	0	3	2	0	23	-3.38576	0.000709807	0.0101557	9	43	126	-1.06904	0.285049	PAX5_known2,RFX2_2,RFX2_4,RFX3_1,RFX3_3,RFX5,RFX5_known5,RFX5_known7,RFX7_1,YY1,YY1_known2,ZNF143_known1,ZNF143_known2	YY1,YY1_known2,ZNF143_known1,ZNF143_known2
6	37988632	rs57995712	ZFAND3	0.046882	EnhA1	Open Strong Enhancer	LMR	2	2	2	1	3	3	1	0	23	0.48224	0.629636	0.801172	2	21	39	.	.	J4138,RFX2,RFX2_1,RFX2_3,RFX3_2,RFX3_4,RFX4,RFX5_known6,RFX5_known9,Rfx1,Rfx3	RFX2,RFX2_1,RFX2_3,RFX3_2,RFX3_4,RFX5_known9,Rfx1,Rfx3
6	37988986	rs142063360	ZFAND3	0.0485461	EnhA1	Open Strong Enhancer	LMR	2	1	2	2	4	0	0	0	18	.	.	.	.	.	.	.	.	IRF_known18,POU2F2,POU2F2_known12,POU2F2_known8,POU5F1_known1,POU5F1_known2,POU5F1_known3	.
6	38037309	rs73419945	ZFAND3	0.0482258	EnhA1	Closed Strong Enhancer	LMR	0	0	0	0	0	0	0	0	2	.	.	.	.	.	.	.	.	.	.
6	38037369	rs75484621	ZFAND3	0.0475149	EnhA1	Closed Strong Enhancer	LMR	0	0	0	0	0	0	0	0	2	.	.	.	.	.	.	.	.	.	.
6	38064681	rs74441639	ZFAND3	0.0479593	EnhA1	Closed Strong Enhancer	.	2	0	2	0	3	0	0	0	4	.	.	.	.	.	.	.	.	.	.
6	38109213	rs142559351	ZFAND3	0.177056	EnhA1	Open Strong Enhancer	LMR	2	0	2	1	0	0	0	0	17	.	.	.	.	.	.	.	.	Bcl6,ESRRA,ESRRA_known11,ESRRA_known5,ESRRA_known7,ESRRB_1,ESRRB_2,ESRRG_3,Esrrb,J4193,NR5A1_2,Nr5a2	.
6	38142316	rs11756301	ZFAND3	0.0585179	EnhA1	Open Strong Enhancer	.	1	0	2	1	2	1	1	0	21	-0.717637	0.472981	0.738081	3	29	61	.	.	J4138,RFX2,RFX2_1,RFX2_3,RFX3_1,RFX3_2,RFX3_4,RFX5,RFX5_known1,RFX5_known2,RFX5_known3,RFX5_known5,RFX5_known6,RFX5_known8,RFX5_known9,RFX7_1,Rfx1	RFX2_1,RFX2_3,RFX3_2,RFX3_4,RFX5_known3,RFX5_known6,RFX5_known8,RFX5_known9
6	38142318	rs11751630	ZFAND3	0.059257	EnhA1	Open Strong Enhancer	.	1	0	2	1	2	1	1	0	21	-0.771338	0.440506	0.730607	3	29	62	.	.	CBX5_1,J4138,RFX2,RFX2_1,RFX2_3,RFX3_1,RFX3_2,RFX3_4,RFX5_known1,RFX5_known2,RFX5_known3,RFX5_known6,RFX5_known8,RFX5_known9,Rfx1	CBX5_1,RFX2_1,RFX2_3,RFX3_2,RFX3_4,RFX5_known3,RFX5_known6,RFX5_known8,RFX5_known9
6	38408223	rs12208647	ZFAND3	0.0514157	EnhA1	Open Strong Enhancer	.	1	0	2	1	0	0	0	0	13	-0.707107	0.4795	0.738081	1	3	8	.	.	.	.
6	137290257	rs6931516	SLC35D3_NHEG1_IL20RA	0.00154569	EnhA1	Open Strong Enhancer	.	0	0	0	0	0	0	0	0	2	-1.68252	0.0924677	0.385153	3	11	32	.	.	GLIS2_1,HAND1_1,HAND1_2,HSF1,HSF4_1,IRF_known14,ITGB2_1,PRDM4_1,RFX5_known1,T_1,ZBTB12_1,ZIC3_3,ZIC3_4	GLIS2_1,HSF4_1,IRF_known14,PRDM4_1,ZIC3_3,ZIC3_4
6	137290342	rs6932154	SLC35D3_NHEG1_IL20RA	0.00154569	EnhA1	Open Strong Enhancer	.	0	0	0	0	0	0	0	0	2	-1.91434	0.0555765	0.279385	2	5	18	.	.	HNF1B_1	HNF1B_1
6	137290554	rs6911961	SLC35D3_NHEG1_IL20RA	0.00126413	EnhA1	Open Strong Enhancer	.	0	0	1	0	0	0	0	0	8	-2.13676	0.0326173	0.200731	5	12	36	.	.	HNF4_known7,PPARA_4,SRF_known4,TCF7L2_known1,TCF7L2_known4,TCF7L2_known5,TCF7L2_known6	HNF4_known7,PPARA_4,TCF7L2_known5,TCF7L2_known6
6	137291281	rs6937795	SLC35D3_NHEG1_IL20RA	0.251624	EnhA1	Open Strong Enhancer	.	2	0	2	1	4	3	2	0	23	-5.68574	1.30248e-08	1.21131e-06	10	113	329	-0.657191	0.511058	BARHL1_1,BARHL1_4,BARHL2_7,BSX_1,DLX2_1,DLX5_1,DOBOX5_1,GSX2_1,HMX1_1,HOXA10_1,HOXA1_1,HOXA6_1,HOXB6_1,HOXB8_1,HOXB9_1,HOXD3_1,MEOX1_1,NKX3-1_3,OTX1_1,OTX2_1,PDX1_2,PITX2_2,PRRX2_1,SRF_known1,VAX1_1	DOBOX5_1,OTX1_1,OTX2_1,PITX2_2,SRF_known1
6	137291296	rs6917676	SLC35D3_NHEG1_IL20RA	0.251624	EnhA1	Open Strong Enhancer	.	2	0	2	1	4	3	1	0	23	-5.2407	1.59971e-07	4.9591e-06	10	102	296	.	.	FOXD1_1,FOXJ2_3,FOXJ3_6,GATA_known10,NR3C1_known1,NR3C1_known5	FOXD1_1,FOXJ2_3,FOXJ3_6,NR3C1_known1,NR3C1_known5
6	137291506	rs55748670	SLC35D3_NHEG1_IL20RA	0.251624	EnhA1	Open Strong Enhancer	.	0	0	0	0	1	0	0	0	8	.	.	.	.	.	.	.	.	.	.
7	15064190	rs10228796	DGKB.1	0.208773	EnhA1	Open Strong Enhancer	.	2	0	1	1	3	1	1	1	14	1.55795	0.119244	0.442971	6	45	76	.	.	BRCA1_known2,NHLH1_1	BRCA1_known2,NHLH1_1
7	15064216	rs10258074	DGKB.1	0.233111	EnhA1	Open Strong Enhancer	.	2	0	1	1	2	1	1	1	14	1.78043	0.075005	0.340266	8	55	96	.	.	Meis1,NFIC_2,RFX3_1,RFX5_known1,RFX5_known5,RFX7_1,SMAD2::SMAD3::SMAD4	.
7	15064255	rs2191348	DGKB.1	0.199614	EnhA1	Open Strong Enhancer	.	2	0	1	1	1	1	1	1	14	0.0874951	0.930278	0.945528	7	36	76	.	.	DDIT3::CEBPA_1,DDIT3::CEBPA_2,HESX1_2,POU3F2_1,POU5F1_known1,SOX1_1,SOX1_5	DDIT3::CEBPA_1,DDIT3::CEBPA_2,HESX1_2,SOX1_1,SOX1_5
7	15064309	rs2191349	DGKB.1	0.25771	EnhA1	Open Strong Enhancer	.	1	1	1	1	1	1	1	1	14	2.1658	0.0303268	0.200731	5	35	55	.	.	ATF3_known9,BARHL1_4,BARHL2_4,BARHL2_7,GRHL1_1,IRX4_1,RARA_6	ATF3_known9,BARHL1_4,BARHL2_4,BARHL2_7,GRHL1_1,IRX4_1
7	44223721	rs730497	GCK	0.00584	EnhA1	Open Strong Enhancer	.	1	0	1	0	1	2	1	0	6	-0.533547	0.593655	0.794387	2	9	20	.	.	HES1_1,KLF13_1,MTF1_1,MTF1_2,MYC_known11,NFIC_1,NR3C1_known12,PPARA_2	HES1_1,MTF1_1,MTF1_2,MYC_known11
7	44223942	rs2908289	GCK	0.00621106	EnhA1	Open Strong Enhancer	.	1	0	1	0	2	1	1	0	5	0.866811	0.386046	0.701203	3	22	39	.	.	HES1_1,PLAG1_1,PTEN_1	HES1_1,PLAG1_1
7	44235668	rs4607517	GCK	0.00807305	EnhA1	Open Strong Enhancer	.	0	1	1	0	0	1	0	0	10	-0.57735	0.563703	0.776657	1	5	12	.	.	ASCL2_1,MEIS1_3,MYF6_1,Meis1,NHLH1_1,NHLH1_2,PKNOX1_1,PKNOX2_1,SREBF1,SREBP_known2,TAL1_known2,TCF3_4,TGIF1_2,TGIF2_1	NHLH1_1,NHLH1_2,SREBP_known2
7	44255643	rs878521	GCK	0.977239	EnhA1	Open Strong Enhancer	LMR	0	0	2	0	0	0	0	0	9	0.382735	0.701916	0.835764	4	24	43	.	.	.	.
8	41467827	rs919035	ANK1	0.00105771	EnhA1	Open Strong Enhancer	.	2	0	2	0	0	0	0	0	13	-1.21431	0.224631	0.572347	5	23	56	.	.	.	.
8	41522991	rs508419	ANK1	0.43174	EnhA1	Open Strong Enhancer	.	0	0	0	0	0	0	0	0	7	-0.653796	0.513243	0.756958	2	8	19	.	.	COMP1_1,ETS_known4,GATA_known2,HNF4_known12,HNF4_known14,NR2C2,RXRA_known7,SMAD2::SMAD3::SMAD4,SP2,TBX5_3,ZEB1_known2,ZNF263	COMP1_1,NR2C2,SMAD2::SMAD3::SMAD4,TBX5_3,ZEB1_known2
8	41523358	rs9694034	ANK1	0.397583	EnhA1	Open Strong Enhancer	.	2	0	1	0	0	0	0	0	17	-0.12647	0.89936	0.939781	2	16	32	.	.	ID4_1,PAX6_3,TCF3_1,TCF3_4,TFAP2_known19	TCF3_4,TFAP2_known19
8	95972453	rs896846	TP53INP1	0.0644039	EnhA1	Open Strong Enhancer	LMR	1	0	0	0	0	1	0	1	13	0.0964161	0.92319	0.944335	5	42	86	.	.	ATF3_known5,GBX1_1,GZF1_1,HOXB3_1,LHX2_1,ZBTB14_1	ATF3_known5,GZF1_1
8	95972551	rs896847	TP53INP1	0.0747436	EnhA1	Open Strong Enhancer	LMR	1	0	0	0	0	1	0	2	15	-0.862703	0.388301	0.701203	9	61	135	.	.	ARID5B_1,Gfi1b,MYB_1	ARID5B_1,Gfi1b
8	95972662	rs35983012	TP53INP1	0.0644039	EnhA1	Open Strong Enhancer	LMR	1	0	0	0	0	2	0	2	17	.	.	.	.	.	.	.	.	CREB3L2_1,HNF4_known13,HNF4_known2,NHLH1_1,NHLH1_2,THRB_2,TP53_2,XBP1_4	.
8	95972718	rs78088250	TP53INP1	0.00149892	EnhA1	Open Strong Enhancer	LMR	0	0	0	0	0	2	0	2	15	-1.69817	0.0894764	0.385153	4	15	41	.	.	HOXA3_2,HOXB3_1,HOXC5_1,LBX2,LBX2_2,PAX6_2,RREB1_1,ZNF713_1	PAX6_2,RREB1_1,ZNF713_1
8	95972738	rs13281625	TP53INP1	0.0632265	EnhA1	Open Strong Enhancer	LMR	0	0	0	0	0	2	0	1	15	-1.45861	0.144671	0.472086	7	36	87	.	.	MAF::NFE2	MAF::NFE2
8	95972819	rs13281709	TP53INP1	0.0632265	EnhA1	Open Strong Enhancer	LMR	0	0	1	0	0	1	0	0	9	-0.668769	0.503643	0.756958	7	35	78	.	.	ISX_1,J4143,J4168,MSX1_3,MSX2_3,NFIA_1,NFIB_1,NFIC_3,NFIX_1,VENTX_2,VSX1_3,YY1_known2,YY1_known4,YY1_known5	ISX_1,MSX1_3,MSX2_3,NFIA_1,NFIB_1,NFIC_3,VENTX_2,VSX1_3,YY1_known2,YY1_known4,YY1_known5
8	95972864	rs11787303	TP53INP1	0.00149009	EnhA1	Open Strong Enhancer	LMR	0	0	2	0	0	1	0	0	12	-1.07852	0.280802	0.607316	3	13	30	.	.	.	.
8	95972974	rs13278601	TP53INP1	0.0609421	EnhA1	Open Strong Enhancer	LMR	0	0	2	0	1	3	0	1	17	-1.00241	0.316148	0.632984	9	66	145	.	.	ASCL2_1,MYF_1,SCRT2_1,TFCP2_3,ZBTB7C_1	MYF_1,SCRT2_1,TFCP2_3,ZBTB7C_1
8	95980708	rs6982393	TP53INP1	0.0644039	EnhA1	Open Strong Enhancer	LMR	0	0	0	0	0	1	0	1	8	-1.37508	0.169107	0.499269	5	15	38	.	.	ASCL2_1,CTCF-SatelliteElement,ETS_known6,ETS_known9,LMO2_1,NHLH1_4,NHLH1_5,PLAG1_1,SPI1_known1,TAL1_known2,TCF3_3,ZEB1_known3	ETS_known9,PLAG1_1
8	96100019	rs6471512	TP53INP1	0.0128252	EnhA1	Open Strong Enhancer	.	0	0	0	0	0	0	0	0	18	0.641932	0.520917	0.756958	7	35	64	.	.	CEBPB_known3,NFATC1_1,PRDM1,RFX5_known6,RFX5_known9,RUNX_1,RUNX_2	NFATC1_1,PRDM1
8	96100175	rs6471513	TP53INP1	0.0128252	EnhA1	Open Strong Enhancer	.	0	1	2	0	0	0	0	0	21	0.452242	0.651095	0.801172	9	44	82	.	.	HSF_known5,NFATC2_1,NFAT_1,NFAT_2,NKX2-1_1,PAX4_4,SOX10_7	NKX2-1_1,SOX10_7
8	96100272	rs6471514	TP53INP1	0.0132163	EnhA1	Open Strong Enhancer	.	0	1	2	0	0	0	0	0	20	1.39072	0.16431	0.499269	7	44	76	.	.	CACD_1,ESRRA,ESRRA_known4,HIC1_3,HNF4_known15,MAFF,MAF_known4,MAF_known7,RFX2,RFX5,TFAP4_1,THRB_2,YY1_known2	MAF_known7,TFAP4_1
8	96100311	rs6471515	TP53INP1	0.013829	EnhA1	Open Strong Enhancer	.	0	1	2	0	0	0	0	0	19	1.00442	0.315174	0.632984	7	45	84	.	.	AHR::ARNT_1,ASCL2_1,CTCF_known1,CTCF_known2,EGR1,GCM1_1,GLIS2_1,HF1H3B_1,KLF12_2,KLF13_1,KLF14_1,Klf1,LMO2_1,MXI1_known1,MYC_known1,MYC_known11,MYC_known13,MYC_known14,MYC_known16,MYF6_1,MYF_1,MYOD1_1,MYOD1_3,NHLH1_1,Nkx2-5,PPARA_2,PTEN_1,RXRA_known8,SP1,SP1_known5,SP1_known6,SP1_known7,SP4_2,TAL1_known1,TAL1_known2,TAL1_known3,TCF3_1,TCF3_2,TCF3_4,Tcf3,YY1_known2,ZNF281_1,ZNF740_1	AHR::ARNT_1,CTCF_known1,CTCF_known2,HF1H3B_1,MYF_1,SP1_known7
8	96112703	rs6471520	TP53INP1	0.0808766	EnhA1	Open Strong Enhancer	LMR	2	0	2	0	0	3	1	1	9	1.22026	0.222365	0.572347	5	24	41	.	.	ETV6_1,HNF4_known3,HNF4_known5,HNF4_known6,HNF4_known9,MAF_known2,PPARA_4,RFX5_known2,RXRA_known7	ETV6_1,HNF4_known3,HNF4_known6,RFX5_known2
8	96112796	rs6471521	TP53INP1	0.0480107	EnhA1	Open Strong Enhancer	LMR	2	0	2	0	1	3	1	2	17	-0.0979181	0.921997	0.944335	2	14	27	.	.	AIRE_1,ALX1_6,CDC5L_1,FOXG1_3,FOXI1_4,FOXJ2_1,FOXJ2_5,FOXJ3_4,FOXJ3_8,PHOX2A_2,PHOX2B_2,PHOX2B_3,POU3F2_3,PROP1_3,PRRX1_4,RORA_3	FOXG1_3,FOXI1_4,FOXJ2_5,FOXJ3_4,POU3F2_3,RORA_3
9	4289809	rs2380949	GLIS3	0.00117828	EnhA1	Open Strong Enhancer	.	0	1	1	0	2	0	0	0	7	1.54868	0.12146	0.442971	2	21	33	.	.	AP1_known2,AP1_known3,AP1_known4,AP1_known5,AP1_known6,AP1_known8,AP1_known9,BACH1_1,BACH2_1,BATF::JUN,FOS,FOSL1,FOSL2,JDP2_2,JDP2_4,JDP2_6,JUNB,JUND,JUND_2,MAF::NFE2,NFE2L1::MAFG_1,NFE2_known1,NFE2_known2	BACH1_1,BATF::JUN,JDP2_2,JDP2_4,JDP2_6,JUND,MAF::NFE2,NFE2L1::MAFG_1,NFE2_known1,NFE2_known2
9	4290085	rs4237150	GLIS3	0.69467	EnhA1	Open Strong Enhancer	.	2	1	2	2	3	3	2	0	22	1.0822	0.279166	0.607316	10	104	187	.	.	IRX2_2,IRX5_2,NR3C1_known6,NR3C1_known7	NR3C1_known6,NR3C1_known7
9	4290541	rs10116772	GLIS3	0.012694	EnhA2	Open Strong Enhancer	.	1	0	0	0	1	1	0	0	14	-0.186409	0.852124	0.915519	7	45	91	.	.	CUX1_9,MEF2_known2,POU2F2_known12,POU2F2_known5,POU2F2_known7	CUX1_9,MEF2_known2,POU2F2_known5
9	4290544	rs10814915	GLIS3	0.00160605	EnhA2	Open Strong Enhancer	.	1	0	0	0	1	1	0	0	14	-0.613356	0.539641	0.772102	7	39	86	.	.	CUX1_9,MEF2_known2	CUX1_9,MEF2_known2
9	22134068	rs10811660	CDKN2B.2	0.305496	EnhA1	Open Weak Enhancer	.	2	2	0	0	1	1	0	0	9	-2.76489	0.00569428	0.0522328	7	23	66	-1.65503	0.097918	CREB3L1_4,CREB3L2_1,Foxo1,J4213,MAFF,MAFF_1,MAFG_1,MAFK,MAF_known10,MAF_known11,MAF_known3,MAF_known4,MAF_known7,MAF_known9,MEIS1_1,MEIS1_3,MEIS1_4,MEIS2_2,MEIS2_3,MEIS3_2,MEIS3_4,NRL_1,RFX2,RFX5,Rfx1,ZSCAN16_1	Foxo1,MAFF,MAFF_1,MAFG_1,MAFK,MAF_known10,MAF_known11,MAF_known4,MAF_known7,MAF_known9,NRL_1,Rfx1,ZSCAN16_1
9	22134094	rs10811661	CDKN2B.2	0.689756	EnhA1	Open Weak Enhancer	.	2	2	0	0	1	1	0	0	9	-1.14376	0.252722	0.58899	5	17	41	.	.	IRF_known10,IRF_known4,NFAT_1,PTF1A_1,RBPJ_1,STAT_known10,ZNF282_1	NFAT_1,PTF1A_1,RBPJ_1,ZNF282_1
9	22134172	rs10757283	CDKN2B.1	0.984482	EnhA1	Open Weak Enhancer	.	2	2	0	0	1	1	0	0	7	-1.67411	0.094108	0.385153	2	4	14	.	.	ONECUT1_2,ONECUT2_1,ONECUT3_1,PAX4_4,PBX1_1	ONECUT1_2,ONECUT2_1,ONECUT3_1,PAX4_4,PBX1_1
10	12307894	rs11257655	CDC123	0.938297	EnhA1	Open Strong Enhancer	LMR	2	0	2	0	0	3	3	2	23	4.90978	9.11808e-07	2.4228e-05	7	305	503	0.258199	0.796253	FOXC1_1,FOXF2,FOXJ2_4,Foxo1,HES5,HES5.1,HES5_1,HES7,HES7_1,HIC1_1,HNF4_known5,HNF4_known6,HNF4_known7,J4188,NR2F6.2,PPARA_4,STAT_known6,TCF3_1,TP63,ZNF435,ZNF713,ZNF713_1	FOXC1_1,FOXF2,FOXJ2_4,Foxo1,HES5,HES5_1,HES7,HES7_1,HNF4_known5,HNF4_known6,HNF4_known7,PPARA_4,ZNF435,ZNF713,ZNF713_1
10	80939219	rs703987	ZMIZ1	0.162015	EnhA1	Open Strong Enhancer	.	0	0	2	0	0	0	0	0	4	-0.94296	0.345701	0.6756	7	44	99	.	.	EGR1_known11,EGR1_known12,EGR1_known4,EGR1_known6,EGR1_known7,EGR1_known8,EGR1_known9,EGR2,EGR3_2,EGR3_3,EGR4_2,GCM1_1,GCM1_2,GCM1_4,GCM2_1,J4148,MTF1_1,MTF1_2,NKX3-2_1,OVOL2_1,PAX5_known4,VDR_1,ZNF281_1,ZNF740_1,ZNF740_2,ZNF740_3,ZNF740_4	EGR1_known11,EGR1_known12,EGR1_known6,EGR1_known7,EGR1_known8,EGR1_known9,EGR2,EGR3_2,EGR3_3,EGR4_2,GCM1_1,GCM1_2,GCM1_4,MTF1_2,OVOL2_1,VDR_1,ZNF281_1,ZNF740_1,ZNF740_2,ZNF740_3,ZNF740_4
10	80942620	rs810517	ZMIZ1	0.0137284	EnhA1	Open Strong Enhancer	.	0	0	2	0	0	0	0	0	13	-0.482374	0.62954	0.801172	6	55	118	.	.	POU4F2_2	POU4F2_2
10	80942631	rs12571751	ZMIZ1	0.0120305	EnhA1	Open Strong Enhancer	.	0	0	2	0	0	1	0	0	13	0.16211	0.87122	0.915519	8	72	146	.	.	AR,FOXJ2_3,FOXJ3_3,FOXJ3_6,NR3C1,NR3C1_known16,NR3C1_known18,NR3C2_1,POU4F2_2,ZNF263,ZSCAN4_1,ZSCAN4_2	FOXJ2_3,FOXJ3_3,FOXJ3_6,NR3C1,NR3C1_known16,NR3C1_known18,NR3C2_1,POU4F2_2,ZSCAN4_1,ZSCAN4_2
10	80942721	rs703982	ZMIZ1	0.00363126	EnhA1	Open Strong Enhancer	.	0	0	1	0	0	1	0	0	14	0.509987	0.61006	0.799093	8	148	284	.	.	BACH1_1,Bach1,Bach1::Mafk,MAFF_1,MAF_known9,MYBL1_5,Nfe2l2,Nrf2	.
10	80942855	rs703981	ZMIZ1	0.0120305	EnhA1	Open Strong Enhancer	.	0	0	1	0	0	0	0	0	12	1.4339	0.151602	0.477931	5	60	100	.	.	GRHL2,Pax8,REST,REST-NRSF,REST_known4,SMAD_2,TFCP2L1_1,Tcfcp2l1	REST,REST-NRSF,REST_known4,TFCP2L1_1
10	80944095	rs703979	ZMIZ1	0.261018	EnhA1	Open Strong Enhancer	.	0	2	2	1	3	1	0	2	19	-2.32736	0.0199462	0.137407	9	219	494	.	.	ALX4_1,NR3C1_known11,NR3C1_known5,NR5A2_1,Nr5a2,PAX3_1,RBPJ_2,ZFX_1,Zfx	ALX4_1,NR3C1_known11,NR3C1_known5
10	80944147	rs703978	ZMIZ1	0.396545	EnhA1	Open Strong Enhancer	.	0	2	2	2	5	1	0	2	19	-2.07837	0.0376755	0.200731	8	169	391	.	.	ESRRA,ETS_known6,GLI2,GLI2_1,GLI3,GLIS3_1,GLI_1,HNF4_known12,Nr5a2,ZIC1_1,ZIC2_1,ZIC3_1	GLI2,GLI2_1,GLI3,GLIS3_1,GLI_1,ZIC3_1
10	80944230	rs703977	ZMIZ1	0.010015	EnhA1	Open Strong Enhancer	.	0	0	2	2	5	1	0	0	18	-4.03245	5.51974e-05	0.00102667	9	94	258	.	.	ALX1_2,ALX1_3,ALX1_6,ALX3_1,ALX4_2,ARX_1,BARHL1_1,DBX2_1,EMX2_1,EN1_3,EN2_1,ESX1_1,EVX1_1,GSX1_1,GSX2_2,HOXA1_1,HOXB13_1,HOXB3_1,HOXB5_2,HOXD1_1,ISL2_1,ISX_2,LBX2_1,LHX1_1,LHX2_1,LHX2_2,LHX3_1,LHX3_3,LHX4_2,LHX5_1,LHX6_1,LHX9_1,LMX1A_1,LMX1A_2,LMX1B_1,LMX1B_2,MEOX1_1,MNX1_2,MSX1_2,MSX2_2,NKX6-1_1,NKX6-1_3,NKX6-1_5,NKX6-1_6,NKX6-2_2,NKX6-2_3,NKX6-3_1,PAX4_6,PAX4_7,PAX7_1,PHOX2A_1,PHOX2B_1,POU3F2_4…	ALX1_2,ALX1_3,ALX3_1,ALX4_2,ARX_1,BARHL1_1,EMX2_1,EN1_3,EN2_1,ESX1_1,EVX1_1,HOXA1_1,HOXB3_1,HOXD1_1,ISL2_1,ISX_2,LBX2_1,LHX1_1,LHX2_1,LHX2_2,LHX3_1,LHX3_3,LHX5_1,LHX6_1,LHX9_1,LMX1A_1,LMX1B_1,MEOX1_1,MSX1_2,NKX6-1_1,NKX6-1_3,NKX6-1_5,NKX6-3_1,PAX4_6,PHOX2A_1,PHOX2B_1,POU3F2_4,POU3F4_1,POU6F2_1,PROP1_1,PRRX1_1,PRRX2_3,RAX_1,RHOXF2_1,SHOX2_1,UNCX_1,VSX1_1
10	80949874	rs748179	ZMIZ1	0.0825479	EnhA1	Open Strong Enhancer	.	0	0	0	0	0	1	1	0	16	-0.0556651	0.955609	0.961459	6	38	79	.	.	NHLH1_2	.
10	80955067	rs703965	ZMIZ1	0.0238379	EnhA1	Open Strong Enhancer	.	0	0	0	0	0	0	0	0	13	-0.64798	0.516998	0.756958	6	37	81	.	.	DPRX_1,GLIS1_1,GLIS3_1,ITGB2_1,J4118,RHOXF1_4,RHOXF1_6,RXRA_known11,RXRA_known15,RXRA_known5,RXRG_2,SIX5_known1,SIX5_known2,SIX5_known3,SIX5_known4,SIX5_known6,SIX5_known7,SPZ1_2,ZIC1_3,ZIC3_1,ZIC3_4,ZIC4_1,ZNF143_known1	GLIS1_1,GLIS3_1,ITGB2_1,RHOXF1_4,RHOXF1_6,RXRA_known11,RXRA_known15,RXRG_2,SIX5_known1,SIX5_known2,SIX5_known3,SIX5_known4,SIX5_known6,SIX5_known7,SPZ1_2
11	2677643	rs144890578	KCNQ1.1,KCNQ1.4	0.0020,0.0026	EnhA1	Open Strong Enhancer	.	2	0	2	0	0	1	0	0	20	.	.	.	.	.	.	.	.	ESRRA_known4,HSF_known3,PRDM1,PRDM1_known1,PRDM1_known2,ZNF263	.
11	2677645	rs41517049	KCNQ1.1,KCNQ1.4	0.0046,0.0072	EnhA1	Open Strong Enhancer	.	2	0	2	0	0	1	0	0	20	.	.	.	.	.	.	.	.	HSF_known3,ITGB2_1,PRDM1,PRDM1_known1,PRDM1_known2,RHOXF1_4,RHOXF1_6,ZNF263	.
11	2677676	rs149039886	KCNQ1.1,KCNQ1.4	0.0035,0.0043	EnhA1	Open Strong Enhancer	.	2	0	2	0	2	1	0	0	20	.	.	.	.	.	.	.	.	MAF::NFE2,RUNX2	.
11	2799679	rs2237884	KCNQ1.1,KCNQ1.4	0.0025,0.044	EnhA1	Open Strong Enhancer	LMR	0	0	2	0	0	0	0	0	5	0.348487	0.727475	0.851008	7	73	142	.	.	CTCF_known1,EN1_2,GLIS2_2,LMO2_1,MYOD1_3,NKX2-1_2,NKX2-3_3,NKX2-5_3,NKX3-2_1,PLAGL1_1,PTEN_1,TFAP2_known4,TFCP2L1_1,Tcfcp2l1	GLIS2_2,LMO2_1,MYOD1_3,NKX2-1_2,NKX2-3_3,NKX2-5_3,NKX3-2_1,TFAP2_known4
11	2799710	rs140785911	KCNQ1.1,KCNQ1.4	0.0018,0.0026	EnhA1	Open Strong Enhancer	LMR	0	0	1	0	0	0	0	0	5	-0.229416	0.818546	0.895585	1	9	19	.	.	ASCL2_1,CACBP_1,HIC1_1,HNF4A,HNF4_known12,MYF_1,MYOD1_3,NHLH1_1,NHLH1_2,NR5A2_1,TCF3_2,TFCP2L1_1,TFCP2_3,Tcfcp2l1,ZFX_1,Zfx	.
11	2799869	rs5789271	KCNQ1.1,KCNQ1.4	0.0027,0.013	EnhA1	Open Strong Enhancer	LMR	0	0	0	0	0	2	0	1	14	.	.	.	.	.	.	.	.	CACD_1,E2F6,E2F_known19,EGR1_known3,EGR1_known4,EGR2,GLI2_1,GLI_1,HF1H3B_1,KLF16_1,MAZ_1,SP1,SP1_known2,SP1_known4,SP1_known5,SP1_known6,SP1_known7,SP1_known8,SP1_known9,SP2,SP4_1,SP4_2,SPZ1_1,TFAP2_known1,WT1_1,ZBTB7C_1,ZIC3_3,ZIC3_4,ZIC4_1,ZNF219_1,ZNF263,ZNF281_1,ZNF740_2,ZNF740_3,ZNF740_4	.
11	2800669	rs12794000	KCNQ1.4	0.00205721	EnhA1	Open Strong Enhancer	.	0	0	1	0	0	1	2	1	22	0.423392	0.67201	0.806411	2	11	20	.	.	AHR::ARNT_2,EGR1,HIC1_4,NANOG_known1,RXRA_known5,SP1,SP2,SPI1_known3,Spi1,VDR_1,ZNF263	HIC1_4,RXRA_known5,SPI1_known3,VDR_1
11	2809620	rs143268363	KCNQ1.1,KCNQ1.4	0.0028,0.0039	EnhA1	Open Weak Enhancer	.	0	0	2	0	0	0	0	0	14	.	.	.	.	.	.	.	.	.	.
11	2836085	rs7480855	KCNQ1.4	0.00120577	EnhA1	Open Strong Enhancer	.	0	0	1	0	0	0	0	0	9	.	.	.	.	.	.	.	.	HNF4A,HNF4G,HNF4_known18,HNF4_known8,HSF1,HSF4_1,MAF_known2,NFAT5_1,PAX5_known1	HNF4A,HNF4_known18,HSF4_1,NFAT5_1
11	2836213	rs234844	KCNQ1.1	0.00609535	EnhA1	Open Strong Enhancer	.	0	0	1	0	0	0	0	0	16	1.17181	0.241272	0.58899	2	12	20	.	.	ESRRA_known8,HF1H3B_1,Nr1h3:Rxra,SRF_known1,SRF_known2,STAT_known15,TFAP2_known5,THRB_1,TP63,ZFX_1,ZNF263,Zfx	.
11	2836283	rs138260726	KCNQ1.1,KCNQ1.4	0.0031,0.0040	EnhA1	Open Strong Enhancer	.	0	0	1	0	0	0	0	0	15	.	.	.	.	.	.	.	.	HERPUD1_1,J4138,RFX2,RFX2_1,RFX2_2,RFX2_3,RFX2_4,RFX3_1,RFX3_2,RFX3_3,RFX3_4,RFX5,RFX5_known2,RFX5_known5,RFX5_known6,RFX5_known7,RFX5_known8,RFX5_known9,RFX7_1,Rfx1,YY1_known2	.
11	2857744	rs11024285	KCNQ1.1,KCNQ1.4	0.0015,0.0017	EnhA1	Open Strong Enhancer	.	0	1	1	0	0	2	0	0	11	.	.	.	.	.	.	.	.	ATF3_known5,E2F8_1,EGR1,EGR1_known3,EGR1_known4,GTF2I_1,HF1H3B_1,HNF4_known12,KLF12_2,KLF14_1,KLF7_1,MZF1_1,NR2C2,PAX4_1,RREB1_2,RXRA_known7,SP1_known2,SP1_known5,SP1_known7,SP2,SP4_1,SP4_2,SP8_1,SPZ1_1,TFAP2_known1,TFCP2_3,VDR_1,ZBTB7A_known2,ZBTB7A_known4,ZNF219_1,ZNF281_1,ZNF524_1,ZNF740_1,ZNF740_2,ZNF740_3	.
11	2857897	rs234866	KCNQ1.1,KCNQ1.4	0.0018,0.1011	EnhA1	Open Strong Enhancer	.	1	2	2	0	1	2	0	0	22	-6.86836	6.49442e-12	1.20796e-09	6	56	207	.	.	HIF1A::ARNT_1,HIF1A_1,HIF1A_2	HIF1A::ARNT_1,HIF1A_1,HIF1A_2
11	2857961	rs117517564	KCNQ1.1,KCNQ1.4	0.0019,0.0026	EnhA1	Open Strong Enhancer	.	1	2	2	0	1	2	0	0	22	.	.	.	.	.	.	.	.	AHR::ARNT_1,ATF3_known5,CRE,MGA.1,MGA.2,MGA_1,MGA_2,MGA_3,PAX1_2,PAX5,PAX5_known2,PAX6_1,PAX6_5,PAX9,PAX9_1,SREBF1,SREBF2,TBX1_1,TBX2,TBX20_3,TBX21,TBX21.3,TBX21_1,TBX21_2,TBX21_4,TBX21_5,TBX2_1,TBX4.1,TBX4_1,TBX4_2,TBX5.1,TBX5_5	.
11	2858295	rs2299620	KCNQ1.1,KCNQ1.2,KCNQ1.4	0.0023,0.0026,0.0029	EnhA1	Open Strong Enhancer	.	0	0	2	0	0	1	0	0	13	-0.175561	0.860639	0.915519	2	7	15	.	.	CTCF_known1,EBF1,EBF1_known2,EBF1_known4,ESRRA_known4,HIC1_2,HIC1_3,RAR_1	.
11	2858311	rs149496359	KCNQ1.1,KCNQ1.4	0.0081,0.011	EnhA1	Open Strong Enhancer	.	0	0	2	0	0	1	0	0	19	.	.	.	.	.	.	.	.	ELF2_1,ETS_1,ETS_known4,Ets1,FLI1,GATA_known1,GATA_known2,HF1H3B_1,HIC1_4,KLF5,MZF1_2,PATZ1_1,SP1_known4,SP2,TP63,TP63_1,TP73_1,ZNF143_known1,ZNF263,ZNF589_1	.
11	2858356	rs114855551	KCNQ1.1,KCNQ1.4	0.0019,0.0024	EnhA1	Open Strong Enhancer	.	0	0	2	0	0	2	0	0	23	3.27327	0.00106311	0.0126158	1	18	21	.	.	EGR2,FOXG1_2,FOXK1_2,MYC_known20,RREB1_2,SP8_1,ZSCAN4_3	.
11	2858440	rs2237896	KCNQ1.1,KCNQ1.2,KCNQ1.4	0.0033,0.0043,0.050	EnhA1	Open Strong Enhancer	LMR	0	0	2	0	0	3	0	0	23	0.696872	0.485883	0.740772	2	42	78	.	.	EBF1,HF1H3B_1,KLF5,Klf1,MAZ_1,Nkx2-5,PATZ1_1,PLAGL1_1,SP1,SP1_known5,TFAP2E_1,TFAP2_known10,TFAP2_known17,TFAP2_known3,TFAP2_known5,TFAP2_known7,TFAP2_known9,ZBTB14_1,ZFX_1,ZIC1_2,ZIC2_2,ZIC3_2,ZIC4_1,ZNF589_1,Zfx	.
11	2858454	rs72847582	KCNQ1.1,KCNQ1.4	0.0025,0.0026	EnhA1	Open Strong Enhancer	LMR	0	0	2	0	0	3	0	0	23	.	.	.	.	.	.	.	.	CACD_1,EGR1,EGR1_known11,EGR2,EGR3_1,EGR4_1,EGR4_2,GLI_1,KLF5,MTF1_1,SP1_known5,ZFX_1,ZNF263,ZNF435,ZSCAN16_1,Zfx	.
11	2858546	rs2237897	KCNQ1.1,KCNQ1.2,KCNQ1.4	0.0038,0.0049,0.1003	EnhA1	Open Strong Enhancer	LMR	0	0	2	0	0	3	0	0	22	3.13976	0.00169085	0.0184999	2	27	35	-2.4004	0.0163773	HF1H3B_1,PATZ1_1,PAX5_known1,PITX3_1,PLAGL1_1,RREB1_1,RREB1_2,SP1,SP1_known7,SP2,VDR_1,ZNF263,ZNF524_1	.
11	2858636	rs74046911	KCNQ1.2	0.846821	EnhA1	Open Strong Enhancer	.	0	0	2	0	0	2	0	0	13	1.26491	0.205903	0.555043	1	7	10	.	.	SMAD3_2,TP53_4	.
11	2858697	rs234867	KCNQ1.1,KCNQ1.4	0.0012,0.0026	EnhA1	Open Strong Enhancer	.	0	0	1	0	0	1	0	0	9	-1.502	0.133096	0.450108	4	19	45	.	.	EGR1,EGR1_known12,EGR1_known4,EGR1_known7,EGR2,ELF2_1,GLIS2_1,HF1H3B_1,KLF7_1,MAZ_1,NR3C1_known10,NR3C1_known7,NR3C1_known8,NR3C1_known9,PATZ1_1,RFX5,SMAD4_1,SMAD_1,SP1,SP1_known2,SP1_known4,SP1_known5,SP1_known6,SP1_known7,SP2,SP4_1,SP4_2,SP8_1,TFAP2_known5,TFCP2L1_1,TFCP2_3,Tcfcp2l1,VDR_1,ZIC3_1,ZNF219_1,ZNF263,ZNF281_1	EGR1,EGR1_known12,EGR1_known4,EGR1_known7,EGR2,HF1H3B_1,MAZ_1,NR3C1_known9,SMAD4_1,SP1,SP1_known2,SP1_known4,SP1_known5,SP1_known6,SP2,SP4_1,SP4_2,SP8_1,TFCP2L1_1,ZIC3_1,ZNF219_1,ZNF263,ZNF281_1
11	2858800	rs458069	KCNQ1.1	0.0624424	EnhA1	Open Strong Enhancer	.	0	0	0	0	0	0	0	0	3	0.5675	0.570375	0.780071	2	7	12	.	.	.	.
11	2912101	rs3986786	KCNQ1.1,KCNQ1.4	0.045,0.14	EnhA1	Open Strong Enhancer	.	0	0	0	0	0	0	0	0	12	.	.	.	.	.	.	.	.	HES1_1,LMO2_1,MAX,MYCN_2,MYC_known18,MYC_known7,MYC_known8,MYOD1_3,Myc,Mycn,PAX4_1,SRF_known2,SRF_known4,SRF_known5,TCF3_1,USF1,USF2,XBP1_2	.
11	2913361	rs189133467	KCNQ1.1,KCNQ1.4	0.0050,0.0063	EnhA1	Open Weak Enhancer	UMR	0	0	1	0	0	0	0	0	10	.	.	.	.	.	.	.	.	TFCP2_1	.
11	2913461	rs10832870	KCNQ1.1,KCNQ1.4	0.0011,0.00335	EnhA1	Open Weak Enhancer	UMR	0	0	1	0	0	0	0	0	10	-0.989922	0.322212	0.637569	11	82	180	.	.	ASCL2_1,E2F_known27,HINFP_4,MYF6_1,NHLH1_1,NRF1,PAX5_known2,PLAGL1_1,RXRA_known8,TCF3_1,TFAP2_known5,ZIC4_1	E2F_known27,HINFP_4,MYF6_1,NRF1,PAX5_known2,PLAGL1_1,RXRA_known8,ZIC4_1
11	2923091	rs7934793	KCNQ1.4	0.00119104	EnhA1	Active Promoter	.	0	0	0	0	0	0	0	0	4	1.19539	0.231933	0.582966	6	40	70	.	.	.	.
11	2924591	rs1048046	KCNQ1.1,KCNQ1.4	0.0051,0.0079	EnhA1	Weak Promoter	.	0	0	0	0	0	0	0	0	2	.	.	.	.	.	.	.	.	EBF1,EBF1_known1,GLI_1	GLI_1
11	2924610	rs1048047	KCNQ1.1,KCNQ1.4	0.0076,0.014	EnhA1	Weak Promoter	.	0	0	0	0	0	0	0	0	2	-0.745898	0.455729	0.733471	6	25	54	.	.	EBF1_known1,HF1H3B_1,HINFP_3,HNF4A,HNF4_known12,HNF4_known5,KLF16_1,NR5A2_1,Nr5a2,REST_known4,SP1_known2,SP1_known5,SPZ1_1,TFAP2_known1,TFAP2_known5,ZBTB7A_known1,ZIC2_2,ZIC3_2	HF1H3B_1,HINFP_3,HNF4_known12,KLF16_1,Nr5a2,REST_known4,SP1_known2,SP1_known5
11	2924640	11:2924640	KCNQ1.1,KCNQ1.4	0.36,0.42	EnhA1	Weak Promoter	.	0	0	0	0	0	0	0	0	2	.	.	.	.	.	.	.	.	HERPUD1_1,ZFX_1,Zfx	.
11	2934284	rs76436178	KCNQ1.1,KCNQ1.4	0.0017,0.0022	EnhA1	Open Weak Enhancer	.	0	0	0	0	0	0	0	0	2	.	.	.	.	.	.	.	.	CACD_1,EGR1,EGR1_known4,HINFP_2,TEAD2_1,TFAP2_known4	.
11	17408404	rs5213	KCNJ11	0.640052	EnhA1	Open Strong Enhancer	.	2	0	2	0	0	2	1	1	22	-1.56602	0.117343	0.442971	9	170	380	.	.	AGCSCAG_TssFlnk,CACD_1,CAGCCRS_EnhA,GCCRGGM_EnhA,GLI3,REST-NRSF,REST_known4,TFCP2L1_1,Tcfcp2l1,ZFX_1,Zfx,p53	AGCSCAG_TssFlnk,CACD_1,CAGCCRS_EnhA,GCCRGGM_EnhA,GLI3,REST-NRSF,REST_known4
12	27962103	rs10842991	KLHDC5	0.293847	EnhA1	Open Strong Enhancer	LMR	2	0	2	2	4	2	1	1	21	-3.64827	0.000264008	0.00409212	5	58	163	-0.525226	0.599426	PAX6_1,TBX1_1	PAX6_1,TBX1_1
12	27962260	rs10771372	KLHDC5	0.514106	EnhA1	Open Strong Enhancer	LMR	0	0	2	0	2	0	1	0	14	-1.66528	0.0958562	0.385153	3	13	37	.	.	RARA_4,TEAD1_2,YY1_known2,ZNF143_known1	RARA_4,TEAD1_2,ZNF143_known1
12	123528405	rs655293	MPHOSPH9	0.0544082	EnhA1	Open Strong Enhancer	LMR	0	0	0	0	0	1	0	0	12	0.908998	0.363351	0.680225	2	24	41	.	.	J4138,MYB_1,RFX2,RFX2_1,RFX2_4,RFX3_1,RFX3_2,RFX5,RFX5_known2,RFX5_known5,RFX5_known8,RFX5_known9,RFX7_1,Rfx1	RFX2_1,RFX2_4,RFX3_1,RFX3_2,RFX5_known5,RFX5_known8,RFX5_known9,RFX7_1,Rfx1
12	123560289	rs1260294	MPHOSPH9	0.0892557	EnhA1	Open Strong Enhancer	.	0	0	0	0	0	1	0	0	11	-0.593127	0.553096	0.773503	2	16	36	.	.	.	.
12	123604492	rs1790121	MPHOSPH9	0.0135604	EnhA1	Open Weak Enhancer	.	0	0	0	0	0	1	0	0	8	-0.66188	0.508048	0.756958	2	9	21	.	.	AP1_known1,AP1_known3,AP1_known6,AP1_known7,ATF3_known6,Bach1::Mafk,EGR1_known6,MAFF_1,MAF_known11,MAF_known2,MAF_known7,MAF_known9,MYC_known19,MYC_known9,NFE2L2_2,NFE2L2_3,SPZ1_1,TGIF1_2,T_1	MAFF_1,MAF_known11,MAF_known7,MAF_known9,NFE2L2_2,NFE2L2_3,SPZ1_1
12	123616514	rs1727294	MPHOSPH9	0.0300666	EnhA1	Open Strong Enhancer	LMR	0	0	1	1	0	1	0	0	19	-0.0548105	0.956289	0.961459	2	14	30	.	.	ERG_2,FLI1_2,PAX5_known2,TP53_4,TP53_6,ZBTB3_1,ZNF282_1	ERG_2,FLI1_2,PAX5_known2,TP53_4,TP53_6,ZBTB3_1,ZNF282_1
12	123616861	rs1727295	MPHOSPH9	0.0151184	EnhA1	Open Strong Enhancer	LMR	1	0	1	0	1	3	1	0	19	1.46812	0.142071	0.47188	2	26	42	.	.	E2F_known1,EBF1_known1,MEIS1::HOXA9_2,YY1_known2,YY1_known5,YY1_known7,YY2_2,ZNF143_known2	E2F_known1,MEIS1::HOXA9_2,YY1_known2,YY1_known5,YY1_known7,YY2_2
12	123648881	rs1716165	MPHOSPH9	0.0421457	EnhA1	Open Strong Enhancer	.	2	0	2	1	2	1	0	0	16	-0.286063	0.77483	0.878515	4	32	71	.	.	E2F2_2,E2F_known24,ETS_known1,FOXJ3_3,FOXK1_1,J4133,POU1F1_2,RFX5_known1,ZNF435	E2F2_2,E2F_known24,ETS_known1,FOXJ3_3,RFX5_known1,ZNF435
12	123650335	rs1615350	MPHOSPH9	0.0479579	EnhA1	Open Strong Enhancer	.	2	0	2	0	0	1	0	0	16	-0.095363	0.924027	0.944335	5	31	61	.	.	ELF1,ELK4,ETS_known1,ETS_known6,ETV3_1,ETV6_2,Ets1,NR6A1_1,STAT_known8,STAT_known9,ZNF143_known1	ELK4,ETS_known1,ETS_known6,ETV3_1,ETV6_2,NR6A1_1
12	123650714	rs1618679	MPHOSPH9	0.0442877	EnhA1	Open Strong Enhancer	.	0	0	2	0	0	0	0	0	12	0.433026	0.664996	0.806411	2	9	16	.	.	.	.
12	123728702	rs12817892	MPHOSPH9	0.0560075	EnhA1	Open Strong Enhancer	.	0	0	0	0	0	0	0	0	14	1.09322	0.274299	0.607316	1	24	41	.	.	.	.
12	123728739	rs12818067	MPHOSPH9	0.0553079	EnhA1	Open Strong Enhancer	.	0	0	0	0	0	0	0	0	13	0.274044	0.784051	0.878515	3	19	39	.	.	.	.
12	123959681	rs36084544	MPHOSPH9	0.130576	EnhA1	Open Strong Enhancer	.	2	1	2	0	3	1	1	0	21	-2.08763	0.0368316	0.200731	5	92	219	.	.	ATF3_known5,ATF3_known9,PAX1_2,PAX2_4,PAX3_1,PAX4_1,PAX5,PAX5_known2,PAX5_known4,PAX5_known5,PAX6_1,PAX6_3,PAX6_5,PAX9_1,RXRA_known1	ATF3_known5,PAX1_2,PAX2_4,PAX5_known2,PAX5_known4,PAX5_known5,PAX6_1,PAX9_1
15	38844106	rs12593201	RASGRP1	0.172817	EnhA1	Open Strong Enhancer	.	2	1	2	1	5	1	0	0	12	0.191202	0.848367	0.915519	5	33	63	.	.	NR2E3_1	.
15	38846342	rs35615287	RASGRP1	0.17429	EnhA1	Open Strong Enhancer	.	0	1	2	1	2	0	0	0	2	.	.	.	.	.	.	.	.	.	.
15	38846347	rs36027443	RASGRP1	0.17429	EnhA1	Open Strong Enhancer	.	0	1	2	1	2	0	0	0	2	-1.84667	0.0647949	0.317154	3	7	22	.	.	.	.
15	38846678	rs7170151	RASGRP1	0.122553	EnhA1	Open Strong Enhancer	.	0	0	2	1	0	1	1	0	16	-2.57073	0.0101486	0.0786515	4	15	48	-1.08435	0.278209	POU1F1,POU1F1_1,POU1F1_4,POU2F1.1,POU2F2,POU2F2.1,POU2F2_3,POU2F2_4,POU2F2_known13,POU2F2_known16,POU2F3.1,POU2F3_3,POU3F1_3,POU3F2_5,POU3F3_1,POU3F3_3,POU3F3_4,POU3F4_3,POU5F1_known5	POU1F1,POU1F1_1,POU1F1_4,POU2F1.1,POU2F2,POU2F2_4,POU2F2_known13,POU2F2_known16,POU2F3.1,POU3F1_3,POU3F2_5,POU3F3_1,POU3F3_3,POU3F4_3
15	38846738	rs4924273	RASGRP1	0.133388	EnhA1	Open Strong Enhancer	.	0	0	2	1	0	1	1	0	16	-1.16236	0.245089	0.58899	5	52	114	.	.	GATA1::TAL1,GATA_known14,NR3C1_known12,PAX5,ZBTB33_known1	.
15	38920179	rs56165729	RASGRP1	0.00244365	EnhWk	Open Weak Enhancer	.	0	1	2	0	0	2	0	0	20	-0.217103	0.828128	0.900771	3	16	33	.	.	CEBPB_known3,GMEB2_2,KLF7_1,PAX4_3,PAX4_5,PAX5_known2,ZNF784_1	GMEB2_2,PAX5_known2
15	62149657	rs35764401	C2CD4A	0.00141801	EnhA1	Open Strong Enhancer	.	0	0	0	0	0	0	0	0	5	.	.	.	.	.	.	.	.	GATA_known11,GATA_known7,TEAD1_2	GATA_known11,GATA_known7
15	62149662	rs191365834	C2CD4A	0.0072873	EnhA1	Open Strong Enhancer	.	0	0	0	0	0	0	0	0	5	.	.	.	.	.	.	.	.	HINFP_4,TEAD1_2,TEAD1_3,TEAD3_2,TEAD4_1	.
15	62149784	rs3743297	C2CD4A	0.00137939	EnhA1	Open Strong Enhancer	.	1	0	0	0	0	0	0	0	3	-0.495165	0.620484	0.801172	2	7	16	.	.	ETS_known10,FOXB1_1,IRF_known21,NFE2L2_2,Spi1,ZEB1_known4	IRF_known21
15	62171475	rs151238175	C2CD4A	0.00632451	EnhA1	Closed Strong Enhancer	LMR	2	0	2	2	2	0	0	0	4	.	.	.	.	.	.	.	.	.	.
15	62171479	rs1981916	C2CD4A	0.00137764	EnhA1	Closed Strong Enhancer	LMR	2	0	2	2	2	0	0	0	4	-0.596727	0.55069	0.773503	4	13	29	.	.	.	.
15	62172384	rs4283171	C2CD4A	0.00142971	EnhA1	Open Strong Enhancer	LMR	2	2	2	0	2	1	0	0	20	-3.33418	0.000855522	0.0113662	5	21	69	.	.	.	.
15	62172398	rs1364809	C2CD4A	0.00300033	EnhA1	Open Strong Enhancer	LMR	2	2	2	0	2	1	0	0	20	1.55749	0.119355	0.442971	2	11	16	.	.	MZF1_1,MZF1_2,MZF1_4,PATZ1_1,SP1_known7,SPZ1_1,ZNF143_known1,ZNF219_1,ZNF740_3	.
15	62172429	rs2414755	C2CD4A	0.00142971	EnhA1	Open Strong Enhancer	LMR	2	2	2	1	3	1	0	0	20	-5.48338	4.17275e-08	1.55226e-06	10	55	183	.	.	MAF_known12,ZNF784_1	MAF_known12,ZNF784_1
15	62172558	rs182222907	C2CD4A	0.00914107	EnhA1	Open Strong Enhancer	LMR	2	2	2	1	3	1	0	0	19	.	.	.	.	.	.	.	.	BARX1_2,MAF_known12,POU1F1_3,TGIF1_2	.
15	62172609	rs16944673	C2CD4A	0.0048655	EnhA1	Open Strong Enhancer	LMR	2	2	2	1	3	1	0	0	13	.	.	.	.	.	.	.	.	.	.
15	62208588	rs7177538	C2CD4A	0.0020428	EnhA1	Genic Enhancer	.	2	0	0	1	4	1	1	0	12	.	.	.	.	.	.	.	.	GBX1_1,HOXA4_1,MEF2B_1,MEF2D_1,MEF2_known12,MEF2_known2,MEF2_known3,MEF2_known9,PDX1_5,VSX1_2,VSX2_2	.
15	62227799	rs149084668	C2CD4A	0.00836021	EnhA1	Closed Strong Enhancer	.	0	0	0	0	1	0	1	0	10	.	.	.	.	.	.	.	.	ETS_known4,ETS_known5	.
15	62227899	rs957348	C2CD4A	0.00147206	EnhA1	Closed Strong Enhancer	.	0	0	1	0	0	0	1	0	11	2.11058	0.0348085	0.200731	1	9	11	.	.	ATF4_2,ATF4_3,CEBPA,CEBPA_1,CEBPB,CEBPB_known1,CEBPB_known10,CEBPB_known4,CEBPB_known7,DDIT3::CEBPA_2,NFIL3_3,POU2F2_3,POU2F2_known16,POU2F3_3,POU3F3_4,POU5F1_known5,TEF_3,THRB_2	ATF4_3,CEBPB_known10,DDIT3::CEBPA_2,POU5F1_known5
15	62227933	rs189808884	C2CD4A	0.00782433	EnhA1	Closed Strong Enhancer	.	0	0	1	0	0	0	1	0	11	-0.333333	0.738883	0.85456	1	4	9	.	.	AIRE_1,HNF4_known13,HNF4_known2,MTF1_2,NR5A2_1,SOX7_2	.
15	62228089	rs2042609	C2CD4A	0.00998498	EnhA1	Closed Strong Enhancer	.	1	0	0	0	0	0	0	0	2	.	.	.	.	.	.	.	.	Gfi1b,NHLH1_4,PTF1A_1	.
15	62228092	rs182099187	C2CD4A	0.00557349	EnhA1	Closed Strong Enhancer	.	1	0	0	0	0	0	0	0	2	.	.	.	.	.	.	.	.	Gfi1b,NHLH1_4,PTF1A_1	.
15	62228308	rs10519144	C2CD4A	0.00206104	EnhA1	Closed Strong Enhancer	.	2	0	0	1	0	0	0	0	3	.	.	.	.	.	.	.	.	SCRT2_1,VDR_2,VDR_4,VDR_5,VDR_6	.
15	62228374	rs141959092	C2CD4A	0.00444997	EnhA1	Closed Strong Enhancer	.	2	0	1	1	0	0	0	0	6	.	.	.	.	.	.	.	.	NFATC1_1	.
15	62228592	rs17271256	C2CD4A	0.00367279	EnhA1	Closed Strong Enhancer	.	2	0	2	0	0	0	0	0	9	.	.	.	.	.	.	.	.	AHR::ARNT_2,FOXA1,FOXA_known4,FOXA_known5,FOXA_known6,FOXA_known7,FOXC1_1,FOXC1_3,FOXC1_6,FOXC2_2,FOXD1_2,FOXD2_2,FOXD3_4,FOXF2_1,FOXF2_2,FOXG1_5,FOXI1_3,FOXI1_4,FOXJ1_2,FOXJ2_3,FOXJ2_4,FOXJ3_1,FOXJ3_2,FOXJ3_3,FOXJ3_6,FOXJ3_7,FOXK1_1,FOXK1_4,FOXL1_3,FOXL1_4,FOXL1_5,FOXO1_1,FOXO1_2,FOXO1_3,FOXO3_1,FOXO3_2,FOXO3_3,FOXO3_5,FOXO4_1,FOXO4_2,FOXO4_4,FOXO6_2,FOXP1,FOXP2,Foxo1,J4168,NFIA_1,NFIB_1,NFIC_1,…	.
15	62228616	rs188586648	C2CD4A	0.00622167	EnhA1	Closed Strong Enhancer	.	2	0	2	0	0	0	0	0	8	.	.	.	.	.	.	.	.	.	.
15	62228696	rs11071641	C2CD4A	0.00158598	EnhA1	Closed Strong Enhancer	.	2	0	0	0	0	0	0	0	8	-1.70561	0.0880815	0.385153	2	7	22	.	.	.	.
15	62228770	rs35523559	C2CD4A	0.00142203	EnhA1	Closed Strong Enhancer	.	2	0	0	0	0	0	0	0	5	.	.	.	.	.	.	.	.	.	.
15	62267155	rs192210296	C2CD4A	0.0066857	EnhA1	Open Strong Enhancer	.	2	0	2	1	3	1	1	0	20	.	.	.	.	.	.	.	.	IRF_known11,IRF_known14,SPZ1_2	.
15	62319432	rs72749754	C2CD4A	0.006035	EnhA1	Closed Strong Enhancer	.	0	0	2	1	1	0	0	0	3	.	.	.	.	.	.	.	.	.	.
15	62319441	rs76873244	C2CD4A	0.0048485	EnhA1	Closed Strong Enhancer	.	0	0	2	1	1	0	0	0	3	.	.	.	.	.	.	.	.	.	.
15	62345978	rs12442589	C2CD4A	0.00258587	EnhA1	Closed Strong Enhancer	.	0	0	2	0	0	0	0	0	4	-0.258199	0.796253	0.884247	3	7	15	.	.	POU5F1_known3	.
15	62346050	rs111631263	C2CD4A	0.00265282	EnhA1	Closed Strong Enhancer	.	0	0	2	0	0	0	0	0	6	.	.	.	.	.	.	.	.	AFP_1,Foxo1,OBOX2_1,OBOX3_1,PITX1_1	.
15	62346056	rs12442675	C2CD4A	0.00169522	EnhA1	Closed Strong Enhancer	.	0	0	2	0	0	0	0	0	6	-0.244397	0.806923	0.888093	2	6	13	.	.	TFCP2L1_1,TFCP2_3,TFCP2_5,TP63,Tcfcp2l1,VDR_2,ZEB1_known1,ZEB1_known3	TFCP2_3,TFCP2_5,ZEB1_known1,ZEB1_known3
15	62379814	rs7178945	C2CD4A	0.00176331	EnhA1	Open Strong Enhancer	LMR	2	0	2	1	2	1	0	0	19	-1.00716	0.313858	0.632984	6	29	66	.	.	AGGAGGMG_TssFlnk,ASCL2_1,ETS_known6,Egr1,MYOD1_3,MZF1_1,MZF1_5-13,NFkB-p50,p52,OVOL2_1,PATZ1_1,RBPJ:Ebox,RXR,SPI1,SPI1_known1,SPI1_known4,SPZ1_2,Spi1,Spic,Spz1,TATA_known2,TATA_known5,TBP,TCF3_4,TFCP2_1,ZNF263,ZNF589_1	AGGAGGMG_TssFlnk,ETS_known6,Egr1,MZF1_1,NFkB-p50,p52,OVOL2_1,PATZ1_1,RXR,SPI1,SPI1_known1,SPI1_known4,SPZ1_2,Spic,Spz1
15	62379971	rs7177711	C2CD4A	0.00176148	EnhA1	Open Strong Enhancer	LMR	2	2	2	2	5	3	2	1	23	-5.52117	3.36745e-08	1.55226e-06	12	121	346	-0.210819	0.833029	RFX3_3	RFX3_3
15	62380027	rs181017166	C2CD4A	0.0192476	EnhA1	Open Strong Enhancer	LMR	2	2	2	2	5	3	2	1	23	.	.	.	.	.	.	.	.	CEBPB_known4,CEBPB_known7,DUX4_1,HF1H3B_1,NFY_known5	.
15	62380132	rs7178540	C2CD4A	0.00175965	EnhA1	Open Strong Enhancer	LMR	2	2	2	1	4	3	2	1	23	-4.80452	1.55121e-06	3.60656e-05	11	163	424			ETS_known4,PTF1A_1,STAT1,STAT3,STAT_known1,STAT_known17,STAT_known4,STAT_known5,Stat4,Stat5a::Stat5b,Stat6,ZNF691_1	PTF1A_1,STAT1,STAT3,STAT_known1,STAT_known17,STAT_known4,STAT_known5,Stat4,Stat5a::Stat5b,Stat6,ZNF691_1
15	62380160	rs186158131	C2CD4A	0.00780058	EnhA1	Open Strong Enhancer	LMR	2	2	2	1	3	3	2	1	23	.	.	.	.	.	.	.	.	CACD_1,E2F1,E2F4,E2F6,EGR1_known4,EWSR1::FLI1_1,REST,REST_known3,SCRT1_1,SCRT2_1,SP1_known2,SP1_known5,ZNF263	.
15	62380259	rs7178424	C2CD4A	0.00169945	EnhA1	Open Strong Enhancer	LMR	1	2	2	1	0	2	0	1	20	-0.843305	0.399058	0.706828	5	24	53	.	.	Bcl6,CRTTTHC_EnhA,DMRT2_1,DMRT3_1,E2F2_2,RFX4.1,Rfx1,Rfx2,STAT1,STAT_known15,STAT_known17,STAT_known4,STAT_known5,Stat6,ZNF282_1	CRTTTHC_EnhA,DMRT2_1,DMRT3_1,E2F2_2,Rfx2,ZNF282_1
15	62381065	rs17271438	C2CD4A	0.00178985	EnhA1	Open Strong Enhancer	.	0	1	2	0	0	0	0	0	2	-1.06904	0.285049	0.609416	2	5	14	.	.	.	.
15	62386330	rs17304080	C2CD4A	0.0016937	EnhA1	Closed Strong Enhancer	.	0	0	0	0	0	1	0	0	5	.	.	.	.	.	.	.	.	ETS_known13,HSF_known3,SP1_known3	.
15	62391184	rs67818839	C2CD4A	0.0987274	EnhA1	Closed Strong Enhancer	LMR	0	0	2	0	1	0	0	0	2	.	.	.	.	.	.	.	.	.	.
15	62391295	rs79239230	C2CD4A	0.00713472	EnhA1	Open Strong Enhancer	LMR	1	1	2	1	1	1	1	0	16	.	.	.	.	.	.	.	.	MEF2_known9,TATA_known6	.
15	62391421	rs28578604	C2CD4A	0.00895586	EnhA1	Open Strong Enhancer	LMR	1	1	2	1	2	2	2	1	21	-0.164784	0.869114	0.915519	11	89	183	.	.	DMRTC2_1,ESRRG_2,PAX4_5,RFX3_1,ZBTB16_1	ESRRG_2
15	62391608	rs7163757	C2CD4A	0.00266249	EnhA2	Open Strong Enhancer	LMR	2	1	2	2	4	3	3	1	22	0.332251	0.7397	0.85456	14	212	415	.	.	IKZF2_3,MEF2A,MEF2B_1,MEF2C,MEF2D_1,MEF2_known10,MEF2_known12,MEF2_known3,MEF2_known4,MEF2_known5,NFATC2_1,NFAT_1,SRF	IKZF2_3,MEF2B_1,MEF2C,MEF2D_1,MEF2_known10,MEF2_known12,MEF2_known3,MEF2_known4,MEF2_known5,NFATC2_1,NFAT_1
15	62402220	rs11632490	C2CD4A	0.00581496	EnhA1	Open Strong Enhancer	LMR	0	0	0	0	0	0	0	0	10	-0.72017	0.47142	0.733471	3	11	25	.	.	PAX5_known2,PAX6_2,SPDEF_6	PAX5_known2,PAX6_2,SPDEF_6
15	62402705	rs117809403	C2CD4A	0.00362851	EnhA1	Open Strong Enhancer	LMR	2	1	2	2	3	0	1	0	15	.	.	.	.	.	.	.	.	ATF4_2,BSX_1,CEBPA,CEBPA_1,DLX2_1,HIC1_4,SCRT2_1,SMAD3_2,TCF21_1,TFAP4_1	.
15	62405255	rs17205498	C2CD4A	0.00291883	EnhA1	Open Strong Enhancer	LMR	2	0	2	1	3	2	2	1	22	-0.913299	0.361086	0.680225	4	27	63	.	.	ARNT_1,ARNT_2,BMAL1,CLOCK,CLOCK::ARNTL_1,CLOCK_1,CREB3L1.1,CREB3L1.2,CREB3L1.4,CREB3L1_2,CREB3L1_3,CREB3L2_2,E-box,FIGLA_1,FOXG1_2,HEY1,HEY1_known1,HEY2,HEY2_1,HEY2_2,J4208,MAX,MAX.1,MLXIPL_1,MLX_2,MNT,MNT_1,MXI1_known1,MYC::MAX,MYCN_1,MYCN_2,MYC_known1,MYC_known11,MYC_known12,MYC_known13,MYC_known14,MYC_known15,MYC_known16,MYC_known17,MYC_known18,MYC_known19,MYC_known2,MYC_known20,MYC_known21,MY…	ARNT_1,ARNT_2,BMAL1,CLOCK,CLOCK::ARNTL_1,CLOCK_1,CREB3L1.1,CREB3L1.2,CREB3L1.4,CREB3L1_2,CREB3L1_3,CREB3L2_2,E-box,FIGLA_1,FOXG1_2,HEY1,HEY1_known1,HEY2,HEY2_1,HEY2_2,MAX,MAX.1,MLXIPL_1,MLX_2,MNT,MNT_1,MYC::MAX,MYCN_1,MYCN_2,MYC_known1,MYC_known12,MYC_known13,MYC_known14,MYC_known15,MYC_known16,MYC_known17,MYC_known18,MYC_known19,MYC_known2,MYC_known20,MYC_known21,MYC_known22,MYC_known3,MYC_known…
15	62405550	rs76529333	C2CD4A	0.00250161	EnhA1	Open Strong Enhancer	.	0	0	0	0	0	0	0	0	10	-0.27735	0.781511	0.878515	1	6	13	.	.	CDX2,HOXD9_1,TFAP2_known5	.
15	62405570	rs12912130	C2CD4A	0.00151292	EnhA1	Open Strong Enhancer	.	0	0	0	0	0	0	0	0	5	-1.09109	0.275234	0.607316	1	8	21	.	.	.	.
15	62411184	rs17304087	C2CD4A	0.0015182	EnhA1	Open Strong Enhancer	.	2	1	1	1	1	0	0	0	4	0.765685	0.443864	0.730607	2	9	15	.	.	PAX4_4,TBX20_5	PAX4_4
15	62411392	rs74570449	C2CD4A	0.0102848	EnhA1	Open Strong Enhancer	.	1	0	0	1	1	0	0	0	7	.	.	.	.	.	.	.	.	ATF2_2,ATF3_known6,ATF3_known7,CREB3_2,E4F1_1,NFE2L2_3,THRB_1,XBP1_4	.
15	62411499	rs189148956	C2CD4A	0.00444229	EnhA1	Open Strong Enhancer	.	0	0	0	1	1	1	1	0	17	.	.	.	.	.	.	.	.	NFKB1,NFKB_known3,NFKB_known5,NFKB_known6,NFKB_known7,TCF7L2,TCF7L2_known5,TCF7L2_known6,TCF7L2_known7,TCF7_1	.
15	62411514	rs9806383	C2CD4A	0.00227785	EnhA1	Open Strong Enhancer	.	0	0	1	1	1	1	1	0	17	-0.515515	0.606193	0.799093	3	21	45	.	.	IRF_known10	.
15	62411726	rs12908362	C2CD4A	0.00152862	EnhA1	Open Strong Enhancer	.	0	2	2	1	4	3	2	1	21	-1.65797	0.0973236	0.385153	2	20	52	.	.	AP-1,Bach1::Mafk,FOS,Nfe2l2,SREBF2,ZNF143_known2	AP-1,Bach1::Mafk,FOS,Nfe2l2
15	62411731	rs79719074	C2CD4A	0.0538414	EnhA1	Open Strong Enhancer	.	0	2	2	1	4	3	2	1	21	.	.	.	.	.	.	.	.	AP-1,Bach1::Mafk,FOS,NR3C1_known10,NR3C1_known7,NR3C1_known8,NR3C1_known9,Nfe2l2	AP-1,Bach1::Mafk,FOS,Nfe2l2
15	62411924	rs58728679	C2CD4A	0.0323099	EnhA1	Open Strong Enhancer	.	0	1	2	0	0	1	1	0	11	.	.	.	.	.	.	.	.	.	.
15	62416585	rs4775470	C2CD4A	0.00233227	EnhA1	Open Strong Enhancer	LMR	1	1	2	1	2	1	0	1	14	0.816497	0.414216	0.706828	1	4	6	.	.	HOMEZ_1,HOMEZ_2	.
15	62416959	rs17271493	C2CD4A	0.00155957	EnhA1	Open Strong Enhancer	LMR	0	2	1	0	1	1	2	1	17	.	.	.	.	.	.	.	.	TAL1_known3	.
15	62417134	rs17205526	C2CD4A	0.0194768	EnhA1	Open Strong Enhancer	LMR	0	0	2	1	4	1	1	0	20	-0.525061	0.599541	0.796533	7	43	89	.	.	FOXP3_1,SOX8	FOXP3_1,SOX8
15	62418186	rs11630566	C2CD4A	0.00404395	EnhA1	Closed Strong Enhancer	LMR	2	2	2	1	1	0	0	0	15	1.98245	0.0474286	0.245048	13	94	165	.	.	FOXB1_2,FOXC1_4,FOXC2_1,FOXD2_1,FOXD3_3,SOX13_1,SOX5_3	SOX13_1,SOX5_3
15	62418283	rs17205533	C2CD4A	0.00506031	EnhA1	Closed Strong Enhancer	LMR	1	2	2	1	1	0	0	0	14	-1.37897	0.167903	0.499269	9	31	71	.	.	GATA3,GATA_known18,GATA_known20,GATA_known21,GATA_known22,GATA_known9,HLTF_1	HLTF_1
15	62427535	rs77948174	C2CD4A	0.00551337	EnhA1	Closed Strong Enhancer	LMR	0	0	1	0	0	0	0	0	7	.	.	.	.	.	.	.	.	.	.
15	62427630	rs78419847	C2CD4A	0.00662868	EnhA1	Open Strong Enhancer	LMR	0	1	2	1	0	0	0	0	19	.	.	.	.	.	.	.	.	EP300_known1	.
15	62427674	rs10851710	C2CD4A	0.00103304	EnhA1	Open Strong Enhancer	LMR	1	1	2	1	0	0	0	0	20	-0.534377	0.593081	0.794387	7	41	84	.	.	BRCA1_known1,NFIC_1,NFY_known4,NKX2-1_3,REST_known3	NFIC_1,NFY_known4,REST_known3
15	62427849	rs181932003	C2CD4A	0.00505426	EnhA1	Open Strong Enhancer	LMR	1	0	2	1	1	0	1	0	22	.	.	.	.	.	.	.	.	CREB3L1_4,MEIS2_1,MEIS3_3,MEIS3_5,NR2F2_1,PKNOX1_2,PKNOX2_2,PKNOX2_3,TGIF1_3,TGIF2LX_1	.
15	62427973	rs11071655	C2CD4A	0.00108237	EnhA1	Open Strong Enhancer	LMR	1	1	2	2	2	1	0	0	21	0.255063	0.798674	0.884247	2	22	43	.	.	AIRE_1,PAX4_5	AIRE_1
15	62428190	rs35477751	C2CD4A	0.00102962	EnhA1	Open Strong Enhancer	LMR	2	0	2	2	2	3	1	1	23	-0.464268	0.642456	0.801172	9	107	222	.	.	CACBP_1,PAX5_known1,TP63,ZFX_1,Zfx	CACBP_1,ZFX_1,Zfx
15	62428312	rs138992621	C2CD4A	0.270798	EnhA1	Open Strong Enhancer	LMR	2	0	2	1	1	2	0	0	19	-0.816497	0.414216	0.706828	1	2	6	.	.	POU1F1_2,THRA_1,THRB_1	.
15	62428609	rs17271500	C2CD4A	0.00152338	EnhA1	Closed Strong Enhancer	.	1	0	2	0	0	1	0	0	4	.	.	.	.	.	.	.	.	JDP2_5,JDP2_7,JUN,MEIS1_2,MEIS1_3,MEIS3_1,SOX17_2	JUN
15	62428795	rs7177332	C2CD4A	0.00210843	EnhA1	Closed Strong Enhancer	.	0	0	0	0	0	1	0	0	2	1.28496	0.198806	0.551909	2	10	15	.	.	.	.
15	90381258	rs748508	AP3S2	0.470466	EnhA1	Closed Strong Enhancer	.	0	0	0	0	0	0	0	0	5	-1.12719	0.259662	0.58899	3	11	27	.	.	GSX2_1,HNF4_known12,HOXA1_1,HOXA2_1,HOXA5_3,HOXA6_1,HOXB5_1,HOXD3_1,MEOX1_1,NR4A_known3,NR4A_known4,PAX4_2,PDX1_4,VAX1_1,VSX2_1	GSX2_1,HOXA1_1,HOXA2_1,HOXA5_3,HOXA6_1,HOXB5_1,HOXD3_1,MEOX1_1,NR4A_known3,NR4A_known4,PDX1_4,VAX1_1,VSX2_1
15	90408847	rs2118847	AP3S2	0.131171	EnhA1	Open Weak Enhancer	.	0	0	0	1	0	0	1	0	17	-2.86048	0.00422998	0.0437098	3	9	34	.	.	Atoh1,PAX5_known1,REST_known3,TCF12_known1,TFAP2C,TFAP2_known5	TCF12_known1,TFAP2_known5
17	2005130	rs9914577	SRR	0.0750157	EnhA1	Open Weak Enhancer	.	0	0	0	0	0	0	0	0	7	-0.816497	0.414216	0.706828	1	2	6	.	.	.	.
17	2005136	rs9914578	SRR	0.0753503	EnhA1	Open Weak Enhancer	.	0	0	0	0	0	0	0	0	6	-0.377964	0.705457	0.835764	1	3	7	.	.	.	.
17	2077493	rs9906968	SRR	0.0481932	EnhA1	Closed Strong Enhancer	.	0	0	0	0	0	0	0	0	2	.	.	.	.	.	.	.	.	.	.
17	2085185	rs898749	SRR	0.0485778	EnhA1	Open Strong Enhancer	.	0	1	2	0	0	0	0	0	11	0.93712	0.348697	0.6756	4	20	35	.	.	.	.
17	2117652	rs3215742	SRR	0.041132	EnhA1	Open Strong Enhancer	.	0	0	1	0	0	1	0	0	14	.	.	.	.	.	.	.	.	EGR1_known12,EGR1_known4,EGR4_2,EP300_known1,FOXO6_3,HF1H3B_1,HOXA5_1,KLF7_1,MZF1_1,MZF1_2,OBOX2_1,OBOX3_1,PATZ1_1,PRDM4_1,RREB1_2,SP1_known7,SPZ1_1,ZBTB7A_known2,ZNF219_1,ZNF263,ZNF281_1,ZNF740_1,ZNF740_2,ZNF740_3,ZNF740_4	.
17	2117945	rs2281727	SRR	0.041132	EnhA1	Open Strong Enhancer	.	0	0	0	0	0	1	0	0	11	.	.	.	.	.	.	.	.	SRY_2	SRY_2
17	2126504	rs216172	SRR	0.0411888	EnhA1	Closed Strong Enhancer	LMR	1	1	0	0	0	1	0	0	16	-0.455095	0.649041	0.801172	2	20	43	.	.	RXRA_known7,Stat6,ZNF263	Stat6
17	2262611	rs4790332	SRR	0.0402459	EnhA1	Open Strong Enhancer	.	0	0	2	1	4	1	3	0	22	-1.06109	0.28865	0.610102	7	87	192	.	.	CACD_1,FOXO1_5,FOXO3_6,IKZF3_1,KLF12_1,MZF1_1,ZIC1_2,ZIC2_2,ZIC3_2	CACD_1,FOXO1_5,FOXO3_6,ZIC3_2
17	2262703	rs4790333	SRR	0.0401651	EnhA1	Open Strong Enhancer	LMR	0	1	2	1	4	1	3	0	22	0.633931	0.526126	0.7586	6	121	230	.	.	BARHL1_3,HNF4_known24,HOXA3_1,HOXB3_2,NR2E1_2,NR2E1_4,NR2F6_1,Nanog,PAX2_4,PAX5,PAX8_1,PDX1_2,RARA_3,RARA_5,RORA_7	HNF4_known24,NR2E1_2,NR2E1_4,NR2F6_1,PAX2_4,RARA_3,RARA_5,RORA_7
17	2262997	rs2447103	SRR	0.0402177	EnhA1	Open Strong Enhancer	LMR	0	0	2	2	5	2	1	0	22	-4.22563	2.38269e-05	0.000492423	10	157	400	-1.30655	0.191366	CACD_2,ESRRA_known4,HF1H3B_1,J1533,J4178,KLF12_1,KLF16_1,MZF1_1,NFIC_1,PAX4_1,PAX5,PAX5_known1,PAX5_known4,PLAG1_1,RREB1_1,SPZ1_1,TFAP2A,TFAP2B_1,TFAP2B_2,TFAP2B_3,TFAP2C,TFAP2E_1,TFAP2_known1,TFAP2_known10,TFAP2_known11,TFAP2_known12,TFAP2_known14,TFAP2_known17,TFAP2_known2,TFAP2_known20,TFAP2_known3,TFAP2_known4,TFAP2_known5,TFAP2_known8,TFAP2_known9,VDR_1,WT1_1,ZFX_1,ZIC1_2,ZIC2_2,ZIC3_2,ZNF21…	HF1H3B_1,KLF12_1,KLF16_1,NFIC_1,PAX5,PLAG1_1,RREB1_1,SPZ1_1,VDR_1,WT1_1,ZIC1_2,ZIC2_2,ZIC3_2,ZNF219_1,ZNF589_1
19	46145661	rs35384424	GIPR.2	0.00219909	EnhA1	Open Strong Enhancer	UMR	0	0	1	1	0	1	0	0	13	-1.34164	0.179712	0.514254	1	7	20	.	.	EBF1,EBF1_known3,HIC2_1,HNF4_known15,J1533,J4178,RFX5,TFAP2A,TFAP2B_1,TFAP2B_2,TFAP2B_3,TFAP2C,TFAP2_known10,TFAP2_known11,TFAP2_known14,TFAP2_known17,TFAP2_known20,TFAP2_known3,TFAP2_known6,TFAP2_known9,ZBTB3_1,ZBTB6_1	HIC2_1,TFAP2B_1,TFAP2B_2,TFAP2B_3,TFAP2_known10,TFAP2_known11,TFAP2_known14,TFAP2_known20,TFAP2_known3,TFAP2_known6,TFAP2_known9
19	46148903	rs35816837	GIPR.2	0.106621	EnhA1	Active Promoter	UMR	0	0	2	0	0	3	0	0	23	2.75344	0.00589725	0.0522328	12	283	503	-1.84272	0.0653693	AGGAGGMG_TssFlnk,CCVKCTCC_EnhA,EGR1,EGR1_known3,EGR1_known4,EGR1_known7,EGR2,EGR4_1,GLI2_1,GLIS1,GLIS1_1,GLIS2_1,GLIS2_2,GLIS3_1,ITGB2_1,KLF16_1,MZF1_4,Maz,OVOL2_1,PATZ1_1,PRDM4,PRDM4_1,SMAD_1,SP1,SP1_known2,SP1_known4,SP1_known5,SP1_known6,SP1_known7,SP1_known8,SP1_known9,SP2,SP4,SP4_1,SP4_2,SP8_1,SPZ1_1,TCF3_1,TCF4_2,VDR_1,VDR_3,WT1_1,ZBTB7A_known2,ZIC1_3,ZIC2_1,ZIC3,ZIC3_1,ZIC3_3,ZIC3_4,ZIC4_1…	AGGAGGMG_TssFlnk,EGR1_known4,EGR2,GLI2_1,GLIS1,GLIS1_1,GLIS2_1,GLIS2_2,GLIS3_1,ITGB2_1,MZF1_4,Maz,OVOL2_1,PATZ1_1,PRDM4_1,SP1,SP1_known7,SP2,SP4,SP4_1,SP4_2,TCF3_1,VDR_1,VDR_3,ZBTB7A_known2,ZIC1_3,ZIC3,ZIC3_1,ZIC3_3,ZIC3_4,ZIC4_1,ZNF219_1,ZNF281_1,ZNF740_1,ZNF740_2,ZNF740_3,ZNF740_4
19	46157004	rs10408179	GIPR.2	0.1976	EnhA1	Open Strong Enhancer	.	0	0	2	0	0	0	0	0	7	0.320225	0.748798	0.859731	7	26	49	.	.	EBF1_known1,HINFP_2,HINFP_4,NR1H_1,NR1H_3,NRF1,RORA_6,TEAD2_1,ZNF143_known1	HINFP_2,NRF1,RORA_6
19	46157019	rs10406431	GIPR.2	0.145488	EnhA1	Open Strong Enhancer	.	0	0	2	0	0	0	0	0	8	0.828252	0.407528	0.706828	5	28	48	.	.	AP-2alpha,AP-2gamma,EBF,EBF1,EBF1_known1,EBF1_known2,EBF1_known4,NR1H_3,PLAG1_1,RARA_4,RARA_7,RARB_3,RARG_2,RARG_3,RARG_5,RARG_8,RARG_9,RELA,RORA_6,RXRA_known3,RXRA_known4,TFAP2B_1,TFAP2_known1,VDR_1,ZFX_1,ZNF143_known1,Zfx	NR1H_3,PLAG1_1,RARA_4,RARA_7,RARB_3,RARG_2,RARG_3,RARG_5,RARG_8,RARG_9,RELA,RORA_6,RXRA_known3,RXRA_known4
19	46157046	rs73054305	GIPR.2	0.0319497	EnhA1	Open Strong Enhancer	.	0	0	2	0	0	0	0	0	8	-0.166656	0.867641	0.915519	3	11	23	.	.	E2F1,E2F4,E2F6,EGR1,EGR1_known3,EGR1_known4,EGR2,HF1H3B_1,MAZ_1,MYF_1,SP2,SP4_1,TAL1::TCF3,TAL1_known2,TAL1_known3,TAL1_known5,TBX1_1,ZNF219_1,ZNF263,ZNF281_1,ZNF423_1	E2F4,EGR2,HF1H3B_1,MAZ_1,TBX1_1,ZNF263,ZNF281_1
19	46157237	rs10407429	GIPR.2	0.197095	EnhA1	Closed Strong Enhancer	.	0	0	1	0	0	1	0	0	4	0.775669	0.437945	0.730607	3	18	31	.	.	AP1_known3,AP1_known6,AP1_known8,ATF3_known3,BACH1_1,BACH2_1,FOSL2,NFE2_known2	BACH1_1,NFE2_known2
19	46160935	rs10409882	GIPR.2	0.00192862	EnhA1	Open Strong Enhancer	LMR	0	0	2	0	0	0	0	0	12	0.535369	0.592395	0.794387	6	68	135	.	.	.	.
19	46160969	rs67775326	GIPR.2	0.0593068	EnhA1	Open Strong Enhancer	LMR	1	0	2	0	0	0	0	0	13	-1.34703	0.17797	0.514254	4	24	58	.	.	.	.
19	46161130	rs11374100	GIPR.2	0.00187895	EnhA1	Open Strong Enhancer	LMR	2	0	2	0	0	0	0	0	17	.	.	.	.	.	.	.	.	GLIS2_1,HDX_1,NFYA,SPDEF_3,SPDEF_6,ZBTB7A_known1	.
19	46161305	rs60500622	GIPR.2	0.0306574	EnhA1	Open Strong Enhancer	LMR	2	0	2	1	2	0	0	0	20	-2.14494	0.0319578	0.200731	4	61	153	.	.	ELF2_1,NFIC_2,NR3C1_known6	ELF2_1,NFIC_2
19	46161326	rs8104845	GIPR.2	0.00184989	EnhA1	Open Strong Enhancer	LMR	2	0	2	1	1	0	0	0	20	-1.81274	0.0698714	0.324902	7	108	259	.	.	FOXA_known4,ITGB2_1,J4178,NR1H_1,NR3C1_known6,TFAP2A,TFAP2B_1,TFAP2B_2,TFAP2C,TFAP2_known1,TFAP2_known11,TFAP2_known14,TFAP2_known17,TFAP2_known2,TFAP2_known3,TFAP2_known8,THAP1,THRA_1,ZNF143_known1	ITGB2_1,TFAP2_known1
19	46184783	rs182357861	GIPR.2	0.00103883	EnhA1	Open Strong Enhancer	UMR	1	0	1	0	0	2	0	0	22	.	.	.	.	.	.	.	.	.	.
19	46381181	rs73566656	GIPR.2	0.00152998	EnhA1	Open Strong Enhancer	.	0	0	0	0	0	1	0	1	8	0.758838	0.447949	0.730865	4	32	57	.	.	NRF1_known2	NRF1_known2
19	46406499	rs55717149	GIPR.2	0.00294799	EnhA1	Active Promoter	UMR	0	0	2	0	0	3	2	0	23	2.07732	0.0377719	0.200731	3	60	99	.	.	PAX2_3,PAX2_4,PAX4_1,PAX5,PAX5-shortForm,PAX5_known5,Pax2,STAT_known16,Stat3+il21,TBX21_2,TBX21_5,TFAP2_known4	PAX2_4,PAX5-shortForm,PAX5_known5,STAT_known16
* Hi-C imbalance statistics reported for the most probabably causal variant at each signal with significant ATAC-seq imbalance
** Only candidate variants with PPA>.001 listed
