# Supplementary material for: Pancreatic islet chromatin accessibility and conformation reveals distal enhancer networks of type 2 diabetes risk
Source: Nat Commun. 2019 May 7;10:2078. doi: 10.1038/s41467-019-09975-4 (PMC6505525; doi:10.1038/s41467-019-09975-4)
Supplement: Supplementary file 11 — Supplementary Data 8 [file 41467_2019_9975_MOESM11_ESM.xlsx]

## Sheet: Sheet1
Supplementary Data 8. Putative T2D variants genome-wide in islet enhancers
					Chromatin States		Methylation	ChIP-seq					ATAC-seq				Allelic imbalance (ATAC-seq)						Footprints (ATAC-seq)
chr	pos	variant	window	PPA	State	Thurner State	Thurner methylation	FOXA2 (2)	MAFB (2)	NKX2-2 (2)	NKX6-1 (2)	PDX1 (5)	Alpha (3)	Beta (3)	Acinar (2)	Islet (23)	Z-score	P-value	Q-value	n Het. (23)	Alt. count	Total count	Footprints	Disrupted Footprints
1	15742568	rs75645745	15	0.0252136	EnhA1	Open Strong Enhancer	.	0	0	0	0	0	0	0	1	12	.	.	.	.	.	.	EWSR1::FLI1_1,HNF4A,HNF4_known5,REST_known4,Rxra,ZNF263	EWSR1::FLI1_1,HNF4A,REST_known4
1	16346507	rs3754322	16	0.0151037	EnhA1	Open Strong Enhancer	.	0	0	0	0	1	0	0	0	2	1.00913	0.312913	0.677891	4	19	32	ESRRA,ESRRA_known7,ESRRG.2,ESRRG_3,Esrrb,NFKB1,NFKB_known5,NFkB-p65,RXRA::VDR,VDR,VDR_3,VDR_5,Vdr	ESRRA,ESRRA_known7,ESRRG.2,ESRRG_3,Esrrb,NFKB1,NFKB_known5,RXRA::VDR,VDR,VDR_5,Vdr
1	100885140	rs11166449	94	0.0141207	EnhA1	Open Strong Enhancer	.	1	2	2	0	3	0	2	0	13	-1.50756	0.131668	0.526672	1	3	11	.	.
1	109133691	rs2225193	103	0.0153048	EnhA1	Open Weak Enhancer	LMR	1	0	2	0	2	3	2	1	14	0.694203	0.487555	0.767906	2	15	27	BRCA1_known1,PAX5	PAX5
1	146724003	rs3820130	114	0.0154247	EnhA1	Closed Strong Enhancer	.	1	0	0	0	3	0	1	0	8	-0.947933	0.343163	0.687539	3	17	39	HAND1_1,HNF4A,ITGB2_1,REST_known4,RORA_6,ZKSCAN3_1	HAND1_1,ITGB2_1,REST_known4,RORA_6,ZKSCAN3_1
1	146724408	rs3737845	114	0.0137683	EnhA1	Open Strong Enhancer	.	0	0	2	0	0	2	0	0	19	-3.86163	0.000112633	0.00529375	3	11	47	HERPUD1_1,PAX4_1,RFX2_2,RFX2_4,RFX3_1,RFX3_3,RFX5_known1,RFX5_known7	.
1	149888384	rs72692803	115	0.0121836	EnhA1	Weak Promoter	UMR	0	0	0	0	0	0	0	0	2	.	.	.	.	.	.	.	.
1	154785920	rs74541936	119	0.0198289	EnhA1	Open Strong Enhancer	LMR	0	0	2	0	0	2	0	0	19	-0.13812	0.890146	0.933924	2	10	21	EBF1_known2,EBF1_known3,EGR1,EGR1_known4,GCM_1,J1533,J4178,J4183,MYOD1_3,SP2,TFAP2A,TFAP2B_1,TFAP2B_2,TFAP2B_4,TFAP2C,TFAP2E_1,TFAP2_known1,TFAP2_known10,TFAP2_known11,TFAP2_known13,TFAP2_known14,TFAP2_known16,TFAP2_known17,TFAP2_known18,TFAP2_known2,TFAP2_known20,TFAP2_known22,TFAP2_known3,TFAP2_known4,TFAP2_known8,TFAP2_known9,ZIC1_2,ZIC2_2,ZIC3_2,ZNF263	EBF1_known2,EGR1,ZIC1_2,ZIC2_2,ZIC3_2
1	177841685	rs6670873	143	0.0159248	EnhA1	Open Strong Enhancer	LMR	1	0	0	0	0	0	0	0	10	-0.333333	0.738883	0.884365	1	4	9	MYBL1_1,MYB_6	MYBL1_1,MYB_6
1	183009196	rs4652769	148	0.0148454	EnhA1	Open Weak Enhancer	.	0	1	2	0	0	2	2	0	19	-2.75109	0.00593969	0.0620367	7	65	162	HMBOX1_1	.
1	203507569	rs72743652	168	0.0285408	EnhA1	Open Strong Enhancer	.	1	0	0	0	0	3	2	1	22	-1.13089	0.258103	0.606542	7	26	57	HNF1A,HNF1A_1,RBPJ:Ebox,STAT_known8	HNF1A,RBPJ:Ebox
1	208241209	rs61516311	172	0.0191864	EnhA1	Genic Enhancer	.	0	0	0	0	0	1	0	0	3	.	.	.	.	.	.	ZBTB16_1	.
1	229672955	rs348330	194	0.482724	EnhA1	Open Strong Enhancer	.	2	0	2	2	4	3	0	0	20	1.4569	0.145144	0.537636	10	162	299	CTCF_known1,CTCF_known2,IKZF2_1,YY1_known2	CTCF_known1,IKZF2_1
2	55202649	rs2588522	281	0.0202098	EnhA1	Open Strong Enhancer	.	0	0	0	0	1	0	0	0	4	-0.258199	0.796253	0.891045	1	7	15	SMAD2::SMAD3::SMAD4,SMAD3_2	SMAD3_2
2	65292570	rs2901749	290	0.0316847	EnhA1	Open Strong Enhancer	.	0	0	1	0	1	1	1	0	21	-2.53364	0.0112884	0.101058	4	33	91	NR3C1_known2,NR3C1_known4,TLX2_1,ZNF784_1	ZNF784_1
2	65297359	rs2723085	290	0.0674684	EnhA1	Open Strong Enhancer	.	0	0	0	0	0	0	0	0	8	-0.447214	0.654721	0.869498	1	2	5	.	.
2	65297686	rs2723086	290	0.081775	EnhA1	Open Strong Enhancer	.	0	0	0	0	0	1	1	0	19	-0.704008	0.481428	0.76702	5	26	56	DDIT3::CEBPA_2,ETS_known3,ETS_known4,Ets1,FLI1,HIC1_1,HIC1_2,NFKB2,NFKB_known11,ZNF143_known1	ETS_known3,ETS_known4,NFKB2,NFKB_known11
2	65605194	rs174847	291	0.0129703	EnhA1	Open Weak Enhancer	.	2	0	1	1	1	1	1	0	15	-0.336405	0.736565	0.884365	7	54	116	ZNF263	.
2	67536442	rs2062206	293	0.0129554	EnhA1	Open Weak Enhancer	.	0	0	0	0	0	1	0	0	11	2.46642	0.0136471	0.11155	5	33	48	CACD_2,KLF16_1,KLF4_1,KLF5,Klf1,NR1H_1,Nkx2-5,PAX4_1,PPARA_2,SP1_known8,SP1_known9,TBX5_1,ZNF143_known1	CACD_2,KLF16_1,KLF4_1,KLF5,Klf1,PAX4_1,SP1_known8,SP1_known9,TBX5_1,ZNF143_known1
2	121437744	rs62166999	336	0.0123587	EnhA1	Weak Promoter	.	0	0	0	0	0	1	0	0	15	-2.11058	0.0348085	0.233714	1	2	11	Bcl6,EHF_1	.
2	137522255	rs142311846	352	0.0157863	EnhA1	Weak Promoter	.	0	0	0	0	0	2	2	1	21	-0.100271	0.920129	0.945269	2	9	19	EBF1,TFAP2_known4,ZFX_1,Zfx	.
2	169784940	rs7607790	382	0.0143039	EnhA1	Open Strong Enhancer	.	2	0	2	1	2	0	0	0	15	-0.534522	0.59298	0.838197	1	6	14	EGR1_known5	.
2	208230091	rs11684690	415	0.118229	EnhA1	Closed Weak Enhancer	.	0	0	0	0	0	1	0	0	4	.	.	.	.	.	.	HOXA13_5	HOXA13_5
2	208230482	rs72951700	415	0.0286604	EnhA1	Open Strong Enhancer	.	1	0	1	0	1	3	1	0	23	1.97948	0.0477617	0.280212	5	55	92	MSX1_3,MSX2_3,PAX5_known1,POU4F2_2	.
2	208230855	rs11677847	415	0.0231068	EnhA1	Open Strong Enhancer	.	0	0	0	0	0	0	0	0	13	0.114321	0.908983	0.93895	4	14	27	ATF4_3,EGR1_known12,EGR1_known6	.
2	208254908	rs1077639	415	0.0531127	EnhA1	Closed Strong Enhancer	.	0	0	1	0	0	0	0	0	5	-0.377964	0.705457	0.884365	1	3	7	PATZ1_1,PLAGL1_1	PLAGL1_1
2	208273492	rs72966483	415	0.0477771	EnhA1	Open Strong Enhancer	.	1	0	2	0	0	0	1	0	18	2.08113	0.0374221	0.242598	4	25	38	ZSCAN4_3	ZSCAN4_3
2	240031124	rs12468306	449	0.011811	EnhA1	Open Weak Enhancer	LMR	0	0	0	0	0	0	0	0	2	-0.341984	0.732363	0.884365	3	21	43	CACD_1,GFI1_1,NFY_known3,NFY_known6,TFAP2_known4,TFAP4_3	TFAP4_3
2	240031504	rs62189554	449	0.0102521	EnhA1	Open Strong Enhancer	LMR	2	0	2	0	2	3	1	1	23	0.914168	0.360628	0.687539	6	201	388	FOXG1_2,FOXJ3_5,FOXK1_2,TEAD1_3	FOXG1_2,FOXJ3_5,FOXK1_2
2	240031612	rs62189555	449	0.0110883	EnhA1	Open Strong Enhancer	LMR	2	0	2	0	2	3	1	0	23	-3.26995	0.00107565	0.020479	5	104	256	PAX5	.
2	240032564	rs62189557	449	0.0102521	EnhA1	Open Strong Enhancer	.	0	0	0	0	0	0	0	0	6	-1.1552	0.248009	0.597765	3	34	77	EGR1,HF1H3B_1,PATZ1_1,SP1,SP1_known2,SP1_known5,SP1_known6,SP1_known7,SP2,TFCP2L1_1,TP63,Tcfcp2l1	EGR1,HF1H3B_1,TFCP2L1_1
2	240032600	rs62189558	449	0.0112643	EnhA1	Open Strong Enhancer	.	0	0	0	0	0	0	0	0	3	-1.29138	0.196573	0.537636	3	25	59	EGR1,EGR1_known12,EGR1_known4,EGR1_known6,EGR1_known7,ELF2_1,HINFP_3,HNF4_known12,KLF12_2,KLF14_1,KLF16_1,KLF4_1,KLF5,KLF7_1,MAZ_1,NHLH1_1,NHLH1_2,NR5A2_1,PATZ1_1,PAX5_known4,SP1,SP1_known2,SP1_known4,SP1_known5,SP1_known6,SP2,SP4_1,SP4_2,ZFX_1,ZNF263,Zfx	EGR1,EGR1_known12,EGR1_known4,EGR1_known7,HINFP_3,HNF4_known12,KLF12_2,KLF14_1,KLF16_1,MAZ_1,SP1,SP1_known2,SP1_known4,SP1_known5,SP1_known6,SP2,SP4_1,SP4_2
2	240445491	rs11682976	450	0.0315082	EnhA1	Open Weak Enhancer	.	0	0	0	0	0	0	0	0	6	-0.447214	0.654721	0.869498	1	2	5	ASCL2_1,EGR1_known6,MYC_known19,MYOD1_3,NKX2-1_2,PAX4_3,SREBP_known3,SREBP_known4,TAL1_known1,TAL1_known2,TCF3_1,TCF3_2,TCF3_6,ZBTB7A_known4,ZBTB7C_1,ZIC1_1,ZIC1_2,ZIC1_3,ZIC2_1,ZIC2_2,ZIC3_2,ZIC3_3,ZIC3_4,ZIC4_1,ZNF263	EGR1_known6,PAX4_3,SREBP_known3,SREBP_known4,ZBTB7A_known4,ZBTB7C_1,ZNF263
3	4866752	rs2053502	461	0.010125	EnhA1	Open Strong Enhancer	LMR	0	0	0	0	0	1	2	1	14	1.61272	0.106805	0.436509	7	109	196	MAF::NFE2,PTEN_1	.
3	31207366	rs62233898	492	0.0320596	EnhA1	Active Promoter	LMR	0	0	1	0	0	2	1	0	15	-1.41881	0.155956	0.537636	3	15	39	.	.
3	31215709	rs17027184	492	0.0299146	EnhA1	Open Weak Enhancer	.	2	0	0	0	1	1	2	0	19	-1.39518	0.162961	0.537636	2	29	72	TFAP2_known17	.
3	44397224	rs73090417	504	0.0529897	EnhA1	Open Strong Enhancer	LMR	2	0	2	1	2	3	1	1	22	-0.973252	0.330428	0.682643	4	27	62	RUNX1	RUNX1
3	44397447	rs73090419	504	0.0529897	EnhA1	Open Strong Enhancer	LMR	2	1	2	2	2	3	2	1	23	1.31068	0.189964	0.537636	5	51	96	MEF2_known7,POU4F2,POU4F2.1,POU4F2_1,POU4F3	.
3	52238677	rs352166	509	0.0100146	EnhA1	Open Strong Enhancer	LMR	2	0	0	1	0	2	0	0	15	0.308258	0.757886	0.884365	2	10	19	PBX1_5,YY2_2,ZBTB7A_known4,ZBTB7C_1,ZNF143_known1,ZNF628_1	PBX1_5,YY2_2,ZBTB7A_known4,ZBTB7C_1,ZNF628_1
3	53107569	rs2564940	509	0.0136596	EnhA1	Active Promoter	.	0	0	0	0	0	0	0	0	17	-1.92011	0.0548434	0.294588	5	20	53	ESRRA_known10,ESRRA_known8,ESRRG_2,HNF4_known12,HNF4_known15,J4198,MAZ_1,NR1H4_3,PAX5_known1,RARA_4,RARA_7,RARG_5,RXRA_known9,SPZ1_2,VDR_1,VDR_2,VDR_3,ZNF524_2	ESRRA_known10,ESRRA_known8,ESRRG_2,MAZ_1,RARA_4,VDR_1,VDR_3
3	53115160	rs2253209	509	0.0144553	EnhA1	Closed Strong Enhancer	.	0	0	2	0	2	0	0	0	7	0.37453	0.70801	0.884365	5	39	72	.	.
3	53118739	rs2336725	509	0.0162017	EnhA1	Open Strong Enhancer	.	2	0	2	0	2	1	0	1	20	0.0716486	0.942882	0.95302	5	36	70	E2A-nearPU.1,FIGLA,FIGLA_1,HNF4_known12,HNF4a,ID4,ID4_1,J4198,LMO2_1,MXI1_known1,MYCN_2,MYC_known11,MYC_known14,MYC_known4,NHLH1_2,NKX2-1_2,NR1H_1,NR1H_3,Nr1h3:Rxra,PTEN_1,RARA_2,RARA_6,RARA_8,RARB_2,RARG_3,RARG_6,RARG_9,REST_known3,RXRA_known4,Rxra,TCF3,TCF3_1,TCF3_3,TCF3_6,TCF3_7,TCF4,TCF4_1,USF1,USF2,VDR_2,VDR_5,VDR_6,ZNF423_2,Zfp423	MYC_known14,PTEN_1,RARA_6,RARA_8,RARB_2,RARG_3,RARG_9,REST_known3,RXRA_known4,TCF3_1,VDR_5,VDR_6,ZNF423_2,Zfp423
3	66752561	rs1870031	525	0.0279367	EnhA1	Closed Weak Enhancer	.	0	0	1	0	1	0	0	0	16	0.33078	0.74081	0.884365	3	11	21	MAFK,MAF_known10,MAF_known4,MAF_known5,MAF_known6,MAF_known8,NR3C1_known12,NR3C1_known2,NRL_1,ZNF691_1	MAFK,MAF_known10,MAF_known4,MAF_known5,MAF_known6,MAF_known8,ZNF691_1
3	66756087	rs11713957	525	0.0381649	EnhA1	Open Strong Enhancer	LMR	2	1	1	0	5	0	1	0	19	-1.36262	0.173002	0.537636	11	77	175	FOXA_known1,FOXJ3_4,FOXP3_1,FOX_1,ONECUT2_1,ONECUT3_1,PAX5_known1,PAX8_1,PAX8_2	FOXA_known1,FOXJ3_4,FOXP3_1,FOX_1,ONECUT3_1,PAX5_known1
3	66756167	rs41357846	525	0.0381649	EnhA1	Open Strong Enhancer	LMR	2	1	1	0	1	0	1	0	18	-1.02215	0.306712	0.677891	8	54	120	EWSR1::FLI1_1,MAF_known1	EWSR1::FLI1_1,MAF_known1
3	73629548	rs12629627	532	0.0108616	EnhA1	Closed Weak Enhancer	.	0	0	1	0	0	1	1	0	5	.	.	.	.	.	.	NFIC_1,NKX2-1_2,REST_known3	REST_known3
3	149198330	rs34897827	603	0.0919265	EnhA1	Open Strong Enhancer	.	0	2	0	0	2	3	0	2	23	-0.0443997	0.964586	0.964586	9	128	261	RARG.1,RREB1_2,RUNX2_4,RUNX2_5,RUNX3_1,RUNX3_3,SMAD_1,SRF_known5,SRF_known6	RARG.1,RUNX2_4,RUNX2_5,RUNX3_1,RUNX3_3,SRF_known5,SRF_known6
3	152084243	rs7633673	606	0.0335176	EnhA1	Open Weak Enhancer	LMR	2	2	2	2	4	3	3	0	23	-1.37599	0.168823	0.537636	5	53	120	MAF_known12,Mafb.2,SIX5_known1,SIX5_known2,SIX5_known3,SIX5_known4,SIX5_known6,SIX5_known7,SPZ1_2	MAF_known12,Mafb.2,SIX5_known1,SIX5_known2,SIX5_known3,SIX5_known4,SIX5_known6,SIX5_known7
3	168215701	rs9815690	623	0.349082	EnhA1	Open Strong Enhancer	.	1	0	2	1	1	0	0	0	11	-0.447214	0.654721	0.869498	1	2	5	HAND1_1,IKZF3_1,MYC_known20,RFX5_known1,TAL1_known1,TAL1_known2,TP53_6,ZBTB18_1,ZBTB18_2	IKZF3_1,MYC_known20,RFX5_known1,TP53_6,ZBTB18_1,ZBTB18_2
3	170763129	rs76646178	625	0.0502564	EnhA1	Open Strong Enhancer	LMR	1	1	2	1	1	3	2	0	22	1.4222	0.154969	0.537636	5	38	66	ESRRA_known3,ZIC3_3,ZIC3_4,ZIC4_1	ESRRA_known3,ZIC3_3,ZIC3_4
3	170763453	rs36077239	625	0.0174612	EnhA1	Open Strong Enhancer	LMR	2	2	2	1	0	0	0	0	12	-0.408153	0.683161	0.884365	4	21	45	EN1_1,ZBTB7A_known4,ZBTB7C_1	ZBTB7A_known4,ZBTB7C_1
3	183685534	rs939336	638	0.0123777	EnhA2	Open Strong Enhancer	LMR	2	2	2	2	4	3	3	0	23	-1.14069	0.254	0.604457	10	118	254	TFCP2_5,ZNF143_known1,ZNF143_known2	.
3	183685893	rs6800217	638	0.135779	EnhA1	Open Strong Enhancer	.	2	0	2	1	0	2	2	0	20	.	.	.	.	.	.	CAGCYCHG_EnhA,CAGCYCTG_TssFlnk,EKLF,GGCAGRR_EnhA,GGSMGGGA_EnhA,KLF5,Maz,RXR,SP1_known5,Sp1,p53	CAGCYCHG_EnhA,CAGCYCTG_TssFlnk,EKLF,GGCAGRR_EnhA,GGSMGGGA_EnhA,Sp1,p53
3	183723956	rs60129994	638	0.146112	EnhA1	Open Strong Enhancer	LMR	2	2	2	1	3	3	3	2	23	.	.	.	.	.	.	FOXJ2_2,GATA2,Gata4,TBX19,TBX19_1	GATA2,Gata4
3	183725982	rs4148564	638	0.0876662	EnhA1	Open Weak Enhancer	.	0	0	2	0	0	0	0	0	2	-1.31929	0.187071	0.537636	5	29	67	.	.
3	183725999	rs4148563	638	0.113168	EnhA1	Open Weak Enhancer	.	0	0	2	0	0	0	0	0	2	-0.795958	0.426056	0.725274	4	19	43	.	.
3	194754570	rs116272396	651	0.0193568	EnhA1	Open Strong Enhancer	.	0	0	0	0	0	0	0	0	5	.	.	.	.	.	.	MYF6_1,TCF3_1,TCF3_6,TFAP4_1,TFCP2_3	.
4	721340	rs73221117	655	0.402962	EnhA1	Closed Strong Enhancer	LMR	0	0	0	0	0	0	0	0	2	.	.	.	.	.	.	.	.
4	24796678	rs8192288	686	0.0104954	EnhA1	Active Promoter	.	1	0	0	0	0	1	0	1	17	0.159713	0.873107	0.927826	2	16	30	ASCL2_1,ASCL2_2,Ascl2,E2A,ELF2_1,FOXP3_1,ID4,ID4_1,LMO2_1,MYF_1,MYOD1_2,MYOD1_3,MYOG_1,Myf,Myf5,MyoD,MyoG,NHLH1,NHLH1.1,NHLH1_1,NHLH1_2,NHLH1_3,NHLH1_4,NHLH1_5,Ptf1a,REST_known3,SCL,TAL1_known4,TCF3,TCF3_2,TCF3_3,TCF3_4,TCF3_7,TCF4,TCF4_1,TFAP2C,TFAP2E_1,TFAP2_known6,TFAP4_4,TFCP2_2,Tcf12,Tcf3	ASCL2_1,ASCL2_2,Ascl2,E2A,FOXP3_1,ID4,ID4_1,LMO2_1,MYF_1,Myf,Myf5,MyoD,NHLH1,NHLH1.1,NHLH1_1,NHLH1_3,NHLH1_4,NHLH1_5,Ptf1a,REST_known3,TCF3,TCF3_2,TCF3_7,TCF4,TCF4_1,TFCP2_2,Tcf12
4	45133240	rs7659184	710	0.0219029	EnhA1	Open Strong Enhancer	.	2	1	2	1	3	3	3	2	23	2.01203	0.0442163	0.277089	8	167	296	GLI2_2,RUNX1_9,RUNX2_6,RUNX3_2,RUNX3_4,RUNX_2,SMAD_2	SMAD_2
4	129150590	rs1948506	794	0.0528129	EnhA1	Open Strong Enhancer	LMR	1	0	2	0	1	1	2	0	18	-0.718441	0.472486	0.759208	4	42	89	DMBX1_2,FOXM1_1,GSC2_1,OBOX2_1,OBOX3_1,OBOX5_1,OBOX5_2,OBOX6_1,OTX1_1,OTX1_3,OTX1_5,OTX2_2,OTX2_3,PITX1_1,PITX1_3,PITX1_4,ZNF232_1	FOXM1_1,OBOX2_1,OBOX5_1,ZNF232_1
4	129512138	rs2173500	795	0.154166	EnhA1	Closed Strong Enhancer	LMR	0	0	1	0	0	0	0	0	7	.	.	.	.	.	.	CACD_1,HIC1_2,PAX5_known2,SP1_known1,ZNF628_1	CACD_1,ZNF628_1
4	147177341	rs1057560	813	0.0210357	EnhA1	Closed Weak Enhancer	.	0	0	0	0	0	1	1	1	6	0.0618291	0.950699	0.955783	8	34	66	CEBPA_2,CEBPB_known2,CEBPB_known4,TBX19_1,T_3	CEBPA_2,CEBPB_known2,CEBPB_known4
5	672684	rs449787	865	0.0113907	EnhA1	Open Strong Enhancer	UMR	0	0	0	0	0	0	0	0	6	-1.79033	0.0734005	0.353828	10	54	126	ESR2,ESRRA_known4,HIC1_5,HINFP_2,HINFP_3,HNF4_known4,MZF1_2,REST_known4,SMAD2::SMAD3::SMAD4,SMAD4_1,SPZ1_1,ZNF524_2	ESR2,ESRRA_known4,HIC1_5,HINFP_2,HINFP_3,REST_known4,SMAD2::SMAD3::SMAD4,SMAD4_1,ZNF524_2
5	44876288	rs4412123	915	0.0232382	EnhA1	Open Strong Enhancer	.	0	0	0	0	0	1	2	1	12	-0.393104	0.694242	0.884365	6	50	107	EHF,ELF1,ELF1_known1,ELF5_3,ETS_1,ETS_2,ETV7_1,EWSR1::FLI1_1,Erg,Ets1,FLI1,IRF1,SPI1_known1,SPI1_known4,SPIB_2,SPIC_1,SPIC_2,Spi1,ZNF263	ELF1_known1,ELF5_3,ETS_1,ETS_2,ETV7_1,EWSR1::FLI1_1,IRF1,SPI1_known1,SPI1_known4,SPIB_2,SPIC_2,ZNF263
5	44881504	rs13157608	915	0.0102829	EnhA1	Open Strong Enhancer	.	1	1	2	0	0	1	1	0	13	-2.12925	0.033234	0.231407	7	26	70	E2F6,ELF5_1,ETS_known4,NFKB1,NFKB_known6,PRDM1_known1,SRF_known5,SRF_known6,STAT_known10,STAT_known7,STAT_known8,Spi1,TP53_4	E2F6,ETS_known4,PRDM1_known1
5	52283961	rs3212383	919	0.501527	EnhA1	Open Weak Enhancer	.	0	0	0	0	1	1	1	2	16	-0.296611	0.766763	0.884365	4	35	75	CDX_1,DMRT2_1,Nfe2l2,SOX5_1,SRY,SRY_3,TBX20_1,TBX20_5,XBP1_2	SOX5_1,SRY,SRY_3,TBX20_1,TBX20_5
5	53550452	rs7733332	920	0.0181913	EnhA1	Open Weak Enhancer	LMR	1	0	1	0	1	1	0	0	18	-0.229416	0.818546	0.899922	1	9	19	HMGA1_1,IRF_known4,IRF_known7,IRF_known8,IRF_known9,PRDM1,PRDM1_known1,PRDM1_known2,PU.1-IRF,RFX5,STAT1,STAT1::STAT2,STAT3,STAT_known16,STAT_known7,Stat4	HMGA1_1,IRF_known4,IRF_known9,PRDM1_known1,PRDM1_known2,PU.1-IRF,STAT1,STAT1::STAT2,STAT3,STAT_known16,STAT_known7,Stat4
5	81115853	rs34497764	947	0.0386535	EnhA1	Open Strong Enhancer	.	1	0	0	0	0	1	0	0	14	-0.447214	0.654721	0.869498	1	2	5	FOXJ3_8,HOMEZ_2,TBX21_4	FOXJ3_8,HOMEZ_2,TBX21_4
5	101999814	rs2657434	965	0.0102597	EnhA1	Closed Weak Enhancer	.	0	0	0	0	0	1	1	1	8	-0.949617	0.342307	0.687539	6	27	61	NFIC_1,TAL1_known1	.
5	102143311	rs76177300	965	0.0973267	EnhA1	Open Strong Enhancer	LMR	2	1	0	1	4	1	1	0	20	.	.	.	.	.	.	ASCL2_1,ASCL2_2,CTCF_known1,HIC1_1,ID4_1,LMO2_1,MEIS2_1,MEIS3_3,MEIS3_5,MYF6_1,MYOD1_1,MYOD1_2,MYOD1_3,MYOG_1,Myb,MyoG,NFE2L1::MAFG_1,NFIX_1,NHLH1_1,NHLH1_4,NHLH1_5,NR2E1::NFIC_1,PKNOX2_2,Pknox2,TCF3_3,TCF3_4,TCF3_5,TFAP4_2,TFAP4_3,TFAP4_4,TFCP2_2,TGIF2,TGIF2_2,Tcf12,Tcf3	.
5	118639270	rs1394631	983	0.124754	EnhA1	Closed Weak Enhancer	.	0	0	0	0	0	0	0	1	2	.	.	.	.	.	.	.	.
5	152460791	rs6886088	1016	0.0377778	EnhA1	Open Strong Enhancer	.	1	2	2	0	0	1	0	0	6	.	.	.	.	.	.	AHR::ARNT_1,PAX5_known1,PAX8_1,SRF_known4,SRF_known5,SRF_known6,YY1_known2	AHR::ARNT_1
5	179193598	rs3797776	1045	0.014389	EnhA1	Open Strong Enhancer	LMR	0	0	0	0	0	1	0	0	8	-0.661435	0.508333	0.776307	5	17	38	CCWGGGCY_EnhA,ESRRA_known4,GFY-Staf,HIC1_1,NFIC_2,RARA.5,RFX2,Rara.1,TFAP2_known2,TFAP2_known3,TFAP2_known5,TFAP2_known8,Tlx?	CCWGGGCY_EnhA,GFY-Staf,TFAP2_known2,TFAP2_known3,TFAP2_known5,TFAP2_known8
6	29894993	rs114474997	1083	0.0433501	EnhA1	Active Promoter	.	0	0	1	0	0	0	0	0	23	.	.	.	.	.	.	.	.
6	31506624	rs116828464	1090	0.0469623	EnhA1	Weak Promoter	UMR	0	0	0	0	0	0	0	0	4	.	.	.	.	.	.	CAGCYCHG_EnhA,GCM1.2,GCM1_2	CAGCYCHG_EnhA,GCM1.2,GCM1_2
6	31506648	rs114558811	1090	0.0244243	EnhA1	Weak Promoter	UMR	0	0	0	0	0	0	0	0	4	.	.	.	.	.	.	.	.
6	41680510	rs76741113	1108	0.0134043	EnhA1	Open Strong Enhancer	.	0	0	2	0	0	0	0	0	9	1.21356	0.224916	0.579235	1	32	55	NFIC_1,NKX2-2_2,NKX2-8_2,NKX2-8_3,PAX9_1	NFIC_1,NKX2-2_2,NKX2-8_2,NKX2-8_3,PAX9_1
6	41680666	rs9471632	1108	0.151872	EnhA1	Open Strong Enhancer	.	0	0	1	0	0	0	0	0	11	1.07455	0.282577	0.654967	3	16	26	EBF1,ESRRA_known4,HES1_1,IRF_known4,J4183,NR2E1::NFIC_1,NR3C1_known12,NR6A1_1,TFAP2A,TFAP2B_4,TFAP2C,TFAP2_known13,TFAP2_known16,TFAP2_known18,TFAP2_known22,TP53_3	ESRRA_known4,NR2E1::NFIC_1,NR3C1_known12,TFAP2B_4,TFAP2_known13,TFAP2_known16,TFAP2_known18,TFAP2_known22,TP53_3
6	41681622	rs2057069	1108	0.141894	EnhA1	Open Strong Enhancer	.	0	0	0	0	0	0	0	0	8	0.244397	0.806923	0.895946	2	7	13	CHGTSAC_EnhA,Meis1,Pax5,Reverb	.
6	43806609	rs881858	1110	0.0111922	EnhA1	Open Strong Enhancer	.	1	1	1	0	0	0	0	1	18	-1.36364	0.172682	0.537636	6	71	156	CEBPB,CEBPB_known2,CEBPB_known4,CEBPD_1,DBP_2,DBP_3,DBP_4,DMBX1_1,GATA_known5,HLF_2,HLF_3,NFIL3_3,OBOX2_1,OBOX3_1,OBOX5_1,OBOX6_1,OTX1_1,PITX1_2,PITX1_4,PITX2_1,PITX2_2,PITX3_1,PITX3_2,Pitx1,RHOXF1_4,RHOXF1_6,TEF_2,TEF_3	DMBX1_1,GATA_known5,OBOX2_1,OBOX3_1,OBOX5_1,OBOX6_1,OTX1_1,PITX1_2,PITX1_4,PITX2_1,PITX2_2,PITX3_1,PITX3_2,Pitx1
6	43816126	rs12189774	1110	0.0368496	EnhA1	Open Strong Enhancer	.	1	2	2	0	1	0	0	0	14	-0.664364	0.506457	0.776307	4	28	61	EBF1_known3,RUNX2_5,RUNX3_3	.
6	56216119	rs9357912	1124	0.0173498	EnhA1	Open Strong Enhancer	.	0	0	0	0	0	0	0	0	2	0.5675	0.570375	0.818553	2	7	12	CEBPA_2,NFKB_known10,NFKB_known11,NFKB_known4,NFKB_known6,NR3C1_known9,SOX17_2,Sox2	NFKB_known10,NFKB_known11,SOX17_2,Sox2
6	140373006	rs9403138	1206	0.0334482	EnhA1	Open Weak Enhancer	.	0	0	1	0	1	3	2	1	17	-1.36752	0.171462	0.537636	4	19	47	NKX2-1_3,RREB1_2,RUNX2,SPZ1_1,THRA_1	NKX2-1_3,SPZ1_1,THRA_1
6	148439462	rs9373551	1213	0.0540781	EnhA1	Open Weak Enhancer	.	0	2	0	1	3	2	0	0	16	-0.778506	0.436271	0.725831	6	29	66	REST_known3,REST_known4,RUNX2_2,RUNX3_4,RUNX_2,SOX14_3,SOX1_3,SOX21_5,SOX2_3,Stat6,YY2_2,ZSCAN16_1	REST_known3,REST_known4,RUNX2_2,RUNX3_4,RUNX_2,SOX14_3,SOX1_3,SOX21_5,SOX2_3,YY2_2,ZSCAN16_1
7	13889771	rs11768118	1264	0.844839	EnhA1	Open Strong Enhancer	.	2	1	2	1	1	3	2	0	23	0.673331	0.500737	0.776307	3	23	42	MYB_1,REST_known3,TCF12_known1,ZBTB33_known1,ZIC3_3,ZIC3_4	REST_known3,TCF12_known1
7	13890406	rs17167582	1264	0.0568098	EnhA1	Closed Strong Enhancer	.	0	0	2	0	1	1	1	0	6	.	.	.	.	.	.	BARHL1_3,BARHL2_3,BARHL2_6,BARX1_1,BARX2_1,DLX5_1,EN2_3,GBX2_2,GBX2_4,GBX2_5,HLF_4,HOXA3_1,NFIL3_1	HLF_4,NFIL3_1
7	30596920	rs73311264	1283	0.108912	EnhA1	Open Strong Enhancer	.	1	0	0	0	0	0	0	0	4	-0.904534	0.365712	0.687539	1	4	11	.	.
7	30602991	rs73311274	1283	0.0575604	EnhA1	Open Strong Enhancer	.	0	0	0	0	0	1	0	0	12	0.267786	0.788864	0.891045	3	10	19	ELF1,ELF1_known2,ELK3_1,ELK3_2,ELK4,ELK4_1,ELK4_2,ERF_1,ERG_1,ERG_3,ETS_known10,ETS_known11,ETS_known12,ETS_known14,ETS_known16,ETS_known18,ETS_known2,ETS_known3,ETS_known7,ETS_known9,ETV1_1,ETV2_1,ETV3_1,ETV4_2,ETV5_1,FEV_2,FLI1_1,FLI1_3,J4218,MTF1_2,NFE2L2_1,STAT_known11,TFAP2_known4	ELF1_known2,ELK3_1,ELK3_2,ELK4,ELK4_1,ELK4_2,ERF_1,ERG_1,ERG_3,ETS_known10,ETS_known11,ETS_known12,ETS_known14,ETS_known16,ETS_known18,ETS_known7,ETS_known9,ETV1_1,ETV2_1,ETV3_1,ETV4_2,ETV5_1,FEV_2,FLI1_1,FLI1_3,NFE2L2_1
7	30603833	rs10278576	1283	0.0367371	EnhA1	Genic Enhancer	.	0	0	0	0	0	1	0	0	5	-0.444407	0.656749	0.869498	3	19	39	TBX19_1,T_3	.
7	30603860	rs6958844	1283	0.0578815	EnhA1	Genic Enhancer	.	0	0	0	0	0	1	0	0	5	-0.133014	0.894183	0.933924	5	34	71	VDR_2	.
7	30728452	rs917195	1283	0.463647	EnhA1	Open Weak Enhancer	.	0	0	2	0	0	2	0	2	14	-0.802568	0.422225	0.725274	5	14	32	AIRE_1,CUX1_4,HIC1_3,J4138,NHLH1_1,RFX2,RFX2_1,RFX2_3,RFX3_1,RFX3_2,RFX3_4,RFX5,RFX5_known2,RFX5_known5,RFX5_known6,RFX5_known8,RFX5_known9,RFX7_1,RUNX2_5,RUNX3_3,Rfx1	CUX1_4,HIC1_3,RFX2_1,RFX2_3,RFX3_1,RFX3_2,RFX3_4,RFX5_known5,RFX5_known6,RFX5_known8,RFX5_known9,RFX7_1,RUNX2_5,RUNX3_3,Rfx1
7	30728472	rs917196	1283	0.020498	EnhA1	Open Weak Enhancer	.	0	0	2	0	0	2	0	2	14	-1.40873	0.158915	0.537636	3	8	23	EOMES_1,FOXD1_2,FOXD2_2,FOXD3_4,FOXG1_5,FOXI1_3,FOXJ3_1,FOXJ3_7,FOXK1_1,FOXK1_4,FOXL1_4,FOXO1_3,FOXO3_3,FOXO3_5,FOXO4_4,FOXO6_2,HIC1_4,TBR1_1,TBR1_2,TBX20_3,TBX2_2,TBX5_1,TFCP2_5	EOMES_1,FOXD1_2,FOXG1_5,FOXI1_3,FOXK1_1,FOXO3_3,FOXO3_5,FOXO4_4,FOXO6_2,HIC1_4,TBR1_1,TBR1_2,TBX20_3,TBX2_2,TBX5_1,TFCP2_5
7	30728557	rs58682124	1283	0.02162	EnhA1	Open Weak Enhancer	.	0	0	2	0	0	2	0	2	13	-1.73205	0.0832645	0.36404	1	3	12	AP1_known1,ELK3_1,ERG_2,ERG_4,ETS_known1,ETS_known10,ETS_known11,ETS_known12,ETS_known2,FEV_2,FLI1_2,FLI1_4,GLIS1_1,GLIS3_1,J4218,NFATC1_2,NFE2L2_1,NHLH1_1,PBX3_known1,RBPJ_2,STAT_known7	ELK3_1,ERG_2,ERG_4,ETS_known1,ETS_known10,ETS_known11,ETS_known12,FEV_2,FLI1_2,FLI1_4,NFATC1_2,NFE2L2_1,PBX3_known1
7	44223721	rs730497	1298	0.0105183	EnhA1	Open Strong Enhancer	.	1	0	1	0	1	2	1	0	6	-0.785641	0.432078	0.725274	2	9	21	HES1_1,KLF13_1,MTF1_1,MTF1_2,MYC_known11,NFIC_1,NR3C1_known12,PPARA_2	HES1_1,MTF1_1,MTF1_2,MYC_known11
7	44255643	rs878521	1298	0.015561	EnhA1	Open Strong Enhancer	LMR	0	0	2	0	0	0	0	0	9	0.319276	0.749517	0.884365	4	23	42	.	.
7	44555406	rs10264715	1298	0.0108321	EnhA1	Genic Enhancer	.	0	1	0	0	0	2	0	0	15	0.913549	0.360954	0.687539	2	7	11	EGR1_known10,EGR1_known11,EGR1_known4,EGR1_known5,EGR1_known8,EGR2,EGR3_1,HIF1A_1	EGR1_known10,EGR1_known11,EGR1_known5,EGR1_known8,EGR2,EGR3_1,HIF1A_1
7	44580876	rs41279633	1299	0.0164192	EnhA1	Open Strong Enhancer	.	0	0	1	0	3	2	2	0	23	0.851413	0.39454	0.725274	6	102	188	GLIS2_2,HF1H3B_1,HNF4_known12,HNF4_known15,HNF4_known25,HNF4_known26,INSM1_1,ITGB2_1,MafA,NR1H_1,NR2C2,NR2F2_2,PATZ1_1,PAX4_1,PLAG1_1,RARA_1,RARA_7,RARA_8,RARG.4,RARG_5,REST,RXRA_known14,RXRA_known7,RXRA_known8,RXRA_known9,SP1_known7,STAT_known2,TFAP4_2,TFAP4_3,VDR_1,VDR_2,ZIC1_3,ZIC3_3,ZIC3_4,ZIC4_1,ZNF219_1,ZNF263	GLIS2_2,HF1H3B_1,HNF4_known15,HNF4_known25,HNF4_known26,INSM1_1,NR1H_1,NR2C2,NR2F2_2,PATZ1_1,PLAG1_1,RARA_1,RARA_7,RARA_8,RARG.4,RARG_5,RXRA_known14,RXRA_known7,RXRA_known9,SP1_known7,VDR_1,ZIC1_3,ZIC3_3,ZIC3_4,ZNF219_1
7	44679248	rs76484107	1299	0.0757864	EnhA1	Open Strong Enhancer	.	0	0	0	0	0	0	0	0	2	-1	0.317311	0.677891	1	6	16	.	.
7	78986098	rs2364908	1333	0.0111202	EnhA1	Closed Strong Enhancer	.	0	0	0	0	0	1	2	0	6	-0.333333	0.738883	0.884365	1	4	9	NFE2L1_1	.
7	78986819	rs848948	1333	0.0115179	EnhA1	Open Strong Enhancer	.	1	2	2	0	1	0	0	0	9	0.641473	0.521215	0.780258	2	8	14	CDX2_1,ESRRA_known3,SMAD3_1,THRB_3	.
7	137679045	rs4728428	1386	0.167705	EnhA1	Open Strong Enhancer	.	2	2	2	1	3	2	2	1	21	0.34511	0.730011	0.884365	3	17	32	Bhlhe40,GCM1_3,GCM1_4,GCM2_1,JUN,MAX,MYC_known18,MYC_known19,MYOD1_1,Myc,Mycn,NRF1,POU4F3_1,THAP1,USF1,USF2,ZBTB18_1,ZBTB18_2,ZBTB18_3	GCM1_3,GCM1_4,GCM2_1,JUN,MAX,MYC_known18,Mycn,NRF1,THAP1,USF1,ZBTB18_1,ZBTB18_2
7	137679281	rs4732277	1386	0.156239	EnhA1	Open Strong Enhancer	.	0	1	1	0	1	3	2	1	22	1.04968	0.293866	0.665624	4	36	63	GATA_known5	.
8	33922665	rs12156335	1463	0.0238888	EnhA1	Closed Strong Enhancer	.	1	0	2	1	4	0	0	0	7	0.816497	0.414216	0.725274	1	4	6	EBF1,EBF1_known2,PTF1A_1	EBF1_known2,PTF1A_1
8	36948617	rs3015689	1465	0.0361899	EnhA1	Insulator	.	0	0	2	0	0	0	1	0	20	-0.308407	0.757773	0.884365	4	18	36	.	.
8	123817961	rs35293743	1542	0.0365405	EnhA1	Closed Strong Enhancer	.	0	0	0	0	0	0	0	0	2	0.26188	0.793414	0.891045	2	11	21	ARID5A_1,FOXA_known3,FOXB1_2,FOXB1_3,FOXC1_4,FOXC2_1,FOXD2_1,FOXD3_3,FOXJ2_1,POU5F1_known3	ARID5A_1,FOXB1_2,FOXB1_3,FOXC1_4,FOXC2_1,FOXD2_1,FOXD3_3,FOXJ2_1
8	123836585	rs12549085	1542	0.0284589	EnhA1	Open Strong Enhancer	.	2	0	1	0	1	2	0	0	11	-0.786054	0.431836	0.725274	2	18	40	HMX3_3,ISL2_2,NKX2-3_1,NKX2-5_5,NKX3-1_4,NKX3-1_6,NKX3-2_1,NKX3-2_3,NR3C1_known10,NR3C1_known6,NR3C1_known8	NKX2-3_1,NKX2-5_5,NKX3-1_4,NKX3-1_6,NKX3-2_1,NKX3-2_3
8	139287998	rs12545802	1560	0.0353048	EnhA1	Open Strong Enhancer	.	1	0	2	1	3	1	0	0	16	-0.177246	0.859315	0.927826	4	24	48	ISL2_2,NKX3-1_6,NKX3-2_1,NKX3-2_3	ISL2_2,NKX3-1_6,NKX3-2_1,NKX3-2_3
9	2629029	rs33984475	1572	0.0880312	EnhA1	Open Strong Enhancer	.	2	1	2	1	2	1	1	0	17	3.48549	0.000491238	0.0153921	7	109	170	.	.
9	20750142	rs1332323	1597	0.0105605	EnhA1	Open Weak Enhancer	.	2	0	1	2	5	0	2	0	19	0.786558	0.43154	0.725274	5	46	83	TBX1_1	TBX1_1
9	89356423	rs1571333	1636	0.0136718	EnhA1	Open Weak Enhancer	LMR	0	0	0	0	0	2	1	2	15	-3.99221	6.54606e-05	0.0041022	8	65	184	ATF3_known5	ATF3_known5
9	139249528	rs55912000	1687	0.0348418	EnhA1	Active Promoter	.	0	0	0	0	0	1	1	0	11	.	.	.	.	.	.	CACD_1,INSM1,INSM1_1,SP1_known3,TBX21.5,TBX21_3,ZIC1_2,ZIC3_2	.
9	139249578	rs12377038	1687	0.0195813	EnhA1	Active Promoter	.	0	0	0	0	0	1	0	0	6	.	.	.	.	.	.	EGR1_known3,GTF2I_1,INSM1,INSM1_1,MZF1_5-13,Maz,THRB.2	.
10	26581093	rs3781108	1722	0.0108744	EnhA1	Genic Enhancer	.	0	0	1	1	2	0	0	0	4	1.66667	0.0955807	0.399315	1	7	9	HDX_1	.
10	26581321	rs3824694	1722	0.0109945	EnhA1	Genic Enhancer	.	0	1	2	1	2	0	0	0	10	0.607006	0.543847	0.798214	2	12	21	ESRRA_known6,ETS_known17,ETS_known5,Ets1,MYBL1_1,MYB_6,RFX2	ESRRA_known6,ETS_known17,MYBL1_1,MYB_6
10	89358802	rs61853090	1787	0.011154	EnhA1	Open Strong Enhancer	LMR	1	0	1	1	1	0	1	0	14	1.29099	0.196706	0.537636	1	10	15	Myb,TP63,ZNF143_known1	Myb
10	126425537	rs11245346	1823	0.0217528	EnhA1	Open Strong Enhancer	LMR	0	0	1	0	0	0	0	0	6	0.935591	0.349484	0.687539	2	11	18	KLF7_1,ZNF263	ZNF263
11	34947944	rs1998912	1878	0.123388	EnhA1	Open Weak Enhancer	LMR	0	0	2	2	5	1	0	0	16	0.601194	0.547711	0.798214	4	15	27	HOXA5_1,LHX3_2	LHX3_2
11	34981372	rs2767034	1878	0.0407181	EnhA1	Genic Enhancer	.	1	0	0	0	0	1	1	0	6	0.735899	0.461792	0.749132	2	14	24	ALX1_1	.
11	47639063	rs9089	1891	0.0806892	EnhA1	Open Strong Enhancer	LMR	1	0	0	0	0	1	0	0	14	.	.	.	.	.	.	CACBP_1,E2F1,E2F3,E2F4,E2F6,EBF1,EBF1_known2,EBF1_known4,KLF5,MAZ_1,PAX5_known1,SP1,SP1_known3,SP1_known4,SP1_known5,SP1_known6,SP2,SPZ1_1,Spi1,TEAD2_1,TFAP2B_1,TFAP2_known5,VDR_1,ZIC1_2,ZIC2_2,ZIC3_2	CACBP_1,E2F4,E2F6,KLF5,MAZ_1,PAX5_known1,SP1,SP1_known3,SP1_known4,SP1_known5,SP1_known6,SP2,SPZ1_1,TEAD2_1
11	48071717	rs76088737	1891	0.0160934	EnhA1	Open Strong Enhancer	LMR	0	0	0	0	0	0	0	0	5	-1.94145	0.0522036	0.288655	1	3	13	COMP1_1,MTF1_2,ZSCAN4_2	MTF1_2,ZSCAN4_2
11	48078904	rs7107868	1891	0.0149681	EnhA1	Open Strong Enhancer	.	0	0	1	1	0	0	0	0	10	-1.73205	0.0832645	0.36404	1	3	12	FIGLA_1,ID4_1,MESP1_1,MSC_1,MYF6_1,MYF6_2,MyoG,SCRT1_1,SNAI2_1,TCF3_1,TCF3_2,TCF3_3,TCF3_5,TCF3_6,TCF3_7,TCF4_1,TCF4_2,Tcf12,Tcf3,ZEB1,ZEB1_known2,ZEB1_known3,ZSCAN16_1	FIGLA_1,ID4_1,MESP1_1,MSC_1,MYF6_1,MYF6_2,SCRT1_1,SNAI2_1,TCF3_1,TCF3_2,TCF3_3,TCF3_5,TCF3_6,TCF3_7,TCF4_1,TCF4_2,Tcf12,ZEB1,ZEB1_known2,ZEB1_known3
11	61543961	rs174529	1904	0.0411228	EnhA1	Closed Weak Enhancer	LMR	1	0	0	0	0	0	0	0	4	-0.552376	0.580691	0.827044	3	13	30	ESRRA_known4,ETS_1,ETS_known1,ETS_known4,ETS_known5,GLI2_1,J4183,KLF4_1,KLF7_1,REST_known4,SMAD_1,SP1_known1,SP1_known2,SP1_known5,TFAP2B_1,TFAP2_known16,TFAP2_known6,TFAP2_known7,ZBTB3_1,ZIC1_2,ZIC1_3,ZIC2_2,ZIC3_2,ZIC3_3,ZIC4_1,ZNF423_2	ESRRA_known4,KLF4_1,KLF7_1,REST_known4,SP1_known2,SP1_known5,ZBTB3_1,ZIC1_3,ZIC3_3,ZNF423_2
11	61588305	rs174564	1904	0.0198746	EnhA1	Open Strong Enhancer	.	0	0	1	0	0	1	0	0	3	2.8257	0.00471769	0.0591284	8	57	85	.	.
11	65582015	rs78028320	1907	0.178405	EnhA1	Closed Strong Enhancer	LMR	0	0	0	0	0	1	1	1	3	-1.27341	0.202874	0.537636	4	23	56	HSF1,HSF1.1,HSF2,HSF2_2,HSF4,HSF4_1,HSF_known3,HSF_known4,HSF_known5,IKZF2_3,STAT3	HSF1,HSF1.1,HSF2,HSF2_2,HSF4,HSF4_1,HSF_known3,HSF_known4,HSF_known5,STAT3
11	65601560	rs17854357	1907	0.199768	EnhA1	Active Promoter	.	0	0	0	0	0	2	1	0	15	0.333333	0.738883	0.884365	1	5	9	EGR1,EWSR1::FLI1_1,HF1H3B_1,IKZF1_2,IKZF2_1,RXRA_known8,SPZ1_1,ZNF263	EWSR1::FLI1_1,HF1H3B_1,IKZF1_2,IKZF2_1,ZNF263
11	75430028	rs1219466	1916	0.0212381	EnhA1	Open Strong Enhancer	.	1	0	1	0	0	1	0	0	15	.	.	.	.	.	.	EGR2,RREB1_1,RREB1_2,TBX1_1,TBX20_1,TBX20_5,ZSCAN4_3	EGR2,RREB1_1,RREB1_2,TBX1_1,TBX20_1,TBX20_5,ZSCAN4_3
11	128213026	rs871507	1973	0.0185278	EnhA1	Open Strong Enhancer	.	0	0	2	0	0	2	1	1	19	-1.3477	0.177755	0.537636	9	57	131	BORIS,ELF2_1,FOXO3,FOXO3_3,FOXO4_2,FOXP1,Foxo1,INSM1,INSM1_1,MXI1_known1,NFAT:AP1,NFAT_1,PAX4_5,PLAG1,PLAG1_1,PPARG::RXRA,RARg,RXR,RXRA_known7,SRY_2,STAT_known10,TFAP2A,TFAP2C,TFAP2_known2,TFAP2_known5,TFAP2_known8,TR4,Tcfap2a,ZFX_1,ZNF263,ZNF589_1,Zfx	FOXO4_2,FOXP1,NFAT:AP1,NFAT_1,PAX4_5,PLAG1,PLAG1_1,RARg,STAT_known10,TR4
11	128231469	rs1125253	1973	0.0428535	EnhA1	Open Strong Enhancer	LMR	2	2	2	2	5	3	3	2	23	-3.67942	0.000233768	0.00878967	9	162	395	SMAD3_1,SMAD4_1,SMAD_2,SRF,SRF_known3,SRF_known4,TP53_4,TP53_7,TP63,TP63_1,TP73_1,YY1,YY1_known1,YY1_known5,YY1_known7,YY2_2,ZNF350_1	SMAD3_1,SMAD_2,SRF_known3,SRF_known4,TP53_4,TP53_7,TP63_1,YY1,YY1_known5,YY1_known7,YY2_2
11	128231566	rs1125251	1973	0.0428535	EnhA1	Open Strong Enhancer	LMR	2	2	2	2	5	3	3	2	23	-5.24613	1.5533e-07	2.92021e-05	7	171	455	AP1_known6,Bach1::Mafk,CEBPB_known3,FOSL2,MAF::NFE2,MAFF,MAFF_1,MAFG_1,MAFK,MAF_known10,MAF_known11,MAF_known2,MAF_known7,MAF_known9,NFE2L2_3,NFE2_known1,Nfe2l2	Bach1::Mafk,FOSL2,MAF::NFE2,MAFF_1,MAFG_1,MAF_known2,MAF_known9,NFE2L2_3,NFE2_known1,Nfe2l2
11	132673205	rs7350477	1977	0.0637114	EnhA1	Closed Strong Enhancer	.	0	0	0	0	1	0	0	0	7	1.29099	0.196706	0.537636	1	10	15	CUX1_6,NR2E1_2,RARA_3,RARB_1,RARG_4,TCF7L1_1,TCF7L1_2,TCF7L2_known5,TCF7L2_known6,TCF7L2_known7,TCF7_1,TCF7_2,YY2_2	NR2E1_2,RARA_3,RARB_1,RARG_4,TCF7L1_1,TCF7L1_2,TCF7L2_known5,TCF7L2_known6,TCF7L2_known7,TCF7_2
12	6717258	rs73264846	1988	0.015513	EnhA1	Open Strong Enhancer	UMR	0	0	1	1	1	0	0	0	6	0.076802	0.938781	0.95302	5	23	44	EGR1_known11,EGR1_known12,EGR1_known4,EGR1_known6,EGR1_known7,EGR1_known8,EGR1_known9,EGR2,EGR3_2,EGR3_3,EGR4_2,GLI2_1,J4148,PAX4_4,RREB1_1,RREB1_2,ZNF410_1,ZNF410_2,ZSCAN4_3	EGR2,PAX4_4,RREB1_1,ZNF410_1,ZNF410_2,ZSCAN4_3
12	6744864	rs4764623	1988	0.0250098	EnhA1	Closed Strong Enhancer	.	0	0	0	0	0	0	0	0	2	-0.748765	0.453999	0.7487	4	14	32	SP1_known3,TBX21_3,TP53_6	SP1_known3,TBX21_3
12	21781181	rs10841867	2005	0.0107455	EnhA1	Open Weak Enhancer	.	2	0	2	2	5	3	3	2	23	3.2393	0.00119824	0.020479	7	167	280	BPTF_1,DBP_1,FOXA1,FOXA_known1,FOXA_known2,FOXA_known3,FOXA_known4,FOXA_known5,NR3C1_known8	DBP_1,FOXA1,FOXA_known5,NR3C1_known8
12	21781246	rs10841868	2005	0.0107455	EnhA1	Open Weak Enhancer	.	2	0	2	0	1	2	3	2	20	3.00541	0.00265227	0.0356162	6	85	138	IRF1,Stat6	.
12	71439589	rs7138300	2053	0.0180153	EnhA1	Closed Weak Enhancer	.	0	0	0	0	0	0	0	0	10	0.447214	0.654721	0.869498	1	3	5	DBX1_1,POU1F1_1,POU1F1_5,POU2F2_1,POU2F3_1,POU3F1_1,POU3F1_2,POU3F2_3,POU3F2_6,POU5F1_known1,POU5F1_known3,TLX2_2	POU1F1_5,POU2F2_1,POU2F3_1,POU3F1_1,POU3F1_2,POU3F2_3,POU3F2_6,POU5F1_known1,POU5F1_known3
12	71439825	rs1913201	2053	0.0190056	EnhA1	Open Weak Enhancer	.	1	0	0	0	0	2	0	1	16	0.735179	0.46223	0.749132	6	43	77	ETS_known4,RAR_1,Spi1,Tcfcp2l1	ETS_known4
12	125925389	rs7970201	2105	0.0335276	EnhA1	Open Strong Enhancer	.	1	0	1	0	0	0	0	0	9	-2.79945	0.00511897	0.0601479	3	8	32	ESRRA_known1,ESRRA_known3,ESRRA_known5,ETS_known10,GRHL1_1,NFKB_known9,PAX2_4,PAX6_1,PAX6_3,PAX9_1,RORA_6	ESRRA_known1,ESRRA_known3,RORA_6
12	125925460	rs6489003	2105	0.0335276	EnhA1	Open Strong Enhancer	.	1	0	0	0	0	0	0	0	8	-0.904534	0.365712	0.687539	1	4	11	Foxo1,STAT_known17,STAT_known3,STAT_known4,ZNF75A_1	Foxo1
13	26776999	rs34584161	2128	0.130665	EnhA1	Open Strong Enhancer	.	2	1	1	1	3	1	0	0	16	-3.42381	0.000617493	0.0165841	3	7	34	AP1_known1,AP1_known10,AP1_known2,AP1_known3,AP1_known4,AP1_known5,AP1_known6,AP1_known8,AP1_known9,BACH1_1,BACH2_1,BATF::JUN,Bach1::Mafk,FOS,FOSL1,FOSL2,FOXP3_1,JDP2_2,JDP2_4,JDP2_6,JUNB,JUND,JUND_2,MAF::NFE2,MAFF,MAFK,MAF_known10,MAF_known3,MAF_known4,MAF_known5,MAF_known6,MAF_known8,NFE2L1::MAFG_1,NFE2L2_3,NFE2_known1,NRL_1,Nfe2l2	AP1_known1,AP1_known10,AP1_known2,AP1_known3,AP1_known4,AP1_known5,AP1_known6,AP1_known8,AP1_known9,BACH1_1,BACH2_1,BATF::JUN,Bach1::Mafk,FOS,FOSL1,FOSL2,FOXP3_1,JDP2_2,JDP2_4,JDP2_6,JUNB,JUND,MAF::NFE2,MAFF,MAFK,MAF_known10,MAF_known4,MAF_known5,MAF_known6,MAF_known8,NFE2L1::MAFG_1,NFE2L2_3,NFE2_known1,NRL_1,Nfe2l2
13	26777083	rs9581587	2128	0.023256	EnhA1	Open Strong Enhancer	.	1	1	1	1	2	0	0	0	14	-0.816497	0.414216	0.725274	1	2	6	CLOCK_1,HES5_1,MEIS3_3,NEUROG2_2,NFIC_2,NFIC_3,PKNOX1_2,PKNOX2_2,PKNOX2_3,TGIF2_2	PKNOX1_2,PKNOX2_2,PKNOX2_3,TGIF2_2
13	26777299	rs9581588	2128	0.0210913	EnhA1	Open Strong Enhancer	LMR	2	0	2	1	2	0	0	0	20	-0.240215	0.810164	0.895946	4	18	37	EBF1,NKX2-2_2,NR3C1_known6,NR3C1_known7,NR3C1_known9,ZBTB33	NKX2-2_2,ZBTB33
13	26777488	rs76154673	2128	0.0261327	EnhA1	Open Strong Enhancer	LMR	0	0	2	1	1	0	0	0	13	.	.	.	.	.	.	CBX5_1,GATA_known16,TCF3_4	CBX5_1,GATA_known16
13	26777711	rs34897738	2128	0.0210913	EnhA1	Open Strong Enhancer	.	0	0	1	0	1	0	0	0	12	-0.321659	0.747711	0.884365	4	19	40	HIC1_1,INSM1_1,J1533,J4173,J4178,NKX2-1_2,SP1_known3,TFAP2A,TFAP2B_2,TFAP2B_3,TFAP2C,TFAP2E_1,TFAP2_known10,TFAP2_known11,TFAP2_known12,TFAP2_known14,TFAP2_known15,TFAP2_known17,TFAP2_known19,TFAP2_known20,TFAP2_known21,TFAP2_known5,TFAP2_known6,TFAP2_known9,ZNF143_known1	HIC1_1,INSM1_1,SP1_known3,ZNF143_known1
13	26777741	rs4545656	2128	0.0217229	EnhA1	Open Strong Enhancer	.	0	0	1	0	1	0	0	0	11	-1.26491	0.205903	0.537636	1	3	10	ARID5A_1	ARID5A_1
13	26777824	rs4630391	2128	0.0130945	EnhA1	Closed Strong Enhancer	.	0	0	0	0	0	0	0	0	3	0.816497	0.414216	0.725274	1	4	6	.	.
13	33498715	rs7323068	2135	0.0134317	EnhA1	Open Weak Enhancer	LMR	1	0	0	0	0	1	0	0	7	-1	0.317311	0.677891	1	3	9	BARHL2_7,CREB3_2,EGR1_known4,EGR1_known5,EGR1_known6,EGR2,SP2	BARHL2_7,EGR1_known5,EGR2
13	51096095	rs963740	2152	0.0188669	EnhA1	Open Strong Enhancer	.	2	2	2	1	1	1	0	0	18	-1.26491	0.205903	0.537636	1	3	10	FOXA_known4,FOXG1_1,FOXG1_3	FOXG1_1,FOXG1_3
13	86298870	rs1538069	2189	0.0151465	EnhA1	Open Weak Enhancer	.	0	0	0	0	0	0	0	0	4	1.0214	0.307065	0.677891	2	10	16	.	.
13	97445165	rs6491306	2201	0.0124338	EnhA1	Open Strong Enhancer	LMR	0	2	2	1	5	2	1	0	21	-2.66667	0.00766076	0.0720112	1	10	36	HSFY2_3	.
13	97445629	rs72646748	2201	0.010628	EnhA1	Open Strong Enhancer	LMR	0	0	2	1	1	1	0	0	16	-1.06765	0.285677	0.654967	2	9	23	EBF1_known4,NFKB1,NFKB_known1,NFKB_known2,NFKB_known3,NFKB_known6,NFKB_known7,NFKB_known9,REL_1,REL_2,RFX2,STAT_known2,STAT_known3,ZIC2_2,ZIC3_2	NFKB_known1,NFKB_known3,NFKB_known7,ZIC3_2
13	97578627	rs4771969	2201	0.0102547	EnhA1	Open Strong Enhancer	LMR	1	2	0	0	1	0	1	0	14	0.377964	0.705457	0.884365	1	4	7	NRF1_known1,POU5F1_known2,POU5F1_known3,TBX20_1,TBX20_5,ZSCAN4_1	NRF1_known1,POU5F1_known2,POU5F1_known3,TBX20_1,TBX20_5,ZSCAN4_1
13	109934388	rs7988500	2215	0.0268301	EnhA1	Open Strong Enhancer	.	0	0	1	0	0	2	0	0	19	-1.32732	0.184402	0.537636	3	16	39	EHF,ETS_known15,ETS_known17,SP2,SRF_known4,TBX1_4,ZBTB7A_known3,ZNF423_1,ZNF423_2	ETS_known17,SP2,SRF_known4,TBX1_4,ZNF423_1,ZNF423_2
14	24135097	rs12886719	2227	0.0121461	EnhA1	Open Strong Enhancer	.	1	0	2	0	1	0	1	0	10	1.16005	0.246028	0.597765	4	34	58	AHR_1,MGA_3,SP1_known1,SREBP_known3,TBX2,TBX2_1,TBX4.1,TBX4_2,TBX5.1,TBX5_5	AHR_1,MGA_3,SREBP_known3,TBX2,TBX2_1,TBX4.1,TBX4_2,TBX5.1,TBX5_5
14	24135279	rs10146178	2227	0.0137274	EnhA1	Open Strong Enhancer	.	0	0	2	0	0	0	0	0	10	-1.83283	0.0668283	0.33956	5	40	100	EGR1_known3,FOXG1_4,FOXO6_3,GTF2A_1,HIC1_4,HINFP_2,HSF1,NFIC_1,NR3C1_known11,NR3C1_known5,RARA_6	EGR1_known3,FOXG1_4,GTF2A_1,HIC1_4,HINFP_2,NFIC_1,NR3C1_known11,NR3C1_known5,RARA_6
14	25510923	rs7151785	2229	0.0155716	EnhA1	Open Strong Enhancer	LMR	0	0	0	0	0	1	2	2	19	1.96697	0.0491862	0.280212	7	90	156	Creb3l2,FOXB1_1,KLF13_1,KLF14_1,MEIS1_1,NFE2L2_3,NFIC_1,SP4_2,SP8_1,YY1_known3	Creb3l2,FOXB1_1,KLF13_1,KLF14_1,MEIS1_1,SP4_2,SP8_1,YY1_known3
14	74869017	rs10132336	2279	0.0155484	EnhA1	Closed Strong Enhancer	.	0	0	0	0	0	0	0	0	3	1.4596	0.1444	0.537636	1	15	23	.	.
14	77370889	rs72627177	2281	0.0287044	EnhA1	Open Strong Enhancer	.	0	0	0	0	0	0	1	0	13	.	.	.	.	.	.	AHR_1,ASCL2_1,Bhlhe40,CACD_1,E2F1,E2F3,E2F6,EGR1,EGR1_known1,EGR1_known10,EGR1_known11,EGR1_known2,EGR1_known4,EGR1_known5,EGR1_known6,EGR1_known7,EGR1_known8,EGR1_known9,EGR2,EGR3_1,EGR3_2,EGR3_3,EGR4_1,EGR4_2,GLI_1,HES7_1,HEY2_1,HF1H3B_1,HIC1_1,ID4_1,LMO2_1,MEIS1_1,MEIS3_3,MEIS3_5,MESP1_1,MYB_1,MYF6_1,MYOD1_2,MYOD1_3,MYOG_1,MyoG,NHLH1_4,NHLH1_5,OVOL2_1,PATZ1_1,PKNOX2_2,RUNX3_3,SNAI2_1,SP1_known…	AHR_1,ASCL2_1,CACD_1,EGR1_known1,EGR1_known10,EGR1_known11,EGR1_known2,EGR1_known5,EGR1_known8,EGR1_known9,EGR2,EGR3_1,EGR3_2,EGR3_3,EGR4_1,HES7_1,HEY2_1,HF1H3B_1,ID4_1,LMO2_1,MEIS3_3,MEIS3_5,MESP1_1,MYB_1,MYF6_1,MYOD1_2,MYOD1_3,MYOG_1,NHLH1_4,NHLH1_5,PKNOX2_2,SNAI2_1,TBX15_2,TBX21_3,TBX4_1,TBX5_1,TBX5_2,TBX5_3,TBX5_4,TCF3_1,TCF3_2,TCF3_3,TCF3_4,TCF3_5,TCF3_6,TCF3_7,TCF4_1,Tcf12,ZEB1,ZEB1_known3,…
14	77370912	rs67497047	2281	0.0367144	EnhA1	Open Strong Enhancer	.	0	0	0	0	0	0	1	0	12	-0.655677	0.512032	0.776307	2	7	17	FOXC1_2,PAX5_known4,SMAD3_2,SPZ1_1,ZNF784_1	PAX5_known4,SPZ1_1,ZNF784_1
14	77371029	rs12590910	2281	0.0270096	EnhA1	Open Strong Enhancer	LMR	0	0	0	0	0	1	0	0	9	1.37337	0.169638	0.537636	5	23	38	E2F3,E2F4,E2F_known10,E2F_known11,E2F_known13,EGR1,EGR1_known3,EGR1_known5,EP300_known1,IKZF1_1,INSM1_1,KLF16_1,KLF4_1,KLF7_1,MYOD1_3,NANOG_known1,PAX4_1,SOX9_6,SP1_known2,SP1_known5,SP1_known8,SP1_known9,SP4_2,SP8_1,TFAP2C,TFAP2_known1	E2F4,E2F_known10,E2F_known11,E2F_known13,EGR1,EGR1_known3,EGR1_known5,EP300_known1,IKZF1_1,KLF16_1,KLF4_1,KLF7_1,NANOG_known1,SOX9_6,SP1_known2,SP1_known5,SP1_known8,SP1_known9,SP4_2,SP8_1
14	77371820	rs55929187	2281	0.0402857	EnhA1	Open Strong Enhancer	LMR	0	0	4	4	4	0	0	0	24	0.803315	0.421793	0.725274	2	11	19	.	.
14	77371821	rs55965558	2281	0.0402857	EnhA1	Open Strong Enhancer	LMR	0	0	4	4	4	0	0	0	24	0.803315	0.421793	0.725274	2	11	19	.	.
14	77379669	rs72627181	2281	0.0278346	EnhA1	Open Strong Enhancer	.	0	0	1	0	0	1	1	0	23	3.11324	0.00185043	0.0267601	6	72	112	COMP1_1,ZNF350_1	ZNF350_1
14	77379704	rs72627182	2281	0.0311436	EnhA1	Open Strong Enhancer	.	0	0	1	0	0	1	1	0	23	2.25253	0.024289	0.175628	7	100	167	AHR::ARNT_2,CACD_2,EGR1,EGR1_known11,EGR1_known12,EGR1_known3,EGR1_known4,EGR1_known6,EGR1_known7,EGR1_known8,EGR2,EGR3_2,GLI2_1,HF1H3B_1,HNF4_known12,HNF4_known17,HNF4_known22,KLF12_2,KLF13_1,KLF14_1,KLF16_1,KLF4_1,KLF5,KLF7_1,Klf1,Nkx2-5,PAX6_2,PPARA_2,RREB1_1,RREB1_2,SP1_known1,SP1_known2,SP1_known5,SP1_known6,SP1_known8,SP1_known9,SP4_1,SP4_2,SP8_1,SPDEF_3,SPDEF_6,TBX5_2,WT1_1,ZIC2_1,ZKSCAN3_…	CACD_2,EGR1_known12,GLI2_1,HF1H3B_1,HNF4_known17,HNF4_known22,KLF12_2,KLF13_1,KLF14_1,KLF16_1,KLF4_1,KLF5,KLF7_1,Klf1,Nkx2-5,RREB1_1,RREB1_2,SP1_known9,SP4_2,SP8_1,ZKSCAN3_1,ZNF281_1
14	77384293	rs4903516	2281	0.0426235	EnhA1	Open Strong Enhancer	UMR	1	0	2	1	2	0	0	0	16	2.66887	0.00761072	0.0720112	5	111	181	HNF4_known4,J4173,TFAP2_known12,TFAP2_known15,TFAP2_known19,TFAP2_known21	HNF4_known4,TFAP2_known12,TFAP2_known15,TFAP2_known19,TFAP2_known21
14	91860800	rs61988433	2296	0.0295019	EnhA1	Open Strong Enhancer	.	1	0	0	1	0	0	0	0	4	-0.380705	0.703422	0.884365	3	11	24	.	.
14	91879943	rs61988443	2296	0.0127511	EnhA1	Open Weak Enhancer	LMR	0	0	2	0	0	0	0	0	5	-2.44176	0.0146157	0.11449	4	16	50	.	.
14	91880062	rs17804398	2296	0.0191549	EnhA1	Open Strong Enhancer	LMR	0	0	1	0	0	0	0	0	14	-1.75076	0.0799875	0.36404	9	86	197	NFIC_3,Nr5a2	NFIC_3,Nr5a2
14	91962037	rs8003256	2296	0.0280301	EnhA1	Closed Weak Enhancer	.	0	0	0	0	0	0	0	0	6	.	.	.	.	.	.	.	.
14	103416096	rs12590961	2309	0.0275835	EnhA1	Open Strong Enhancer	.	0	0	0	1	0	0	0	0	17	-0.184321	0.853761	0.927787	4	24	49	SEF1_1,TFAP2_known17	SEF1_1,TFAP2_known17
14	105553763	rs7147151	2312	0.0136865	EnhA1	Weak Promoter	.	0	0	0	0	0	0	0	0	2	3.35749	0.000786542	0.0184837	4	30	40	CACBP_1,EGR1,EGR1_known4,HF1H3B_1,HNF4_known12,ITGB2_1,KLF16_1,KLF4_1,KLF5,KLF7_1,MAZ_1,MZF1_1,MZF1_2,NR2C2,NR3C1_known11,PATZ1_1,PPARA_4,RXRA_known7,SP1,SP1_known2,SP1_known4,SP1_known5,SP1_known6,SP1_known7,SP1_known8,SP1_known9,SP2,SP4_1,SP4_2,SP8_1,WT1_1,ZNF143_known1,ZNF219_1,ZNF281_1,ZNF740_1,ZNF740_2,ZNF740_3	CACBP_1,EGR1,EGR1_known4,HF1H3B_1,HNF4_known12,ITGB2_1,KLF16_1,KLF4_1,KLF5,KLF7_1,MAZ_1,MZF1_1,MZF1_2,NR2C2,NR3C1_known11,PATZ1_1,PPARA_4,RXRA_known7,SP1,SP1_known7,SP1_known9,SP2,SP4_2,SP8_1,ZNF219_1,ZNF281_1,ZNF740_2,ZNF740_3
15	38362019	rs34633205	2331	0.0143073	EnhA1	Closed Strong Enhancer	.	2	0	0	0	0	0	0	0	2	.	.	.	.	.	.	.	.
15	41080131	rs2010300	2333	0.0104107	EnhA1	Open Strong Enhancer	LMR	0	0	0	0	0	1	0	0	7	-0.510482	0.609714	0.85542	4	14	30	ARHGEF12_1,PTF1A_1,STAT_known1,STAT_known15,Stat4	ARHGEF12_1,PTF1A_1
15	52135292	rs12438686	2342	0.014696	EnhA1	Closed Strong Enhancer	.	0	0	0	0	0	1	0	0	4	-1.88858	0.0589476	0.307837	2	6	20	ZEB1,ZNF691_1,ZNF8_1	ZEB1
15	80997197	rs2245049	2370	0.0253373	EnhA1	Open Strong Enhancer	LMR	1	0	2	0	1	1	1	0	21	-3.14949	0.00163556	0.0256238	6	31	94	ATF3_known1,ATF3_known10,ATF3_known12,ATF3_known13,ATF3_known16,ATF3_known3,ATF3_known4,ATF3_known8,ATF3_known9,ATF7_1,BATF_known1,CREB3_1,CREB3_2,GMEB1_1,JDP2_1,JUN,PAX5,RORA.1,RORA_7,VDR_3	ATF3_known10,ATF3_known4,PAX5,RORA_7
15	84599898	rs1480822	2372	0.0183624	EnhA1	Open Weak Enhancer	.	2	2	2	0	0	2	1	1	21	0.115106	0.908361	0.93895	4	29	54	TP53_2,TP53_7,TP63,TP73_1,ZNF143_known2,ZNF628_1	ZNF143_known2,ZNF628_1
16	9402611	rs35318	2409	0.0390461	EnhA1	Open Strong Enhancer	LMR	0	0	1	0	0	0	0	0	2	.	.	.	.	.	.	AIRE_1,HDX_1,HNF1B_3,NANOG_known1,POU2F2_known3	.
16	9403613	rs40425	2409	0.042464	EnhA1	Closed Strong Enhancer	.	0	0	0	0	0	0	0	0	2	0.904534	0.365712	0.687539	1	7	11	DOBOX4_1,NFKB1,NFKB_known1,NFKB_known2,NFKB_known5,NFKB_known6,NFKB_known9,REL_1,REL_2,STAT_known9	.
16	67234134	rs8058861	2450	0.0124305	EnhA1	Active Promoter	UMR	0	0	1	0	0	0	0	0	14	.	.	.	.	.	.	Bach1::Mafk,HERPUD1_1,NFE2L2_3,Nfe2l2,PAX5_known2,PAX5_known4	Bach1::Mafk,HERPUD1_1,NFE2L2_3,Nfe2l2,PAX5_known2
16	89632423	rs12919536	2481	0.0198945	EnhA1	Open Strong Enhancer	UMR	0	0	0	0	0	0	0	0	12	-0.197153	0.843708	0.922192	3	14	29	EBF1_known1,EOMES_1,EOMES_2,KLF5,MGA_1,PAX5_known1,TBX15_2,TBX1_3,TBX21_2,TBX21_5,TBX2_2,TBX4_1,TBX5_2,TBX5_4,TFAP2_known10,TFAP2_known9	EBF1_known1,EOMES_1,KLF5,TBX15_2,TBX5_2,TFAP2_known10,TFAP2_known9
17	5736278	rs6502887	2489	0.0104129	EnhA1	Open Weak Enhancer	.	2	0	0	0	1	0	0	0	2	-0.931371	0.351662	0.687539	2	6	15	.	.
17	7184481	rs5415	2491	0.0129952	EnhA1	Active Promoter	UMR	0	0	0	0	0	0	0	0	5	0.989985	0.322182	0.680563	3	13	22	HINFP_2,SRF_known3,SRF_known6,TFAP2B_4,ZNF524_2	HINFP_2,SRF_known3,SRF_known6,TFAP2B_4,ZNF524_2
17	7185062	rs5417	2491	0.0113158	EnhA1	Weak Promoter	UMR	0	0	0	0	0	0	0	0	9	-1.81031	0.0702476	0.347541	3	6	20	E2F3,ETS_known13,KLF7_1,PAX5_known1,SP2,SP4_2,ZBTB33,ZNF263	.
17	7185092	rs5418	2491	0.0116217	EnhA1	Weak Promoter	UMR	0	0	0	0	0	0	0	0	7	-0.13812	0.890146	0.933924	2	10	21	SEF1_1	SEF1_1
17	17661802	rs4925109	2503	0.0818093	EnhA1	Open Strong Enhancer	.	2	0	2	0	1	1	0	0	14	-1.33782	0.180957	0.537636	5	36	83	TFCP2L1_1,Tcfcp2l1,ZNF263	TFCP2L1_1,ZNF263
17	35456525	rs113171951	2514	0.0353589	EnhA1	Closed Strong Enhancer	.	0	0	1	0	0	0	0	0	2	.	.	.	.	.	.	.	.
17	46102156	rs59630333	2524	0.0125528	EnhA1	Active Promoter	UMR	2	0	0	0	0	0	0	0	2	.	.	.	.	.	.	.	.
17	46102157	rs6503985	2524	0.0113166	EnhA1	Active Promoter	UMR	2	0	0	0	0	0	0	0	2	-0.0741996	0.940852	0.95302	2	7	14	RUNX1_2	.
17	46102904	rs33983467	2524	0.0118418	EnhA1	Active Promoter	UMR	0	0	0	0	0	0	0	0	10	-1.76205	0.0780603	0.36404	10	73	171	STAT_known15	.
17	48628470	rs9913430	2526	0.465602	EnhA1	Insulator	.	0	0	1	0	0	1	0	0	20	3.26287	0.00110289	0.020479	5	39	54	CEBPB_known1,CEBPB_known4,CEBPB_known7	.
17	53364788	rs7224610	2531	0.0256678	EnhA1	Open Strong Enhancer	.	0	0	0	0	0	1	0	2	12	-1.28323	0.199411	0.537636	10	71	159	CHGTSAC_EnhA,ESRRA	CHGTSAC_EnhA,ESRRA
17	55573686	rs8078155	2533	0.0105812	EnhA1	Closed Strong Enhancer	.	0	0	0	0	0	0	0	0	2	0.816497	0.414216	0.725274	1	4	6	.	.
17	55911442	rs1443267	2533	0.0164231	EnhA1	Open Strong Enhancer	LMR	0	0	2	0	0	1	0	0	19	-2.76547	0.00568403	0.0620367	7	38	102	E2F7_1,IKZF3_1,IRX2_2,IRX5_2,NKX2-4_1,TBX20_5	IRX2_2,IRX5_2
17	55911997	rs2586031	2533	0.0268254	EnhA1	Open Strong Enhancer	.	0	0	2	0	1	2	1	1	19	-0.159166	0.873538	0.927826	6	46	91	AAATGMAA_TssFlnk,IRF_known1,IRF_known7,PAX1_2,PAX5_known5,PAX9_1,T1ISRE,TBX21.5,TBX21_6,TCF7L2,TCF7_2	AAATGMAA_TssFlnk,IRF_known1,IRF_known7,PAX1_2,PAX5_known5,PAX9_1,T1ISRE,TBX21.5,TBX21_6,TCF7_2
17	55912128	rs10515150	2533	0.0104111	EnhA1	Open Strong Enhancer	.	0	0	1	0	0	0	0	0	3	.	.	.	.	.	.	.	.
17	57407019	rs1451506	2534	0.881877	EnhA1	Open Strong Enhancer	UMR	0	0	0	0	0	1	0	0	12	-1.47848	0.139279	0.537636	3	6	18	BPTF_1,FOXJ3_6,FOXJ3_8,NFIC_2,NFY,NFYA,NFY_known6,SOX2,SOX2_2,SOX2_5,SOX3_1,SOX4_2,SOX7.1,SOX7_3,Sox3,ZNF35_1	NFY,NFYA,NFY_known6
18	31701603	rs4327121	2589	0.0127625	EnhA1	Open Strong Enhancer	LMR	1	1	0	0	1	0	1	0	14	-0.301379	0.763125	0.884365	2	8	17	JUN,NFE2L2_3,ZBTB3_1,ZSCAN16_1	NFE2L2_3,ZSCAN16_1
18	35010159	rs1627053	2592	0.0253852	EnhA1	Open Strong Enhancer	.	0	0	0	0	0	0	0	0	3	.	.	.	.	.	.	E2F3,HIC1_3	.
19	903241	rs2046476	2641	0.0102767	EnhA1	Open Strong Enhancer	UMR	0	0	2	1	2	0	0	0	11	0.690066	0.490153	0.767906	2	12	21	.	.
19	13024250	rs741702	2655	0.0133159	EnhA1	Open Strong Enhancer	UMR	1	0	1	0	1	1	0	0	19	0.97564	0.329243	0.682643	3	35	64	GCM1_3,GLI2_1,GLIS2_2,HES1_1,HIC1_2,PAX4_3,TCF3_1,TFAP4_1,WT1_1,ZBTB7A_known4,ZBTB7C_1,ZIC1_1,ZIC1_2,ZIC1_3,ZIC2_1,ZIC2_2,ZIC3_2,ZIC3_3,ZIC3_4,ZIC4_1,ZNF423_2	GLI2_1,HES1_1,TCF3_1,TFAP4_1,ZIC1_2,ZIC1_3,ZIC2_2,ZIC3_2,ZIC3_3,ZIC3_4,ZIC4_1,ZNF423_2
19	50093248	rs144521999	2693	0.012517	EnhA1	Open Strong Enhancer	UMR	0	0	1	0	0	1	0	1	18	0.284908	0.775715	0.889234	4	56	111	CACBP_1,EBF1_known1,FOXO3_6,MZF1_1,MZF1_4,NFYA,NFY_known4,NFY_known6,PATZ1_1,PAX4_1,SP1,SREBP_known2,ZFX_1,ZNF263,ZNF740_2,ZNF740_3,ZNF740_4,Zfx	.
19	50737646	rs2892340	2694	0.0200357	EnhA1	Open Strong Enhancer	.	2	0	2	1	1	0	0	0	18	0.258199	0.796253	0.891045	1	8	15	ATF4_1,Bach1::Mafk,EGR1_known6,HINFP_3,MAF_known2,NHLH1_1,NHLH1_2,PAX5_known1,PLAGL1_1,SP2,SPDEF_3,SPDEF_6,SREBP_known4,TFAP2_known21,TFAP2_known5,TFAP4_1,TFCP2L1_1,TFCP2_3,Tcfcp2l1,WT1_1	ATF4_1,Bach1::Mafk,HINFP_3,MAF_known2,SP2,SPDEF_3,SPDEF_6,TFAP4_1,TFCP2L1_1,Tcfcp2l1,WT1_1
19	55598724	rs1054940	2702	0.328808	EnhA1	Weak Promoter	.	0	0	0	0	0	0	0	0	19	-2.29264	0.0218685	0.164451	9	23	62	ASCL2_1,CTCF_known1,EGR1,EGR1_known3,GTF2I_1,KLF4_1,KLF5,MYF_1,NHLH1_1,NHLH1_2,REST_known3,SP1,SP1_known2,SP1_known4,SP1_known5,SP1_known6,SP1_known7,SP1_known8,SP2,TFAP4_1,ZBTB3_1,ZNF263	EGR1,EGR1_known3,KLF4_1,KLF5,MYF_1,NHLH1_1,NHLH1_2,REST_known3,SP1,SP1_known2,SP1_known4,SP1_known5,SP1_known6,SP1_known8,SP2,TFAP4_1
19	55625348	rs45620341	2702	0.0170251	EnhA1	Open Strong Enhancer	.	0	0	0	0	0	0	0	0	7	.	.	.	.	.	.	.	.
20	33192746	rs6141488	2739	0.0107821	EnhA1	Closed Strong Enhancer	.	0	0	0	0	0	0	0	0	5	1.18869	0.234562	0.583767	2	11	17	.	.
20	34407698	rs12481545	2740	0.0838871	EnhA1	Closed Strong Enhancer	.	0	0	1	0	3	0	0	0	6	-1.18737	0.235081	0.583767	2	6	16	.	.
20	42999630	rs6103716	2748	0.0552333	EnhA1	Open Strong Enhancer	LMR	2	0	1	0	0	1	0	1	19	-2.49773	0.0124992	0.106811	6	29	82	MEIS1::HOXA9_1,MEIS3_1,PAX1_2,PAX9_1,RARA_4,RARA_7,RARA_9,RARB_3,RARG_2,RARG_8,RORA_6,RXRA_known8,TBX1_1,TGIF1_1,TGIF2_1	MEIS1::HOXA9_1,MEIS3_1,PAX1_2,PAX9_1,RARA_4,RARA_7,RARA_9,RARB_3,RARG_2,RARG_8,RORA_6,RXRA_known8,TBX1_1,TGIF1_1,TGIF2_1
22	17739660	rs34875620	2813	0.0208731	EnhA1	Active Promoter	LMR	0	0	0	0	0	0	0	0	2	0.638399	0.523214	0.780258	2	9	16	.	.
22	29400515	rs8142788	2825	0.011989	EnhA1	Open Strong Enhancer	.	0	0	1	0	0	0	0	0	11	.	.	.	.	.	.	GLI2_1,PLAGL1_1,TBX2_1,TBX4_2,TBX5_5	GLI2_1,PLAGL1_1,TBX2_1,TBX4_2,TBX5_5
22	50686371	rs34402301	2851	0.0124006	EnhA1	Open Strong Enhancer	.	0	0	2	0	1	1	0	0	22	-4.92345	8.50304e-07	7.99286e-05	2	7	48	ATF2_1,ATF2_2,ATF2_3,ATF3_known1,ATF3_known10,ATF3_known12,ATF3_known13,ATF3_known14,ATF3_known15,ATF3_known16,ATF3_known2,ATF3_known3,ATF3_known4,ATF3_known6,ATF3_known7,ATF3_known8,ATF3_known9,ATF4_1,ATF6_1,ATF7,ATF7_1,Atf1,BATF3,BATF_known1,CRE,CREB1,CREB3,CREB3_1,CREB5_1,CTCF_known1,CTCF_known2,Creb5,EGR1_known7,HIC1_4,HNF4_known12,HNF4_known23,INSM1_1,JDP2.1,JDP2.3,JDP2_1,JDP2_3,JDP2_5,JDP2_…	ATF2_1,ATF2_2,ATF2_3,ATF3_known1,ATF3_known10,ATF3_known12,ATF3_known13,ATF3_known14,ATF3_known15,ATF3_known16,ATF3_known2,ATF3_known3,ATF3_known4,ATF3_known6,ATF3_known7,ATF3_known8,ATF3_known9,ATF4_1,ATF6_1,ATF7,ATF7_1,BATF3,BATF_known1,CRE,CREB1,CREB3,CREB3_1,CREB5_1,CTCF_known1,CTCF_known2,Creb5,HIC1_4,HNF4_known23,INSM1_1,JDP2.1,JDP2.3,JDP2_1,JDP2_3,JDP2_5,JDP2_7,Jdp2.1,JunD,NFE2L1_1,NR2C2,N…
