# Supplementary material for: Pancreatic islet chromatin accessibility and conformation reveals distal enhancer networks of type 2 diabetes risk
Source: Nat Commun. 2019 May 7;10:2078. doi: 10.1038/s41467-019-09975-4 (PMC6505525; doi:10.1038/s41467-019-09975-4)
Supplement: Supplementary file 12 — Supplementary Data 9 [file 41467_2019_9975_MOESM12_ESM.xlsx]

## Sheet: Sheet1
Supplementary Data 9. Topologically associating domains in pancreatic islets
Chromosome	Start	End	Genes*	# of genes
chr1	280000	1200000	ISG15,B3GALT6,FAM87B,SDF4,RNF223,TNFRSF4,C1orf159,TNFRSF18,FAM41C,NOC2L,C1QTNF12,HES4,KLHL17,TTLL10,OR4F16,PLEKHN1,PERM1,AGRN,LINC00115,OR4F29,SAMD11,LINC01342	22
chr1	1240000	1440000	LINC01770,MXRA8,TAS1R3,CCNL2,AURKAIP1,INTS11,ACAP3,DVL1,PUSL1,MRPL20,VWA1,TMEM88B,ATAD3B,CPTP,ANKRD65,ATAD3C	16
chr1	1600000	1840000	CDK11A,GNB1,SLC35E2,NADK,SLC35E2B	5
chr1	1840000	3680000	PEX10,ACTRT2,PRDM16,MEGF6,RER1,TP73,MORN1,PLCH2,FAAP20,TMEM52,CFAP74,SKI,HES5,CALML6,TTC34,GABRD,PRKCZ,TNFRSF14,MMEL1,ARHGEF16,CCDC27,TPRG1L,FAM213B,WRAP73,PANK4	25
chr1	3760000	6040000	LINC01346,CEP104,LINC01777,DFFB,C1orf174,LINC01345,LINC01134,AJAP1,LINC01646	9
chr1	6040000	7840000	GPR153,KLHL21,TNFRSF25,DNAJC11,CAMTA1,TAS1R1,PER3,PLEKHG5,ZBTB48,PHF13,NPHP4,RPL22,ICMT,LINC01672,THAP3,CHD5,RNF207,LINC00337,ESPN,NOL9,HES3,ACOT7,VAMP3,HES2,KCNAB2	25
chr1	7960000	8360000	ERRFI1,TNFRSF9,LINC01714,PARK7	4
chr1	8360000	8920000	RERE,SLC45A1	2
chr1	8920000	9640000	H6PD,SLC2A5,SLC2A7,CA6,MIR34AHG,SPSB1,LINC01759,SLC25A33,ENO1,GPR157	10
chr1	9640000	10480000	TMEM201,PGD,LZIC,KIF1B,CLSTN1,PIK3CD,CTNNBIP1,NMNAT1,UBE4B,RBP7	10
chr1	10520000	11080000	PEX14,C1orf127,TARDBP,CASZ1,DFFA	5
chr1	11280000	12080000	KIAA2013,CLCN6,FBXO44,AGTRAP,MIIP,MTOR,DRAXIN,C1orf167,DISP3,MAD2L2,MTHFR,UBIAD1,FBXO6,NPPA,FBXO2,NPPB,LINC01647,MFN2,PLOD1	19
chr1	12080000	12960000	AADACL4,C1orf158,PRAMEF10,HNRNPCL1,DHRS3,TNFRSF1B,TNFRSF8,PRAMEF12,MIIP,PRAMEF4,VPS13D,PRAMEF2,AADACL3,LINC01784,PRAMEF11,PRAMEF1	16
chr1	13200000	15840000	PRAMEF19,CTRC,C1orf195,PRAMEF3,PRAMEF20,PRAMEF26,KAZN,PRAMEF18,CELA2B,PRAMEF21,PRAMEF15,EFHD2,LRRC38,PRAMEF13,PRAMEF9,PDPN,FHAD1,PRAMEF14,CELA2A,PRDM2,TMEM51,PRAMEF8,PRAMEF17,PRAMEF5,PRAMEF16	25
chr1	15840000	16360000	FBLIM1,SLC25A34,AGMAT,CASP9,C1orf64,SPEN,HSPB7,TMEM82,DDI2,DNAJC16,UQCRHL,PLEKHM2,CLCNKA,ZBTB17,RSC1A1	15
chr1	16360000	16840000	ARHGEF19,EPHA2,SPATA21,CLCNKB,RSG1,LINC01772,FAM131C,SZRD1,FBXO42,C1orf134,NECAP2	11
chr1	16840000	17280000	CROCC,NBPF1,LINC01783	3
chr1	17360000	19400000	RCC2,TAS1R2,SDHB,PADI4,PADI6,PADI1,ARHGEF10L,PAX7,PADI2,ACTL8,KLHDC7A,PADI3,IGSF21,ALDH4A1,IFFO2,LINC01654	16
chr1	19440000	20000000	MINOS1,HTR6,MRTO4,AKR7A3,AKR7A2,MINOS1-NBL1,NBL1,EMC1,PQLC2,CAPZB,UBR4	11
chr1	20040000	20920000	LINC01757,MUL1,PLA2G2F,PLA2G2A,VWA5B1,FAM43B,CDA,PLA2G2C,RNF186,PLA2G2D,PLA2G2E,CAMK2N1,OTUD3,TMCO4,UBXN10,LINC01141,PLA2G5	17
chr1	20960000	21520000	SH2D5,PINK1,EIF4G3,HP1BP3,DDOST,KIF17	6
chr1	21520000	22320000	NBPF3,RAP1GAP,LDLRAD2,ECE1,CELA3B,USP48,ALPL,HSPG2	8
chr1	22320000	22960000	EPHA8,WNT4,CELA3A,LINC01635,CDC42,C1QA,ZBTB40	7
chr1	22960000	23280000	C1QB,EPHB2,C1QA,C1QC	4
chr1	23280000	24040000	ZNF436,TEX46,LACTBL1,LINC01355,HTR1D,TCEA3,E2F2,ID3,KDM1A,ASAP3,RPL11,MDS2,LUZP1,HNRNPR	14
chr1	24080000	24960000	NCMAP,FUCA1,CNR2,GALE,SRSF10,PITHD1,MYOM3,IL22RA1,PNRC2,IFNLR1,NIPAL3,GRHL3,RCAN3,HMGCL,LYPLA2,STPG116	16
chr1	24960000	25520000	SRRM1,RUNX3,CLIC4	3
chr1	25520000	26120000	MAN1C1,TMEM50A,LDLRAP1,TMEM57,RSRP1,RHCE,RHD,SYF2	8
chr1	26120000	26760000	EXTL1,CEP85,TRIM63,DHDDS,ZNF683,UBXN11,STMN1,PDIK1L,LIN28A,CNKSR1,CD52,SLC30A2,FAM110D,MTFR1L,ZNF593,CATSPER4,PAQR7,PAFAH2,C1orf232,CRYBG2,AUNIP,SELENON,SH3BGRL3	23
chr1	26760000	27200000	HMGN2,RPS6KA1,ARID1A,PIGV,DHDDS,SFN,ZDHHC18	7
chr1	27240000	28040000	SYTL1,NUDC,WDTC1,CD164L2,KDF1,FCN3,WASF2,IFI6,FGR,GPR3,FAM46B,TRNP1,SLC9A1,NR0B2,MAP3K6,AHDC1,TMEM2217	17
chr1	28120000	28520000	RPA2,EYA3,XKR8,THEMIS2,PPP1R8,SMPDL3B,PTAFR	7
chr1	28520000	28960000	ATPIF1,DNAJC8,MED18,PHACTR4,RAB42,TRNAU1AP,SESN2,RCC1,PTAFR	9
chr1	29120000	29520000	EPB41,OPRD1,SRSF4,TMEM200B	4
chr1	29520000	31200000	PTPRU,LINC01648,LINC01756,MATN1,MECR	5
chr1	31200000	32480000	NKAIN1,LAPTM5,SNRNP40,SERINC2,FABP3,ZCCHC17,PUM1,LINC01778,SDC3,COL16A1,SPOCD1,TINAGL1,PTP4A2,PEF1,ADGRB2,KHDRBS1,HCRTR1,MATN1	18
chr1	32520000	32840000	HDAC1,TXLNA,LCK,FAM167B,CCDC28B,KPNA6,EIF3I,DCDC2B,TSSK3,FAM229A,TMEM234,MARCKSL1,TMEM39B,IQCC	14
chr1	32840000	33280000	RBBP4,KIAA1522,SYNC,ZBTB8OS,ZBTB8A,S100PBP,BSDC1,ZBTB8B	8
chr1	33320000	33520000	HPCA,FKSG48,AK2,RNF19B,TMEM54,FNDC5	6
chr1	33560000	33920000	ZNF362,PHC2,A3GALT2,TRIM62	4
chr1	33920000	35240000	GJB5,C1orf94,HMGB4,GJB4,CSMD2,ZSCAN20	6
chr1	35280000	36320000	ZMYM4,PSMB2,TFAP2E,SFPQ,AGO4,SMIM12,ZMYM6,DLGAP3,C1orf216,NCDN,KIAA0319L,ZMYM1,TMEM35B,CLSPN	14
chr1	36360000	36880000	STK40,TRAPPC3,SH3D21,COL8A2,ADPRHL2,AGO3,THRAP3,TEKT2,MAP7D1,EVA1B,LSM10	11
chr1	36920000	38160000	GNL2,RSPO1,MEAF6,SNIP1,CSF3R,DNALI1,CDCA8,GRIK3,MRPS15,C1orf109,OSCP1,ZC3H12A	12
chr1	38400000	39280000	LINC01685,INPP5B,POU3F1,UTP11,LINC01343,SF3A3,FHL3	7
chr1	39320000	40480000	PPIE,MYCBP,NDUFS5,MACF1,RRAGC,MYCL,TRIT1,OXCT2,GJA9,BMP8A,HEYL,AKIRIN1,BMP8B,PABPC4,RHBDL2,NT5C1A,HPCAL4,MFSD2A	18
chr1	40480000	40880000	TMCO2,ZMPSTE24,SMAP2,COL9A2,RLF,PPT1,CAP1	7
chr1	40960000	41440000	ZNF684,RIMS3,CITED4,NFYC,EXO5,KCNQ4	6
chr1	41480000	42600000	EDN2,FOXO6,SCMH1,SLFNL1,HIVEP3	5
chr1	42640000	43240000	RIMKLA,P3H1,CCDC30,C1orf50,YBX1,PPIH,PPCS,FOXJ3,ZMYND12,CLDN19	10
chr1	43280000	43600000	SVBP,ZNF691,ERMAP,SLC2A1,SLC2A1-AS1	5
chr1	43640000	44520000	MPL,C1orf210,ARTN,KDM4A,SZT2,CFAP57,CCDC24,ST3GAL3,PTPRF,ELOVL1,TMEM125,B4GALT2,CDC20,IPO13,ATP6V0B,EBNA1BP2,TIE1,DPH2,SLC6A9,MED8,HYI	21
chr1	44520000	45120000	KLF18,RNF220,KLF17,ERI3,DMAP1	5
chr1	45120000	46040000	TCTEX1D4,C1orf228,MMACHC,MUTYH,TESK2,ZSWIM5,HECTD3,TMEM53,EIF2B3,TOE1,CCDC163,AKR1A1,HPDL,PLK3,UROD,RPS8,BEST4,PRDX1,BTBD19,PTCH2,KIF2C,LINC01144	22
chr1	46120000	46840000	MAST2,PIK3R3,GPBP1L1,RAD54L,UQCRH,TSPAN1,NSUN4,POMGNT1,LURAP1,LRRC41,IPP,TMEM69	12
chr1	46840000	47160000	TEX38,FAAH,KNCN,MOB3C,DMBX1,ATPAF1,MKNK1	7
chr1	47160000	48520000	LINC01738,TAL1,FOXE3,CYP4B1,EFCAB14,FLJ00388,CYP4X1,STIL,TRABD2B,CYP4A22,CMPK1,PDZK1IP1,CYP4A11,CYP4Z1,FOXD2,CYP4A22-AS1	16
chr1	48520000	50840000	SPATA6,AGBL4,SLC5A9,ELAVL4,BEND5	5
chr1	50920000	51680000	CDKN2C,FAF1,C1orf185	3
chr1	51720000	52240000	OSBPL9,EPS15,TTC39A	3
chr1	52320000	52840000	NRDC,TXNDC12,ZFYVE9,RAB3B,BTF3L4,KTI12,CC2D1B	7
chr1	52840000	53680000	PODN,SLC1A7,ZYG11B,FAM159A,ZCCHC11,SCP2,CPT2,ECHDC2,ORC1,PRPF38A,GPX7,COA7,ZYG11A	13
chr1	53680000	55480000	LRRC42,ACOT11,MRPL37,MAGOH,YIPF1,MROH7-TTC4,TMEM59,TTC22,BSND,LINC01771,FAM151A,NDC1,DIO1,CDCP2,TMEM61,PARS2,HSPB11,TCEANC2,TTC4,DHCR24,LDLRAD1,C1orf123,LEXM,GLIS1,CYB5RL,LRP8,SSBP3,MROH7,DMRTB1	29
chr1	55520000	57200000	USP24,PLPP3,LINC01753,LINC01767,LINC01755,MIR4422HG,PRKAA2	7
chr1	57280000	59120000	DAB1,OMA1,C8B,C8A,FYB2,TACSTD2	6
chr1	59120000	60280000	LINC01135,HOOK1,JUN,LINC01358,FGGY,MYSM1	6
chr1	60320000	62560000	CYP2J2,NFIA,PATJ,TM2D1,LINC01748,C1orf87	6
chr1	62560000	62880000	KANK4,L1TD1	2
chr1	62880000	63240000	ANGPTL3,DOCK7,USP1	3
chr1	63240000	63920000	LINC01739,ATG4C,ALG6,FOXD3	4
chr1	63960000	64680000	ROR1,ITGB3BP,EFCAB7,PGM1,UBE2U	5
chr1	64720000	65280000	RAVER2,CACHD1	2
chr1	65280000	65520000	JAK1	1
chr1	65600000	66200000	DNAJC6,LEPR,LEPROT,AK4	4
chr1	66320000	67200000	PDE4B,SGIP1	2
chr1	67200000	67640000	INSL5,IL23R,MIER1,SLC35D1,TCTEX1D1,C1orf141,WDR78	7
chr1	67680000	68240000	IL23R,SERBP1,IL12RB2,C1orf141,GADD45A,LINC01702	6
chr1	68280000	68520000	DIRAS3,GNG12	2
chr1	68520000	68840000	WLS,DIRAS3	2
chr1	68880000	70520000	LRRC7,LINC01758,DEPDC1,RPE65,LINC01707	5
chr1	70560000	70960000	CTH,HHLA3,SRSF11,LRRC40,ANKRD13C	5
chr1	70960000	71520000	LINC01788,PTGER3	2
chr1	71520000	72760000	NEGR1,ZRANB2	2
chr1	73080000	75160000	FPGT-TNNI3K,LRRC53,FPGT,LRRIQ3,LINC01360,TNNI3K,LINC02238,ERICH3	8
chr1	75160000	75640000	TYW3,CRYZ,LHX8	3
chr1	75680000	76200000	SLC44A5,ACADM	2
chr1	76280000	77560000	ST6GALNAC3,ST6GALNAC5,ASB17	3
chr1	77560000	78560000	GIPC2,USP33,DNAJB4,FUBP1,AK5,MIGA1,PIGK,NEXN,ZZZ3	9
chr1	78560000	79120000	IFI44L,IFI44,PTGFR	3
chr1	79160000	82240000	LINC01781,ADGRL4,ADGRL2	3
chr1	82280000	84320000	LINC01362,LINC01712,LINC01361	3
chr1	84320000	85440000	DNASE2B,LINC01555,RPF1,SSX2IP,CTBS,SAMD13,TTLL7,LINC01725,SPATA1,GNG5,LPAR3,PRKACB	12
chr1	85520000	85720000	WDR63,SYDE2	2
chr1	85720000	86200000	ZNHIT6,DDAH1,C1orf52,CYR61,BCL10	5
chr1	86320000	87520000	CLCA1,CLCA2,COL24A1,CLCA4,HS2ST1,ODF2L,SH3GLB1,SELENOF	8
chr1	87560000	89080000	LINC01773,LMO4,LINC01364,LINC01140	4
chr1	89120000	89320000	PKN2	1
chr1	89320000	89920000	KYAT3,GBP5,GBP3,GBP1,GTF2B,GBP4,RBMXL1,GBP2,GBP6,GBP7	10
chr1	89920000	90480000	LRRC8B,ZNF326,LRRC8C,LRRC8D	4
chr1	90480000	91680000	ZNF644,LINC01763,BARHL2	3
chr1	91680000	93280000	KIAA1107,BRDT,C1orf146,TGFBR3,HFM1,RPAP2,EVI5,GLMN,CDC7,EPHX4,SETSIP,GFI1,BTBD8	13
chr1	93280000	94320000	FNBP1L,MTF2,RPL5,TMED5,FAM69A,CCDC18,DR1,BCAR3	8
chr1	94360000	94920000	ABCD3,ARHGAP29,ABCA4,GCLM	4
chr1	94920000	95640000	TMEM56,ALG14,TMEM56-RWDD3,F3,CNN3,SLC44A3	6
chr1	95720000	99000000	LINC01650,LINC01787,LINC01930,MIR137HG,LINC01761,LINC01760,PTBP2,LINC01776,DPYD	9
chr1	99040000	100200000	LINC01708,SNX7,PALMD,PLPPR5,PLPPR4	5
chr1	100240000	101840000	EXTL2,AGL,S1PR1,VCAM1,DBT,LINC01349,SASS6,LRRC39,SLC30A7,LINC01307,MFSD14A,GPR88,RTCA,CDC14A,SLC35A3,TRMT13,DPH5	17
chr1	101880000	104200000	AMY1A,AMY2A,OLFM3,LINC01709,AMY2B,RNPC3,COL11A1	7
chr1	104280000	106360000	LINC01676,AMY1C	2
chr1	106480000	107680000	PRMT6,NTNG1,LINC01661,LINC01677	4
chr1	107760000	108280000	VAV3	1
chr1	108280000	108920000	SLC25A24,NBPF4,VAV3	3
chr1	108960000	109920000	STXBP3,AKNAD1,HENMT1,CELSR2,FAM102B,KIAA1324,FNDC7,TAF13,NBPF6,CLCC1,C1orf194,SARS,MYBPHL,GPSM2,WDR47,TMEM167B,PSRC1,PRPF38B	18
chr1	110000000	110560000	EPS8L3,ATXN7L2,GSTM3,AMIGO1,GSTM4,AMPD2,LINC01768,GSTM5,AHCYL1,CSF1,GSTM1,CYB561D1,GNAI3,GNAT2,GPR61,SYPL2,GSTM2	17
chr1	110560000	111040000	CYMP-AS1,SLC16A4,PROK1,KCNC4,UBL4B,STRIP1,ALX3,RBM15,SLC6A17,LAMTOR5	10
chr1	111040000	111320000	KCNA2,KCNA3,KCNA10	3
chr1	111320000	113240000	CHIA,DDX20,ADORA3,OVGP1,WNT2B,ST7L,CTTNBP2NL,PIFO,TMIGD3,CHI3L2,CEPT1,DRAM2,FAM212B,LINC01750,CAPZA1,DENND2D,WDR77,RAP1A,LINC01160,CD53,C1orf162,ATP5F1,MOV10,LRIF1,KCND3	25
chr1	113240000	114280000	LINC01356,SLC16A1,RHOC,FAM19A3,MAGI3,PPM1J,LRIG2	7
chr1	114320000	115280000	AMPD1,HIPK1,BCAS2,OLFML3,PTPN22,BCL2L15,AP4B1,NRAS,DCLRE1B,SYT6,TRIM33,RSBN1,DENND2C	13
chr1	115320000	116240000	TSHB,VANGL1,TSPAN2,SIKE1,SYCP1,NGF,LINC01765	7
chr1	116320000	116600000	LINC01649,SLC22A15,NHLH2	3
chr1	116640000	117080000	MAB21L3,LINC01779,LINC01762,ATP1A1	4
chr1	117080000	117560000	CD2,CD58,IGSF3,C1orf137,CD101,PTGFRN	6
chr1	117560000	117840000	TTF2,TRIM45,VTCN1,LINC01525	4
chr1	118000000	118480000	GDAP2,FAM46C,WDR3	3
chr1	118480000	120680000	HSD3B2,HAO2,HMGCS2,ADAM30,HSD3B1,ZNF697,SPAG17,PHGDH,NOTCH2,REG4,TBX15,LINC01780,WARS2	13
chr1	120720000	142720000	FCGR1B,LINC01691,FAM72B	3
chr1	142720000	143240000	-	0
chr1	143320000	143600000	-	0
chr1	143640000	145280000	PDE4DIP,NOTCH2NL,NBPF8,NBPF9,SEC22B,PPIAL4G,LINC00623,PPIAL4B,NUDT4P1,FAM72D	10
chr1	145320000	145840000	LINC01719,ANKRD35,NUDT17,POLR3GL,LIX1L,PEX11B,CD160,TXNIP,GPR89A,PDZK1,HFE2,POLR3C,PIAS3,RNF115,ANKRD34A,RBM8A,ITGA10	17
chr1	146120000	147840000	CHD1L,PRKAB2,FMO5,GPR89B,ACP6,NBPF24,GJA5,BCL9,LINC01731,NBPF12,GJA8	11
chr1	148000000	149440000	NBPF16,NBPF20,HIST2H3PS2,NBPF15,PPIAL4E,NBPF14,PPIAL4D	7
chr1	149680000	151240000	ADAMTSL4,VPS45,ARNT,C1orf56,OTUD7B,TNFAIP8L2,PSMD4,ECM1,BOLA1,HIST2H3D,TMOD4,TARS2,HIST2H4B,APH1A,HORMAD1,SV2A,CA14,BNIPL,PLEKHO1,MINDY1,GOLPH3L,MTMR11,SETDB1,HIST2H3A,ENSA,HIST2H4A,CIART,SF3B4,MCL1,VPS72,HIST2H3C,SCNM1,LYSMD1,PRPF3,FCGR1A,HIST2H2AA3,CTSK,HIST2H2AB,CDC42SE1,ANP32E,CERS2,C1orf54,HIST2H2AA4,ANXA9,GABPB2,SEMA6C,HIST2H2AC,HIST2H2BF,RPRD2,MRPS21,CTSS,MLLT11,HIST2H2BE,PRUNE1,FALEC,PIP5…	56
chr1	151360000	151960000	THEM4,RORC,MRPL9,CELF3,POGZ,C2CD4D,CGN,SNX27,TUFT1,THEM5,TDRKH,OAZ3,RIIAD1,LINGO4,PSMB4	15
chr1	151960000	152440000	S100A11,FLG2,RPTN,TCHH,CRNN,TCHHL1,S100A10,HRNR,FLG	9
chr1	152440000	153440000	S100A7A,LCE2C,LCE5A,LCE3E,SPRR2B,SPRR5,LINC00302,LCE3A,PRR9,SMCP,LCE2A,LCE1C,C1orf68,PGLYRP3,SPRR2G,SPRR1A,PGLYRP4,LELP1,LCE2D,LCE3B,S100A7,LCE2B,SPRR1B,LCE3C,S100A12,LCE3D,S100A7L2,LCE1B,SPRR2D,LCE4A,SPRR2E,LCE6A,S100A9,KPRP,SPRR4,LCE1A,SPRR2F,LOR,LCE1E,LCE1D,S100A8,IVL,SPRR2A,CRCT1,LCE1F,SPRR3	46
chr1	153440000	155120000	SHC1,TPM3,C1orf189,CREB3L4,ILF2,UBE2Q1,S100A13,ZBTB7B,SNAPIN,ADAR,NPR1,SLC39A1,SLC50A1,UBAP2L,S100A2,ATP8B2,CKS1B,FLAD1,S100A6,S100A1,IL6R,C1orf43,JTB,PBXIP1,SLC27A3,GATAD2B,CHRNB2,S100A4,EFNA1,DENND4B,HAX1,DCST2,RAB13,INTS3,LENEP,AQP10,NUP210L,PYGO2,SHE,S100A3,PMVK,DCST1,ADAM15,TDRD10,S100A16,EFNA4,EFNA3,DPM3,CRTC2,CHTOP,S100A14,RPS27,S100A5,KCNN3	54
chr1	155120000	156280000	SMG5,RAB25,KRTCAP2,FAM189B,DAP3,HCN3,GLMP,THBS3,RIT1,SSR2,GBA,PMF1,FDPS,VHLL,BGLAP,PAQR6,MEX3A,SLC25A44,YY1AP1,KIAA0907,MTX1,TMEM79,MUC1,MSTO1,PMF1-BGLAP,LAMTOR2,TRIM46,ASH1L,LMNA,SCAMP3,PKLR,SYT11,UBQLN4,RXFP4,ARHGEF2,RUSC1,CLK2,SEMA4A,GON439	39
chr1	156280000	157040000	LRRC71,HDGF,TSACC,BCAN,GPATCH4,CRABP2,ARHGEF11,INSRR,CCT3,PRCC,PEAR1,HAPLN2,NTRK1,RRNAD1,SH2D2A,IQGAP3,ISG20L2,NAXE,NES,TTC24,MRPL24,MEF2D,C1orf61,RHBG	24
chr1	157120000	158080000	CD5L,FCRL2,FCRL3,FCRL1,KIRREL1,FCRL4,FCRL5	7
chr1	158120000	159040000	OR6N1,OR6K3,PYHIN1,SPTA1,CD1D,CD1C,IFI16,OR6K6,OR10K1,CD1E,OR10K2,OR10Z1,OR6Y1,CD1B,OR6N2,OR10T2,MNDA,OR6K2,CD1A,OR10R2,OR6P1	21
chr1	159080000	159680000	OR10J3,CADM3,APCS,ACKR1,OR10J5,FCER1A,OR10J1	7
chr1	159720000	160000000	VSIG8,SNHG28,SLAMF8,IGSF9,TAGLN2,PIGM,SLAMF9,CFAP45,LINC01133,DUSP23,FCRL6	11
chr1	160040000	160600000	NHLH1,IGSF8,ATP1A2,KCNJ9,VANGL2,ATP1A4,CD84,CASQ1,PEA15,KCNJ10,DCAF8,PEX19,SLAMF6,COPA,NCSTN	15
chr1	160600000	161080000	KLHDC9,USF1,CD48,SLAMF7,CD244,ARHGAP30,ITLN2,ITLN1,F11R,SLAMF1,LY9,TSTD1,NECTIN4	13
chr1	161120000	161720000	FCRLB,TOMM40L,FCRLA,ADAMTS4,CFAP126,SDHC,UFC1,FCGR2B,FCGR3B,PPOX,APOA2,FCER1G,NR1I3,HSPA6,PCP4L1,FCGR2A,DUSP12,NDUFS2,FCGR3A,USP21,MPZ,B4GALT3	22
chr1	161720000	162440000	SPATA46,OLFML2B,C1orf226,NOS1AP,SH2D1B,ATF6,DUSP12	7
chr1	162520000	162760000	DDR2,HSD17B7,UAP1	3
chr1	162760000	163280000	CCDC190,RGS5,HSD17B7,RGS4	4
chr1	163280000	165080000	NUF2,RGS5,PBX1	3
chr1	165080000	166760000	UCK2,RXRG,TMCO1,MGST3,LINC01675,LRRC52,LMX1A,ALDH9A1,FAM78B	9
chr1	166760000	167680000	RCSD1,MAEL,GPA33,CD247,DUSP27,POGK,ILDR2,POU2F1,TADA1,CREG1	10
chr1	167720000	169480000	TBX19,XCL1,DPT,GPR161,TIPRL,ADCY10,BLZF1,MPC2,SFT2D2,CCDC181,NME7,XCL2,ATP1B1,LINC00626,SLC19A2,DCAF16	16
chr1	169520000	169800000	METTL18,F5,SELP,SELE,SELL,C1orf112	6
chr1	169840000	171400000	SCYL3,MROH9,FMO2,LINC01142,FMO3,GORAB,PRRX1,METTL11B,FMO4,KIFAP3,FMO1,LINC01681	12
chr1	171440000	172360000	PRRC2C,MYOC,METTL13,MYOCOS,DNM3,VAMP4	6
chr1	172360000	172600000	PIGC,SUCO,C1orf105	3
chr1	172680000	173240000	TNFSF4,TNFSF18	2
chr1	173320000	174160000	ANKRD45,PRDX6,TEX50,RABGAP1L,KLHL20,RC3H1,CENPL,SERPINC1,DARS2,SLC9C2,ZBTB37	11
chr1	174160000	174720000	GPR52,RABGAP1L	2
chr1	174720000	174960000	RABGAP1L	1
chr1	174960000	176200000	TNR,KIAA0040,RFWD2,TNN,LINC01657,MRPS14,CACYBP	7
chr1	176280000	176840000	PAPPA2	1
chr1	176840000	177880000	ASTN1,LINC01645,LINC01741,BRINP2	4
chr1	177920000	178240000	SEC16B,RASAL2-AS1,RASAL2	3
chr1	178240000	179000000	RALGPS2,C1ORF220,CLEC20A,TEX35,ANGPTL1,FAM20B,RASAL2,C1orf220	8
chr1	179040000	179800000	SOAT1,NPHS2,TDRD5,AXDND1,ABL2,FAM163A,TOR3A	7
chr1	179840000	180440000	QSOX1,TOR1AIP1,CEP350,TOR1AIP2,LHX4	5
chr1	180440000	181120000	KIAA1614,MR1,IER5,STX6,OVAAL,XPR1,ACBD6	7
chr1	181120000	182000000	LINC01732,LINC01699,CACNA1E	3
chr1	182040000	182760000	LINC01344,RGS8,LINC00272,RGSL1,RNASEL,RGS16,LINC01686,TEDDM1,NPL,LINC01688,GLUL	11
chr1	182760000	183560000	LAMC1,LAMC2,SHCBP1L,DHX9,SMG7,NCF2,NPL,NMNAT2	8
chr1	183560000	183880000	ARPC5,NCF2,APOBEC4,RGL1	4
chr1	183960000	184680000	COLGALT2,C1orf21,TSEN15	3
chr1	184680000	185120000	FAM129A,RNF2,LINC01633,EDEM3	4
chr1	185120000	186320000	LINC01350,HMCN1,SWT1,TRMT1L,PRG4,IVNS1ABP	6
chr1	186360000	186960000	PACERR,PLA2G4A,PTGS2,OCLM,PDC	5
chr1	186960000	190400000	LINC01701,ERVMER61-1,LINC01037,LINC01035,LINC01036	5
chr1	190560000	192360000	LINC01680,RGS21,LINC01720,RGS18	4
chr1	192360000	193040000	RGS2,LINC01032,RGS1,TROVE2,UCHL5,RGS13	6
chr1	193080000	194400000	B3GALT2,CDC73,GLRX2,LINC01031	4
chr1	194520000	196000000	-	0
chr1	196040000	196680000	CFH,KCNT2	2
chr1	196760000	198640000	CFHR5,LHX9,PTPRC,NEK7,C1orf53,CFHR4,F13B,ATP6V1G3,ZBTB41,CFHR2,DENND1B,CRB1,CFHR1,ASPM	14
chr1	198680000	199520000	LINC01222,LINC01221,MIR181A1HG	3
chr1	199560000	200520000	NR5A2,LINC00862,ZNF281	3
chr1	200520000	201360000	PKP1,CAMSAP2,IGFN1,KIF21B,TNNT2,ASCL5,KIF14,CACNA1S,DDX59,GPR25,INAVA,TMEM9	12
chr1	201360000	201800000	PHLDA3,CSRP1,IPO9,NAV1,TNNI1,LAD1	6
chr1	201800000	202960000	ELF3,PTPN7,LGR6,TIMM17A,KLHL12,UBE2T,IPO9,SYT2,KDM5B,LMOD1,GPR37L1,ADIPOR1,CYB5R1,PPP1R12B,SHISA4,ARL8A,RABIF,RNPEP	18
chr1	202960000	203720000	OPTC,FMOD,ADORA1,TMEM183A,MYBPH,PRELP,LINC01136,ATP2B4,CHI3L1,LINC01353,PPFIA4,CHIT1,MYOG,BTG2	14
chr1	203760000	204080000	SOX13,SNRPE,LINC00303,ZC3H11A,ZBED6	5
chr1	204160000	204440000	PLEKHA6,GOLT1A,LINC00628,PPP1R15B,KISS1,REN	6
chr1	204480000	205240000	CNTN2,RBBP5,NFASC,TMCC2,DSTYK,TMEM81,MDM4,LRRN2	8
chr1	205240000	205960000	ELK4,CDK18,SLC26A9,MFSD4A,BLACAT1,SLC45A3,NUCKS1,KLHDC8A,LEMD1,NUAK2,PM20D1,RAB29,SLC41A1	13
chr1	205960000	206400000	AVPR1B,FAM72A,C1orf186,CTSE	4
chr1	206440000	207200000	DYRK3,FCAMR,EIF2D,PIGR,IKBKE,IL10,RASSF5,IL19,SRGAP2,MAPKAPK2,FCMR,IL20,IL24	13
chr1	207240000	207880000	CR1L,C4BPA,CR2,CR1,CD55,C4BPB	6
chr1	207960000	209920000	CAMK1G,LINC01698,G0S2,C1orf132,LAMB3,LINC01774,LINC01696,PLXNA2,LINC01735,CD34,LINC01717,HSD11B1	12
chr1	209960000	211840000	LINC01693,C1orf74,DIEXF,SYT14,RCOR3,RD3,HHAT,TRAF5,LINC00467,SERTAD4,IRF6,KCNH1,SLC30A1	13
chr1	211840000	212160000	NEK2,LPGAT1	2
chr1	212160000	213200000	LINC01740,INTS7,NENF,TMEM206,FLVCR1,BATF3,FLVCR1-AS1,DTL,PPP2R5A,TATDN3,FAM71A,VASH2,ATF3,NSL1,ANGEL2,SPATA45	16
chr1	213240000	214440000	LINC00538,PROX1	2
chr1	214520000	214760000	PTPN14	1
chr1	214760000	215720000	KCNK2,CENPF	2
chr1	215760000	218400000	LINC01653,USH2A,ESRRG,GPATCH2,LINC00210,SPATA17	6
chr1	218400000	220080000	C1orf143,LYPLAL1,RRP15,ZC3H11B,LINC01710,TGFB2	6
chr1	220080000	220920000	EPRS,MARK1,BPNT1,RAB3GAP2,IARS2,C1orf115,MARC2,SLC30A10	8
chr1	220960000	222840000	LINC01705,LINC01352,TAF1A,DUSP10,MIA3,HLX,MARC1,C1orf140,HHIPL2,LINC02257,LINC02474,RNU6ATAC35P,LINC01655	13
chr1	222840000	223280000	DISP1,AIDA,BROX,FAM177B	4
chr1	223280000	224080000	CAPN2,CAPN8,CCDC185,TP53BP2,TLR5,SUSD4	6
chr1	224160000	224640000	NVL,CNIH4,WDR26,FBXO28,DEGS1	5
chr1	224640000	225120000	DNAH14,CNIH3	2
chr1	225120000	225480000	DNAH14	1
chr1	225560000	226240000	SRP9,LBR,TMEM63A,PYCR2,LEFTY2,EPHX1,ENAH,LEFTY1,SDE2	9
chr1	226320000	227040000	ITPKB,STUM,PARP1,LIN9,ACBD3,MIXL1	6
chr1	227040000	227640000	PSEN2,COQ8A,CDC42BPA,LINC01641	4
chr1	227640000	228720000	HIST3H2A,IBA57,MRPL55,OBSCN-AS1,ARF1,WNT3A,GJC2,C1orf35,JMJD4,WNT9A,HIST3H2BB,ZNF678,PRSS38,TRIM17,SNAP47,RNF187,GUK1,OBSCN,HIST3H3,TRIM11,IBA57-AS1	21
chr1	228720000	229360000	RHOU	1
chr1	229360000	229640000	RAB4A,SPHAR,CCSAP,ACTA1,TMEM78	5
chr1	229640000	230520000	URB2,TAF5L,ABCB10,NUP133,LINC01682,GALNT2,LINC01736,PGBD5	8
chr1	230720000	231400000	LINC01737,AGT,COG2,FAM89A,CAPN9,GNPAT,TTC13,C1orf198,TRIM67,ARV1,C1orf131	11
chr1	231440000	231720000	TSNAX-DISC1,EXOC8,TSNAX,SPRTN,EGLN1	5
chr1	231760000	233360000	LINC01745,PCNX2,SIPA1L2,MAP10,LINC01744,DISC1,NTPCR	7
chr1	233360000	234520000	SLC35F3,MAP3K21,PCNX2,COA6,KCNK1	5
chr1	234560000	235280000	LINC01132,TARBP1,LINC00184,LINC01354,IRF2BP2	5
chr1	235280000	235640000	RBM34,TBCE,ARID4B,TOMM20,GGPS1	5
chr1	235640000	236120000	B3GALNT2,LYST,GNG4	3
chr1	236160000	236720000	NID1,ERO1B,LGALS8,EDARADD,GPR137B	5
chr1	236720000	237840000	ACTN2,RYR2,MT1HL1,HEATR1,MTR	5
chr1	237920000	240080000	ZP4,MTRNR2L11,CHRM3,LINC01139	4
chr1	240120000	240880000	FMN2,GREM2	2
chr1	240880000	242040000	OPN3,EXO1,FH,CHML,WDR64,RGS7,KMO	7
chr1	242160000	243200000	MAP1LC3C,PLD5	2
chr1	243240000	244600000	SDCCAG8,C1orf100,ZBTB18,AKT3,CEP170	5
chr1	244640000	247000000	TFB2M,SCCPDH,COX20,LINC01743,EFCAB2,KIF26B,CNST,DESI2,HNRNPU,SMYD3	10
chr10	40000	1080000	DIP2C,IDI2,PRR26,GTPBP4,LARP4B,TUBB8,ZMYND11	7
chr10	1120000	3080000	ADARB2,LINC00701,LINC00200,LINC00700	4
chr10	3120000	4840000	LINC00704,LINC00703,PFKP,KLF6,LINC00705,LINC00702,PITRM1	7
chr10	4840000	5960000	UCN3,AKR1C3,AKR1C4,ANKRD16,FAM208B,TUBAL3,CALML3,ASB13,LINC02561,AKR1C2,GDI2,AKR1E2,NET1,CALML5,FBXO18,AKR1C1	16
chr10	5960000	6440000	PFKFB3,RBM17,IL15RA,IL2RA	4
chr10	6440000	7520000	LINC00706,PRKCQ,SFMBT2,LINC00707,LINP1	5
chr10	7520000	7760000	ITIH5,ITIH2	2
chr10	7760000	9320000	GATA3,GATA3-AS1,ATP5C1,LINC00708,KIN,LINC00709,TAF3	7
chr10	9320000	11480000	CELF2,SFTA1P	2
chr10	11520000	11800000	ECHDC3,USP6NL	2
chr10	12000000	13120000	CCDC3,CDC123,NUDT5,UPF2,DHTKD1,CAMK1D,SEC61A2	7
chr10	13160000	13600000	MCM10,SEPHS1,UCMA,BEND7,PHYH	5
chr10	13640000	15440000	RPP38,DCLRE1C,FRMD4A,FAM107B,FAM171A1,OLAH,SUV39H2,MEIG1,ACBD7,NMT2,HSPA14,CDNF	12
chr10	15440000	15800000	ITGA8	1
chr10	15840000	16840000	C1QL3,MINDY3,PTER	3
chr10	16840000	17600000	CUBN,RSU1,TRDMT1,VIM,ST8SIA6	5
chr10	17640000	18920000	TMEM236,MRC1,SLC39A12,HACD1,CACNB2,MRC1L1,STAM	7
chr10	18920000	21080000	NSUN6,ARL5B,PLXDC2,MALRD1	4
chr10	21080000	22240000	C10orf113,SKIDA1,CASC10,MLLT10,NEBL	5
chr10	22240000	23400000	SPAG6,EBLN1,BMI1,MSRB2,COMMD3-BMI1,COMMD3,DNAJC1,PIP4K2A,ARMC3	9
chr10	23400000	24840000	OTUD1,PTF1A,KIAA1217,C10orf67	4
chr10	24840000	25360000	PRTFDC1,THNSL1,ARHGAP21,ENKUR	4
chr10	25360000	25960000	LINC01516,LINC00836,GPR158	3
chr10	25960000	26560000	MYO3A,GAD2	2
chr10	26560000	26920000	APBB1IP	1
chr10	26960000	27280000	ABI1,PDSS1	2
chr10	27520000	28840000	MPP7,WAC,ACBD5,MKX,PTCHD3,RAB18,ARMC4	7
chr10	28880000	29840000	BAMBI,LYZL1,C10orf126,LINC00837	4
chr10	29920000	30560000	SVIL,JCAD	2
chr10	30560000	30880000	MAP3K8,MTPAP	2
chr10	30880000	32640000	KIF5B,ARHGAP12,LYZL2,EPC1,ZEB1,ZNF438	6
chr10	32720000	35320000	LINC00838,NRP1,ITGB1,PARD3,CCDC7	5
chr10	35360000	35840000	CCNY,CREM,CUL2	3
chr10	35880000	38040000	FZD8,ANKRD30A,MTRNR2L7,GJD4,PCAT5	5
chr10	38080000	39240000	ZNF33A,LINC00999,ZNF37A,ZNF25,ZNF248	5
chr10	39240000	44000000	LINC01518,CSGALNACT2,FXYD4,RASGEF1A,LINC00839,ZNF487,RET,LINC01264,HNRNPF,BMS1,ZNF33B	11
chr10	44080000	45480000	ZNF485,RASSF4,LINC00619,LINC00841,C10orf142,ZNF32,CXCL12,LINC00840,C10orf10,TMEM72	10
chr10	45480000	46320000	OR13A1,MARCH8,ALOX5,WASHC2C,ZFAND4,ZNF22	6
chr10	46360000	47760000	SYT15,ANTXRL,LINC00842,NPY4R,GPRIN2,ANXA8L2,NPY4R2,ANXA8L1,AGAP10,FAM25B,PTPN20A	11
chr10	48000000	48800000	ZNF488,GDF2,ANXA8,RBP3,ASAH2C,FAM25G,GDF10,AGAP9	8
chr10	49120000	50720000	VSTM4,LRRC18,ARHGAP22,DRGX,FRMPD2,C10orf128,FAM25C,WDFY4,C10orf71,MAPK8,FAM170B	11
chr10	50720000	51120000	ERCC6,SLC18A3,C10orf53,PARG,OGDHL,CHAT	6
chr10	51400000	51600000	NCOA4,MSMB	2
chr10	51720000	52440000	WASHC2A,AGAP6,LINC00843,SGMS1,ASAH2	5
chr10	52480000	54440000	CSTF2T,ASAH2B,PRKG1,LINC01468,DKK1,A1CF	6
chr10	54520000	57480000	PCDH15,MTRNR2L5,MBL2	3
chr10	57600000	58840000	ZWINT	1
chr10	59040000	59880000	-	0
chr10	59920000	60920000	TFAM,UBE2D1,CISD1,IPMK,LINC00844,BICC1	6
chr10	60960000	61360000	FAM13C	1
chr10	61360000	61840000	CCDC6,LINC01553,MRLN,SLC16A9	4
chr10	61840000	62440000	ANK3	1
chr10	62480000	63640000	LINC00845,TMEM26,RHOBTB1,ANK3,C10orf107,CDK1	6
chr10	63640000	64160000	RTKN2,ZNF365,ARID5B	3
chr10	64160000	64880000	ADO,ZNF365,EGR2	3
chr10	64880000	65600000	NRBF2,JMJD1C,REEP3	3
chr10	65600000	68000000	LINC01515	1
chr10	68120000	69480000	CTNNA3,LRRTM3	2
chr10	69520000	70080000	SIRT1,MYPN,ATOH7,DNAJC12,PBLD,HERC4	6
chr10	70080000	70920000	DDX21,DNA2,DDX50,PBLD,SRGN,HNRNPH3,RUFY2,CCAR1,TET1,STOX1,KIF1BP,VPS26A,SLC25A16	13
chr10	70920000	72640000	NEUROG3,PALD1,PRF1,SAR1A,C10orf35,NPFFR1,TSPAN15,TACR2,TBATA,SUPV3L1,ADAMTS14,PPA1,LRRC20,EIF4EBP2,COL13A1,SGPL1,H2AFY2,NODAL,HKDC1,HK1,TYSND1,AIFM2	22
chr10	72640000	73040000	UNC5B,PCBD1	2
chr10	73040000	73800000	C10orf105,CDH23,PSAP,SLC29A3,CHST3,VSIR	6
chr10	73840000	74080000	ANAPC16,ASCC1,SPOCK2,DDIT4	4
chr10	74080000	74840000	MCU,DNAJB12,PLA2G12B,OIT3,MICU1	5
chr10	74960000	75480000	CFAP70,AGAP5,USP54,PPP3CB,ANXA7,MRPS16,DNAJC9,MYOZ1,MSS51,SYNPO2L	10
chr10	75520000	77000000	COMTD1,AP3M1,KAT6B,NDST2,DUSP13,PLAU,VDAC2,C10orf55,DUPD1,CHCHD1,SAMD8,VCL,ADK,ZSWIM8,CAMK2G,FUT11	16
chr10	77000000	78880000	COMTD1,KCNMA1,LRMDA,ZNF503,ZNF503-AS1	5
chr10	78880000	79520000	KCNMA1	1
chr10	79560000	81240000	ZCCHC24,LINC00595,POLR3A,DLG5,PPIF,RPS24,ZMIZ1	7
chr10	81280000	82000000	NUTM2E,SFTPA1,ANXA11,SFTPD,TMEM254,SFTPA2,NUTM2B,LINC00857,PLAC9	9
chr10	82080000	85840000	NRG3,FAM213A,SH2D4B,DYDC2,TSPAN14,DYDC1	6
chr10	85880000	88120000	LINC01520,RGR,LINC01519,CCSER2,LRIT2,LINC00858,LRIT1,CDHR1,C10orf99,GHITM	10
chr10	88120000	88400000	GRID1,WAPL	2
chr10	88440000	88920000	BMPR1A,FAM35A,MMRN2,FAM25A,SNCG,GLUD1,ADIRF	7
chr10	88960000	90320000	PTEN,NUTM2D,PAPSS2,LINC00864,NUTM2A,LINC00863,MINPP1,KLLN,ATAD1	9
chr10	90720000	90960000	FAS	1
chr10	90960000	91400000	IFIT1,IFIT5,CH25H,IFIT1B,IFIT3,SLC16A12,LIPA,IFIT2	8
chr10	91480000	92640000	LINC01375,LINC00865,RPP30,HTR7	4
chr10	92640000	93040000	PCGF5,ANKRD1,LINC00502	3
chr10	93040000	93480000	HECTD2,PPP1R3C	2
chr10	93520000	94280000	BTAF1,TNKS2,IDE,CPEB3,FGFBP3,MARCH5	6
chr10	94320000	95600000	CYP26A1,FRA10AC1,KIF11,CYP26C1,CEP55,PDE6C,EXOC6,HHEX,LGI1,IDE,FFAR4,RBP4,MYOF	13
chr10	95640000	96280000	NOC3L,SLC35G1,TBC1D12,PLCE1,HELLS	5
chr10	96320000	97400000	CYP2C8,CYP2C9,ACSM6,PDLIM1,CYP2C19,CYP2C18,SORBS1	7
chr10	97440000	97640000	ENTPD1,TCTN3	2
chr10	97680000	98080000	BLNK,DNTT,CC2D2B,CCNJ,ZNF518A	5
chr10	98080000	99120000	TLL2,LCOR,SLIT1,ARHGAP19-SLIT1,OPALIN,TM9SF3,FRAT1,PIK3AP1,ARHGAP19,FRAT2	10
chr10	99160000	99440000	MMS19,RRP12,EXOSC1,ANKRD2,MORN4,C10orf62,UBTD1,PGAM1,ZDHHC16,PI4K2A,HOGA1	11
chr10	99480000	101400000	NKX2-3,GOLGA7B,ZFYVE27,GOT1,CNNM1,HPSE2,LOXL4,LINC01475,CRTAC1,R3HCC1L,PYROXD2,SLC25A28,SFRP5,HPS1,LINC00866	15
chr10	101480000	101920000	CUTC,CPN1,ABCC2,DNMBP,COX15	5
chr10	101960000	102680000	BLOC1S2,SLF2,PAX2,NDUFB8,CHUK,HIF1AN,WNT8B,CWF19L1,OLMALINC,PKD2L1,SEC31B,SCD	12
chr10	102720000	103520000	TLX1,PDZD7,POLL,DPCD,LZTS2,LINC01514,KAZALD1,SEMA4G,HUG1,LBX1,MRPL43,FBXW4,BTRC,TWNK,SFXN3	15
chr10	103520000	103840000	NPM3,KCNIP2,MGEA5,FGF8,HPS6,C10orf76	6
chr10	103880000	104360000	GBF1,LDB1,NFKB2,ACTR1A,ELOVL3,NOLC1,C10orf95,CUEDC2,PITX3,SUFU,MFSD13A,PSD,FBXL15,PPRC1	14
chr10	104360000	105120000	BORCS7,CYP17A1,INA,BORCS7-ASMT,AS3MT,ARL3,NT5C2,RPEL1,CNNM2,PCGF6,WBP1L,TRIM8,SFXN2	13
chr10	105120000	106080000	GSTO1,SH3PXD2A,CALHM3,NEURL1,STN1,SFR1,CALHM1,TAF5,PDCD11,CFAP43,GSTO2,COL17A1,SLK,USMG5,CALHM2	15
chr10	106120000	108320000	SORCS3,CFAP58	2
chr10	108320000	111560000	SORCS1,LINC01435	2
chr10	111560000	112040000	MXI1,XPNPEP1,ADD3	3
chr10	112040000	112320000	DUSP5,SMNDC1	2
chr10	112320000	114080000	RBM20,SHOC2,ADRA2A,PDCD4,TECTB,GPAM,SMC3,BBIP1	8
chr10	114160000	115360000	HABP2,ZDHHC6,VTI1A,TCF7L2	4
chr10	115360000	115880000	NRAP,PLEKHS1,ADRB1,NHLRC2,DCLRE1A,CASP7	6
chr10	116000000	116560000	AFAP1L2,VWA2,ABLIM1	3
chr10	116560000	116880000	ATRNL1,FAM160B1,TRUB1	3
chr10	116880000	118280000	PNLIPRP3,GFRA1,CCDC172	3
chr10	118320000	118920000	SHTN1,PNLIPRP1,VAX1,HSPA12A,ENO4,C10orf82	6
chr10	118920000	120280000	LINC00867,EMX2,RAB11FIP2,KCNK18,PDZD8,FAM204A,MIR3663HG,SLC18A2	8
chr10	120280000	120840000	PRLHR,CACUL1,EIF3A,NANOS1	4
chr10	120920000	121280000	PRDX3,SFXN4,GRK5	3
chr10	121280000	121640000	INPP5F,RGS10,TIAL1,BAG3,MCMBP	5
chr10	121680000	122600000	PLPP4,LINC01561	2
chr10	122640000	123640000	FGFR2,LINC01153	2
chr10	123680000	124000000	NSMCE4A,TACC2,ATE1	3
chr10	124040000	124320000	PLEKHA1,HTRA1,ARMS2,DMBT1	4
chr10	124720000	125320000	PSTK,HMX2,IKZF5,HMX3,ACADSB,BUB3	6
chr10	125320000	126080000	CPXM2,CHST15,GPR26	3
chr10	126120000	126440000	NKX1-2,LHPP,FAM53B	3
chr10	126520000	127440000	EDRF1,FLJ37035,CTBP2,TEX36,ZRANB1	5
chr10	127480000	129880000	DOCK1,ADAM12,FANK1,FOXI2,BCCIP,CLRN3,NPS,C10orf90,UROS,FAM196A,PTPRE,LINC00601,DHX32	13
chr10	129920000	131920000	MGMT,EBF3,MKI67,LINC00959,LINC01163	5
chr10	131960000	133680000	LINC01164,TCERG1L	2
chr10	133680000	133920000	PPP2R2D,JAKMIP3,BNIP3	3
chr11	40000	1520000	MUC5AC,DEAF1,PKP3,MUC2,AP2A2,TSPAN4,GATD1,TOLLIP,IFITM1,ANO9,NLRP6,MUC6,TMEM80,PNPLA2,ODF3,IFITM5,IFITM3,MIR210HG,PHRF1,SLC25A22,DRD4,CD151,BRSK2,POLR2L,PIDD1,RIC8A,SIGIRR,CRACR2B,PGGHG,CHID1,MOB2,HRAS,PANO1,BET1L,RNH1,EPS8L2,LRRC56,PSMD13,PTDSS2,B4GALNT4,MUC5B,SCT,LINC01001,SCGB1C2,CEND1,RPLP2,RASSF7,SCGB1C1,LMNTD2,IFITM2,SIRT3,TALDO1,IRF7,CDHR5	54
chr11	1560000	2160000	LINC01150,IGF2,CTSD,MRPL23,KRTAP5-4,TNNI2,LSP1,KRTAP5-6,DUSP8,KRTAP5-5,KRTAP5-2,SYT8,TNNT3,LINC01219,FAM99A,IFITM10,KRTAP5-1,KRTAP5-3	18
chr11	2160000	2440000	IGF2,TSSC4,ASCL2,TSPAN32,C11orf21,TH,INS,CD81,INS-IGF2	9
chr11	2520000	3440000	MRGPRG,OSBPL5,SLC22A18,ZNF195,PHLDA2,CDKN1C,SLC22A18AS,MRGPRE,NAP1L4,CARS	10
chr11	3440000	4120000	ART5,NUP98,STIM1,CHRNA10,ART1,RHOG,PGAP2,RRM1	8
chr11	4120000	5040000	OR51D1,OR51S1,OR52K1,OR51T1,OR52I2,OR51F2,RRM1,OR51G2,OR51A7,OR51A2,TRIM68,C11orf40,OR52M1,OR51L1,OR51H1,TRIM21,OR52K2,OR52I1,OR51A4,OR51E2,MMP26,OR51E1	22
chr11	5040000	5920000	UBQLN3,HBG2,OR52D1,OR52N4,HBD,OR52J3,OR52N2,UBQLNL,OR51B4,OR52A1,HBE1,OR51B5,OR52E4,TRIM6,OR56B1,OR51J1,HBB,OR52E2,OR51I2,OR51M1,OR52E5,OR51B6,HBG1,TRIM34,OR52E6,OR51V1,OR52N5,TRIM22,TRIM5,TRIM6-TRIM34,OR52B6,OR52N1,OR51I1,OR52E8,OR52H1,OR52A5	36
chr11	5960000	6360000	OR52L1,OR56A3,OR56B4,CCKBR,OR52W1,OR56A4,CAVIN3,CNGA4,OR52B2,OR56A5,OR56A1,FAM160A2,C11orf42	13
chr11	6360000	6720000	RRP8,TRIM3,TIMM10B,DCHS1,HPX,MRPL17,APBB1,TAF10,ARFIP2,DNHD1,SMPD1,TPP1,ILK	13
chr11	6760000	7960000	RBMXL2,ZNF215,OR10A2,OR10A5,PPFIBP2,OR2D2,CYB5R2,OR5P3,OR2AG1,ZNF214,OR10A3,SYT9,NLRP14,OR5P2,OR10A4,OR2D3,OR6A2,OR2AG2,OVCH2,OLFML1	20
chr11	7960000	8600000	OR10A3,NLRP10,RIC3,TUB,STK33,EIF3F,LMO1	7
chr11	8640000	10760000	DENND5A,C11orf16,NRIP3,AKIP1,AMPD3,TRIM66,ZNF143,TMEM41B,RPL27A,ST5,TMEM9B,RNF141,WEE1,SBF2,MTRNR2L8,LYVE1,ASCL3,SWAP70,IPO7,ADM,SCUBE2,MRVI1	22
chr11	10760000	11840000	ZBED5,GALNT18,EIF4G2,CSNK2A3,CTR9	5
chr11	12000000	12280000	DKK3,MICAL2,LINC02547	3
chr11	12280000	13480000	BTBD10,LINC00958,RASSF10,TEAD1,MICALCL,ARNTL,PARVA	7
chr11	13480000	14440000	PTH,BTBD10,LINC02548,LINC02545,RRAS2,FAR1,SPON1	7
chr11	14480000	16760000	PSMA1,SOX6,INSC,C11orf58,CYP2R1,COPB1,CALCB,CALCA,PDE3B	9
chr11	16760000	17080000	C11orf58,PLEKHA7	2
chr11	17200000	17520000	ABCC8,NUCB2,KCNJ11,NCR3LG1	4
chr11	17520000	18000000	MYOD1,KCNC1,OTOG,USH1C	4
chr11	18120000	18880000	SAA2-SAA4,SPTY2D1-AS1,IGSF22,SAAL1,TSG101,SPTY2D1,LDHA,MRGPRX3,UEVLD,HPS5,SAA1,LDHC,SAA2,MRGPRX4,GTF2H1,LDHAL6A,TMEM86A,PTPN5,SAA4	19
chr11	18920000	19920000	MRGPRX1,E2F8,MRGPRX2,ZDHHC13,NAV2,CSRP3	6
chr11	19920000	20400000	HTATIP2,DBX1,NAV2	3
chr11	20440000	22200000	NELL1,SLC6A5	2
chr11	22280000	22840000	LINC01495,SLC17A6,GAS2,FANCF	4
chr11	22880000	24440000	CCDC179	1
chr11	24520000	26280000	LUZP2	1
chr11	26280000	26680000	ANO3,MUC15	2
chr11	26680000	27160000	BBOX1,FIBIN,SLC5A12	3
chr11	27160000	27520000	CCDC34,LGR4	2
chr11	27520000	29360000	KIF18A,LINC00678,BDNF,METTL15,LIN7C	5
chr11	29360000	30160000	LINC02546,KCNA4,LINC01616	3
chr11	30320000	30920000	ARL14EP,MPPED2	2
chr11	30920000	32280000	RCN1,DCDC1,ELP4,IMMP1L,DNAJC24,PAUPAR,PAX6	7
chr11	32320000	32840000	CCDC73,EIF3M,WT1	3
chr11	32880000	33760000	KIAA1549L,QSER1,CSTF3,LINC00294,C11orf91,DEPDC7,TCP11L1,HIPK3,CD59	9
chr11	33760000	34400000	LMO2,FBXO3,NAT10,CAPRIN1,ABTB2,CD59	6
chr11	34520000	34920000	ELF5,EHF	2
chr11	34920000	35480000	PDHX,APIP,SLC1A2,CD44	4
chr11	35520000	36680000	PAMR1,TRIM44,COMMD9,FJX1,PRR5L,RAG1,C11orf74,LDLRAD3,TRAF6,RAG2	10
chr11	36760000	39400000	LINC01493	1
chr11	40280000	41240000	LRRC4C	1
chr11	41440000	43320000	LRRC4C,LINC01499	2
chr11	43320000	43880000	API5,MIR670HG,TTC17,HSD17B12	4
chr11	43880000	44920000	C11orf96,ACCSL,EXT2,ALX4,ACCS,CD82,ALKBH3,TSPAN18	8
chr11	44920000	45120000	TP53I11,PRDM11	2
chr11	45120000	45840000	CHST1,SYT13,SLC35C1,DKFZp779M0652,PRDM11	5
chr11	45840000	46640000	LARGE2,CREB3L1,AMBRA1,PHF21A,HARBI1,MDK,DGKZ,MAPK8IP1,ATG13,CRY2,CHRM4,PEX16,C11orf94	13
chr11	46640000	48160000	RAPSN,C1QTNF4,LRP4,PSMC3,DDB2,CELF1,MYBPC3,ZNF408,MTCH2,CKAP5,F2,ARFGAP2,FNBP4,PTPMT1,HARBI1,NUP160,AGBL2,FAM180B,PACSIN3,C11orf49,MADD,SLC39A13,ATG13,PTPRJ,KBTBD4,ARHGAP1,NDUFS3,NR1H3,SPI1,ACP2	30
chr11	48160000	50880000	OR4A47,OR4C5,OR4S1,FOLH1,OR4C13,OR4C12,OR4B1,TRIM49B,TRIM64C,OR4C3,OR4X1	11
chr11	50880000	51520000	OR4A5,OR4C46	2
chr11	51560000	56520000	OR5M11,OR8H3,OR5M8,OR8J3,OR9G4,OR4C15,OR5M3,OR5AS1,OR4C6,OR8J1,OR8I2,OR4P4,OR5M1,OR5T3,TRIM48,OR4S2,OR9G1,OR5M10,OR4C11,OR5L2,TRIM51,OR8K1,OR8U1,OR8K5,OR5D16,OR5AP2,OR5W2,OR8H1,OR4A16,OR5M9,OR5F1,OR5T2,OR5J2,OR8H2,OR5D14,OR10AG1,OR4A15,OR5D18,OR5T1,OR5I1	40
chr11	56560000	57040000	OR5AK2,APLNR,LRRC55	3
chr11	57040000	58280000	TIMM10,ZDHHC5,OR5B17,OR5B12,P2RX3,TMX2-CTNND1,MED19,OR9Q2,SSRP1,SLC43A3,OR5B21,OR9I1,YPEL4,PRG2,SERPING1,OR6Q1,PRG3,TMX2,CLP1,BTBD18,OR1S2,SMTNL1,OR10Q1,UBE2L6,SELENOH,OR9Q1,SLC43A1,OR5B3,CTNND1,OR10W1,OR5B2,TNKS1BP1,RTN4RL2	33
chr11	58360000	59240000	FAM111B,OR5A2,FAM111A,CNTF,GLYAT,DTX4,OR4D6,MPEG1,OR4D10,GLYATL1,GLYATL1P3,OR5A1,GLYATL2,OR5AN1	14
chr11	59280000	60000000	MS4A2,OSBP,OOSP2,MS4A3,OR10V1,TCN1,MRPL16,GIF,PATL1,STX3,MS4A4E,MS4A6A,OR4D9	13
chr11	60040000	60480000	MS4A4A,MS4A12,LINC00301,MS4A13,MS4A8,MS4A5,MS4A6E,MS4A1,MS4A7,MS4A14	10
chr11	60520000	61000000	CD6,TMEM132A,TMEM109,PGA3,CCDC86,MS4A15,CD5,ZP1,PRPF19,VPS37C,PTGDR2,SLC15A3,PGA4,MS4A10	14
chr11	61080000	61480000	DDB1,TMEM138,CYB561A3,PPP1R32,TMEM216,SDHAF2,CPSF7,LRRC10B,SYT7,TKFC,DAGLA	11
chr11	61520000	61880000	MYRF,BEST1,FEN1,DKFZP434K028,RAB3IL1,FADS1,FADS3,TMEM258,FADS2,FTH1	10
chr11	61880000	62080000	SCGB2A1,SCGB1D1,INCENP,SCGB2A2,SCGB1D2,SCGB1D4	6
chr11	62120000	62640000	NXF1,EML3,ZBTB3,METTL12,GANAB,SLC3A2,ROM1,BSCL2,C11orf98,POLR2G,UBXN1,EEF1G,SCGB1A1,TMEM179B,B3GAT3,TTC9C,TUT1,MTA2,LBHD1,WDR74,HNRNPUL2,TMEM223,GNG3,TAF6L,AHNAK,STX5,UQCC3,LRRN4CL,HNRNPUL2-BSCL2,INTS5	30
chr11	62640000	63960000	NAA40,FLRT1,RTN3,SLC22A8,SLC3A2,SLC22A10,MARK2,MACROD1,ATL3,CHRM1,C11orf84,SLC22A24,RARRES3,HRASLS2,HRASLS5,SLC22A9,OTUB1,PLA2G16,COX8A,SLC22A6,RCOR2,C11orf95,LGALS12,STIP1,SLC22A25	25
chr11	64080000	64480000	SLC22A11,NRXN2,TRMT112,RPS6KA4,SLC22A12,CCDC88B,PRDX5	7
chr11	64520000	65280000	MEN1,MALAT1,CDCA5,TM7SF2,MAP4K2,ATG2A,MRPL49,PPP2R5B,CDC42EP2,ARL2,VPS51,ZNHIT2,FRMD8,EHD1,BATF2,GPHA2,MAJIN,SYVN1,SLC25A45,POLA2,NEAT1,SF1,TMEM262,CAPN1,SNX15,SPDYC,TIGD3,PYGM,SAC3D1,CDC42BPG,FAU,NAALADL1,DPF2,MIR194-2HG,ARL2-SNX15,ZFPL1	36
chr11	65320000	66040000	KLC2,SART1,MAP3K11,EIF1AD,AP5B1,CST6,CTSW,SIPA1,CCDC85B,RNASEH2C,C11orf68,FIBP,CFL1,EFEMP2,BANF1,KCNK7,TSGA10IP,OVOL1,LTBP3,DRAP1,PACS1,RELA,MUS81,FOSL1,RAB1B,SSSCA1,SNX32,GAL3ST3,CATSPER1,PCNX3,SF3B2,FAM89B,KAT5,EHBP1L1	34
chr11	66080000	67280000	POLD4,CARNS1,AIP,ANKRD13D,RBM14,GPR152,CABP4,LRFN4,CLCF1,RAD9A,BBS1,ZDHHC24,RBM4,PTPRCAP,CDK2AP2,CCS,CTSF,MRPL11,PC,CD248,ACTN3,C11orf80,DPP3,RBM14-RBM4,SYT12,GRK2,RCE1,BRMS1,B4GAT1,TBC1D10C,CCDC87,RHOD,PITPNM1,PPP1CA,TMEM134,SPTBN2,RBM4B,SSH3,SLC29A2,CORO1B,C11orf86,KDM2A,NPAS4,RPS6KB2,RIN1,PELI3	46
chr11	67280000	68200000	LRP5,CHKA,TCIRG1,ALDH3B1,NDUFV1,C11orf24,C11orf72,CABP2,ACY3,NDUFS8,ALDH3B2,UNC93B1,KMT5B,CDK2AP2,NUDT8,GSTP1,TBX10	17
chr11	68320000	68640000	TESMIN,GAL,CPT1A	3
chr11	68680000	69480000	MRGPRD,TPCN2,MYEOV,MRGPRF,CCND1	5
chr11	69480000	70240000	CTTN,FGF4,PPFIA1,FADD,ANO1,FGF3,ORAOV1,FGF19	8
chr11	70280000	71440000	KRTAP5-11,KRTAP5-7,KRTAP5-10,KRTAP5-9,NADSYN1,KRTAP5-8,SHANK2,DHCR7	8
chr11	71480000	72120000	LAMTOR1,ANAPC15,LRTOMT,RNF121,DEFB131B,FOLR1,FAM86C1,PHOX2A,FOLR2,DEFB108B,IL18BP,INPPL1,FOLR3,NUMA1,ZNF705E	15
chr11	72120000	73000000	FCHSD2,LINC01537,P2RY6,CLPB,PDE2A,ARAP1,STARD10,ATG16L2,P2RY2	9
chr11	73040000	73440000	PLEKHB1,RELT,FAM168A	3
chr11	73600000	73880000	PPME1,UCP3,DNAJB13,UCP2,PAAF1	5
chr11	73920000	74440000	LIPT2,P4HA3,P4HA3-AS1,POLD3,PGM2L1,KCNE3	6
chr11	74560000	76240000	MAP6,SERPINH1,DGAT2,OR2AT4,XRRA1,THAP12,MOGAT2,WNT11,TPBGL,NEU3,SPCS2,UVRAG,GDPD5,SLCO2B1,KLHL35,RPS3,EMSY,ARRB1	18
chr11	76360000	77320000	AQP11,ACER3,TSKU,OMP,MYO7A,GDPD4,CAPN5,LRRC32,PAK1,B3GNT6	10
chr11	77360000	77720000	RSF1,INTS4,AAMDC	3
chr11	77760000	78280000	NDUFC2-KCTD14,ALG8,USP35,KCTD21,THRSP,GAB2,KCTD14,NDUFC2	8
chr11	78280000	81200000	NARS2,TENM4	2
chr11	81240000	82320000	MIR4300HG	1
chr11	82360000	83520000	DLG2,ANKRD42,DDIAS,RAB30-AS1,FAM181B,RAB30,PCF11,PRCP,CCDC90B,PCF11-AS1	10
chr11	83520000	84240000	DLG2	1
chr11	84400000	85280000	DLG2	1
chr11	85320000	86080000	HIKESHI,CCDC83,DLG2,CCDC89,CREBZF,TMEM126A,EED,PICALM,TMEM126B,SYTL2	10
chr11	86120000	86520000	ME3,PRSS23	2
chr11	86560000	87040000	TMEM135,FZD4	2
chr11	87080000	89560000	TRIM77,TRIM49,NOX4,GRM5,CTSC,TYR,RAB38	7
chr11	89760000	92920000	CHORDC1,FAT3,TRIM49C,MTNR1B,UBTFL1,NAALAD2	6
chr11	92920000	93400000	SLC36A4,CEP295,SMCO4,DEUP1	4
chr11	93520000	94240000	HEPHL1,VSTM5,GPR83,MRE11,PANX1,ANKRD49,IZUMO1R	7
chr11	94320000	94680000	PIWIL4,AMOTL1	2
chr11	94680000	95520000	KDM4F,CEP57,SESN3,CWC15,KDM4D,ENDOD1,SRSF8,KDM4E	8
chr11	95520000	96160000	JRKL,CCDC82,MTMR2,MAML2,CEP57,FAM76B	6
chr11	96160000	98840000	JRKL-AS1,LINC02553	2
chr11	98880000	100400000	CNTN5	1
chr11	100440000	100800000	ARHGAP42	1
chr11	100840000	101280000	PGR,TMEM133	2
chr11	101320000	101960000	CEP126,C11orf70,TRPC6,ANGPTL5	4
chr11	102120000	102880000	MMP20,MMP13,MMP8,MMP12,BIRC3,MMP7,BIRC2,TMEM123,MMP3,MMP27,MMP10,MMP1	12
chr11	102960000	105920000	CARD17,LINC02552,MSANTD4,DYNC2H1,CARD16,GRIA4,PDGFD,DCUN1D5,CASP1,CASP5,CARD18,DDI1,CASP4	13
chr11	105920000	107280000	GUCY1A2,AASDHPPT,KBTBD3	3
chr11	107360000	107760000	ELMOD1,SLC35F2,SLN,ALKBH8	4
chr11	107760000	108520000	C11orf65,RAB39A,ACAT1,CUL5,ATM,NPAT,EXPH5,SLC35F2,KDELC2	9
chr11	108520000	110000000	C11orf87,ZC3H12C,DDX10	3
chr11	110040000	110280000	RDX	1
chr11	110280000	111400000	LINC02550,BTG4,C11orf88,POU2AF1,COLCA2,FDX1,ARHGAP20,C11orf53	8
chr11	111400000	111720000	SIK2,PPP2R1B,LAYN	3
chr11	111720000	111920000	FDXACB1,DLAT,HSPB2-C11orf52,HSPB2,ALG9,DIXDC1,C11orf1,CRYAB,C11orf52	9
chr11	111920000	113680000	IL18,DRD2,PIH1D2,C11orf57,CLDN25,PTS,TTC12,BCO2,TMPRSS5,PLET1,TEX12,ANKK1,ZW10,SDHD,NCAM1,TIMM8B	16
chr11	113720000	114120000	HTR3A,USP28,HTR3B,ZBTB16	4
chr11	114120000	116560000	NXPE2,RBM7,CADM1,C11orf71,LINC02151,NNMT,NXPE1,NXPE4,LINC00900,REXO2	10
chr11	116560000	117080000	TAGLN,APOA4,SIDT2,PAFAH1B2,SIK3,APOA5,APOC3,ZPR1,APOA1,BUD13	10
chr11	117120000	117920000	BACE1,FXYD6-FXYD2,TMPRSS13,FXYD2,IL10RA,DSCAML1,FXYD6,CEP164	8
chr11	117960000	118440000	IFT46,MPZL2,MPZL3,ARCN1,TMEM25,SCN4B,JAML,CD3E,SCN2B,KMT2A,CD3G,TTC36,UBE4A,CD3D,TMPRSS4-AS1,ATP5L	16
chr11	118480000	118880000	TREH,PHLDB1,BCL9L,FOXR1,DDX6,CCDC84,CXCR5,UPK2	8
chr11	118880000	119240000	HINFP,RPS25,VPS11,C1QTNF5,MFRP,MCAM,CCDC153,H2AFX,SLC37A4,RNF26,HYOU1,DPAGT1,C2CD2L,USP2,CBL,ABCG4,PDZD3,NLRX1,TRAPPC4,HMBS	20
chr11	119240000	120160000	OAF,POU2F3,TRIM29,THY1,NECTIN1,USP2	6
chr11	120160000	121080000	ARHGEF12,TECTA,TBCEL,GRIK4,TMEM136	5
chr11	121080000	121480000	SC5D,SORL1	2
chr11	121480000	122440000	BLID	1
chr11	122440000	122920000	C11orf63,CRTAM,UBASH3B,BSX	4
chr11	122920000	123320000	HSPA8,CLMP,GRAMD1B	3
chr11	123360000	124480000	OR8B8,OR8A1,TMEM225,OR8B12,OR8G5,OR10S1,OR8D1,OR6X1,OR10G9,OR10G8,ZNF202,OR8B4,PANX3,OR6T1,SCN3B,OR8D4,OR4D5,VWA5A,OR8B2,OR6M1,OR8B3,OR10G6,GRAMD1B,OR10D3,OR10G7,OR10G4,OR8G1	27
chr11	124480000	124720000	MSANTD2,ESAM,PANX3,SPA17,SIAE,VSIG2,NRGN,TBRG1	8
chr11	124760000	125720000	PKNOX2-AS1,FEZ1,CCDC15,EI24,HEPACAM,PKNOX2,PATE3,STT3A,SLC37A2,HEPN1,TMEM218,ACRV1,ROBO4,PATE1,PATE4,CHEK1,PATE2	17
chr11	125720000	126120000	FAM118B,CDON,PUS3,RPUSD4,VSIG10L2,DDX25,HYLS1	7
chr11	126160000	127240000	ST3GAL4,DCPS,KIRREL3	3
chr11	127320000	127640000	-	0
chr11	127800000	128840000	KCNJ1,TP53AIP1,C11orf45,KCNJ5,FLI1,ETS1,LINC02098	7
chr11	128880000	129640000	BARX2,LINC01395,ARHGAP32	3
chr11	129720000	130200000	APLP2,NFRKB,ST14,PRDM10,ZBTB44,LINC00167,TMEM45B	7
chr11	130280000	130760000	ADAMTS15,LINC02551,ADAMTS8,C11orf44	4
chr11	130760000	131520000	SNX19,NTM	2
chr11	131520000	133720000	SPATA19,NTM-AS1,NTM,OPCML	4
chr11	133760000	134120000	JAM3,VPS26B,IGSF9B,ACAD8,NCAPD3	5
chr12	40000	1720000	WNT5B,B4GALNT3,IQSEC3,SLC6A12,LINC00942,NINJ2,KDM5A,WNK1,FAM138D,SLC6A13,RAD52,LINC02455,FBXL14,ERC1,CCDC77	15
chr12	1720000	2040000	CACNA2D4,WNT5B,LRTM2,ADIPOR2	4
chr12	2080000	2840000	CACNA1C,DCP1B	2
chr12	2920000	3920000	TEAD4,LINC02417,TULP3,FOXM1,TSPAN9,NRIP2,ITFG2,RHNO1,CRACR2A,PRMT8	10
chr12	3920000	4640000	PARP11,TIGAR,FGF23,CCND2,FGF6	5
chr12	4920000	5200000	GALNT8,KCNA5,KCNA1	3
chr12	5240000	6360000	NTF3,CD9,VWF,ANO2,LINC02443	5
chr12	6360000	7320000	NCAPD2,RBP5,ACRBP,SCNN1A,LAG3,PTPN6,NOP2,SPSB2,USP5,LRRC23,CD27,CDCA3,EMG1,TAPBPL,MRPL51,CD4,TNFRSF1A,MLF2,IFFO1,LPCAT3,P3H3,COPS7A,PTMS,CLSTN3,ATN1,CHD4,ZNF384,GNB3,TPI1,MIR200CHG,C1S,C12orf57,VAMP1,C1R,C1RL,GPR162,LPAR5,PIANP,ENO2,ING4,GAPDH,LTBR,PHB2,PLEKHG6	44
chr12	7320000	7880000	ACSM4,DPPA3,GDF3,APOBEC1,CD163L1,PEX5,CD163	7
chr12	7920000	8400000	ZNF705A,NECAP1,NANOG,FAM90A1,SLC2A3,CLEC4A,SLC2A14,LINC02449,NANOGNB,C3AR1,FOXJ2	11
chr12	8560000	9440000	M6PR,PHC1,MFAP5,A2ML1,CLEC4E,LINC00987,RIMKLB,A2M,CLEC6A,PZP,CLEC4D,KLRG1,AICDA	13
chr12	9800000	10720000	KLRC2,OLR1,TMEM52B,LINC02390,CLEC1A,CLEC2D,KLRK1,LINC02470,LINC02446,KLRC4,CLEC1B,CLEC7A,CLEC12A-AS1,CLEC9A,CLEC2A,CLEC2B,CD69,KLRC4-KLRK1,KLRF2,CLEC12A,KLRC3,GABARAPL1,CLECL1,KLRD1,KLRF1,KLRC1,CLEC12B	27
chr12	10880000	11640000	YBX3,SMIM10L1,TAS2R46,PRB1,LINC02366,TAS2R14,TAS2R43,TAS2R42,TAS2R9,PRH2,PRB2,TAS2R30,TAS2R19,TAS2R7,PRR4,PRH1,TAS2R20,TAS2R8,PRB4,TAS2R50,TAS2R13,TAS2R10,TAS2R31,PRB3	24
chr12	11680000	12480000	LRP6,ETV6,LINC01252,BCL2L14	4
chr12	12480000	12920000	LOH12CR2,CREBL2,GPR19,DUSP16,APOLD1,CDKN1B,MANSC1,BORCS5	8
chr12	12920000	13360000	EMP1,FAM234B,GPRC5A,GSG1,APOLD1,GPRC5D,DDX47,HEBP1	8
chr12	13360000	14280000	EMP1,LINC01559,GRIN2B	3
chr12	14320000	16080000	HIST4H4,LINC01489,WBP11,GUCY2C,RERG,ART4,PDE6H,ATF7IP,RERG-AS1,PLBD1,DERA,C12orf60,PTPRO,SMCO3,MGP,ERP27,STRAP,EPS8,H2AFJ,ARHGDIB	20
chr12	16120000	18200000	LINC02378,SLC15A5,MGST1,LMO3	4
chr12	18240000	19520000	PLCZ1,PIK3C2G,RERGL,CAPZA3,PLEKHA5	5
chr12	19840000	21320000	SLCO1B3,PDE3A,SLCO1B7,LINC02468,LINC02398,SLCO1B1,SLCO1C1	7
chr12	21360000	22160000	GYS2,LDHB,KCNJ8,GOLT1B,SPX,IAPP,RECQL,PYROXD1,SLCO1A2,ABCC9	10
chr12	22160000	22800000	C2CD5,CMAS,ETNK1,ST8SIA1	4
chr12	22840000	25280000	SOX5,LINC00477,LRMP,C12orf77,SOX5-AS1,BCAT1	6
chr12	25280000	26160000	KRAS,CASC1,ETFRF1,RASSF8,LMNTD1	5
chr12	26160000	27040000	SSPN,ITPR2,BHLHE41,RASSF8	4
chr12	27160000	27480000	MED21,STK38L,C12orf71,TM7SF3	4
chr12	27520000	27800000	SMCO2,PPFIBP1,ARNTL2	3
chr12	27840000	29160000	PTHLH,KLHL42,MRPS35,REP15,MANSC4,CCDC91	6
chr12	29160000	29480000	FAR2	1
chr12	29520000	31400000	DDX11,IPO8,ERGIC2,CAPRIN2,LINC00941,TMTC1,TSPAN11,LINC02386,OVCH1	9
chr12	31440000	32880000	H3F3C,DNM1L,FAM60A,FGD4,KIAA1551,BICD1,ETFBKMT,AMN1,LINC02387,LINC02422,DENND5B	11
chr12	32880000	34960000	PKP2,ALG10,YARS2,SYT10	4
chr12	34960000	39680000	CPNE8,LINC02406,ALG10B	3
chr12	39680000	40080000	KIF21A,C12orf40,ABCD2	3
chr12	40080000	40640000	LINC02471,LRRK2,LINC02555,SLC2A13	4
chr12	40720000	41320000	CNTN1	1
chr12	41320000	42800000	PPHLN1,PDZRN4,ZCRB1,YAF2,LINC02400,GXYLT1	6
chr12	42840000	43800000	LINC02461,LINC02402,LINC02451,LINC02450,PRICKLE1	5
chr12	44120000	45440000	TWF1,TMEM117,NELL2,IRAK4,PUS7L	5
chr12	45480000	48080000	SLC38A4,PCED1B,SLC38A1,ANO6,ARID2,AMIGO2,LINC02416,LINC02156,SCAF11,SLC38A2	10
chr12	48120000	49040000	VDR,PFKM,ASB8,LINC02354,RAPGEF3,SLC48A1,OR8S1,ZNF641,ANP32D,ENDOU,LALBA,TMEM106C,OR10AD1,COL2A1,SENP1,HDAC7,C12orf54,CCDC184,H1FNT	19
chr12	49120000	49920000	FKBP11,RND1,TUBA1C,PRPH,WNT1,LMBR1L,PRKAG1,TUBA1A,CACNB3,RHEBL1,CCDC65,SPATS2,DNAJC22,ADCY6,DDX23,DHH,KMT2D,ARF3,WNT10B,TUBA1B,DDN,TEX49,TROAP,C1QL4	24
chr12	49960000	51120000	NCKAP5L,FAM186A,DIP2B,LINC02396,FAIM2,PRPF40B,LINC02395,AQP2,FAM186B,AQP5,COX14,SMARCD1,CERS5,ASIC1,TMBIM6,FMNL3,RACGAP1,MCRS1,LIMA1,LARP4,BCDIN3D,GPD1,AQP6	23
chr12	51120000	51760000	DAZAP2,ATF1,CSRNP2,METTL7A,CELA1,LETMD1,TMPRSS12,POU6F1,SMAGP,SLC11A2,TFCP2,BIN2,HIGD1C	13
chr12	51760000	52400000	GALNT6,ANKRD33,FIGNL2,ACVR1B,SLC4A8,SCN8A,GRASP,ACVRL1	8
chr12	52440000	53400000	KRT6B,LINC00592,KRT3,KRT84,KRT86,KRT8,KRT71,KRT78,KRT5,KRT6A,KRT85,KRT75,KRT1,KRT74,KRT77,KRT83,KRT76,KRT18,KRT81,KRT80,KRT7,KRT79,C12orf80,KRT72,NR4A1,KRT73,KRT6C,ATG101,EIF4B,KRT2,KRT82,KRT4	32
chr12	53400000	54080000	ESPL1,AMHR2,PFDN5,MAP3K12,RARG,ATP5G2,TARBP2,NPFF,ATF7,AAAS,TNS2,SPRYD3,ZNF740,SOAT2,C12orf10,MFSD5,ITGB7,SP1,PCBP2,EIF4B,IGFBP6,PRR13,CSAD,SP7	24
chr12	54120000	54800000	ZNF385A,LINC01598,GPR84,HOXC6,HOXC5,HOXC13,CBX5,SMUG1,HOXC10,SMUG1-AS1,CALCOCO1,COPZ1,NFE2,HOXC8,HOXC9,HOXC12,HOXC11,FLJ12825,HNRNPA1,LINC02381,HOXC4,CISTR	22
chr12	54880000	55520000	MUCL1,PDE1B,TESPA1,LACRT,PPP1R1A,OR9K2,NEUROD4,NCKAP1L,DCD	9
chr12	55520000	56080000	OR10P1,OR6C70,OR6C65,OR6C3,OR6C6,OR6C1,OR6C2,OR6C74,OR10A7,METTL7B,OR6C75,OR2AP1,OR6C4,OR6C76,OR6C68,OR9K2	16
chr12	56080000	57000000	ORMDL2,SLC39A5,ITGA7,GLS2,CD63,PYM1,DGKA,IKZF4,IL23A,SMARCC2,BLOC1S1,RDH5,MMP19,APOF,SPRYD4,CNPY2,CDK2,NABP2,ZC3H10,RPL41,SUOX,PAN2,TIMELESS,GDF11,MYL6B,RAB5B,RNF41,RPS26,ESYT1,PMEL,MIP,STAT2,PA2G4,COQ10A,DNAJC14,RBMS2,ANKRD52,MYL6,ERBB3,CS,SARNP	41
chr12	57120000	58280000	B4GALNT1,SHMT2,SDR9C7,NAB2,MBD6,EEF1AKMT3,DDIT3,OS9,STAT6,CDK4,HBCBP,SLC26A10,NEMP1,GPR182,NXPH4,TSFM,R3HDM2,INHBE,PIP4K2C,MARCH9,MYO1A,NDUFA4L2,TSPAN31,MARS,DTX3,TAC3,CTDSP2,GLI1,HSD17B6,RDH16,AVIL,LRP1,AGAP2,ARHGEF25,METTL1,ZBTB39,CYP27B1,ARHGAP9,INHBC,DCTN2,STAC3,KIF5A,PRIM1,NACA	44
chr12	58320000	59600000	LRIG3,LINC02388,ATP23,LINC02403	4
chr12	59720000	60200000	SLC16A7,LINC02448	2
chr12	60280000	62600000	FAM19A2	1
chr12	62640000	63480000	USP15,LINC01465,PPM1H,MON2,FAM19A2	5
chr12	63480000	64800000	SRGAP1,AVPR1A,C12orf66,XPOT,DPY19L2,TMEM5,C12orf56	7
chr12	64880000	65120000	RASSF3	1
chr12	65120000	67640000	TMBIM4,LINC02454,LLPH,TBC1D30,HELB,GRIP1,LINC02425,HMGA2,GNS,LINC02389,MSRB3,IRAK3,LINC02231,WIF1,LEMD3	15
chr12	67640000	68640000	DYRK2,LINC02408,LINC02442,CAND1,LINC02421,LINC02420,LINC01479,IL26,IFNG	9
chr12	68680000	69200000	SLC35E3,MDM1,RAP1B,NUP107,LINC02384,MDM2	6
chr12	69200000	69640000	MDM2,CPSF6,CPM	3
chr12	69680000	70040000	CCT2,LYZ,LINC02373,LRRC10,FRS2,YEATS4	6
chr12	70120000	71080000	LINC01481,MYRFL,RAB3IP,KCNMB4,CNOT2,PTPRB	6
chr12	71120000	72320000	LGR5,THAP2,TBC1D15,RAB21,ZFC3H1,TMEM19,PTPRR,TSPAN8	8
chr12	72320000	74880000	LINC02445,TRHDE,LINC02444,TPH2,LINC02394	5
chr12	74960000	75680000	KCNC2	1
chr12	75680000	76960000	KRR1,PHLDA1,GLIPR1,CAPS2,OSBPL8,BBS10,LINC02407,GLIPR1L1,GLIPR1L2,NAP1L1	10
chr12	76960000	77240000	ZDHHC17	1
chr12	77360000	78320000	NAV3,E2F7,LINC02464	3
chr12	78360000	79720000	LINC02424,SYT1	2
chr12	79760000	80680000	PPP1R12A,PAWR,OTOGL	3
chr12	80760000	81760000	MYF5,PTPRQ,ACSS3,PPFIA2-AS1,LINC01490,LIN7A,MYF6	7
chr12	81960000	82720000	PPFIA2,LINC02426	2
chr12	82760000	85200000	TMTC2	1
chr12	85240000	85440000	TSPAN19,SLC6A15,LRRIQ1	3
chr12	85440000	86280000	ALX1,NTS,RASSF9	3
chr12	86320000	88400000	LINC02258,MGAT4C	2
chr12	88440000	89880000	TMTC3,CEP290,LINC02458,DUSP6,KITLG	5
chr12	89880000	91320000	POC1B,LINC02392,LINC02399,POC1B-GALNT4,ATP2B1,GALNT4,LINC00615,ATP2B1-AS1	8
chr12	91320000	93120000	CLLU1,PLEKHG7,LINC02391,KERA,BTG1,CCER1,DCN,EPYC,LINC02404,C12orf74,LUM,CLLU1OS,LINC02397	13
chr12	93120000	93840000	PLEKHG7,NUDT4,EEA1,LINC02413,UBE2N,LINC02412	6
chr12	93840000	94480000	CRADD,SOCS2,UBE2N,MRPL42	4
chr12	94480000	94880000	CEP83-AS1,CEP83,PLXNC1	3
chr12	94920000	95440000	TMCC3,NDUFA12	2
chr12	95480000	95920000	VEZT,FGD6,METAP2	3
chr12	95920000	96240000	USP44,LINC02410,NTN4	3
chr12	96360000	96880000	HAL,LTA4H,CDK17,CFAP54,ELK3,LINC02452	6
chr12	96920000	98840000	LINC02409,NEDD1	2
chr12	98880000	100600000	SLC25A3,ACTR6,LINC02453,TMPO,IKBIP,UHRF1BP1L,FAM71C,APAF1,ANKS1B	9
chr12	100680000	101120000	NR1H4,SLC17A8,GAS2L3	3
chr12	101160000	101680000	UTP20,SLC5A8,ANO4	3
chr12	101720000	102240000	GNPTAB,SYCP3,CHPT1,ARL1,MYBPC1,SPIC	6
chr12	102240000	103240000	LINC00485,DRAM1,IGF1,LINC02456,NUP37,WASHC3,PARPBP,PMCH	8
chr12	103240000	103960000	LINC02401,PAH,ASCL1,C12orf42	4
chr12	103960000	105480000	EID3,NT5DC3,HSP90B1,ALDH1L2,LINC02385,STAB2,SLC41A2,CHST11,HCFC2,C12orf73,GLT8D2,NFYB,TDG,TXNRD1,C12orf45	15
chr12	105520000	105760000	C12orf75,APPL2	2
chr12	105760000	106720000	CASC18,NUAK1,CKAP4,TCP11L2	4
chr12	106720000	107320000	RIC8B,POLR3B,RFX4	3
chr12	107320000	108040000	TMEM263,MTERF2,BTBD11,CRY1	4
chr12	108040000	108920000	PWP1,FICD,WSCD2,CMKLR1,PRDM4,ASCL4	6
chr12	108920000	109520000	USP30,TMEM119,SELPLG,DAO,CORO1C,SNORA40,SART3,SVOP,ISCU,SSH1	10
chr12	109560000	109840000	FOXN4,ACACB,LINC01486,MYO1H	4
chr12	109840000	110320000	GLTP,MMAB,FAM222A,UBE3B,MVK,TRPV4,KCTD10	7
chr12	110360000	111040000	ANAPC7,C12orf76,ARPC3,FAM216A,ANKRD13A,VPS29,RAD9B,ATP2A2,GIT2,IFT81,PPTC7,GPN3	12
chr12	111160000	111760000	CUX2,LINC01405,MYL2,CCDC63,PPP1CC	5
chr12	111760000	112840000	SH2B3,NAA25,MAPKAPK5-AS1,ERP29,BRAP,ATXN2,TMEM116,ALDH2,HECTD4,MAPKAPK5,TRAFD1,ACAD10,FAM109A,LINC02356	14
chr12	112880000	113600000	DTX1,CFAP73,OAS2,OAS1,RASAL1,RPH3A,OAS3	7
chr12	113800000	114360000	SDSL,LINC01234,SDS,LHX5	4
chr12	114360000	114920000	RBM19,TBX5,LINC02459	3
chr12	114960000	116360000	TBX3,LINC02463	2
chr12	116360000	117120000	LINC02457,MAP1LC3B2,MED13L	3
chr12	117120000	117560000	HRK,FBXW8,RNFT2,TESC-AS1,TESC,C12orf49	6
chr12	117560000	118520000	WSB2,FBXO21,RFC5,KSR2,NOS1	5
chr12	118560000	118840000	SUDS3,TAOK3,PEBP1	3
chr12	118840000	120400000	CCDC60,LINC00934,LINC02440,TMEM233,CIT,SRRM4,LINC02439,HSPB8,PRKAB1,LINC02460,LINC02423	11
chr12	120520000	121880000	GCN1,MLEC,P2RX7,MSI1,GATC,RPLP0,TRIAP1,RNF34,P2RX4,COQ5,ANAPC5,CABP1,C12orf43,PLA2G1B,CAMKK2,RNF10,POP5,UNC119B,RAB35,SRSF9,COX6A1,ACADS,HNF1A,OASL,SIRT4,SPPL3,PXN,DYNLL1	28
chr12	121880000	122160000	TMEM120B,MORN3,KDM2B,ORAI1	4
chr12	122320000	122960000	CLIP1-AS1,B3GNT4,BCL7A,WDR66,IL31,DIABLO,VPS33A,PSMD9,LRRC43,MLXIP,CLIP1	11
chr12	122960000	123720000	HCAR1,C12orf65,PITPNM2-AS1,OGFOD2,DENR,MPHOSPH9,PITPNM2,HCAR2,ZCCHC8,HCAR3,RSRC2,CCDC62,VPS37B,ARL6IP4,ABCB9,KNTC1,HIP1R	17
chr12	123720000	124120000	GTF2H3,SNRNP35,C12orf65,EIF2B1,TMED2,CDK2AP1,SBNO1,MPHOSPH9,RILPL2,DDX55,KMT5A,RILPL1	12
chr12	124160000	124800000	ZNF664,ATP6V0A2,CCDC92,DNAH10OS,DNAH10,RFLNA	6
chr12	124840000	125440000	SCARB1,UBC,NCOR2	3
chr12	125440000	128600000	AACS,LINC02393,LINC00943,LINC02441,LINC02368,LINC00508,BRI3BP,LINC02376,DHX37,TMEM132B,LINC02467,LINC02350,LINC02375,LINC00507,LINC02405,LINC02411,LINC02372,LINC00939,LINC02347,LINC00944,LINC02359	21
chr12	128680000	130480000	TMEM132D,TMEM132D-AS2,TMEM132C,GLT1D1,SLC15A4	5
chr12	130480000	130840000	FZD10,LINC02419,PIWIL1,LINC02418	4
chr12	130840000	131240000	RIMBP2	1
chr12	131240000	133440000	LINC02414,PXMP2,GALNT9,ULK1,LRCOL1,SFSWAP,LINC02370,RAN,EP400,LINC01257,LINC02415,DDX51,PGAM5,NOC4L,GOLGA3,PUS1,P2RX2,ADGRD1,FBRSL1,STX2,MUC8,POLE,MMP17,ADGRD1-AS1,LINC02361,ANKLE2	26
chr13	19000000	20040000	TUBA3C,LINC00388,LINC00421,LINC00387,LINC00418,LINC00349,LINC00408	7
chr13	20120000	21480000	PSPC1,IL17D,GJB6,ZMYM5,IFT88,GJB2,ZMYM2,CRYL1,MPHOSPH8,EEF1AKMT1,XPO4,LINC01072,GJA3,LINC00350	14
chr13	21480000	22080000	ZDHHC20,MRPL57,LINC01046,XPO4,LINC00539,LATS2,SAP18,SKA3	8
chr13	22120000	23880000	SGCG,LINC00621,LINC00362,LINC00540,LINC00424,MICU2,FGF9	7
chr13	23880000	24480000	TNFRSF19,C1QTNF9B,LINC00352,SACS-AS1,LINC00327,MIPEP,PCOTH,SACS	8
chr13	24480000	24840000	SPATA13,C1QTNF9B	2
chr13	25120000	25520000	ATP12A,RNF17,CENPJ	3
chr13	25760000	26680000	MTMR6,SHISA2,LINC01076,LINC00415,NUP58,ATP8A2	6
chr13	26680000	27480000	RNF6,GPR12,CDK8,WASF3	4
chr13	27480000	27880000	LINC02340,USP12,RASL11A,RPL21	4
chr13	27920000	28600000	GSX1,ATP5EP2,LNX2,GTF3A,LINC01079,LINC00543,URAD,PLUT,PDX1,POLR1D,MTIF3,CDX2	12
chr13	28800000	29240000	POMP,FLT1	2
chr13	29320000	30000000	MTUS2	1
chr13	30040000	30680000	UBL3,LINC00544,LINC00297,SLC7A1	4
chr13	30680000	31720000	LINC00545,LINC00385,LINC00426,LINC00427,LINC01066,LINC00398,UBE2L5P,MEDAG,HMGB1,ALOX5AP,LINC01058,TEX26,LINC00384,USPL1,LINC00365,KATNAL1	16
chr13	31760000	32360000	B3GLCT,RXFP2	2
chr13	32360000	34280000	LINC00423,STARD13,ZAR1L,PDS5B,FRY,LINC02344,KL,N4BP2L2,BRCA2,LINC01073,N4BP2L1	11
chr13	34320000	36400000	RFC3,NBEA,LINC00457,LINC00445,MAB21L1,LINC02343	6
chr13	36520000	36840000	SOHLH2,DCLK1	2
chr13	36840000	37600000	EXOSC8,SPART,CCDC169,CCDC169-SOHLH2,ALG5,RFXAP,CCNA1,SERTM1,SMAD9	9
chr13	37640000	39520000	TRPC4,LINC01048,LINC00547,LINC02334,LINC00366,CSNK1A1L,LINC00571,FREM2,UFM1,LINC00437,POSTN	11
chr13	39560000	40200000	STOML3,PROSER1,NHLRC3,LHFPL6	4
chr13	40240000	41800000	SLC25A15,ELF1,LINC00598,LINC00332,WBP4,KBTBD7,MRPS31,KBTBD6,FOXO1	9
chr13	41880000	42840000	DGKH,RGCC,VWA8,NAA16	4
chr13	42880000	44440000	DNAJC15,LINC00400,TNFSF11,EPSTI1,LINC01050,LINC02341,ENOX1-AS1,LINC00428,ENOX1,FAM216B	10
chr13	44440000	45040000	SMIM2,LACC1,LINC00284,SERP2,CCDC122,TSC22D1,TUSC8,LINC00390	8
chr13	45040000	45560000	LINC00330,TSC22D1,GPALPP1,LINC00407	4
chr13	45560000	46040000	GPALPP1,KCTD4,SLC25A30-AS1,TPT1,GTF2F2,NUFIP1,COG3,SLC25A30	8
chr13	46080000	46720000	SIAH3,SPERT,LINC01055,CPB2,ERICH6B,ZC3H13	6
chr13	46960000	47320000	LINC01198,RUBCNL,LRCH1	3
chr13	47320000	48520000	HTR2A,LINC00562,LINC00444,ESD	4
chr13	48560000	49320000	ITM2B,RCBTB2,RB1,LPAR6,MED4,LINC00441,LINC00462,CYSLTR2,SUCLA2,NUDT15,LINC01077	11
chr13	49320000	49800000	MLNR,FNDC3A	2
chr13	49840000	50160000	SETDB2,CAB39L,PHF11,RCBTB1	4
chr13	50160000	51680000	DLEU7,TRIM13,ARL11,DLEU1-AS1,EBPL,KPNA3,SPRYD7,KCNRG,RNASEH2B,RCBTB1	10
chr13	51680000	52840000	DHRS12,CCDC70,WDFY2,FAM124A,NEK3,NEK5,INTS6,UTP14C,C13orf42,LINC00282,ATP7B,ALG11,SERPINE3	13
chr13	52840000	53040000	LINC02333,VPS36,THSD1,CKAP2	4
chr13	53120000	57720000	LINC01065,SUGT1,PRR20A,LINC00458,HNRNPA1L2,PRR20B,OLFM4,PRR20C,LINC02335,CNMD,PCDH8,LINC00558	12
chr13	58080000	59920000	LINC00374,PCDH17,LINC02338	3
chr13	59920000	61000000	TDRD3,DIAPH3,LINC00434	3
chr13	61040000	62520000	LINC02339,LINC01442,LINC00378,PCDH20	4
chr13	62560000	64640000	LINC00459,LINC00358,LINC00448,LINC00376,LINC01075,LINC01074	6
chr13	65000000	66120000	-	0
chr13	66160000	67840000	LINC01052,PCDH9	2
chr13	67920000	70000000	LINC00364,LINC02342,LINC00383,LINC00550	4
chr13	70040000	71120000	KLHL1	1
chr13	71160000	73280000	DACH1,LINC00348	2
chr13	73320000	74240000	PIBF1,LINC00392,KLF5,DIS3,LINC00393	5
chr13	74280000	75880000	LINC00347,LINC01078,LINC00402,KLF12,LINC00381	5
chr13	75880000	76120000	UCHL3,COMMD6,TBC1D4	3
chr13	76160000	77560000	LMO7,KCTD12,ACOD1,LINC01034,CLN5,LINC00561,LMO7DN	7
chr13	77560000	78320000	SLAIN1,SCEL,CLN5,MYCBP2,FBXL3	5
chr13	78320000	79840000	RNF219,LINC00331,POU4F1,LINC01069,EDNRB,EDNRB-AS1,LINC00446	7
chr13	79920000	81600000	LINC01038,NDFIP2,LINC00382,SPRY2,LINC01068,RBM26	6
chr13	81640000	85320000	LINC00564,LINC00333,SLITRK1	3
chr13	85360000	86480000	LINC00375,LINC00351,SLITRK6	3
chr13	86760000	89720000	LINC00433,LINC00397,SLITRK5,LINC00560,LINC00430,MIR4500HG	6
chr13	90560000	91920000	LINC01049,LINC00380,LINC00379,LINC00559,LINC00410	5
chr13	91960000	92400000	GPC5	1
chr13	92480000	95280000	GPC6,LINC00363,GPR180,TGDS,DCT	5
chr13	95280000	95760000	LINC00391,LINC00557,SOX21,SOX21-AS1	4
chr13	95760000	96120000	ABCC4,CLDN10	2
chr13	96120000	96480000	DZIP1,DNAJC3,CLDN10,DNAJC3-AS1	4
chr13	96520000	97680000	HS6ST3,OXGR1,UGGT2	3
chr13	97680000	98040000	LINC00456,MBNL2	2
chr13	98040000	98480000	RAP2A	1
chr13	98480000	99720000	DOCK9,IPO5,SLC15A1,STK24,RNF113B,FARP1	6
chr13	99720000	100080000	DOCK9,UBAC2,GPR183,UBAC2-AS1,GPR18	5
chr13	100160000	101240000	PCCA,CLYBL,LINC01039,ZIC5,GGACT,ZIC2	6
chr13	101320000	101720000	LINC00411,TMTC4	2
chr13	101720000	102400000	ITGBL1,NALCN	2
chr13	102560000	103520000	TEX30,TPP2,BIVM-ERCC5,KDELC1,CCDC168,BIVM,ERCC5,FGF14-AS2,METTL21C,FGF14	10
chr13	103520000	107760000	ARGLU1,LINC01309,DAOA,LINC00443,LINC00460,EFNB2,SLC10A2,LINC00551	8
chr13	107760000	108840000	FAM155A	1
chr13	108840000	109520000	LIG4,TNFSF13B,MYO16,ABHD13	4
chr13	109520000	110840000	LINC00396,LINC00370,IRS2,LINC01067,LINC00399	5
chr13	110840000	111280000	RAB20,NAXD,COL4A1,COL4A2	4
chr13	111520000	111920000	LINC00346,LINC00368,ARHGEF7,ANKRD10	4
chr13	111960000	113520000	ATP11A,TEX29,LINC00354,LINC01043,LINC00404,LINC01070,SOX1,LINC01044,LINC00403,ATP11AUN,LINC02337,TUBGCP3,SPACA7	13
chr14	19160000	21600000	RNASE3,RNASE7,LINC02297,ZNF219,BMS1P18,OR4K5,RNASE9,TMEM55B,RNASE13,OR4K13,OR4K15,OR11H12,PARP2,OR11H4,OR4Q3,OR4L1,APEX1,TEP1,EDDM3B,TTC5,RNASE12,RNASE10,OR4K14,POTEG,OR11G2,RNASE2,RNASE1,OSGEP,ARHGEF40,RNASE11,OR6S1,SLC39A2,RNASE8,METTL17,PNP,TMEM253,CCNB1IP1,OR11H6,OR4K2,OR4M1,OR11H2,LINC01297,KLHL33,EDDM3A,OR4K1,ANG,RNASE6,OR4N2,TPPP2,RNASE4,OR4N5,POTEM,OR4K17,NDRG2,BMS1P17	55
chr14	21640000	22040000	RPGRIP1,SALL2,SUPT16H,METTL3,TOX4,CHD8,OR10G3,HNRNPC,RAB2B	9
chr14	22320000	23320000	SLC7A7,MRPL52,MMP14,LINC02332,ABHD4,DAD1,OXA1L	7
chr14	23360000	24040000	RNF212B,CMTM5,PPP1R3E,CEBPE,PSMB11,ACIN1,ZFHX2,AP1G2,SLC7A8,EFS,BCL2L2,HAUS4,NGDN,C14orf93,PABPN1,HOMEZ,BCL2L2-PABPN1,PSMB5,SLC22A17,AJUBA,C14orf119,RBM23,IL25,PRMT5,MYH6,CDH24,THTPA,MYH7	28
chr14	24040000	24920000	PCK2,GMPR2,SDR39U1,RABGGTA,DHRS1,PSME2,CARMIL3,CIDEB,TSSK4,LINC00596,PSME1,NYNRIN,LTB4R2,TGM1,NFATC4,NOP9,JPH4,CBLN3,TINF2,ADCY4,NRL,DHRS4,DCAF11,DHRS4L2,FITM1,LTB4R,NEDD8-MDP1,REC8,IRF9,AP1G2,NEDD8,CHMP4A,RIPK3,CPNE6,DHRS2,EMC9,IPO4,RNF31,MDP1,KHNYN,TM9SF1	41
chr14	24920000	25640000	GZMH,CMA1,LINC02286,CTSG,STXBP6,GZMB	6
chr14	25880000	27560000	LINC02293,LINC02306,MIR4307HG,NOVA1,LINC02294	5
chr14	28160000	29080000	-	0
chr14	29120000	31040000	LINC02282,LINC01551,PRKD1,LINC02281,LINC02327,LINC02326,FOXG1,G2E3	8
chr14	31040000	31840000	AP4S1,SCFD1,COCH,STRN3,HECTD1	5
chr14	31840000	32960000	ARHGAP5,LINC02313,GPR33,DTD2,NUBPL,AKAP6,HEATR5A	7
chr14	32960000	34280000	NPAS3	1
chr14	34320000	34960000	EGLN3,SPTSSA	2
chr14	34960000	36280000	PSMA6,BAZ1A,SNX6,INSM2,KIAA0391,SRP54,CFL2,FAM177A1,NFKBIA,PPP2R3C,EAPP,RALGAPA1	12
chr14	36280000	36840000	LINC00609,BRMS1L,PTCSC3,MBIP,RALGAPA1	5
chr14	36920000	38320000	SLC25A21,SFTA3,NKX2-8,PAX9,NKX2-1,FOXA1,TTC6,MIPOL1	8
chr14	38320000	39480000	CLEC14A,SSTR1,LINC00639	3
chr14	39520000	39880000	SEC23A,PNN,TRAPPC6B,SEC23A-AS1,GEMIN2,CTAGE5	6
chr14	39880000	42040000	LINC02315,FBXO33	2
chr14	42160000	45320000	LINC02307,LRFN5,FSCB,LINC02277,LINC02302	5
chr14	45320000	45720000	KLHL28,PRPF39,TOGARAM1,FANCM,C14orf28,FKBP3	6
chr14	45760000	48040000	MDGA2,RPL10L,LINC02303,LINC00871	4
chr14	48280000	48880000	-	0
chr14	48920000	50040000	-	0
chr14	50040000	51320000	KLHDC2,LRR1,KLHDC1,L2HGDH,SOS2,VCPKMT,ARF6,SAV1,NEMF,LINC01588,MAP4K5,ATP5S,RPL36AL,RPS29,POLE2,ATL1,CDKL1,MGAT2,DNAAF2,NIN	20
chr14	51320000	52480000	GNG2,PYGL,FRMD6-AS2,C14orf166,LINC02310,FRMD6,TRIM9,LINC00519,LINC00640,TMX1,ABHD12B	11
chr14	52680000	53640000	FERMT2,PTGDR,GNPNAT1,ERO1A,STYX,GPR137C,DDHD1,TXNDC16,PTGER2,PSMC6	10
chr14	53720000	54880000	CDKN3,BMP4,LINC02331	3
chr14	54920000	55480000	GCH1,GMFB,CGRRF1,SAMD4A	4
chr14	55520000	56920000	PELI2,LINC02284,KTN1,TBPL2,FBXO34,LGALS3,MAPK1IP1L,LINC00520,ATG14,DLGAP5	10
chr14	56960000	57840000	OTX2-AS1,TMEM260,EXOC5,OTX2,AP5M1	5
chr14	57840000	58640000	C14orf105,C14orf37,NAA30,SLC35F4	4
chr14	58880000	59520000	LINC01500,KIAA0586,TIMM9,DACT1	4
chr14	59520000	59920000	DAAM1	1
chr14	59920000	60360000	L3HYPDH,RTN1,JKAMP,GPR135,CCDC175	5
chr14	60360000	60640000	DHRS7,PCNX4,LRRC9	3
chr14	60760000	61040000	C14orf39,LINC02322,SIX6	3
chr14	61040000	61720000	SIX4,TRMT5,SLC38A6,SALRNA1,MNAT1,SIX1	6
chr14	61720000	62320000	PRKCH,SNAPC1,HIF1A-AS2,TMEM30B,HIF1A-AS1,FLJ22447,HIF1A	7
chr14	62320000	62560000	SYT16	1
chr14	62560000	63800000	KCNH5,LINC00644,RHOJ,GPHB5	4
chr14	63840000	65440000	AKAP5,GPX2,MTHFD1,ESR2,RAB15,CHURC1-FNTB,HSPA2,SGPP1,PPP2R5E,WDR89,PLEKHG3,SYNE2,ZBTB25,SPTB,CHURC1,PPP1R36,ZBTB1	17
chr14	65520000	66640000	LINC02290,MAX,LINC02324,FUT8	4
chr14	66760000	67800000	MPP5,FAM71D,GPHN,CCDC196	4
chr14	67840000	68200000	PLEK2,ARG2,RDH12,VTI1B,TMEM229B,PLEKHH1,RDH11,PIGH	8
chr14	68240000	69320000	ZFP36L1,ZFYVE26,RAD51B	3
chr14	69320000	69920000	DCAF5,SLC39A9,ACTN1,GALNT16,EXD2,ERH	6
chr14	69960000	70240000	SRSF5,CCDC177,SUSD6	3
chr14	70240000	71440000	SMOC1,TTC9,MED6,SYNJ2BP,SLC8A3,SYNJ2BP-COX16,PCNX1,SLC10A1,ADAM20,ADAM21,COX16,LINC01269,MAP3K9	13
chr14	71480000	72240000	SIPA1L1	1
chr14	72280000	72920000	RGS6	1
chr14	72920000	73440000	DPF3,RGS6,DCAF4	3
chr14	73440000	74440000	PNMA1,ACOT1,PTGR2,ACOT4,COQ6,RBM25,LINC02274,ZFYVE1,HEATR4,NUMB,DNAL1,ELMSAN1,ACOT2,ZNF410,PAPLN,RIOX1,ACOT6,FAM161B,PSEN1	19
chr14	74520000	75240000	LIN52,NPC2,ISCA2,AREL1,ALDH6A1,FCF1,SYNDIG1L,VSX2,VRTN,LTBP2,ABCD4,YLPM1	12
chr14	75280000	76120000	RPS6KL1,LINC01220,EIF2B2,DLST,PGF,FLVCR2,ZC2HC1C,BATF,TMED10,JDP2,ACYP1,PROX2,FOS,NEK9,MLH3	15
chr14	76120000	76440000	TGFB3-AS1,ERG28,TTLL5	3
chr14	76440000	77280000	TGFB3,ANGEL1,ESRRB,IFT43,VASH1,GPATCH2L,VASH1-AS1	7
chr14	77280000	78200000	NGB,ANGEL1,FKSG61,SPTLC2,CIPC,IRF2BPL,LINC01629,SAMD15,VIPAS39,AHSA1,POMT2,GSTZ1,LRRC74A,ISM2,ALKBH1,ZDHHC22,LINC02289,NOXRED1,TMED8,SLIRP,LINC02288,TMEM63C	22
chr14	78240000	79240000	ADCK1,NRXN3	2
chr14	79280000	80440000	NRXN3	1
chr14	80480000	81960000	STON2,DIO2,CEP128,GTF2A1,LINC02308,TSHR	6
chr14	81960000	83600000	LINC02311,SEL1L,LINC01467,LINC02301	4
chr14	83720000	86200000	LINC02305,FLRT2,LINC02329,LINC00911	4
chr14	86560000	87400000	LINC01148,LINC02309	2
chr14	87520000	88360000	LINC02296,LINC02330	2
chr14	88360000	88920000	SPATA7,LINC01146,KCNK10,GPR65,GALC	5
chr14	89000000	90680000	EML5,FOXN3,TTC8,EFCAB11,ZC3H14,TDP1,PTPN21,KCNK13	8
chr14	90720000	91280000	NRDE2,CALM1,PSMC1,LINC00642,LINC02317	5
chr14	91320000	91720000	GPR68,C14orf159,RPS6KA5	3
chr14	91920000	92480000	TC2N,PPP4R3A,CATSPERB,FBLN5	4
chr14	92560000	93120000	CPSF2,ATXN3,NDUFB1,SLC24A4,RIN3	5
chr14	93120000	93640000	LGMN,ITPK1,CHGA,LINC02287,GOLGA5	5
chr14	93640000	94120000	UNC79,TMEM251,MOAP1,GON7,BTBD7,UBR7,COX8C	7
chr14	94160000	95000000	PRIMA1,ASB2,SERPINA12,IFI27L1,DDX24,IFI27L2,SERPINA1,SERPINA10,SERPINA11,OTUB2,CCDC197,SERPINA9,FAM181A,PPP4R4,SERPINA6,IFI27	16
chr14	95040000	95960000	SYNE3,LINC02279,GSC,LINC02292,DICER1,SERPINA5,SERPINA3,CLMN	8
chr14	95960000	97000000	BDKRB1,C14orf132,PAPOLA,TCL1B,GSKIP,ATG2B,TCL1A,BDKRB2,AK7,GLRX5,LINC02318,TUNAR	12
chr14	97040000	99880000	VRK1,LINC02312,C14orf177,BCL11B,LINC01550,LINC02295,LINC02291,LINC02325,LINC02299,LINC02304	10
chr14	99880000	100360000	CCNK,SETD3,CCDC85C,CYP46A1,EML1,HHIPL1	6
chr14	100360000	102120000	MEG9,DEGS2,MIR381HG,BEGAIN,MEG8,YY1,LINC00524,RTL1,EVL,DIO3OS,LINC00523,WARS,LINC02285,MEG3,DIO3,DLK1,SLC25A47,WDR25,LINC02314,SLC25A29	20
chr14	102160000	103520000	WDR20,DYNC1H1,TRAF3,LINC02320,LINC02323,HSP90AA1,TECPR2,AMN,ANKRD9,LINC00239,ZNF839,CINP,MOK,RCOR1,PPP2R5C	15
chr14	103520000	104000000	CKB,LINC00605,TRMT61A,CDC42BPB,EXOC3L4,LINC00677,TNFAIP2,EIF5,MARK3	9
chr14	104000000	104440000	PPP1R13B,C14orf2,KLC1,TDRD9,BAG5,ZFYVE21,RD3L,APOPT1,XRCC3,LINC00637	10
chr14	104520000	105200000	ASPG,C14orf144,INF2,TMEM179,C14orf180,KIF26A,LINC02280,ADSSL1	8
chr14	105320000	106040000	TEX22,LINC02298,PLD4,PACS2,JAG2,BTBD6,AHNAK2,GPR132,TMEM121,C14orf80,C14orf79,CRIP1,CEP170B,CRIP2,MTA1,NUDT14,CDCA4,BRF1	18
chr15	20120000	22600000	POTEB2,POTEB,GOLGA6L6,OR4N4,LINC01193,POTEB3,LINC02203,OR4M2	8
chr15	22600000	23360000	GOLGA8I,NIPA1,GOLGA6L22,CYFIP1,GOLGA6L1,NIPA2,TUBGCP5	7
chr15	23560000	25680000	MKRN3,PWRN3,GOLGA8S,PWAR6,PWRN2,NDN,MAGEL2,SNRPN,NPAP1,GOLGA6L2,PWRN1,UBE3A,PWRN4,SNURF	14
chr15	25720000	28600000	LINC02248,LINC00929,HERC2,ATP10A,OCA2,GABRB3,GABRA5,GABRG3,LINC02250,LINC02346	10
chr15	28880000	30400000	GOLGA8J,APBA2,FAM189A1,NSMCE3,GOLGA8M,GOLGA6L7P,TJP1	7
chr15	30480000	32600000	FAN1,GOLGA8Q,MTMR10,LINC02249,TRPM1,CHRNA7,ARHGAP11B,CHRFAM7A,LINC02352,GOLGA8R,KLF13,OTUD7A,GOLGA8H13	13
chr15	32760000	34280000	GOLGA8N,RYR3,ARHGAP11A,FMN1,GREM1,SCG5,CHRM5,LINC02256	8
chr15	34320000	34680000	NUTM1,NOP10,GOLGA8A,KATNBL1,EMC4,PGBD4,AVEN,SLC12A6,EMC7,LPCAT4	10
chr15	34880000	35240000	LINC02252,ACTC1,GJD2	3
chr15	35280000	37120000	NANOGP8,ZNF770,DPH6-AS1,DPH6,C15orf41	5
chr15	37160000	38240000	MEIS2,TMCO5A	2
chr15	38240000	38680000	LINC02345,SPRED1,LINC01852	3
chr15	38680000	40280000	THBS1,GPR176,RASGRP1,FSIP1,FAM98B,C15orf53,EIF2AK4,C15orf54	8
chr15	40280000	42440000	EXD1,PPP1R14D,PLA2G4B,CCDC32,PLCB2,PLA2G4D,DNAJC17,DLL4,BAHD1,EHD4,DISP2,JMJD7,RMDN3,IVD,GCHFR,CHST14,VPS18,NUSAP1,PAK6,CHAC1,RHOV,INO80,SRP14-AS1,RTF1,RAD51,KNSTRN,INAFM2,PLA2G4E,JMJD7-PLA2G4B,MGA,ZFYVE19,BUB1B,PHGR1,ANKRD63,LTK,MAPKBP1,KNL1,BUB1B-PAK6,SRP14,OIP5,SPINT1,C15orf62,NDUFAF1,RPUSD2,TYRO3,BMF,SPTBN5,C15orf52,CHP1,ITPKA,RPAP1	51
chr15	42440000	44040000	STRC,EPB42,CATSPER2,UBR1,CKMT1B,GANC,LCMT2,STARD9,MAP1A,HAUS2,CAPN3,CDAN1,ZSCAN29,ADAL,PDIA3,TP53BP1,TUBGCP4,TGM5,VPS39,PLA2G4F,TMEM62,ZNF106,SNAP23,LRRC57,TGM7,PPIP5K1,TMEM87A,TTBK2,CKMT1A,CCNDBP1	30
chr15	44080000	44840000	EIF3J-AS1,SERF2,FRMD5,SERINC4,CTDSPL2,HYPK,CASC4,MFAP1,EIF3J,WDR76	10
chr15	44920000	45320000	SORD,TERB2,TRIM69,B2M,SPG11,PATL2	6
chr15	45400000	45680000	SHF,SLC28A2,DUOXA1,GATM,DUOXA2,DUOX2,DUOX1	7
chr15	45720000	45920000	C15orf48,SQOR,BLOC1S6,SLC30A4	4
chr15	45920000	47400000	SQOR	1
chr15	47440000	48600000	CTXN2,SEMA6D,LINC01491,SLC24A5,SLC12A1,MYEF2	6
chr15	48640000	50640000	FBN1,SHC4,COPS2,SECISBP2L,SLC27A2,FGF7,HDC,GALK2,CEP152,FAM227B,ATP8B4,DTWD1,EID1	13
chr15	50720000	51280000	SPPL2A,AP4E1,TRPM7,USP50	4
chr15	51360000	51760000	GLDN,CYP19A1,TNFAIP8L3	3
chr15	51760000	52480000	CERNA1,SCG3,MAPK6,BCL2L10,TMOD3,LYSMD2,LEO1,DMXL2,TMOD2,GNB5	10
chr15	52520000	53040000	FAM214A,MYO5C,ARPP19,MYO5A	4
chr15	53040000	55440000	ONECUT1,UNC13C,LINC02490,WDR72	4
chr15	55480000	57840000	DNAAF4,TCF12,PIGB,NEDD4,RFX7,CCPG1,ZNF280D,MNS1,LINC01413,C15orf65,LINC00926,RAB27A,TEX9,PRTG,CGNL1,RSL24D1,PIGBOS1,PYGO1	18
chr15	57840000	59200000	LIPC,ALDH1A2,GCOM1,MINDY2,POLR2M,AQP9,ADAM10,MYZAP	8
chr15	59240000	59920000	LDHAL6B,CCNB2,MYO1E,C15ORF31,FAM81A,RNF111,GCNT3	7
chr15	59920000	60640000	BNIP2,FOXB1,GTF2A2	3
chr15	60680000	62120000	ICE2,RORA,ANXA2,LINC02349	4
chr15	62120000	62640000	C2CD4B,C2CD4A,VPS13C	3
chr15	62680000	63360000	TPM1,TLN2	2
chr15	63360000	63840000	USP3,CA12,RAB8B,LACTB,RPS27L,APH1B	6
chr15	63880000	64440000	HERC1,DAPK2,SNX22,FBXL22,FAM96A,SNX1	6
chr15	64440000	65600000	UBAP1L,SPG21,ANKDD1A,SNX22,CSNK1G1,PCLAF,PARP16,PIF1,RASL12,OAZ2,KBTBD13,RBPMS2,PPIB,ZNF609,PDCD7,SLC51B,CLPX,PLEKHO2,CILP,MTFMT,TRIP4	21
chr15	65760000	66160000	HACD3,DPP8,RAB11A,INTS14,DENND4A,SLC24A1	6
chr15	66160000	66800000	RPL4,MEGF11,TIPIN,ZWILCH,SNAPC5,RAB11A,DIS3L,MAP2K1	8
chr15	66840000	67600000	SMAD3,SMAD6,LCTL,LINC02206,IQCH,AAGAB,LINC01169	7
chr15	67720000	68120000	MAP2K5,IQCH-AS1,SKOR1,C15orf61	4
chr15	68120000	68520000	PIAS1,CALML4	2
chr15	68560000	69240000	ANP32A,FEM1B,ITGA11,CORO2B,NOX5,SPESP1	6
chr15	69280000	69680000	GLCE,EWSAT1,NOX5,PAQR5	4
chr15	69720000	71000000	UACA,LINC02205,PCAT29,LINC02204,RPLP1,SALRNA2,TLE3,DRAIC,SALRNA3,LINC00593	10
chr15	71120000	72440000	MYO9A,CT62,THAP10,THSD4,NR2E3,LRRC49,SENP8,LARP6	8
chr15	72480000	73520000	GOLGA6B,TMEM202,PKM,GRAMD2A,ADPGK,BBS4,NEO1,LINC02259,PARP6,TMEM202-AS1,ARIH1,HIGD2B,HEXA,CELF6	14
chr15	73560000	74240000	TBC1D21,C15orf59-AS1,CD276,NPTN,HCN4,C15orf59,LOXL1,REC114	8
chr15	74320000	74640000	CCDC33,STRA6,GOLGA6A,ISLR,ISLR2	5
chr15	74880000	75280000	CYP1A2,COX5A,CLK3,CYP1A1,MPI,CSK,EDC3,LMAN1L,CPLX3,SCAMP2,RPP25,ULK3,FAM219B	13
chr15	75280000	75600000	C15orf39,GOLGA6C,SCAMP5,PPCDC,GOLGA6D	5
chr15	75640000	76120000	SNUPN,SNX33,CSPG4,SIN3A,MAN2C1,PTPN9,ODF3L1,NEIL1,IMP3	9
chr15	76160000	77200000	SCAPER,TMEM266,ETFA,NRG4,FBXO22,ISL2	6
chr15	77280000	78120000	PSTPIP1,TSPAN3,LINGO1,PEAK1,HMG20A	5
chr15	78160000	79160000	CHRNA5,TBC1D2B,IDH3A,HYKK,SH2D7,PSMA4,CRABP1,DNAJA4,CHRNB4,ACSBG1,ADAMTS7,IREB2,CHRNA3,WDR61,MORF4L1,CIB2	16
chr15	79160000	80640000	ANKRD34C-AS1,ANKRD34C,ZFAND6,ST20,TMED3,CTXND1,LINC00927,ST20-MTHFS,CTSH,RASGRF1,KIAA1024,C15ORF37,BCL2A1,MORF4L1,FAH,MTHFS	16
chr15	80680000	81640000	ARNT2,IL16,TLNRD1,CFAP161,ABHD17C,STARD5,MESD,CEMIP	8
chr15	81680000	82600000	SAXO2,MEX3B,EFL1,LINC01583	4
chr15	82720000	83680000	GOLGA6L9,C15orf40,RPS17,CPEB1,WHAMM,FSD2,HOMER2,FAM103A1,AP3B2	9
chr15	83720000	84840000	SH3GL3,BTBD1,HDGFL3,TM6SF1,BNC1,UBE2Q2L,ADAMTSL3	7
chr15	84960000	85720000	NMB,SLC28A1,ZNF592,ZSCAN2,SEC11A,ALPK3,PDE8A,WDR73	8
chr15	85760000	86360000	AKAP13,KLHL25	2
chr15	86360000	88960000	NTRK3-AS1,AGBL1,LINC00052,NTRK3	4
chr15	88960000	89520000	HAPLN3,MFGE8,LINC01586,MRPS11,ACAN,ISG20,MRPL46,AEN,DET1	9
chr15	89560000	90080000	RLBP1,MIR9-3HG,POLG,LINC00928,RHCG,ABHD2,FANCI	7
chr15	90160000	90640000	PEX11A,C15orf38-AP3S2,MESP1,WDR93,PLIN1,MESP2,ARPIN,ANPEP,AP3S2,KIF7,ZNF710	11
chr15	90760000	91480000	CRTC3,CIB1,MAN2A2,ZNF774,TTLL13P,HDDC3,FES,NGRN,GDPGP1,FURIN,IQGAP1,BLM,UNC45A	13
chr15	91560000	92640000	VPS33B,SLCO3A1,CRAT37,SV2B	4
chr15	92720000	93520000	FAM174B,C15orf32,LINC00930,ST8SIA2,CHD2	5
chr15	93560000	94880000	RGMA,LINC01581,MCTP2,LINC02207,LINC01580,LINC01579	6
chr15	95000000	96880000	LINC01197,LINC02157,LINC00924,NR2F2	4
chr15	96880000	98360000	LINC02254,LINC00923,SPATA8,LINC02253	4
chr15	98360000	98840000	LINC02251,LINC00923,LINC01582,ARRDC4	4
chr15	98920000	99720000	PGPEP1L,IGF1R,SYNM,FAM169B	4
chr15	99760000	100320000	LYSMD4,LRRC28,TTC23,MEF2A	4
chr15	100360000	101080000	SPATA41,ADAMTS17	2
chr15	101120000	102480000	TARSL2,LINC02348,PCSK6,OR4F4,LRRK1,SELENOS,OR4F15,OR4F6,TM2D3,ALDH1A3,CHSY1,LINS1,SNRPA1,ASB7	14
chr16	40000	2200000	MSRB1,MPG,RPL3L,SNHG9,METRN,GFER,WFIKKN1,FAM173A,NTHL1,CLCN7,NHLRC4,PRR35,RHOT2,NOXO1,NARFL,METTL26,TPSAB1,RPS2,NPW,SSTR5,PRR25,BAIAP3,TPSB2,STUB1,NDUFB10,PIGQ,TBL3,HBZ,RAB26,FBXL16,WDR24,MAPK8IP3,RGS11,HBQ1,HS3ST6,FAM234A,RHBDL1,IFT140,RPUSD1,TPSD1,NPRL3,LINC00254,CCDC154,SYNGR3,AXIN1,LMF1,NUBP2,PTX4,MCRIP2,RAB40C,ARHGDIG,JPT2,WDR90,TSR3,RAB11FIP3,LUC7L,NME3,NME4,MRPS34,PDIA2,MSLN,HAGHL,TMEM204,…	101
chr16	2280000	2600000	AMDHD2,NTN3,CEMP1,ABCA3,ECI1,C16orf59,CCNF,PDPK1,RNPS1,DNASE1L2,TBC1D24,ATP6V0C	12
chr16	2680000	3000000	ZG16B,SRRM2,PRSS33,PRSS41,FLYWCH1,PRSS22,PRSS27,KCTD5,FLYWCH2,PRSS21,ELOB	11
chr16	3040000	3520000	ZSCAN32,HCFC1R1,CLDN9,IL32,MMP25,ZNF75A,ZNF200,ZNF205,OR2C1,ZNF213,THOC6,MTRNR2L4,OR1F1,ZNF263,MEFV,ZNF174,LINC00921,TNFRSF12A,BICDL2,TIGD7,NAA60,ZNF597,ZSCAN10,CLDN6	24
chr16	3520000	3920000	NAA60,SLX4,NLRC3,TRAP1,DNASE1,CLUAP1,C16orf90	7
chr16	3960000	5120000	CORO7,ZNF500,GLIS2,GLYR1,LINC01569,ANKS3,C16orf89,ADCY9,PPL,SEPT12,NAGPA-AS1,VASN,SMIM22,DNAJA3,SRL,NUDT16L1,NAGPA,TFAP4,SEC14L5,C16orf96,MGRN1,NMRAL1,CORO7-PAM16,CDIP1,PAM16,GLIS2-AS1,ALG1,C16orf71,ROGDI,UBALD1,UBN1,HMOX2	32
chr16	5120000	8560000	LINC02164,ALG1,C16orf89,LINC02152,RBFOX1,EEF2KMT	6
chr16	8560000	11000000	TMEM114,LINC01195,METTL22,LINC01290,CARHSP1,TEKT5,LINC01177,ATF7IP2,LINC02177,NUBP1,PMM2,GRIN2A,USP7,EMP2,TMEM186,C16orf72,ABAT,TVP23A,CIITA	19
chr16	11040000	11400000	DEXI,PRM2,PRM1,CLEC16A,TNP2,SOCS1,PRM3,RMI2	8
chr16	11440000	11800000	LITAF,SNN,RMI2	3
chr16	11960000	12920000	TNFRSF17,CPPED1,NPIPB2,GSPT1,SNX29	5
chr16	12960000	13920000	SHISA9	1
chr16	13960000	14320000	ERCC4,LINC02186,LINC02185,MKL2	4
chr16	14320000	14800000	MIR193BHG,NPIPA3,BFAR,PLA2G10,PARN,LINC02130	6
chr16	14880000	15720000	NPIPA1,RRN3,NPIPA5,NOMO1,NTAN1,PDXDC1,C16orf45,MPV17L	8
chr16	15760000	16400000	ABCC6,ABCC1,MIR3179-2,MYH11,NOMO3,FOPNL	6
chr16	16480000	18720000	NOMO2,NPIPA8,XYLT1	3
chr16	18720000	19520000	TMC7,RPS15A,ARL6IP1,CLEC19A,ITPRIPL2,TMC5,COQ7,SYT17,SMG1	9
chr16	19520000	19880000	IQCK,KNOP1,GDE1,C16orf62,CCP110	5
chr16	19880000	20560000	GP2,ACSM5,GPRC5B,GPR139,UMOD,PDILT,ACSM2A	7
chr16	20720000	21400000	ERI2,LYRM1,ACSM3,TMEM159,REXO5,DNAH3,CRYM,ZP2,THUMPD1,DCUN1D3,ANKS4B	11
chr16	21440000	22480000	METTL9,EEF2K,SDR42E2,VWA3A,IGSF6,CDR2,NPIPB4,UQCRC2,POLR3E,PDZD9,C16orf52,OTOA	12
chr16	22560000	23080000	HS3ST2	1
chr16	23120000	23640000	SCNN1B,UBFD1,SCNN1G,GGA2,NDUFAB1,COG7,USP31,EARS2	8
chr16	23680000	24480000	PRKCB,CHP2,LINC2194,PLK1,CACNG3,ERN2	6
chr16	24480000	25240000	ARHGAP17,AQP8,TNRC6A,LCMT1-AS1,SLC5A11,LINC02175,RBBP6,LINC01567,LCMT1	9
chr16	25280000	27120000	LINC02195,C16orf82,HS3ST4,LINC02191	4
chr16	27160000	27480000	IL4R,NSMCE1,KDM8,IL21R,LINC02129	5
chr16	27480000	28320000	XPO6,GSG1L,SBK1,KIAA0556,GTF3C1	5
chr16	28400000	28640000	IL27,NUPR1,CLN3,SULT1A2,SGF29,EIF3CL,NPIPB7,APOBR,SULT1A1	9
chr16	28760000	29400000	ATXN2L,NFATC2IP,RABEP2,ATP2A1,NPIPB9,CD19,TUFM,SH2B1,LAT,SPNS1	10
chr16	29440000	30200000	CORO1A,SPN,YPEL3,TAOK2,SEZ6L2,FAM57B,HIRIP3,ZG16,BOLA2,MAPK3,SULT1A4,GDPD3,ALDOA,PPP4C,QPRT,ASPHD1,SLX1B,PRRT2,MAZ,C16orf92,CDIPT,TBX6,C16orf54,MVP,KCTD13,KIF22,TMEM219,INO80E,BOLA2-SMG1P6,DOC2A,PAGR1	31
chr16	30280000	30920000	ZNF768,PHKG2,ZNF688,TMEM265,SEPT1,MYLPF,ZNF48,CCDC189,TBC1D10B,SEPHS2,CTF1,SRCAP,FBRS,RNF40,ZNF764,CD2BP2,ZNF689,ZNF629,ZNF747,ITGAL,BCL7C,ZNF771,PRR14,DCTPP1,ZNF785	25
chr16	30920000	32200000	C16orf58,ZNF267,COX6A2,ARMC5,FUS,VKORC1,ZNF646,STX1B,SETD1A,FBXL19,SLC5A2,ITGAM,AHSP,ORAI3,PRSS53,ZNF843,PRSS36,STX4,PYCARD,KAT8,LINC02190,BCKDK,ITGAD,PRSS8,ZNF720,ITGAX,PYDC1,TGFB1I1,ZNF668,HSD3B7,TRIM72	31
chr16	32240000	32680000	TP53TG3D	1
chr16	32960000	34080000	TP53TG3B,LINC00273,TP53TG3E,TP53TG3C	4
chr16	34080000	35360000	LINC02167,LINC02184,LINC01566	3
chr16	35360000	48680000	ABCC12,LINC02133,VPS35,PHKB,C16orf87,N4BP1,SHCBP1,ORC6,ITFG1,GPT2,MYLK3,SIAH1,LINC02134,NETO2,DNAJA2,LONP2,LINC02192,ABCC11	18
chr16	48680000	49360000	CBLN1	1
chr16	49360000	49960000	C16orf78,LINC02179,ZNF423	3
chr16	49960000	50840000	BRD7,NKD1,CYLD,HEATR3,CNEP1R1,LINC02168,ADCY7,NOD2,LINC02178,SNX20,PAPD5	11
chr16	50880000	52040000	LINC01571,LINC02128,SALL1,LINC02127	4
chr16	52040000	53520000	CASC16,CHD9,TOX3,RBL2,LINC02180,CASC22,LINC00919	7
chr16	53520000	55880000	IRX5,LINC02140,MMP2,MMP2-AS1,LINC02183,AKTIP,IRX3,RPGRIP1L,CES1,CRNDE,SLC6A2,IRX6,LPCAT2,FTO,CAPNS2,LINC02169	16
chr16	55920000	56400000	GNAO1,CES5A	2
chr16	56440000	58760000	CCL22,ZNF319,CCDC102A,PRSS54,MT1G,CETP,ADGRG5,HERPUD1,MT1E,NDRG4,SLC38A7,DRC7,PLLP,KATNB1,MMP15,MT1B,CCL17,FAM192A,KIFC3,SETD6,COQ9,CX3CL1,CNOT1,LINC02137,CSNK2A2,CIAPIN1,USB1,AMFR,RSPRY1,ARL2BP,CPNE2,DOK4,MT1X,MT2A,OGFOD1,CCDC113,MT4,MT1M,NUDT21,MT3,MT1H,BBS2,CFAP20,GINS3,CNGB1,TEPP,ADGRG1,MT1F,NUP93,SLC12A3,NLRC5,ADGRG3,POLR2C,MT1A	54
chr16	58760000	60200000	LINC02141,GOT2	2
chr16	60560000	62200000	CDH8	1
chr16	62240000	63320000	-	0
chr16	63320000	65240000	CDH11,LINC02165,LINC02126	3
chr16	65520000	66360000	LINC00922	1
chr16	66360000	66840000	CKLF,CMTM1,TK2,CMTM3,BEAN1,DYNC1LI2,CKLF-CMTM1,CMTM4,LINC00920,CMTM2,CDH5,TERB1	12
chr16	66880000	67200000	CA7,HSF4,CBFB,TRADD,CES2,C16orf70,CES4A,CDH16,PDP2,RRAD,CES3,NOL3,FAM96B,FBXL8,B3GNT9	15
chr16	67240000	68240000	RIPOR1,LRRC36,PARD6A,HSD11B2,SLC12A4,EDC4,TPPP3,CARMIL2,AGRP,THAP11,ACD,PSKH1,FHOD1,ZDHHC1,TMEM208,GFOD2,DDX28,CTCF,NRN1L,NFATC3,RANBP10,SLC9A5,NUTF2,C16orf86,LCAT,DUS2,KCTD19,ATP6V0D1,CTRL,DPEP2,PSMB10,DPEP3,CENPT,TSNAXIP1,LRRC29,ENKD1,PLEKHG4	37
chr16	68360000	68840000	CDH1,ZFP90,CDH3,SMPD3	4
chr16	68880000	69320000	UTP4,CHTF8,SNTB2,HAS3	4
chr16	69360000	70000000	NFAT5,NOB1,NIP7,CYB5B,NQO1,COG8,PDF,TERF2,WWP2,TMED6,CLEC18A	11
chr16	70120000	70800000	FUK,COG4,CLEC18C,DDX19A,AARS,PDPR,FLJ00418,DDX19B,VAC14,IL34,SF3B3,FKSG63,MTSS1L,EXOSC6,ST3GAL2	15
chr16	70840000	72000000	ATXN1L,CHST4,MARVELD3,IST1,VAC14,ZNF23,ZNF821,CMTR2,ZNF19,HYDIN,AP1G1,CALB2,PHLPP2,TAT,LINC02136	15
chr16	72040000	74320000	LINC01572,DHODH,PMFBP1,TXNL4B,HPR,HCCAT5,HP,DHX38,LINC01568,ZFHX3	10
chr16	74320000	75160000	CLEC18B,WDR59,PSMD7,NPIPB15,FA2H,MLKL,LDHD,ZNRF1,RFWD3,GLG1	10
chr16	75160000	75680000	ADAT1,ZFP1,KARS,TMEM231,CHST5,TERF2IP,GABARAPL2,CTRB1,BCAR1,CFDP1,TMEM170A,CHST6,CTRB2	13
chr16	75720000	77240000	MON1B,LINC02125,DUXB,SYCE1L,CNTNAP4	5
chr16	77240000	77640000	ADAMTS18,LINC02131	2
chr16	77680000	78080000	VAT1L,CLEC3A,NUDT7	3
chr16	78080000	80920000	WWOX,CDYL2,LINC01227,MAF,LINC02170,MAFTRR,DYNLRB2,LINC01229,LINC01228,PIH1	10
chr16	80960000	81800000	GAN,CENPN,GCSH,C16orf46,CMIP,CMC2,ATMIN,BCO1	8
chr16	81920000	83800000	MPHOSPH6,SDR42E1,CDH13,HSD17B2	4
chr16	83880000	84480000	ATP2C2,MLYCD,DNAAF1,NECAB2,ADAD2,SLC38A8,TAF1C,MBTPS1,KCNG4,OSGIN1,WFDC1,HSDL1	12
chr16	84520000	85040000	TLDC1,USP10,CRISPLD2,COTL1,LINC02176,KLHL36	6
chr16	85120000	85840000	C16orf74,LINC00311,FAM92B,COX4I1,GINS2,LINC02139,GSE1,EMC8	8
chr16	85840000	86520000	LINC01081,LINC00917,IRF8,LINC02132,LINC02135,LINC01082	6
chr16	86520000	87320000	FOXF1,LINC02189,FENDRR,FOXC2,LINC02181,FOXL1,LINC02188,MTHFSD	8
chr16	87320000	87680000	MAP1LC3B,ZCCHC14,FBXO31,JPH3,C16orf95	5
chr16	87760000	88640000	ZNF469,CA5A,ZFPM1,KLHDC4,LINC02182,SLC7A5,ZC3H18,BANP	8
chr16	88720000	89280000	LINC02138,RNF166,CYBA,PIEZO1,GALNS,TRAPPC2L,LINC00304,ZNF778,PABPN1L,APRT,CDT1,CBFA2T3,SLC22A31,MVD,SNAI3,CTU2,CDH15,ACSF3	18
chr17	0	880000	GLOD4,RPH3AL,DOC2B,GEMIN4,C17orf97,VPS53,NXN,MRM3,RFLNB,LINC02091,FAM57A	11
chr17	960000	1440000	YWHAE,BHLHA9,ABR,TUSC5,CRK,INPP5K,MYO1C	7
chr17	1480000	1920000	PRPF8,TLCD2,RILP,SLC43A2,SCARF1,WDR81,SMYD4,MIR22HG,SERPINF1,RPA1,SERPINF2	11
chr17	1920000	2240000	SRR,HIC1,TSR1,OVCA2,SGSM2,RTN4RL1,DPH1,SMG6	8
chr17	2240000	2600000	METTL16,TSR1,PAFAH1B1,MNT,SGSM2	5
chr17	2640000	2920000	hsa-mir-1253,RAP1GAP2	2
chr17	2920000	3600000	OR3A1,EMC6,TRPV1,OR3A2,TAX1BP3,CTNS,OR1A1,SPATA22,OR3A3,P2RX5,SHPK,P2RX5-TAX1BP3,OR1E2,TRPV3,OR1E1,ASPA,OR1D2,OR1G1,OR1A2,OR1D5	20
chr17	3720000	4040000	ATP2A3,NCBP3,LINC01975,P2RX1,CAMKK1	5
chr17	4040000	4520000	LINC01996,SPNS2,MYBBP1A,SMTNL2,SPNS3,GGT6,UBE2G1,CYB5D2,ANKFY1,ZZEF1	10
chr17	4560000	4800000	MED11,PELP1,PSMB6,VMO1,PLD2,TM4SF5,CXCL16,ZMYND15,C17orf107,ARRB2,GLTPD2,MINK1	12
chr17	5080000	6520000	RABEP1,PITPNM3,PIMREG,C1QBP,WSCD1,SCIMP,RPAIN,DERL2,NUP88,DHX33,ZNF594,NLRP1,AIPL1,MIS12	14
chr17	6520000	7080000	SLC13A5,FBXO39,ASGR2,XAF1,SLC16A11,ALOX12,C17orf100,MED31,KIAA0753,C17orf49,TXNDC17,TEKT1,CLEC10A,ASGR1,RNASEK,BCL6B,SLC16A13,RNASEK-C17orf49	18
chr17	7080000	7440000	EIF5A,TMEM95,PLSCR3,DLG4,ELP5,FGF11,POLR2A,KCTD11,C17orf74,SLC2A4,SPEM1,CLDN7,SLC35G6,TNK1,DVL2,ACAP1,TMEM256,TMEM256-PLSCR3,ZBTB4,ASGR1,YBX2,GPS2,CHRNB1,NEURL4,NLGN2,GABARAP,ACADVL,CTDNEP1,TMEM102,PHF23	30
chr17	7560000	8240000	ALOX12B,WRAP53,DNAH2,ARHGEF15,PFAS,GUCY2D,HES7,ALOXE3,SLC25A35,AURKB,VAMP2,RANGRF,CNTROB,TRAPPC1,ALOX15B,BORCS6,ODF4,TP53,EFNB3,CTC1,KCNAB3,TMEM88,LINC00324,KDM6B,CYB5D1,CHD3,PER1,TMEM107,NAA38	29
chr17	8280000	8680000	CCDC42,NDEL1,SPDYE4,RNF222,MYH10,RPL26,KRBA2	7
chr17	8760000	9600000	NTN1,PIK3R5,USP43,STX8,PIK3R6,CFAP52	6
chr17	9680000	10480000	MYH8,MYH1,GAS7,MYH2,RCVRN,MYH13,GSG1L2,MYH4,DHRS7C,GLP2R	10
chr17	10520000	11880000	SHISA6,ADPRM,SCO1,TMEM220,DNAH9,MYH3,PIRT,LINC00675	8
chr17	12000000	12920000	ELAC2,MYOCD,ARHGAP44,LINC00670	4
chr17	12920000	15120000	CDRT7,LINC02096,HS3ST3B1,ELAC2,HS3ST3A1,LINC02093,COX10,CDRT15,CDRT8	9
chr17	15120000	15880000	CDRT4,TVP23C-CDRT4,TBC1D26,TVP23C,TRIM16,TEKT3,LINC02087,ZNF286A,PMP22,ADORA2B,CDRT1	11
chr17	15880000	16600000	TTC19,CENPV,PIGL,ZNF287,LRRC75A,UBB,ZSWIM7,TRPV2,NCOR1,ZNF624,CCDC144A	11
chr17	16640000	17520000	PLD6,TNFRSF13B,PEMT,NT5M,RASD1,LINC02090,COPS3,FLCN,MED9,MPRIP	10
chr17	17520000	18400000	DRC3,FLII,GID4,MYO15A,LINC02076,LGALS9C,SMCR2,MIEF2,SHMT1,EVPLL,LLGL1,SMCR8,TOM1L2,TOP3A,ATPAF2,SREBF1,ALKBH5,RAI1,DRG2	19
chr17	18480000	18960000	GRAP,TVP23B,TRIM16L,ZNF286B,FBXW10,SLC5A10,FAM83G,PRPSAP2,TBC1D28	9
chr17	19080000	19720000	ALDH3A1,MAPK7,ALDH3A2,EPN2,B9D1,RNF112,LINC02094,SLC47A1,MFAP4,SLC47A2	10
chr17	19800000	20240000	AKAP10,SPECC1	2
chr17	20360000	21600000	CDRT15L2,MAP2K3,NATD1,KCNJ12,LINC01563,USP22,CCDC144NL,TMEM11,DHRS7B,LGALS9B,C17orf51,LINC02088	12
chr17	21600000	22360000	LINC02002,FAM27E5,MTRNR2L1	3
chr17	22360000	25920000	KSR1,WSB1	2
chr17	25960000	26680000	TMEM97,LINC01992,NLK,LGALS9,TMEM199,NOS2,TNFAIP1,IFT20,LYRM9	9
chr17	26920000	28760000	CORO6,TRAF4,SUPT6H,FLOT2,NEK8,ANKRD13B,SLC6A4,FAM222B,SDF2,BLMH,TMIGD1,TIAF1,EFCAB5,ERAL1,PROCA1,ABHD15,KIAA0100,SEZ6,TLCD1,TP53I13,SSH2,SGK494,RPL23A,DHRS13,CRYBA1,SPAG5,PIPOX,NUFIP2,GIT1,PHF12,NSRP1,CPD,MYO18A,TAOK1,RAB34	35
chr17	28760000	29040000	TBC1D29,GOSR1	2
chr17	29120000	29680000	RNF135,OMG,EVI2A,CRLF3,ADAP2,ATAD5,EVI2B,TEFM,NF1	9
chr17	29720000	30680000	SUZ12,LRRC37B,COPRS,RHBDL3,UTP6,C17orf75,RAB11FIP4,ZNF207,RHOT1	9
chr17	30720000	31240000	PSMD11,MYO1D,CDK5R1	3
chr17	31240000	32000000	SPACA3,ASIC2,TMEM98	3
chr17	32080000	32480000	-	0
chr17	32480000	34480000	LINC01989,CCL16,UNC45B,CCL15-CCL14,RASL10B,NLE1,TAF15,SLFN12,SLFN14,CCL8,SLFN5,C17orf50,LINC02001,CCL3,RAD51D,ASIC2,SLFN11,CCL18,GAS2L2,CCT6B,FNDC8,CCL15,LIG3,CCL2,CCL1,SLC35G3,CCL14,RDM1,CCL11,CCL7,CCL5,SLFN12L,HEATR9,CCL23,TMEM132E,RFFL,CCL4,SLFN13,AP2B1,MMP28,LYZL6,ZNF830,CCL13,PEX12	44
chr17	34800000	35880000	AATF,ACACA,TADA2A,GGNBP2,C17orf78,ZNHIT3,DUSP14,LHX1,TBC1D3G,PIGW,DHRS11,MYO19,MRM1	13
chr17	35960000	36280000	TBC1D3K,HNF1B,TBC1D3F,SYNRG,DDX52	5
chr17	36400000	36840000	SRCIN1,MRPL45,EPOP,SOCS7,GPR179,ARHGAP23	6
chr17	36880000	37640000	FBXL20,CDK12,ARL5C,FBXO47,PIP4K2B,RPL23,CISD3,STAC2,CWC25,MED1,LASP1,LINC00672,RPL19,C17orf98,CACNB1,PCGF2,PSMB3,PLXDC1,LINC02079	19
chr17	37680000	38080000	PPP1R1B,NEUROD2,GRB7,STARD3,MIEN1,ZPBP2,TCAP,GSDMB,PNMT,PGAP3,ORMDL3,ERBB2,IKZF3	13
chr17	38120000	39840000	CSF3,CASC3,KRTAP4-7,KRT37,KRTAP1-4,KRT19,KRTAP4-1,KRTAP4-12,GSDMA,KRTAP2-2,KRT26,CDC6,KRTAP4-16,KRTAP1-5,KRTAP2-4,RAPGEFL1,KRTAP9-1,IGFBP4,KRT25,KRT40,KRT20,KRT38,KRT36,KRTAP17-1,KRT14,KRTAP29-1,MSL1,TMEM99,KRT222,SMARCE1,KRTAP4-8,KRT10,GJD3,KRT12,WIPF2,NR1D1,PSMD3,KRT24,KRT9,KRTAP9-8,KRTAP2-3,KRTAP3-2,KRTAP3-3,KRTAP4-3,KRTAP4-4,KRTAP9-3,KRT16,KRTAP9-6,KRTAP1-1,KRT39,RARA,KRTAP9-7,KRTAP9-9,KRT28,…	82
chr17	39840000	40680000	NKIRAS2,EIF1,STAT5A,FKBP10,HCRT,C17orf113,TTC25,KCNH4,HSPB9,KLHL10,DHX58,RAB5C,STAT5B,CAVIN1,NT5C3B,GHDC,HAP1,KAT2A,P3H4,DNAJC7,ZNF385C,GAST,KLHL11,ACLY,ATP6V0A1,STAT3,JUP,CNP	28
chr17	40680000	41120000	MLX,WNK4,EZH1,LINC00671,AOC3,AOC2,CNTD1,RAMP2-AS1,CNTNAP1,AARSD1,COASY,TUBG1,BECN1,RETREG3,TUBG2,VPS25,PSMC3IP,PLEKHH3,RAMP2,CCR10,PSME3,HSD17B1,COA3,NAGLU,G6PC	25
chr17	41120000	41440000	AARSD1,VAT1,TMEM106A,RPL27,RUNDC1,BRCA1,PTGES3L,IFI35,PTGES3L-AARSD1,RND2,NBR1	11
chr17	41560000	41840000	MEOX1,SOST,ETV4,DHX8	4
chr17	41920000	42240000	C17orf53,LINC01976,HDAC5,MPP2,CD300LG,NAGS,LSM12,FAM215A,G6PC3,PYY,PPY,TMEM101	12
chr17	42240000	42440000	RUNDC3A,ATXN7L3,SLC25A39,UBTF,SLC4A1,ASB16,GRN,FAM171A2,TMUB2	9
chr17	42440000	42800000	FZD2,CCDC43,ITGA2B,LINC01180,MEIOC,FAM171A2,GPATCH8,DBF4B	8
chr17	42920000	43200000	NMT1,DCAKD,EFTUD2,CCDC103,C1QL1,HIGD1B,FAM187A,KIF18B,GFAP	9
chr17	43240000	43600000	MAP3K14,SPATA32,HEXIM2,ARHGAP27,FMNL1,PLEKHM1	6
chr17	43600000	44040000	MAPT,SPPL2C,LINC02210-CRHR1,CRHR1	4
chr17	44040000	44600000	MAPT,LRRC37A2,KANSL1,STH,ARL17B,LRRC37A	6
chr17	44680000	45680000	MYL4,GOSR2,NSF,CDC27,NPEPPS,RPRML,ITGB3,LINC01974,EFCAB13,WNT9B,WNT3	11
chr17	45720000	46680000	COPZ2,HOXB3,HOXB5,HOXB4,LRRC46,OSBPL7,SP6,CDK5RAP3,KPNB1,TBKBP1,MRPL10,PRR15L,SP2,SKAP1,HOXB1,TBX21,CBX1,PNPO,SCRN2,HOXB2,SNX11,NFE2L1	22
chr17	46720000	47320000	PRAC2,CALCOCO2,IGF2BP1,PRAC1,HOXB13,UBE2Z,ATP5G1,ABI3,SNF8,TTLL6,B4GALNT2,LINC02086,PHOSPHO1,GNGT2,GIP	15
chr17	47320000	47600000	LINC02075,NGFR,PHB,ZNF652	4
chr17	47640000	48440000	TAC4,KAT7,ITGA3,NXPH3,SLC35B1,SAMD14,SGCA,SPOP,COL1A1,DLX3,TMEM92,PPP1R9B,PICART1,DLX4,XYLT2,LINC01969,PDK2,FAM117A	18
chr17	48520000	49320000	NME1,EPN3,NME1-NME2,TOB1,WFIKKN2,CACNA1G,SPATA20,SPAG9,NME2,MYCBPAP,RSAD1,LUC7L3,CHAD,ABCC3,MBTD1,ANKRD40	16
chr17	49320000	50200000	LINC02072,UTP18,LINC02071,MBTD1,LINC02073	5
chr17	50240000	52920000	LINC02089,LINC01982,KIF2B,C17orf112,CA10	5
chr17	52960000	53440000	STXBP4,HLF,TOM1L1,COX11	4
chr17	53560000	53880000	PCTP,TMEM100	2
chr17	53920000	54840000	NOG,ANKFN1	2
chr17	54880000	56240000	C17orf67,CUEDC1,OR4D2,MRPS23,CCDC182,DGKE,DYNLL2,AKAP1,SCPEP1,TRIM25,SRSF1,MSI2,VEZF1,COIL,OR4D1	15
chr17	56280000	56520000	LPO,RNF43,MKS1,SUPT4H1,TSPOAP1,MPO	6
chr17	56560000	57200000	MTMR4,HSF5,TRIM37,SEPT4,RAD51C,TEX14,C17orf47,PPM1E	8
chr17	57240000	57680000	DHX40,LINC01476,SMG8,GDPD1,YPEL2	5
chr17	57760000	58080000	VMP1,RPS6KB1,PTRH2,TUBD1,RNFT1	5
chr17	58160000	58720000	PPM1D,HEATR6,APPBP2,CA4,LINC01999,C17orf64,USP32	7
chr17	58720000	60480000	TBX2,BRIP1,INTS2,MED13,TBX4,EFCAB3,BCAS3,C17orf82,NACA2	9
chr17	60480000	61040000	MARCH10,METTL2A,TLK2,MRC2	4
chr17	61040000	61880000	TANC2,MAP3K3,KCNH6,ACE,LIMD2,DDX42,DCAF7,STRADA,TACO1,CYB561,CCDC47	11
chr17	61920000	62440000	GH2,ERN1,ICAM2,CSH2,SMARCD2,TEX2,PRR29-AS1,CSHL1,SNHG25,SCN4A,CSH1,PRR29,GH1,CD79B	14
chr17	62440000	64160000	CEP95,DDX5,CEP112,MILR1,RGS9,GNA13,POLG2,LINC02563,AXIN2,SMURF2,LRRC37A3	11
chr17	64160000	64680000	PRKCA,APOH,CEP112	3
chr17	64680000	65320000	HELZ,CACNG4,CACNG5,CACNG1	4
chr17	65320000	65880000	NOL11,PITPNC1,BPTF,PSMD12	4
chr17	65920000	66480000	WIPI1,KPNA2,ARSG,AMZ2,SLC16A6,C17orf58	6
chr17	66480000	66720000	FAM20A,LINC01482,PRKAR1A	3
chr17	66760000	67280000	ABCA10,ABCA9,ABCA6,ABCA8	4
chr17	67280000	68560000	LINC01497,KCNJ2,KCNJ16,MAP2K6,ABCA5,LINC01028,LINC01483	7
chr17	68560000	70520000	SOX9,LINC02097,LINC02003,LINC01152,LINC02095,CASC17,LINC00511	7
chr17	70520000	71360000	CPSF4L,COG1,C17orf80,LINC00511,SLC39A11,FAM104A,SSTR2,CDC42EP4	8
chr17	71360000	72720000	LINC02092,BTBD17,GPR142,RPL38,CD300LD,KIF19,DNAI2,GPRC5C,LINC00469,TTYH2,CD300LF,CD300E,CD300C,RAB37,LINC02074,SDK2,CD300A,CD300LB	18
chr17	72880000	73760000	SUMO2,USH1G,OTOP2,MRPS7,MIF4GD,NT5C,HID1,MYO15B,JPT1,ATP5H,FADS6,NUP85,SAP30BP,TSEN54,ITGB4,SLC16A5,RECQL5,CASKIN2,MRPL58,SLC25A19,OTOP3,LLGL2,ARMC7,TMEM94,SMIM5,GALK1,KCTD2,CDR2L,GGA3,SMIM6,GRB2	31
chr17	73880000	74680000	SPHK1,UBE2O,EVPL,QRICH2,PRPSAP1,TEN1-CDK3,MRPL38,GALR2,ST6GALNAC1,PRCD,ACOX1,SRP68,EXOC7,TRIM65,FOXJ1,UBALD2,CYGB,ZACN,CDK3,RHBDF2,RNF157,TEN1,AANAT,FBF1,ST6GALNAC2	25
chr17	74720000	75240000	JMJD6,SEC14L1,MFSD11,LINC00868,SRSF2,METTL23,MGAT5B,LINC02080	8
chr17	75280000	76040000	LINC01973,SEPT9,TNRC6C,LINC01987	4
chr17	76120000	77000000	SOCS3,LINC01993,C17orf99,DNAH17,TMC8,CYTH1,PGS1,CEP295NL,TMC6,SYNGR2,TMEM235,TIMP2,USP36,LGALS3BP,TK1,CANT1,AFMID,LINC02081,BIRC5	19
chr17	77040000	77640000	ENGASE,C1QTNF1,RBFOX3	3
chr17	77680000	77960000	LINC02078,CBX2,LINC01979,CBX8,LINC01978,LINC01977,TBC1D16,ENPP7,CBX4	9
chr17	77960000	79120000	RNF213,NPTX1,EIF4A3,RPTOR,CCDC40,AATK,SLC26A11,ENDOV,CARD14,BAIAP2-AS1,GAA,BAIAP2,CHMP6,TBC1D16,SGSH15	15
chr17	79160000	79840000	PPP1R27,LINC00482,LINC01971,GCGR,FSCN2,ARL16,TMEM105,OXLD1,SLC38A10,FAAP100,MRPL12,P4HB,NDUFAF8,MCRIP1,BAHCC1,PDE6G,TSPAN10,CEP131,ACTG1,CCDC137,ARHGDIA,TEPSIN,NPLOC4,SLC25A10,HGS	25
chr18	0	2680000	ENOSF1,CLUL1,LINC01925,COLEC12,YES1,LINC01904,NDC80,CETN1,USP14,THOC1,TYMS,METTL4,ADCYAP1,LINC02564,SMCHD1,LINC0047016	14
chr18	2680000	3240000	MYOM1,EMILIN2,LPIN2	3
chr18	3240000	3680000	MYL12A,GAPLINC,TGIF1,MYL12B,LINC01895	5
chr18	3680000	4040000	DLGAP1	1
chr18	4080000	5000000	DLGAP1	1
chr18	5040000	7040000	LINC00668,LAMA1,LINC01387,ZBTB14,LINC00526,L3MBTL4-AS1,TMEM200C,LINC01892,ARHGAP28,MIR3976HG,AKAIN1,EPB41L3,L3MBTL4,LINC00667	14
chr18	7160000	8560000	LRRC30,PTPRM	2
chr18	8560000	9040000	MTCL1,RAB12	2
chr18	9160000	9520000	RALBP1,TWSG1	2
chr18	9520000	9920000	RAB31,PPP4R1,TXNDC2,PPP4R1-AS1,VAPA	5
chr18	9920000	10520000	LINC01254,APCDD1	2
chr18	10560000	11640000	LINC01928,LINC01255,LINC01887,PIEZO2,SLC35G4	5
chr18	11640000	12240000	CHMP1B,IMPA2,MPPE1,ANKRD62,GNAL	5
chr18	12280000	12680000	SPIRE1,TUBB6,AFG3L2,PRELID3A,PSMG2	5
chr18	12680000	12920000	CEP76,PTPN2,LINC01882,PSMG2	4
chr18	12960000	13800000	FAM210A,RNMT,LDLRAD4,CEP192	4
chr18	13800000	15520000	LINC01444,POTEC,LINC01906,MC2R,MC5R,LINC01443,ZNF519,ANKRD30B	8
chr18	15520000	20280000	GATA6,SNRPD1,ABHD3,LINC01900,MIB1,CTAGE1,ROCK1,GREB1L,ESCO1,GATA6-AS1	10
chr18	20320000	21040000	RIOK3,CABLES1,TMEM241,RBBP8	4
chr18	21120000	21720000	CABYR,TTC39C,LAMA3,NPC1,ANKRD29	5
chr18	21800000	23600000	HRH4,LINC01894,OSBPL1A,IMPACT,ZNF521,LINC01915	6
chr18	23800000	25160000	LINC01543,TAF4B,KCTD1,PCAT18,CHST9,LINC01908,AQP4	7
chr18	25160000	28480000	CDH2	1
chr18	28520000	29040000	DSC1,DSG4,DSC3,DSC2,DSG1,DSG3	6
chr18	29080000	29600000	RNF125,DSG2,TRAPPC8,SLC25A52,B4GALT6,TTR	6
chr18	29680000	30120000	GAREM1,MEP1B	2
chr18	30160000	32440000	DTNA,ASXL3,CCDC178,NOL4,KLHL14	5
chr18	32520000	32920000	ZNF397,MAPRE2,ZSCAN30,ZNF24	4
chr18	32920000	34400000	ZNF396,INO80C,RPRD1A,GALNT1,ELP2,C18orf21,FHOD3,MOCOS,SLC39A6,ZNF24	10
chr18	34400000	35120000	TPGS2,KIAA1328	2
chr18	35120000	37880000	LINC01902,LINC01477,CELF4,LINC01901	4
chr18	37880000	39520000	KC6	1
chr18	39520000	41120000	LINC00907,SYT4,RIT2,PIK3C3	4
chr18	41160000	43240000	SETBP1,SLC14A2,LINC01478	3
chr18	43240000	43680000	ATP5A1,EPG5,HAUS1,SLC14A1,SIGLEC15,PSTPIP2	6
chr18	43680000	44520000	ST8SIA5,ATP5A1,RNF165,HAUS1,C18orf25,LOXHD1,PIAS2,KATNAL2	8
chr18	44520000	45280000	SKOR2,ELOA3B,ELOA2,ELOA3D,MIR4527HG,ELOA3,HDHD2,IER3IP1,KATNAL2,ELOA3C	10
chr18	45320000	45960000	SMAD2,ZBTB7C	2
chr18	45960000	46960000	DYM,CTIF,SMAD7	3
chr18	46960000	47920000	LIPG,DYM,CFAP53,SKA1,MYO5B,MBD1,ACAA2,RPL17,C18orf32,RPL17-C18orf32,CXXC1	11
chr18	47960000	48560000	MAPK4,MRO,ELAC1,ME2,SMAD4	5
chr18	48560000	51000000	DCC,MEX3C,SMAD4,LINC01630	4
chr18	51080000	51680000	LINC01919,LINC01917	2
chr18	51880000	52680000	C18orf54,STARD6,CCDC68,RAB27B,DYNAP	5
chr18	52680000	54280000	LINC01415,LINC01539,TCF4,LINC01416,LINC01905,LINC01929	6
chr18	54280000	55240000	LINC02565,LINC-ROR,ONECUT2,WDR7,ST8SIA3,TXNL1,BOD1L2	7
chr18	55280000	56400000	ALPK2,NEDD4L,ATP8B1,LINC01897,MALT1,NARS	6
chr18	56440000	57080000	LMAN1,CPLX4,RAX,GRP,ZNF532,LINC01926,SEC11C	7
chr18	57080000	58280000	MC4R,PMAIP1,CCBE1	3
chr18	58280000	59160000	CDH20	1
chr18	59160000	59800000	LINC01544,RNF152	2
chr18	59840000	60240000	TNFRSF11A,ZCCHC2,PIGN,KIAA1468	4
chr18	60240000	60640000	PHLPP1	1
chr18	60680000	61120000	VPS4B,BCL2,KDSR	3
chr18	61120000	61640000	SERPINB7,SERPINB5,SERPINB12,SERPINB2,SERPINB10,SERPINB3,HMSD,SERPINB11,SERPINB4,SERPINB8,SERPINB13	11
chr18	61640000	63320000	LINC01538,LINC01924,LINC00305,LINC01916	4
chr18	63520000	64600000	CDH19	1
chr18	64640000	66400000	TMX3,LINC01912,DSEL,LINC01903	4
chr18	66440000	67800000	DOK6,CD226,RTTN,CCDC102B	4
chr18	67840000	68120000	LINC01910,LIVAR,LINC01909,SOCS6,RTTN	5
chr18	68120000	70280000	CBLN2,GTSCR1,LINC01899,LINC01541	4
chr18	70320000	71800000	NETO1	1
chr18	71840000	72240000	CNDP1,CNDP2,CYB5A,LINC01922,FAM69C,C18orf63	6
chr18	72240000	74080000	LINC01893,LINC01898,ZADH2,ZNF407,TSHZ1,SMIM21,LINC00909	7
chr18	74080000	74480000	C18orf65,LINC01927,LINC01879,LINC00683,LINC00908,ZNF516	6
chr18	74520000	75400000	MBP,ZNF236,GALR1	3
chr19	40000	1240000	PTBP1,OR4F17,GPX4,LINC01836,R3HDM4,AZU1,FAM138F,POLR2E,TPGS1,FSTL3,PRTN3,ODF3L2,KISS1R,MIER2,SHC2,CDC34,GRIN3B,ARHGAP45,ABCA7,THEG,BSG,POLRMT,ELANE,ATP5D,RNF126,CNN2,PLPP2,TMEM259,ARID3A,PALM,HCN2,WDR18,MED16,SBNO2,PRSS57,CFD,MISP,C2CD4C,CBARP,MADCAM1,FGF22,GZMM,STK11,PLPPR3	44
chr19	1240000	1840000	EFNA2,NDUFS7,ONECUT3,REEP6,MUM1,ATP5D,ADAMTSL5,PCSK4,ATP8B3,C19orf25,UQCR11,GAMT,MBD3,DAZAP1,TCF3,CBARP,CIRBP,APC2,MIDN,RPS15,PLK5,C19orf24,MEX3D	23
chr19	1840000	2800000	BTBD2,GNG7,GADD45B,SF3A2,C19orf35,REXO1,LSM7,CSNK1G2,THOP1,SLC39A3,TMPRSS9,IZUMO4,LINGO3,MKNK2,AP3D1,SGTA,TIMM13,SCAMP4,DIRAS1,AMH,DOT1L,JSRP1,ADAT3,OAZ1,LINC01775,KLF16,MOB3A,ABHD17A,LMNB2,SPPL2B,PLEKHJ1	31
chr19	2880000	3160000	AES,TLE6,TLE2,GNA11,GNA15,ZNF57,ZNF77	7
chr19	3160000	3480000	NFIC,S1PR4,SMIM24,CELF5,NCLN	5
chr19	3600000	4640000	TJP3,MRPL54,PIAS4,UBXN6,TMIGD2,ANKRD24,CACTIN,SIRT6,EBI3,LRG1,NMRK2,SHD,SH3GL1,PIP5K1C,TNFAIP8L1,HDGFL2,RAX2,ATCAY,CCDC94,TBXA2R,STAP2,PLIN5,CHAF1A,CREB3L3,MPND,ZFR2,MATK,MAP2K2,FSD1,SEMA6B,APBA3,PLIN4,ZBTB7A,EEF2,DAPK3	35
chr19	4640000	5040000	MIR7-3HG,MYDGF,FEM1A,DPP9,TNFAIP8L1,PLIN3,KDM4B,TICAM1,ARRDC5,UHRF1	10
chr19	5040000	5720000	SAFB2,SAFB,TINCR,CATSPERD,LONP1,PTPRS,C19orf70,RPL36,ZNRF4,HSD11B1L	10
chr19	5720000	6440000	GTF2F1,DUS3L,CAPS,RFX2,NDUFA11,ALKBH7,FUT5,LONP1,RANBP3,FUT3,VMAC,PSPN,CLPP,KHSRP,SLC25A41,ACER1,PRR22,CATSPERD,ACSBG2,FUT6,NRTN,MLLT1	22
chr19	6440000	7040000	VAV1,MBD3L2B,SH2D3A,MBD3L5,DENND1C,MBD3L4,TRIP10,ADGRE1,TNFSF14,CD70,GPR108,TUBB4A,SLC25A23,C3,TNFSF9,CRB3	16
chr19	7040000	8320000	TGFBR3L,INSR,ELAVL1,STXBP2,CD209,PEX11G,ZNF358,PNPLA6,EVI5L,CCL25,LRRC8E,TRAPPC5,MCEMP1,RETN,TEX45,MBD3L3,PET100,CAMSAP3,CLEC4G,FBN3,MBD3L4,TIMM44,CERS4,MAP2K7,PRR36,ZNF557,CLEC4M,MCOLN1,MBD3L2,FCER2,XAB2,PCP2,ARHGEF18,CTXN1,SNAPC2	35
chr19	8360000	8640000	ZNF414,PRAM1,MARCH2,ANGPTL4,RAB11B,HNRNPM,RPS28,CD320,NDUFA7,KANK3	10
chr19	8680000	9200000	MUC16,ACTL9,LINC01862,OR1M1,MBD3L1,OR2Z1,ADAMTS10,ZNF558	8
chr19	9240000	9920000	OR7G3,ZNF266,ZNF121,ZNF177,ZNF561,OR7D4,ZNF559,ZNF562,ZNF317,OR7E24,ZNF559-ZNF177,ZNF426,ZNF560,ZNF846,ZNF699,OR7D2	16
chr19	9920000	10200000	PIN1,C19orf66,RDH8,COL5A3,FBXL12,OLFM2,UBL5	7
chr19	10320000	11680000	CCDC151,ECSIT,ZGLP1,ZNF653,CARM1,CCDC159,RAVER1,SPC24,S1PR2,TMED1,ATG4D,CDKN2D,EPOR,TYK2,ELAVL3,PRKCSH,SMARCA4,CNN1,YIPF2,FDX2,DNM2,ICAM1,ILF3-AS1,SLC44A2,CDC37,LDLR,ICAM3,ILF3,PLPPR2,MRPL4,KANK2,KEAP1,ICAM4,TIMM29,TMEM205,ICAM5,DOCK6,C19orf38,ELOF1,RAB3D,TSPAN16,RGL3,QTRT1,AP1M2,SWSAP1,KRI1,PDE4A,S1PR5,ANGPTL8	49
chr19	11720000	13040000	MAN2B1,WDR83,ZNF564,ZNF490,ZNF441,ZNF625-ZNF20,ZNF878,TRIR,ZNF700,ZNF69,ZNF443,ZNF440,BEST2,ZNF439,ZNF44,MAST1,JUNB,ZNF823,GNG14,ZNF491,GCDH,DNASE2,DHPS,FBXW9,RTBDN,RNASEH2A,ZNF709,ZNF625,ZNF799,WDR83OS,KLF1,ZNF20,SYCE2,ZNF788,TNPO2,HOOK2,ZNF791,ASNA1,ZNF442,ZNF433,PRDX2,ZNF563,ZNF136,ZNF763,ZNF844	45
chr19	13040000	13840000	CACNA1A,GADD45GIP1,NACC1,FARSA,RAD23A,CALR,LYL1,CCDC130,STX10,TRMT1,NFIX,DAND5,IER2	13
chr19	13880000	14240000	RFX1,PODNL1,ZSWIM4,IL27RA,RLN3,C19orf57,C19orf53,CC2D1A,PALM3,SAMD1,PRKACA,MISP3,NANOS3,C19orf67,DCAF15	15
chr19	14240000	14640000	LINC01842,TECR,ADGRL1,DDX39A,GIPC1,ADGRE5,PKN1,PTGER1,ASF1B,DNAJB1,LINC01841	11
chr19	14640000	15640000	CYP4F22,BRD4,TECR,ZNF333,CLEC17A,RASAL3,NOTCH3,ADGRE2,DNAJB1,CASP14,OR7C1,ADGRE3,ILVBL,SLC1A6,WIZ,NDUFB7,OR7A10,AKAP8,OR1I1,AKAP8L,OR7C2,OR7A5,OR7A17,PGLYRP2,CCDC105,SYDE1,EPHX3	27
chr19	15680000	16520000	CYP4F2,FAM32A,CYP4F11,CYP4F3,TPM4,CYP4F8,AP1M1,OR10H1,OR10H2,KLF2,HSH2D,CIB3,OR10H4,RAB8A,OR10H5,LINC01764,OR10H3,LINC01855,CYP4F12	19
chr19	16720000	17400000	OCEL1,TMEM38A,BABAM1,ANKLE1,USE1,NWD1,NR2F6,USHBP1,HAUS8,MYO9B,CPAMD8,SIN3B,MED26,SMIM7,MRPL34,F2RL316	16
chr19	17560000	18240000	B3GNT3,FCHO1,UNC13A,FAM129C,INSL3,NXNL1,SLC27A1,CCDC124,ARRDC2,PGLS,TMEM221,MAST3,COLGALT1,JAK3,IL12RB1,MAP1S,SLC5A5,KCNN1,RPL18A	19
chr19	18520000	19120000	DDX49,ISYNA1,KLHL26,COPE,ELL,CRLF1,TMEM59L,CRTC1,HOMER3,KXD1,C19orf60,UBA52,FKBP8,SSBP4,COMP,CERS1,GDF1,UPF1	18
chr19	19120000	19600000	GATAD2A,TMEM161A,NCAN,SLC25A42,MEF2B,MAU2,HAPLN4,RFXANK,SUGP2,BORCS8-MEF2B,BORCS8,TM6SF2,SUGP1,NR2C2AP,ARMC6	15
chr19	19640000	22080000	ZNF85,ZNF493,YJEFN3,LPAR2,ZNF486,ZNF737,ZNF101,ZNF100,ZNF66,ZNF506,CILP2,ZNF14,ZNF714,ZNF429,ZNF430,ZNF43,ZNF626,ATP13A1,ZNF253,ZNF93,ZNF708,ZNF431,ZNF682,ZNF90,PBX4,LINC00663,ZNF738,LINC00664,GMIP	29
chr19	22080000	24720000	ZNF257,ZNF99,ZNF254,LINC01785,ZNF98,LINC01858,ZNF675,LINC01224,LINC01859,ZNF91,ZNF730,ZNF724,LINC01233,ZNF729,ZNF492,ZNF726,ZNF676,ZNF728,ZNF681,ZNF208	20
chr19	24720000	29200000	LINC00662,ERVK-28	2
chr19	29360000	29800000	LINC01532,UQCRFS1,LINC00906	3
chr19	30000000	32760000	LINC01837,LINC01834,CCNE1,VSTM2B,URI1,ZNF536,C19orf12,LINC01533,LINC01782,POP4,PLEKHF1,LINC01791,TSHZ3	13
chr19	32760000	33040000	DPY19L3,ZNF507	2
chr19	33080000	35440000	WTIP,ANKRD27,LINC01801,PEPD,UBA2,SCGB1B2P,GPI,ZNF302,ZNF30-AS1,ZNF30,LSM14A,CEP89,TDRD12,LINC00904,WDR88,LINC01838,PDCD2L,CHST8,SLC7A10,GPATCH1,CEBPA,LRP3,RHPN2,SLC7A9,KCTD15,RGS9BP,CEBPG,ZNF181,ZNF599,KIAA0355,FAAP24,SCGB2B2,NUDT19	33
chr19	35440000	36680000	SYNE4,PROSER3,PSENEN,KRTDAP,NFKBID,FXYD1,TYROBP,CLIP3,ATP4A,CAPNS1,POLR2I,THAP8,ARHGAP33,SDHAF1,LGI4,GPR42,FFAR1,ZBTB32,UPK1A,GAPDHS,LINC01531,HCST,DMKN,OVOL3,APLP1,TBCB,HAUS5,USF2,COX6B1,U2AF1L4,HAMP,SCN1B,HPN,WDR62,LIN37,HSPB6,ETV2,LRFN3,ZNF792,FXYD3,ALKBH6,LINC01766,FAM187B,CD22,KMT2B,FFAR2,COX7A1,IGFLR1,LSR,FXYD5,RBM42,MAG,SBSN,TMEM147,KIRREL2,FFAR3,FXYD7,NPHS1,PRODH2,GRAMD1A60	60
chr19	36760000	38320000	ZNF420,ZNF570,ZFP30,ZNF529,ZNF850,ZNF383,ZNF790,ZFP82,LINC01535,ZNF573,ZNF540,ZNF571,ZFP14,ZNF585A,ZNF461,ZNF793,ZNF781,LINC01534,ZNF345,LINC00665,ZNF568,ZNF260,ZNF567,ZNF585B,ZNF527,ZNF607,HKR1,ZNF829,ZNF382,ZNF566,ZNF569	31
chr19	38320000	38840000	PPP1R14A,YIF1B,C19orf33,DPF1,KCNK6,SIPA1L3,SPINT2,CATSPERG,WDR87	9
chr19	38840000	39440000	NFKBIB,ACTN4,SIRT2,RASGRP4,EIF3K,MRPS12,MAP4K1,FAM98C,SARS2,RYR1,RINL,SPRED3,PSMD8,CCER2,LGALS7,CAPN12,GGN,LGALS7B,LGALS4,ECH1,HNRNPL	21
chr19	39560000	39880000	PAF1,IFNL2,SYCN,PAK4,ACP7,IFNL3,NCCRP1,GMFG,MED29,SAMD4B,LRFN1,IFNL1	12
chr19	40000000	40200000	EID2B,LGALS16,LGALS14,EID2,SELENOV,LGALS13	6
chr19	40560000	41120000	SHKBP1,ZNF780A,BLVRB,LTBP4,PRX,SERTAD3,HIPK4,AKT2,MAP3K10,C19orf47,ZNF780B,TTC9B,SERTAD1,SPTBN4,PLD3,CNTD2	16
chr19	41120000	41280000	ITPKC,RAB4B,MIA-RAB4B,C19orf54,NUMBL,RAB4B-EGLN2,COQ8B,SNRPA,MIA	9
chr19	41320000	42320000	HNRNPUL1,PCAT19,AXL,CYP2F1,CEACAM5,CEACAM4,CYP2A7,DMAC2,CEACAM7,CEACAM21,EXOSC5,TGFB1,B9D2,CCDC97,TMEM91,LINC01480,CYP2A6,CYP2B6,CYP2S1,CEACAM6,BCKDHA,B3GNT8,CYP2A13,ERICH4,CEACAM3	25
chr19	42560000	43880000	GSK3A,PSG9,ERF,PSG8,CIC,PSG11,CNFN,MEGF8,PSG3,ZNF574,PRR19,PSG1,TMEM145,CD177,PSG5,ZNF526,PAFAH1B3,PSG8-AS1,PSG6,GRIK5,POU2F2,CEACAM1,CEACAM8,CXCL17,PSG2,LIPE,DEDD2,PSG4,PSG7	29
chr19	43920000	44240000	CADM4,ETHE1,ZNF576,XRCC1,ZNF575,IRGC,LYPD3,SRRM5,PINLYP,TEX101,PHLDB3,IRGQ,ZNF428,PLAUR	14
chr19	44280000	45000000	ZNF229,ZNF223,ZNF230,ZNF155,LYPD5,ZNF227,ZNF234,ZNF224,ZNF225,ZNF226,ZNF222,ZNF284,ZNF283,ZNF404,ZNF45,ZNF235,KCNN4,ZNF221,ZNF285,ZNF112,ZNF233	21
chr19	45040000	45880000	BLOC1S3,BCAM,PPP1R37,PVR,CKM,KLC3,TOMM40,CBLC,APOC2,EXOC3L2,NKPD1,APOC4,CLASRP,CEACAM19,RELB,MARK4,APOE,GEMIN7,ZNF296,BCL3,NECTIN2,APOC1,CLPTM1,CEACAM16,ERCC2,APOC4-APOC2,IGSF23,TRAPPC6A	28
chr19	45920000	46760000	DMPK,GPR4,IRF2BP1,VASP,QPCTL,NOVA2,MYPOP,EML2,NANOS2,DMWD,IGFL4,GIPR,CCDC61,RSPH6A,SYMPK,IGFL2,FOXA3,FOSB,PPM1N,SIX5,IGFL1,FBXO46,OPA3,ERCC1,PGLYRP1,BHMG1,SNRPD2,IGFL2-AS1,RTN2,IGFL3	30
chr19	46760000	47200000	PNMA8A,CALM3,PPP5C,PTGIR,GNG8,PNMA8C,CCDC8,PNMA8B,HIF3A,PPP5D1,DACT3	11
chr19	47240000	47720000	ZC3H4,FKRP,SLC1A5,ARHGAP35,NPAS1,AP2S1,TMEM160,STRN4,SAE1	9
chr19	47760000	48280000	CCDC9,SELENOW,BICRA,ZNF541,C5AR1,EHD2,MEIS3,SLC8A2,DHX34,C5AR2,KPTN,INAFM1,NOP53,NAPA	14
chr19	48400000	49080000	GRIN2D,CYTH2,TMEM143,C19orf68,PLA2G4C,CCDC114,SULT2B1,SYNGR4,BSPH1,LMTK3,EMP3,CABP5,ZNF114,GRWD1,LIG1,KCNJ14,KDELR1,CARD8,ELSPBP1	19
chr19	49120000	49480000	NUCB1,FAM83E,FUT2,PLEKHA4,MAMSTR,NTN5,FUT1,DBP,TULP2,RPL18,SPHK2,RASIP1,FGF21,FTL,CA11,IZUMO1,PPP1R15A,BCAT2,HSD17B14,BAX,DHDH	21
chr19	49520000	50600000	RCN3,ZNF473,RPS11,CGB2,LHB,LIN7B,CGB8,CPT1C,BCL2L12,PRR12,PRMT1,HRC,ADM5,SLC6A16,VRK3,SLC17A7,FCGRT,GFY,RPL13A,NOSIP,PPFIA3,FUZ,PRRG2,TRPM4,AKT1S1,DKKL1,SCAF1,MED25,IRF3,CD37,ALDH16A1,IL4I1,CGB7,TSKS,hsa-mir-150,CGB1,SNRNP70,ATF5,C19orf73,PIH1D1,NTF4,PTOV1,TEAD2,RRAS,SIGLEC11,AP2A1,CGB5,CCDC155,FLT3LG,KCNA7,TBC1D17,CGB3,PNKP,NUP62,PTH2	55
chr19	50640000	50840000	IZUMO2,MYH14,KCNC3	3
chr19	50840000	51280000	GPR32,ASPDH,JOSD2,SYT3,POLD1,KCNC3,CLEC11A,FAM71E1,EMC10,SPIB,NAPSA,MYBPC2,SHANK1,NR1H2,LRRC4B,C19orf81	16
chr19	51760000	52280000	ZNF175,VSIG10L,FPR2,LINC01872,CLDND2,SPACA6P-AS,ETFB,SPACA6,FPR1,SIGLEC8,HAS1,SIGLEC5,SIGLEC6,SIGLEC14,NKG7,SIGLECL1,SIGLEC12,SIGLEC10,LIM2,IGLON5,C19orf84	21
chr19	52280000	54040000	ZNF160,ZNF534,ZNF665,ZNF880,ZNF766,ZNF614,ZNF432,ZNF836,ZNF525,ZNF350,ZNF28,ZNF528,VN1R4,VN1R2,ZNF577,ZNF331,ERVV-2,ERVV-1,ZNF808,ZNF816,ZNF610,ZNF615,ZNF813,ZNF616,FPR3,ZNF468,ZNF816-ZNF321P,ZNF578,ZNF320,ZNF613,ZNF649,ZNF415,ZNF600,ZNF841,BIRC8,ZNF611,ZNF677,ZNF347,PPP2R1A,ZNF83,ZNF845,ZNF701,ZNF761,ZNF765,ZNF888,ZNF480	46
chr19	54240000	54600000	CACNG7,CACNG6,VSTM1,MYADM,PRKCG,CACNG8,NLRP12,TARM1	8
chr19	54960000	55520000	KIR2DL4,LILRB4,LILRB1,KIR3DL1,NLRP2,NCR1,LENG8,LAIR2,KIR3DX1,CDC42EP5,LENG9,LILRA1,KIR3DL3,NLRP7,KIR2DL1,KIR3DL2,LILRA2,KIR2DL3,FCAR	19
chr19	55520000	56520000	NLRP13,ZNF581,BRSK1,SYT5,NLRP9,EPN1,TMEM86B,SHISA7,SSC5D,RDH13,FIZ1,ZNF784,SBK2,NLRP5,PPP1R12C,NLRP8,U2AF2,DNAAF3,TMEM150B,HSPBP1,KMT5C,ZNF579,ISOC2,NLRP11,ZNF580,ZNF524,ZNF865,GP6,UBE2S,PTPRH,EPS8L1,TNNI3,TMEM190,COX6B2,TMEM238,FAM71E2,SBK3,TNNT1,CCDC106,RFPL4AL1,NLRP4,PPP6R1,IL11,RPL28,ZNF628,RFPL4A,NAT14	47
chr19	56520000	56840000	ZSCAN5A,ZSCAN5B,GALP,LINC01864,ZNF787,EDDM13,ZSCAN5C,ZNF444	8
chr19	56840000	57680000	ZSCAN5A,ZNF71,USP29,ZFP28,ZNF582,ZNF471,ZNF667-AS1,MIMT1,ZIM3,DUXA,PEG3,ZNF583,ZNF667,ZNF582-AS1,ZIM2,SMIM17,ZNF835,ZNF470	18
chr2	0	1800000	TPO,SH3YL1,LINC01865,ALKAL2,ACP1,PXDN,SNTG2,LINC01875,TMEM18,LINC01874,FAM110C,LINC01939,LINC01115	13
chr2	1840000	3720000	RPS7,EIPR1,RNASEH1,ADI1,LINC01250,MYT1L,COLEC11,ALLC,TRAPPC12	9
chr2	3720000	6960000	DCDC2C,LINC01247,LINC00487,SOX11,LINC01304,MIR7515HG,LINC01810,LINC01249,LINC01824	9
chr2	6960000	8880000	RNF144A,LINC01871,CMPK2,LINC00298,LINC01814,RSAD2,LINC00299,ID2	8
chr2	8920000	9240000	KIDINS220,MBOAT2	2
chr2	9240000	9520000	ASAP2	1
chr2	9560000	10200000	KLF11,ITGB1BP1,CPSF3,ADAM17,YWHAQ,IAH1,TAF1B,GRHL1	8
chr2	10240000	10840000	RRM2,RN7SL832P,NOL10,ODC1,HPCAL1,C2orf48	6
chr2	10920000	11240000	KCNF1,PDIA6,LINC01954	3
chr2	11240000	11800000	GREB1,PQLC3,C2orf50,LINC00570,E2F6,ROCK2	6
chr2	11920000	13160000	TRIB2,MIR3681HG	2
chr2	13160000	15720000	NBAS,FAM84A,LINC00276	3
chr2	15720000	16720000	GACAT3,DDX1,MYCNUT,MYCN,LINC01804	5
chr2	16760000	17880000	LINC01866,RAD51AP2,FAM49A,VSNL1	4
chr2	17920000	18440000	MSGN1,SMC6,KCNS3,GEN1	4
chr2	18520000	20080000	OSR1,LINC01376,RDH14,LINC01808,NT5C1B-RDH14,LINC00954,NT5C1B	7
chr2	20120000	20440000	MATN3,LAPTM4A,WDR35,SDC1	4
chr2	20520000	20840000	RHOB,PUM2	2
chr2	20840000	23560000	APOB,GDF7,HS1BP3,LINC01830,LDAH,LINC01884,TDRD15,LINC01822	8
chr2	23560000	23960000	KLHL29	1
chr2	23960000	25120000	UBXN2A,PTRHD1,NCOA1,FKBP1B,CENPO,PFN4,MFSD2B,FAM228B,SF3B6,ATAD2B,TP53I3,ITSN2,WDCP,FAM228A	14
chr2	25160000	25440000	EFR3B,POMC,DNAJC27	3
chr2	25440000	26000000	DTNB,DNMT3A	2
chr2	26080000	26680000	RAB10,DRC1,SELENOI,HADHA,HADHB,ADGRF3,ASXL2,GAREM2,KIF3C	9
chr2	26760000	27560000	MAPRE3,CAD,TCF23,ATRAID,CENPA,OST4,MPV17,C2orf70,PREB,KHK,TMEM214,SLC35F6,UCN,EMILIN1,ABHD1,DPYSL5,PRR30,CIB4,KCNK3,CGREF1,AGBL5,OTOF,SLC30A3,SLC5A6,TRIM54,DNAJC5G	26
chr2	27560000	28720000	SNX17,LINC01460,KRTCAP3,ZNF513,SLC4A1AP,CCDC121,PLB1,IFT172,GTF3C2,PPM1G,FOSL2,C2orf16,BABAM2,GCKR,MRPL33,SUPT7L,GPN1,ZNF512,NRBP1,EIF2B4,FNDC4,RBKS	22
chr2	28720000	29120000	PPP1CB,TRMT61B,WDR43,SPDYA,PLB1	5
chr2	29120000	29400000	C2orf71,CLIP4,TOGARAM2	3
chr2	29440000	30320000	ALK	1
chr2	30320000	30920000	LINC01936,LCLAT1,LBH,YPEL5	4
chr2	30920000	32040000	SRD5A2,GALNT14,LINC01946,EHD3,XDH,CAPN14,CAPN13	7
chr2	32040000	32600000	YIPF4,DPY30,SPAST,BIRC6,MEMO1,NLRC4,SLC30A6	7
chr2	32800000	33840000	FAM98A,LINC00486,LTBP1,TTC27,RASGRP3	5
chr2	33840000	36040000	LINC01318,LINC01317,LINC01320	3
chr2	36160000	36520000	-	0
chr2	36520000	37040000	VIT,FEZ2,CRIM1	3
chr2	37160000	38120000	STRN,CEBPZ,NDUFAF7,LINC00211,PRKD3,GPATCH11,EIF2AK2,CEBPZOS,QPCT,HEATR5B,CDC42EP3,SULT6B1	12
chr2	38120000	38480000	CYP1B1,RMDN2	2
chr2	38520000	39080000	SRSF7,GALM,GEMIN6,LINC01883,ATL2,HNRNPLL	6
chr2	39120000	39480000	ARHGEF33,SOS1,CDKL4	3
chr2	39480000	39960000	MAP4K3,TMEM178A	2
chr2	39960000	41000000	THUMPD2,LINC01794,SLC8A1	3
chr2	41120000	42040000	-	0
chr2	42040000	42280000	PKDCC,C2orf91,LINC01913,LINC01914	4
chr2	42280000	42880000	KCNG3,MTA3,COX7A2L,EML4	4
chr2	42960000	44000000	ZFP36L2,DYNC2LI1,THADA,PLEKHH2,LINC01126,HAAO,LINC01819,OXER1,C1GALT1C1L	9
chr2	44080000	44560000	LRPPRC,PPM1B,SLC3A1	3
chr2	44560000	45160000	CAMKMT,PREPL	2
chr2	45160000	45760000	SIX2,LINC01833,SIX3,SIX3-AS1	4
chr2	45760000	46160000	SRBD1,PRKCE	2
chr2	46160000	47120000	RHOQ,SOCS5,LINC01820,EPAS1,LINC01118,PIGF,PRKCE,LINC01119,CRIPT,ATP6V1E2,TMEM247	11
chr2	47120000	47640000	MCFD2,MSH2,STPG4,EPCAM,TTC7A,CALM2	6
chr2	47640000	48000000	KCNK12	1
chr2	48000000	48720000	MSH6,FBXO11,FOXN2,PPP1R21	4
chr2	48760000	50680000	LHCGR,GTF2A1L,FSHR,NRXN1,STON1-GTF2A1L	5
chr2	50720000	52160000	NRXN1	1
chr2	52960000	53960000	-	0
chr2	53960000	54920000	ACYP2,TSPYL6,GPR75,SPTBN1,C2orf73,ERLEC1,ASB3,GPR75-ASB3,PSME4,CHAC2	10
chr2	54920000	55880000	CLHC1,CFAP36,PPP4R3B,RTN4,MTIF2,CCDC88A,EML6,RPS27A	8
chr2	55880000	57840000	EFEMP1,PNPT1,LINC01813,CCDC85A,MIR217HG	5
chr2	57880000	58680000	LINC01795,LINC01122,FANCL,VRK2	4
chr2	58680000	60880000	LINC01793,BCL11A,MIR4432HG	3
chr2	60920000	61240000	LINC01185,REL,PAPOLG,PEX13	4
chr2	61240000	62080000	FAM161A,PUS10,C2orf74,KIAA1841,USP34,XPO1,AHSA2,PEX13	8
chr2	62120000	62640000	B3GNT2,CCT4,COMMD1	3
chr2	62640000	63040000	EHBP1,TMEM17	2
chr2	63320000	64120000	MDH1,WDPCP,UGP2	3
chr2	64160000	65440000	LINC01800,CEP68,LINC01805,VPS54,PELI1,SLC1A4,LINC00309,LINC02245,LGALSL,SERTAD2,RAB1A,AFTPH	12
chr2	65440000	65800000	ACTR2,SPRED2	2
chr2	65840000	68280000	LINC01797,ETAA1,LINC01628,LINC01798,LINC01828,LINC01873,MEIS1,LINC01799,LINC01829,LINC01812	10
chr2	68320000	68560000	PNO1,CNRIP1,PPP3R1,WDR92	4
chr2	68680000	69120000	FBXO48,BMP10,LINC01890,ARHGAP25,PROKR1,APLF	6
chr2	69160000	69520000	GKN1,ANTXR1,GKN2	3
chr2	69520000	70080000	GMCL1,GFPT1,ANXA4,AAK1,NFU1	5
chr2	70080000	70480000	LINC01816,TIA1,MXD1,SNRNP27,C2orf42,ASPRV1,PCBP1	7
chr2	70520000	71240000	CD207,TEX261,ADD2,ATP6V1B1,FAM136A,FIGLA,LINC01143,CLEC4F,TGFA,ANKRD53,SNRPG,VAX2	12
chr2	71280000	73080000	EXOC6B,CYP26B1,MCEE,NAGK,PAIP2B,DYSF,MPHOSPH10,ZNF638	8
chr2	73160000	73440000	NOTO,SMYD5,SFXN5,RAB11FIP5	4
chr2	73440000	74840000	C2orf81,WDR54,INO80B,LOXL3,DUSP11,C2orf78,NAT8,MOGS,BOLA3,MOB1A,ALMS1,PCGF1,RTKN,EGR4,STAMBP,TET3,PRADC1,INO80B-WBP1,DOK1,CCDC142,HTRA2,TPRKB,MTHFD2,WBP1,CATX-2,TTC31,LBX2,TLX2,DGUOK,ACTG2,SMYD5,FBXO41,SLC4A5,CCT7,MRPL53,DCTN1,AUP1,DQX1	38
chr2	74880000	75920000	POLE4,M1AP,SEMA4F,MRPL19,LINC01293,HK2,TACR1,LINC01291,EVA1A	9
chr2	75920000	79200000	GCFC2,LINC01851,LRRTM4	3
chr2	79240000	80120000	REG3A,REG3G,CTNNA2,REG1B,REG1A	5
chr2	80120000	80760000	CTNNA2,LRRTM1	2
chr2	80960000	84600000	LINC01809,LINC01815	2
chr2	84640000	85080000	DNAH6,SUCLG1	2
chr2	85120000	85520000	TCF7L1,KCMF1,LINC01964,TMSB10	4
chr2	85520000	85840000	GGCX,ELMOD3,VAMP5,MAT2A,TGOLN2,TMEM150A,VAMP8,RETSAT,RNF181,SH2D6,C2orf68,USP39,CAPG	13
chr2	85840000	86360000	PTCD3,POLR1A,ST3GAL5,ATOH8,GNLY,SFTPB,C2orf68,ST3GAL5-AS1,USP39	9
chr2	86360000	87400000	CD8B,RMND5A,RNF103,KDM3A,MRPL35,RNF103-CHMP3,PLGLB1,REEP1,CHMP3,RGPD1,IMMT,CD8A	12
chr2	87760000	89800000	KRCC1,FABP1,PLGLB2,THNSL2,SMYD1,EIF2AK3,TEX37,LINC01943,FOXI3,RGPD2,RPIA	11
chr2	89920000	90280000	-	0
chr2	90520000	92400000	-	0
chr2	92400000	96440000	ANKRD20A8P,KCNIP3,MAL,TRIM43,TEKT4,ZNF2,ZNF514,TRIM43B,MRPS5,PROM2,FAHD2A	11
chr2	96480000	97800000	FAHD2B,ANKRD39,SNRNP200,CNNM3,ANKRD36,CIAO1,ASTL,FER1L5,FAM178B,CNNM4,TMEM127,LMAN2L,ARID5A,LINC00342,NEURL3,NCAPH,ANKRD36C,ANKRD23,ITPRIPL1,SEMA4C,KANSL3,DUSP2,ADRA2B,GPAT2,STARD7	25
chr2	98080000	99200000	VWA3B,TMEM131,CNGA3,ANKRD36B,COX5B,INPP4A,ACTR1B,ZAP70,LINC01125	9
chr2	99200000	100080000	C2orf15,TXNDC9,MITD1,COA5,MRPL30,TSGA10,EIF5B,KIAA1211L,LIPT1,UNC50,LYG1,MGAT4A,LYG2	13
chr2	100080000	101000000	AFF3,REV1,LONRF2,LINC01104	4
chr2	101160000	101600000	NPAS2,LINC01868,LINC01849,PDCL3	4
chr2	101600000	101840000	TBC1D8-AS1,RPL31,TBC1D8	3
chr2	101880000	102480000	CREG2,RNF149,MAP4K4,LINC01870,RFX8	5
chr2	102480000	103320000	IL1RL2,IL18RAP,IL18R1,SLC9A4,IL1R2,FLJ20373,IL1RL1,SLC9A2,IL1R1	9
chr2	103360000	105640000	TMEM182,LINC01935,POU3F3,LINC01831,LINC01114,LINC01102,LINC01796,LINC01965,LINC01103	9
chr2	105680000	105880000	GPR45,LINC01918	2
chr2	105920000	107200000	UXS1,RGPD3,C2orf49,C2orf40,NCK2,FHL2,TGFBRAP1	7
chr2	107240000	109400000	RANBP2,ST6GAL2,LIMS1,SULT1C3,LINC01593,LINC01789,RGPD4,CCDC138,LINC01886,RGPD4-AS1,GCC2,SULT1C4,SULT1C2,GACAT1,LINC01885,SLC5A7	16
chr2	109480000	110640000	EDAR,SH3RF3,SOWAHC,SH3RF3-AS1,SEPT10,RGPD5	6
chr2	110800000	111000000	LINC00116,NPHP1,MALL	3
chr2	111160000	112480000	RGPD6,LIMS4,BUB1,BCL2L11,MIR4435-2HG,ACOXL	6
chr2	112560000	113320000	POLR1B,ZC3H8,ANAPC1,MERTK,ZC3H6,TMEM87B,FBLN7,TTL,RGPD8	9
chr2	113320000	113760000	CHCHD5,IL1A,NT5DC4,IL36A,IL37,IL1B,CKAP2L,SLC20A1,IL36G	9
chr2	113840000	114200000	CBWD2,IL1RN,PAX8,PSD4	4
chr2	114240000	115320000	DPP10,FAM138B,FOXD4L1,PGM5P4-AS1,RABL2A,LINC01191,ACTR3,SLC35F5,LINC01961	9
chr2	115360000	118520000	DPP10	1
chr2	118520000	119640000	LINC01956,DDX18,EN1,INSIG2,CCDC93	5
chr2	119720000	120040000	C1QL2,STEAP3	2
chr2	120080000	121040000	TMEM185B,EPB41L5,C2orf76,RALB,PTPN4,TMEM37,CFAP221,SCTR,DBI,TMEM177	10
chr2	121080000	121440000	FLJ14816,INHBB	2
chr2	121440000	122080000	GLI2,TFCP2L1	2
chr2	122120000	122520000	CLASP1,TSN,NIFK	3
chr2	122520000	124720000	LINC01826,LINC01823	2
chr2	124720000	126240000	CNTNAP5	1
chr2	126360000	127800000	LINC01941,GYPC,LINC01889,TEX51	4
chr2	127840000	128440000	ERCC3,GPR17,IWS1,MYO7B,BIN1,MAP3K2,CYP27C1,PROC,LIMS2	9
chr2	128600000	131080000	POTEF,UGGT1,AMMECR1L,POLR2D,SAP130,LINC01854,SMPD4,LINC01856,RAB6C,CCDC74B,HS6ST1,TUBA3E,MZT2B	13
chr2	131360000	131880000	PLEKHB2,POTEJ,AMER3,GPR148,FAM168B,ARHGEF4,CFC1	7
chr2	131960000	134680000	WTH3DI,LYPD1,LINC01120,NCKAP5,TUBA3D,LINC01945,LINC01087,GPR39,ANKRD30BL,C2orf27B,CCDC74A,POTEE,MZT213	13
chr2	134760000	135160000	MGAT5	1
chr2	135160000	135680000	CCNT2,ACMSD,TMEM163	3
chr2	135680000	136520000	ZRANB3,RAB3GAP1,UBXN4,MAP3K19,R3HDM1	5
chr2	136560000	137120000	MCM6,LCT,CXCR4,DARS	4
chr2	137120000	138560000	THSD7B	1
chr2	138560000	139600000	LINC01832,SPOPL,NXPH2,HNMT	4
chr2	139600000	141640000	LINC01853	1
chr2	142120000	143760000	LRP1B,KYNU	2
chr2	143760000	147400000	LINC01966,LINC01412,TEX41,ARHGAP15,ZEB2,GTDC1	6
chr2	147440000	148680000	ACVR2A,LINC01911	2
chr2	148680000	149280000	MBD5,ORC4	2
chr2	149360000	149840000	KIF5C,EPC2	2
chr2	149840000	150400000	LYPD6,LYPD6B	2
chr2	150440000	152280000	LINC01818,LINC01931,LINC01817,RIF1,RBM43,LINC01920,NMI,TNFAIP6,MMADHC,RND3	10
chr2	152320000	153560000	CACNB4,STAM2,NEB,FMNL2,ARL5A	5
chr2	153560000	154400000	PRPF40A,RPRM,LINC01850,ARL6IP6	4
chr2	154560000	155240000	GALNT13	1
chr2	155240000	156160000	KCNJ3	1
chr2	156160000	158080000	NR4A2,GPD2,LINC01876,LINC01958	4
chr2	158120000	158840000	UPP2,CYTIP,ACVR1C,ACVR1,ERMN	5
chr2	158840000	159680000	UPP2,DAPL1,CCDC148,PKP4	4
chr2	159680000	160840000	LY75,CD302,BAZ2B,TANC1,LY75-CD302,WDSUB1,MARCH7	7
chr2	160880000	162000000	PLA2R1,ITGB6,TANK,RBMS1	4
chr2	162040000	163000000	PSMD14,SLC4A10,TBR1,LINC01806,DPP4	5
chr2	163160000	163680000	KCNH7,IFIH1,GCA	3
chr2	163960000	165400000	FIGN	1
chr2	165520000	167000000	SCN3A,COBLL1,CSRNP3,SCN2A,GALNT3,TTC21B,SLC38A11,SCN1A	8
chr2	167080000	169000000	XIRP2,SCN9A,SCN7A,B3GALT1	4
chr2	169160000	170240000	LRP2,SPC25,DHRS9,CERS6,ABCB11,NOSTRIN,G6PC2	7
chr2	170280000	170640000	PPIG,CCDC173,BBS5,KLHL23,PHOSPHO2,KLHL41,FASTKD1	7
chr2	170760000	171720000	SP5,LINC01124,GAD1,ERICH2,MYO3B	5
chr2	171760000	172320000	GORASP2,METTL8,DCAF17,TLK1	4
chr2	172320000	172960000	CYBRD1,HAT1,SLC25A12,DLX1,DYNC1I2,METAP1D	6
chr2	172960000	173560000	DLX2,PDK1,ITGA6,DLX2-AS1	4
chr2	173560000	175280000	SCRN3,CDCA7,SP3,LINC01960,CIR1,MAP3K20,OLA1,RAPGEF4,LINC01305,SP9	10
chr2	175520000	176040000	CHN1,WIPF1,ATF2,CHRNA1	4
chr2	176040000	178000000	LINC01117,LINC01116,HOXD11,EVX2,HOXD10,HOXD1,HOXD12,HOXD3,HOXD8,MTX2,HOXD13,ATP5G3,HAGLROS,HOXD4,HOXD9,LNPK	16
chr2	178000000	178760000	PDE11A,TTC30B,HNRNPA3,AGPS,TTC30A,NFE2L2	6
chr2	178920000	179360000	PDE11A,PLEKHA3,RBM45,PRKRA,FKBP7,DFNB59,OSBPL6	7
chr2	179360000	180800000	CCDC141,SESTD1,TTN,ZNF385B	4
chr2	180920000	181840000	SCHLAP1	1
chr2	181880000	183000000	CERKL,LINC01934,NEUROD1,PPP1R1C,ITGA4,SSFA2	6
chr2	183040000	183560000	PDE1A	1
chr2	183560000	183880000	DNAJC10,FRZB	2
chr2	183960000	186000000	NUP35,ZNF804A	2
chr2	186120000	187320000	LINC01473,FSIP2	2
chr2	187320000	187600000	ITGAV,FAM171B,ZC3H15	3
chr2	187640000	188280000	ZSWIM2	1
chr2	188320000	189320000	GULP1,LINC01090,TFPI	3
chr2	189360000	190440000	WDR75,COL3A1,DIRC1,COL5A2	4
chr2	190480000	191880000	STAT1,ORMDL1,MSTN,GLS,NAB1,INPP1,C2orf88,PMS1,ASNSD1,MFSD6,HIBCH,ANKAR,OSGEPL1,NEMP2	14
chr2	191880000	192360000	STAT1,MYO1B,STAT4	3
chr2	192360000	193040000	NABP1,CAVIN2	2
chr2	193080000	196240000	PCGEM1,LINC01790,LINC01821	3
chr2	196360000	196880000	SLC39A10,DNAH7,LINC01825,LINC01827	4
chr2	196920000	197640000	DNAH7,STK17B,HECW2,CCDC150	4
chr2	197640000	198400000	HSPD1,HSPE1-MOB4,GTF3C3,PGAP1,C2orf66,SF3B1,HSPE1,MOB4,COQ10B,ANKRD44	10
chr2	198440000	200720000	RFTN2,LINC01923,FTCDNL1,BOLL,MARS2,LINC01877,PLCL1,SATB2	8
chr2	200760000	201680000	TYW5,C2orf69,KCTD18,SPATS2L,LINC01792,AOX1,SGO2,BZW1,MAIP1	9
chr2	201720000	202600000	NDUFB3,FAM126B,TRAK2,CASP8,MPP4,TMEM237,PPIL3,STRADB,CLK1,C2CD6,CASP10,NIF3L1,ORC2,ALS2CR12,CFLAR	15
chr2	202640000	203080000	FZD7,ALS2,CDK15,KIAA2012	4
chr2	203080000	204760000	CTLA4,CYP20A1,FAM117B,NOP58,RAPH1,NBEAL1,WDR12,CD28,ABI2,ICA1L,BMPR2,SUMO1,CARF	13
chr2	204760000	206920000	ICOS,PARD3B,NRP2	3
chr2	206960000	208400000	MDH1B,DYTN,MYOSLID,FAM237A,EEF1B2,ADAM23,ZDBF2,CPO,FASTKD2,LINC01802,NDUFS1,CREB1,GPR1,KLF7	14
chr2	208560000	209120000	PLEKHM3,FZD5,C2orf80,CRYGB,CCNYL1,IDH1,CRYGD,CRYGA,CRYGC	9
chr2	209120000	210160000	PIKFYVE,PTH2R,IDH1	3
chr2	210160000	211080000	RPE,KANSL1L,MAP2,UNC80	4
chr2	211080000	213480000	ACADL,LANCL1,CPS1,MYL1,ERBB4	5
chr2	213480000	214040000	LINC01878,IKZF2,LINC01953	3
chr2	214040000	216880000	SPAG16,LINC01614,ABCA12,BARD1,LINC00607,ATIC,MREG,VWC2L,FN1	9
chr2	216880000	219040000	TNS1,RPL37A,SMARCAL1,TMEM169,PECR,DIRC3,IGFBP2,LINC01921,LINC01963,MARCH4,CXCR2,DIRC3-AS1,TNP1,CXCR1,IGFBP5,XRCC5,MREG,RUFY4	18
chr2	219040000	220520000	AAMP,TMEM198,BCS1L,USP37,TUBA4B,NHEJ1,ASIC4,SLC23A3,PTPRN,CHPF,SPEG,STK36,SLC4A3,CATIP,ZNF142,SLC11A1,TMBIM1,WNT6,ATG9A,STK11IP,STK16,CYP27A1,CFAP65,ARPC2,IHH,CRYBA2,CNPPD1,VIL1,RESP18,PNKD,PLCD4,ABCB6,CTDSP1,RNF25,PRKAG3,FEV,GPBAR1,ANKZF1,GMPPA,OBSL1,TTLL4,GLB1L,TUBA4A,CNOT9,CDK5R2,DNAJB2,ZFAND2B,DNPEP,DES,RETREG2,WNT10A,INHA	52
chr2	220520000	222840000	EPHA4,LINC01803	2
chr2	222880000	223480000	PAX3,CCDC140,SGPP2	3
chr2	223480000	224760000	AP1S3,ACSL3,MOGAT1,KCNE4,FARSB,SCG2	6
chr2	224760000	225120000	SERPINE2,MRPL44,WDFY1	3
chr2	225160000	225600000	FAM124B,CCDC195,CUL3	3
chr2	225640000	226480000	DOCK10,NYAP2	2
chr2	226520000	228000000	IRS1,RHBDD1	2
chr2	228160000	228640000	MFF,SLC19A3,C2orf83,AGFG1,TM4SF20	5
chr2	228720000	229520000	LINC01807,DAW1,SPHKAP	3
chr2	229520000	230560000	PID1	1
chr2	230560000	231880000	ITM2C,CAB39,SP100,LINC01907,SPATA3,SP140,SP110,SLC16A14,SP140L,DNER,TRIP12,FBXO36,SPATA3-AS1,GPR55	14
chr2	231920000	232320000	B3GNT7,PSMD1,ARMC9,HTR2B	4
chr2	232320000	232640000	MGC4771,TEX44,NCL,NMUR1,PTMA,LINC00471	6
chr2	232640000	233400000	PDE6D,ALPP,NPPC,COPS7B,CHRNG,DIS3L2,PRSS56,ALPPL2,CHRND,ALPI,ECEL1	11
chr2	233440000	234440000	ATG16L1,SAG,INPP5D,NGEF,NEU2,USP40,GIGYF2,DGKD,EFHD1,KCNJ13,C2orf82	11
chr2	234480000	235440000	TRPM8,UGT1A8,UGT1A7,LINC01891,UGT1A3,UGT1A1,ARL4C,SPP2,MROH2A,UGT1A5,UGT1A10,UGT1A6,HJURP,USP40,UGT1A9,UGT1A4	16
chr2	235440000	236040000	SH3BP4,LINC01173	2
chr2	236040000	236640000	AGAP1	1
chr2	236680000	237080000	GBX2	1
chr2	237160000	237960000	ASB18,ACKR3,IQCA1	3
chr2	237960000	238400000	MLPH,COPS8,COL6A3	3
chr2	238480000	238680000	LRRFIP1,RAB17	2
chr2	238720000	239040000	UBE2F-SCLY,ESPNL,SCLY,UBE2F,RBM44,RAMP1	6
chr2	239120000	241640000	ASB1,TWIST2,AQP12A,COPS9,GPC1,OR6B3,HDAC4,LINC01937,DUSP28,NDUFA10,LINC01940,OR6B2,OTOS,PER2,TRAF3IP1,AQP12B,HES6,ANKMY1,GPR35,LINC01107,RNPEPL1,CAPN10	22
chr20	40000	1200000	ZCCHC3,RBCK1,TRIB3,C20orf96,DEFB132,TCF15,SCRT2,CSNK2A1,TMEM74B,RSPO4,SOX12,PSMF1,DEFB128,ANGPT4,NRSN2,DEFB125,FAM110A,DEFB127,DEFB129,DEFB126,SLC52A3,C20orf202,SRXN1,TBC1D20	24
chr20	1240000	1480000	FKBP1A,SDCBP2,SIRPB2,SNPH,NSFL1C	5
chr20	1480000	3000000	TMEM239,C20orf141,ZNF343,VPS16,STK35,SIRPB1,PTPRA,SNRPB,PCED1A,TGM6,EBF4,TMC2,CPXM1,SIRPG,SIRPA,TGM3,PDYN,NOP56,SIRPD,IDH3B	20
chr20	3560000	5440000	PRND,PCNA,HSPA12B,TMEM230,SMOX,CENPB,PANK2,GFRA4,MAVS,LINC01730,SPEF1,PRNP,RASSF2,CDC25B,PROKR2,SIGLEC1,CDS2,RNF24,PRNT,AP5S1,ADAM33,SLC23A2,LINC00658,C20orf27,ADRA1D	25
chr20	5440000	6080000	CRLS1,LINC01729,LINC00654,LINC00658,CHGB,LRRN4,MCM8,GPCPD1,TRMT6,C20orf196	10
chr20	6080000	7880000	LINC01713,LINC01751,CASC20,LINC01706,LINC01428,BMP2,FERMT1	7
chr20	7920000	8680000	HAO1,PLCB1,TMX4	3
chr20	8720000	9360000	PLCB4	1
chr20	9360000	10400000	MKKS,PAK5,SNAP25,ANKEF1,LAMP5	5
chr20	10440000	11520000	LINC01752,JAG1,C20orf187	3
chr20	11520000	13760000	ISM1,LINC00687,LINC01722,BTBD3,TASP1,SPTLC3,LINC01723	7
chr20	13760000	14040000	ESF1,NDUFAF5,MACROD2,SEL1L2	4
chr20	14040000	16720000	KIF16B,MACROD2,FLRT3,SNRPB2	4
chr20	16720000	17440000	PCSK2,OTOR	2
chr20	17440000	18280000	BANF2,RRBP1,DSTN,OVOL2,ZNF133,BFSP1,KAT14,PET117,MGME1,SNX5	10
chr20	18320000	19640000	RBBP9,SEC23B,SMIM26,DTD1,SLC24A3,LINC00652,SCP2D1,DZANK1,POLR3F	9
chr20	19640000	19960000	RIN2	1
chr20	19960000	20560000	RALGAPA2,INSM1,NAA20,CFAP61,CRNKL1	5
chr20	20560000	21600000	KIZ,XRN2,LINC00237,RALGAPA2,NKX2-2,NKX2-4,LINC01727	7
chr20	21640000	22240000	PAX1,LINC01726,LINC01432	3
chr20	22280000	22640000	LINC01384,FOXA2,LINC00261	3
chr20	22640000	23600000	LINC01431,CSTL1,THBD,NAPB,CST9L,SSTR4,CST9,CST8,GZF1,NXT1,LINC00656,LINC01747,CD93,CST11	14
chr20	23640000	24920000	LINC01721,CST4,CST2,GGTLC1,CST1,SYNDIG1,CST5	7
chr20	24920000	26400000	LINC01733,GINS1,NINL,NANP,CST7,FAM182B,ZNF337,VSX1,ABHD12,PYGB,ENTPD6,ACSS1,APMAP	13
chr20	26400000	31240000	HM13,DEFB121,MYLK2,PDRG1,KIF3B,BCL2L1,DEFB119,POFUT1,LINC00028,HCK,TTLL9,DEFB124,COX4I2,CCM2L,XKR7,REM1,ID1,ASXL1,TPX2,NOL4L,TM9SF4,PLAGL2,LINC01597,DEFB115,DEFB116,FOXS1,DUSP15,DEFB123,DEFB118	29
chr20	31320000	31920000	BPIFB6,BPIFA2,BPIFB3,BPIFB2,BPIFA1,EFCAB8,DNMT3B,COMMD7,BPIFB4,BPIFB1,BPIFA3,MAPRE1,SUN5	13
chr20	31920000	32240000	CDK5RAP1,SNTA1,CBFA2T2	3
chr20	32280000	32720000	EIF2S2,PXMP4,RALY,CHMP4B,RALY-AS1,ZNF341	6
chr20	32800000	33360000	TP53INP2,PIGU,MAP1LC3A,ITCH,ASIP,AHCY,DYNLRB1	7
chr20	33360000	34040000	GDF5,EIF6,GGT7,CEP250,GDF5OS,PROCR,EDEM2,UQCC1,FAM83C,NCOA6,GSS,TRPC4AP,ACSS2,MMP24,MYH7B,MMP24-AS1	16
chr20	34040000	34520000	ERGIC3,GDF5,ROMO1,CEP250,SPAG4,PHF20,RBM39,RBM12,C20orf173,CPNE1,NFS1	11
chr20	34520000	34720000	EPB41L1,SCAND1,CNBD2,NORAD	4
chr20	34760000	35600000	DLGAP4,EPB41L1,MYL9,SLA2,AAR2,DSN1,C20orf24,TGIF2,SAMHD1,SOGA1,TLDC2,TGIF2-C20orf24,NDRG3	13
chr20	35760000	37200000	MROH8,RPRD1B,RPN2,TTI1,LINC01746,KIAA1755,NNAT,RALGAPB,BLCAP,TGM2,CTNNBL1,GHRH,VSTM2L,BPI,LBP,SRC,MANBAL,LINC00489	18
chr20	37240000	37400000	ACTR5,SLC32A1	2
chr20	37560000	39600000	LINC01370,LINC01734,DHX35,MAFB	4
chr20	39720000	40000000	LPIN3,EMILIN3,PLCG1,ZHX3	4
chr20	40040000	42040000	CHD6,PTPRT	2
chr20	42040000	42720000	L3MBTL1,MYBL2,GTSF1L,TOX2,LINC01728,SGK2,SRSF6,IFT52	8
chr20	42760000	43480000	PKIG,RIMS4,TTPAL,SERINC3,FITM2,OSER1-AS1,ADA,KCNK15,GDAP1L1,JPH2,LINC01260,LINC01620,OSER1,WISP2,HNF4A,R3HDML	16
chr20	43560000	44400000	DBNDD2,SPINT4,WFDC10A,WFDC11,PI3,SYS1-DBNDD2,MATN4,SEMG2,WFDC5,SLPI,SEMG1,WFDC6,WFDC2,WFDC10B,SDC4,EPPIN,KCNS1,PABPC1L,STK4-AS1,STK4,WFDC9,SPINT3,WFDC8,WFDC13,SYS1,WFDC12,RBPJL,PIGT,TP53TG5,TOMM34,EPPIN-WFDC6	31
chr20	44440000	45080000	ELMO2,CTSA,PLTP,ACOT8,CD40,SLC35C2,SLC12A5,ZNF335,TNNC2,ZSWIM1,CDH22,SPATA25,NEURL2,MMP9,UBE2C,NCOA5,PCIF1,SNX21,ZSWIM3	19
chr20	45080000	46240000	NCOA3,ZNF334,TP53RK,SLC2A10,EYA2,OCSTAMP,SLC13A3,ZMYND8,LINC01754	9
chr20	46280000	47520000	LINC00494,LINC01522,LINC01523,SULF2,PREX1	5
chr20	47560000	47840000	CSE1L,DDX27,STAU1	3
chr20	47880000	48680000	SNAI1,ZNFX1,B4GALT5,RNF114,KCNB1,SLC9A8,PTGIS,TRERNA1,SPATA2	9
chr20	48760000	49360000	PTPN1,SMIM25,TMEM189,CEBPB,LINC01273,LINC01270,PARD6B,RIPOR3,LINC01271,TMEM189-UBE2V1	10
chr20	49360000	49520000	ADNP,BCAS4	2
chr20	49560000	50200000	NFATC2,MOCS3,KCNG1,DPM1	4
chr20	50240000	50800000	ATP9A,ZFP64,LINC01429,SALL4	4
chr20	50800000	52160000	LINC01524,ZFP64,TSHZ2	3
chr20	52160000	52840000	ZNF217,PFDN4,CYP24A1,BCAS1	4
chr20	52840000	53280000	DOK5	1
chr20	53280000	54800000	LINC01440,CBLN4,LINC01441	3
chr20	54920000	55880000	LINC01716,CASS4,FAM210B,GCNT7,RTFDC1,TFAP2C,AURKA,FAM209B,BMP7,CSTF1,FAM209A	11
chr20	55920000	56760000	MTRNR2L3,RAE1,PCK1,RBM38,CTCFL,PMEPA1,LINC01742,C20orf85,ZBP1	9
chr20	56760000	57400000	ANKRD60,STX16,VAPB,NPEPL1,RAB22A,APCDD1L,LINC01711,STX16-NPEPL1	8
chr20	57400000	58120000	GNAS,ATP5E,NELFCD,PRELID3B,EDN3,TUBB1,CTSZ,ZNF831	8
chr20	58120000	60520000	CDH4,FAM217B,MIR646HG,LINC01718,CDH26,C20orf197,PHACTR3,PPP1R3D,SYCP2	9
chr20	60520000	61440000	MRGBP,RBBP8NL,RPS21,PSMA7,GATA5,SLCO4A1,LAMA5,SS18L1,HRH3,CABLES2,TAF4,OGFR,NTSR1,LSM14B,ADRM1,OSBPL2,MTG2,LINC00686	18
chr20	61520000	62080000	CHRNA4,ARFGAP1,LINC01056,LINC01749,YTHDF1,SLC17A9,HAR1B,LINC00029,NKAIN4,DIDO1,HAR1A,GID8,BHLHE23,BIRC7,COL20A1	15
chr21	9400000	11120000	TPTE,LINC01666	2
chr21	11160000	17240000	LINC02246,RBM11,LINC01674,HSPA13,USP25,NRIP1,LIPI,POTED,SAMSN1	9
chr21	17240000	18680000	MIR99AHG	1
chr21	18720000	18960000	CXADR,LINC01549	2
chr21	18960000	19280000	CHODL,BTG3,C21orf91-OT1,C21orf91,CHODL-AS1	5
chr21	19320000	22280000	CHODL,TMPRSS15,MIR548XHG,LINC00320,LINC01683	5
chr21	22320000	24240000	LINC01425,NCAM2,LINC01687,LINC00317,LINC00308	5
chr21	24360000	26840000	D21S2088E,LINC01689,LINC01692,LINC01684,LINC00158	5
chr21	26920000	28080000	APP,JAM2,MRPL39,MIR155HG,ATP5J,CYYR1,GABPA	7
chr21	28080000	30320000	LINC00113,N6AMT1,LINC00161,LINC01673,ADAMTS1,LINC00314,ADAMTS5,LINC01695	8
chr21	30400000	30720000	MAP3K7CL,BACH1,CCT8	3
chr21	30760000	31240000	GRIK1-AS2	1
chr21	31320000	32440000	KRTAP7-1,KRTAP20-3,KRTAP21-3,KRTAP19-7,KRTAP20-2,KRTAP19-4,KRTAP19-1,KRTAP6-1,KRTAP21-2,KRTAP13-4,KRTAP6-3,KRTAP23-1,KRTAP8-1,KRTAP20-4,KRTAP24-1,KRTAP19-2,KRTAP11-1,KRTAP13-2,KRTAP6-2,CLDN8,KRTAP19-5,KRTAP13-3,KRTAP21-1,CLDN17,KRTAP25-1,KRTAP22-1,KRTAP27-1,KRTAP26-1,KRTAP19-6,LINC00307,KRTAP19-3,KRTAP19-8,KRTAP22-2,KRTAP13-1,KRTAP20-1,KRTAP15-1	36
chr21	32440000	33040000	SOD1,TIAM1	2
chr21	33040000	33640000	LINC00159,SCAF4,HUNK	3
chr21	33720000	33960000	URB1,TCP10L,URB1-AS1,EVA1C	4
chr21	33960000	34960000	OLIG1,SYNJ1,DONSON,PAXBP1,OLIG2,GART,LINC00945,LINC01690,IFNAR2,C21orf59,SON,LINC01548,IL10RB,TCP10L,IFNGR2,IFNAR1,DNAJC28,C21orf62,TMEM50B	19
chr21	34960000	35720000	ATP5O,SLC5A3,MRPS6,ITSN1,CRYZL1,DONSON,LINC00310	7
chr21	35720000	36000000	SMIM11A,KCNE2,SMIM11B,C21orf140,KCNE1B,RCAN1,KCNE1	7
chr21	36040000	37480000	CBR1,FKSG68,LINC01436,RUNX1,CLIC6,LINC00160,SETD4	7
chr21	37480000	38440000	CBR3,CHAF1B,RIPPLY3,HLCS,SIM2,MORC3,DOPEY2,CLDN14	8
chr21	38440000	39800000	DYRK1A,PIGP,KCNJ15,TTC3,LINC01423,DSCR9,KCNJ6,DSCR3,DSCR8,DSCR4	10
chr21	40080000	40520000	ETS2,LINC01700,LINC00114	3
chr21	40560000	42520000	PCP4,BRWD1,IGSF5,LCA5L,WRB,DSCAM,HMGN1,PSMG1,B3GALT5,SH3BGR	10
chr21	42600000	42840000	MX2,FAM3B,MX1	3
chr21	42960000	43240000	LINC00479,LINC00111,RIPK4	3
chr21	43360000	43960000	ABCG1,UMODL1,ZBTB21,TFF1,SLC37A1,ZNF295-AS1,TMPRSS3,C2CD2,TFF2,UBASH3A,RSPH1,TFF3	12
chr21	43960000	44280000	LINC01671,PDE9A,LINC01668	3
chr21	44280000	45120000	CRYAA,PKNOX1,RRP1B,HSF2BP,CBSL,H2BFS,LINC01669,CBS,NDUFV3,LINC00319,LINC00313,LINC01679,ERVH48-1,LINC00322,U2AF1L5,WDR4,U2AF1,SIK1	18
chr21	45160000	45520000	RRP1,PDXK,CSTB,TRAPPC10,AGPAT3	5
chr21	45520000	46240000	C21orf33,KRTAP10-2,C21orf2,KRTAP10-6,KRTAP10-11,PFKL,KRTAP10-7,KRTAP10-1,PWP2,KRTAP10-3,LRRC3,KRTAP12-2,KRTAP10-12,ICOSLG,UBE2G2,KRTAP12-3,TRPM2,LRRC3DN,KRTAP10-5,KRTAP10-9,KRTAP12-1,KRTAP10-10,SUMO3,KRTAP10-8,AIRE,KRTAP12-4,LINC01678,DNMT3L,TSPEAR,KRTAP10-4	30
chr21	46320000	46880000	PICSAR,LINC00315,COL18A1,LINC00334,ADARB1,LINC00163,FAM207A,ITGB2,LINC00205,PRED57,LINC01547,POFUT2,LINC00316	13
chr22	16040000	18040000	CECR2,CECR3,LINC01664,SLC25A18,TMEM121B,ADA2,GAB4,LINC01665,HDHD5,XKR3,OR11H1,POTEH,IL17RA,CCT8L2	14
chr22	18080000	18680000	ATP6V1E1,USP18,MICAL3,LINC01634,PEX26,BCL2L13,BID,LINC00528,TUBA8	9
chr22	18800000	20080000	TANGO2,TBX1,LINC00895,TXNRD2,MRPL40,COMT,TSSK2,RTL10,SLC25A1,DGCR6,SEPT5,GP1BB,ESS2,CLTCL1,PRODH,GNB1L,DGCR8,HIRA,UFD1,CDC45,ARVCF,CLDN5,DGCR2,GSC2,DGCR9,LINC01663,C22orf39	27
chr22	20120000	20280000	RTN4R,ZDHHC8,CCDC188,LINC00896	4
chr22	20520000	21480000	SNAP29,P2RX6,SLC7A4,LINC01637,PI4KA,USP41,ZNF74,AIFM3,FAM230A,KLHL22,SCARF2,LZTR1,MED15,SERPIND1,THAP7,CRKL,LRRC74B	17
chr22	21720000	23280000	ZNF280B,ZNF280A,PPM1F,YPEL1,SDF2L1,TMEM191C,CCDC116,PPIL2,YDJC,TOP3B,PRAME,RIMBP3B,VPREB1,IGLL5,HIC2,GGTLC2,MAPK1,UBE2L3,RIMBP3C	19
chr22	23480000	24280000	LINC01659,LINC02557,VPREB3,RAB36,ZNF70,BCR,C22orf15,DRICH1,RSPH14,MIF,LINC01658,SLC2A11,RGL4,PCAT14,CHCHD10,IGLL1,SMARCB1,LINC02556,MMP11,DERL3	20
chr22	24280000	24640000	SUSD2,GSTT1,GSTT2B,GGT5,DDT,CABIN1,DDTL	7
chr22	24640000	24960000	SNRPD3,GGT5,UPB1,SPECC1L-ADORA2A,SPECC1L,GUCD1,ADORA2A	7
chr22	24960000	26120000	CRYBB3,GRK3,PIWIL3,GGT1,CRYBB2,LRP5L,SGSM1,KIAA1671,TMEM211,LRRC75B	10
chr22	26160000	26880000	LINC02559,SRRD,HPS4,ASPHD2,SEZ6L	5
chr22	27040000	28240000	LINC01638,MN1,LINC02554,LINC01422,MIATNB,MIAT	6
chr22	28240000	29000000	TTC28,PITPNB	2
chr22	29000000	29640000	KREMEN1,ZNRF3,CCDC117,EMID1,HSCB,TTC28,XBP1,C22orf31,CHEK2	9
chr22	29680000	30800000	SF3A1,UQCR10,HORMAD2,CASTOR1,THOC5,RFPL1,RASL10A,SEC14L2,RNF215,NF2,ZMAT5,LIF,GAS2L1,MTMR3,NIPSNAP1,TBC1D10A,CCDC157,OSM,CABP7,ASCC2,NEFH,AP1B1	22
chr22	30840000	31760000	SEC14L3,INPP5J,PES1,RNF185,SEC14L6,MORC2,PATZ1,SELENOM,TCN2,PLA2G3,LIMK2,PIK3IP1,SEC14L4,SMTN,GAL3ST1,SLC35E4,DUSP18,OSBP2,LINC01521	19
chr22	31840000	32320000	EIF4ENIF1,DEPDC5,PRR14L,DRG1,PISD,SFI1	6
chr22	32360000	32880000	SLC5A1,SLC5A4,C22orf42,RFPL3S,RFPL2,RTCB,LINC02558,RFPL3,BPIFC,FBXO7	10
chr22	32880000	33440000	TIMP3,SYN3	2
chr22	33480000	35640000	ISX,LINC01640,LINC01643,LARGE1,ISX-AS1	5
chr22	35640000	36880000	RASD2,APOL6,APOL2,HMOX1,HMGXB4,APOL5,MB,MCM5,MYH9,APOL1,APOL4,TOM1,TXN2,RBFOX2,APOL3	15
chr22	36880000	37960000	C1QTNF6,NCF4,SSTR3,KCTD17,CSF2RB,TST,ELFN2,RAC2,EIF3D,TXN2,CYTH4,CDC42EP1,TMPRSS6,IL2RB,CACNG2,PVALB,CARD10,MFNG,FOXRED2,TEX33,IFT27,MPST	22
chr22	37960000	39080000	GGA1,TOMM22,PLA2G6,EIF3L,MICALL1,CSNK1E,NOL12,TRIOBP,LGALS1,LGALS2,GALR3,C22orf23,PICK1,CBY1,KCNJ4,H1F0,ANKRD54,POLR2F,TMEM184B,FAM227A,PDXP,SLC16A8,DMC1,MAFF,KDELR3,GCAT,SH3BP1,BAIAP2L2,SOX10,DDX17	30
chr22	39080000	39720000	APOBEC3G,CBX6,DNAL4,APOBEC3F,GTPBP1,APOBEC3C,APOBEC3H,PDGFB,JOSD1,APOBEC3D,CBX7,SUN2,APOBEC3B,APOBEC3A,NPTXR,RPL3	16
chr22	39880000	40440000	FAM83F,CACNA1I,MIEF1,ENTHD1,ATF4,TNRC6B,RPS19BP1,GRAP2	8
chr22	40440000	40720000	TNRC6B	1
chr22	40760000	41240000	SGSM3,SLC25A17,MKL1,MCHR1	4
chr22	41280000	42040000	RBX1,TEF,DESI1,POLR3H,L3MBTL2,EP300,ZC3H7B,RANGAP1,CHADL,ACO2,CSDC2,PMM1,TOB2,PHF5A,XRCC6	15
chr22	42040000	42960000	SEPT3,MEI1,WBP2NL,SREBF2,C22orf46,TNFRSF13C,TCF20,CYP2D6,SHISA8,RRP7A,NDUFA6,SNU13,SMDT1,SERHL2,NAGA,CCDC134,FAM109B,NFAM1,LINC01315,OGFRP1,CENPM	21
chr22	42960000	43520000	TTLL1,PACSIN2,ATP5L2,CYB5R3,ARFGAP3,POLDIP3,A4GALT,BIK	8
chr22	43560000	44280000	TTLL12,LINC01639,MPPED1,SCUBE1,SULT4A1,EFCAB6	6
chr22	44320000	45120000	LINC01656,PRR5,RTL6,PNPLA3,PARVB,KIAA1644,PARVG,LINC00207,LINC00229,SAMM50,PRR5-ARHGAP8	11
chr22	45160000	45920000	RIBC2,NUP50,SMC1B,FAM118A,PHF21B,NUP50-AS1,UPK3A,FBLN1,KIAA0930	9
chr22	45920000	46360000	ATXN10	1
chr22	46360000	46720000	PKDREJ,GTSE1-AS1,PPARA,GTSE1,CDPF1,PRR34,TTC38,WNT7B,MIRLET7BHG	9
chr22	46720000	47120000	TRMU,GRAMD4,CELSR1	3
chr22	47160000	50120000	C22orf34,LINC01644,LINC00898,TBC1D22A,LINC01310,FAM19A5	6
chr22	50120000	50600000	MOV10L1,BRD1,PIM3,MLC1,ZBED4,ALG12,CRELD2,IL17REL,TTLL8	9
chr3	40000	400000	CHL1,LINC01986	2
chr3	400000	2080000	CNTN6,LINC01266	2
chr3	2120000	3200000	CNTN4-AS2,CRBN,CNTN4,IL5RA,TRNT1	5
chr3	3240000	4320000	LRRN1	1
chr3	4320000	4680000	ITPR1,SUMF1,SETMAR	3
chr3	4680000	5240000	BHLHE40,EDEM1,ARL8B,EGOT	4
chr3	5240000	8680000	GRM7,LMCD1,GRM7-AS3	3
chr3	8960000	9360000	SRGAP3,SRGAP3-AS4,RAD18	3
chr3	9360000	10320000	TATDN2,BRK1,SETD5,IL17RC,CIDEC,EMC3,PRRT3,TADA3,MTMR14,VHL,FANCD2,IRAK2,JAGN1,RPUSD3,CPNE9,OGG1,ARPC4,TTLL3,BRPF1,THUMPD3,FANCD2OS,LHFPL4,CRELD1,ARPC4-TTLL3,IL17RE,CAMK1	26
chr3	10320000	11880000	SEC13,SLC6A11,ATP2B2,SLC6A1,GHRL,LINC00606,HRH1,VGLL4,ATG7	9
chr3	12120000	12520000	TIMP4,PPARG	2
chr3	12560000	12840000	MKRN2OS,MKRN2,RAF1,TMEM40,CAND2	5
chr3	12880000	13520000	IQSEC1,RPL32,HDAC11,NUP210,LINC02022	5
chr3	13680000	14120000	WNT7A	1
chr3	14120000	15040000	GRIP2,SLC6A6,LINC02011,LSM3,CCDC174,FGD5,XPC,TMEM43,LINC01267,C3orf20,CHCHD4,NR2C2	12
chr3	15120000	15640000	METTL6,SH3BP5,CAPN7,RBSN,BTD,EAF1,COLQ	7
chr3	15640000	16280000	HACL1,GALNT15,ANKRD28,BTD	4
chr3	16280000	17280000	DAZL,LINC00690,OXNAD1,RFTN1,DPH3,PLCL2	6
chr3	17280000	17880000	TBC1D5	1
chr3	17880000	19040000	SATB1	1
chr3	19040000	19880000	KCNH8	1
chr3	19920000	22160000	PP2D1,RAB5A,ZNF385D-AS2,SGO1,ZNF385D,EFHB,KAT2B	7
chr3	22160000	23000000	-	0
chr3	23040000	23880000	UBE2E1,UBE2E2	2
chr3	23960000	24720000	NR1D2,RPL15,NKIRAS1,THRB,LINC00691	5
chr3	24760000	25640000	RARB	1
chr3	25640000	27080000	OXSM,TOP2B,LRRC3B,NGLY1	4
chr3	27120000	27720000	NEK10,SLC4A7	2
chr3	27720000	28400000	LINC01980,ZCWPW2,EOMES,CMC1,LINC01981,LINC02084,LINC01967,AZI2	8
chr3	28440000	30000000	RBMS3	1
chr3	30040000	30720000	TGFBR2,LINC01985	2
chr3	30760000	31520000	GADL1	1
chr3	31560000	32160000	GPD1L,OSBPL10,ZNF860,STT3B	4
chr3	32160000	32520000	CMTM7,CMTM8	2
chr3	32520000	32720000	CMTM6,DYNC1LI1	2
chr3	32720000	33880000	PDCD6IP,FBXL2,CLASP2,CRTAP,TMPPE,SUSD5,GLB1,CCR4,CNOT10,UBP1,TRIM71	11
chr3	33880000	35960000	LINC01811,ARPP21	2
chr3	35960000	36960000	LINC02033,STAC,DCLK3	3
chr3	36960000	37280000	TRANK1,LRRFIP2,GOLGA4,MLH1,EPM2AIP1	5
chr3	37320000	37840000	C3orf35,ITGA9	2
chr3	37840000	38040000	VILL,CTDSPL	2
chr3	38040000	38520000	PLCD1,ACVR2B,DLEC1,SLC22A14,OXSR1,SLC22A13,XYLB,ACAA1,MYD88	9
chr3	38520000	39080000	SCN5A,EXOG,SCN11A,SCN10A	4
chr3	39080000	39440000	WDR48,CX3CR1,CCR8,CSRNP1,TTC21A,SLC25A38,XIRP1,GORASP1	8
chr3	39440000	40200000	RPSA,MOBP,MYRIP	3
chr3	40320000	41920000	EIF1B,ZNF621,CTNNB1,ENTPD3,ZNF619,ZNF620,RPL14	7
chr3	41920000	42240000	TRAK1,ULK4	2
chr3	42280000	42600000	VIPR1,LYZL4,CCK	3
chr3	42920000	44280000	KRBOX1,ZNF662,SNRK,ANO10,POMGNT2,TOPAZ1,ABHD5,FAM198A,CYP8B1	9
chr3	44320000	45000000	KIAA1143,ZNF197,LINC01988,TGM4,ZNF501,TCAIM,LINC00694,ZNF445,ZNF852,KIF15,TMEM42,ZNF502,ZKSCAN7,ZNF660,ZNF35	15
chr3	45040000	45760000	CDCP1,LARS2,CLEC3B,SACM1L,TMEM158,LIMD1	6
chr3	45760000	46680000	FYCO1,LTF,CCR5,SLC6A20,CXCR6,RTP3,XCR1,CCR9,TDGF1,LRRC2,CCRL2,CCR1,CCR2,LZTFL1,FAM240A,CCR3,LINC020017	17
chr3	46680000	47400000	PRSS46,TMIE,KLHL18,PRSS50,ALS2CL,PRSS42,MYL3,KIF9,PTH1R,SETD2,PRSS45,NBEAL2,CCDC12	13
chr3	47440000	47840000	DHX30,SMARCC1,SCAP,ELP6,CSPG5	5
chr3	47840000	48240000	DHX30,MAP4,CDC25A	3
chr3	48240000	49000000	SLC26A6,TMEM89,ATRIP,IP6K2,SLC25A20,FBXW12,NME6,TMA7,TREX1,UCN2,UQCRC1,ARIH2,CAMP,PRKAR2A,ARIH2OS,PLXNB1,CELSR3,PFKFB4,COL7A1,NCKIPSD,SPINK8,ZNF589,CCDC51,SHISA5	24
chr3	49120000	49520000	RHOA,GPX1,KLHDC8B,CCDC71,USP4,QRICH1,LAMB2,DAG1,C3orf84,USP19,AMT,TCTA,C3orf62,NICN1,QARS,CCDC36	16
chr3	49520000	49680000	BSN,BSN-AS2	2
chr3	49720000	50320000	FAM212A,SEMA3B,UBA7,MST1,GNAT1,GMPPB,RBM6,RBM5,LSMEM2,MON1A,MST1R,SEMA3F,CAMKV,RNF123,CDHR4,IP6K1,SLC38A3,GNAI2,TRAIP,AMIGO3	20
chr3	50320000	51440000	DOCK3,ZMYND10,IFRD2,MAPKAPK3,MANF,HYAL3,CISH,CYB561D2,RBM15B,HEMK1,CACNA2D2,RASSF1,HYAL2,NPRL2,TUSC2,C3orf18,TMEM115,NAT6,LINC02019,HYAL1	20
chr3	51520000	51920000	IQCF5,IQCF6,IQCF3,TEX264,GRM2,RAD54L2,DCAF1,IQCF2	8
chr3	51960000	52440000	LINC00696,PCBP4,PHF7,TLR9,TWF2,ACY1,RRP9,WDR82,ABHD14A,BAP1,DUSP7,GPR62,PPM1M,ABHD14A-ACY1,GLYCTK,ABHD14B,DNAH1,RPL29,PARP3,POC1A,ALAS1	21
chr3	52440000	53240000	TMEM110-MUSTN1,PBRM1,NISCH,STAB1,PHF7,ITIH4,GLT8D1,SFMBT1,SMIM4,SEMA3G,PRKCD,ITIH3,BAP1,GNL3,TNNC1,NEK4,ITIH1,RFT1,TMEM110,SPCS1,MUSTN1,NT5DC2	22
chr3	53280000	53960000	CHDH,ACTR8,CACNA1D,SELENOK,IL17RB,DCP1A,TKT	7
chr3	53960000	56560000	WNT5A,LINC02030,ERC2,LINC02017,CACNA2D3,LRTM1	6
chr3	56560000	57040000	CCDC66,FAM208A,ARHGEF3	3
chr3	57080000	58520000	PDHB,ARHGEF3,SLMAP,HESX1,IL17RD,DNAH12,FLNB,PDE12,PXK,DENND6A,ABHD6,APPL1,HTD2,ARF4,ASB14,SPATA12,RPP14,DNASE1L3,KCTD6	19
chr3	58520000	59840000	FAM3D,ACOX2,C3orf67,FAM107A	4
chr3	59840000	61440000	NPCDR1,FHIT	2
chr3	61600000	62200000	-	0
chr3	62280000	63280000	SYNPR,LINC00698,C3orf14,CADPS,FEZF2	5
chr3	63280000	63840000	C3orf49,SYNPR,SNTN	3
chr3	63960000	64480000	PSMD6,PRICKLE2,LINC00994	3
chr3	64480000	65360000	ADAMTS9,LINC02040	2
chr3	65360000	65720000	MAGI1	1
chr3	65720000	66240000	SLC25A26,MAGI1	2
chr3	66280000	66880000	LRIG1,SLC25A26	2
chr3	66920000	69040000	SUCLG2-AS1,EOGT,FAM19A4,FAM19A1,SUCLG2,KBTBD8	6
chr3	69040000	70000000	MITF,ARL6IP5,LMOD3,TMF1,UBA3,EOGT,FRMD4B	7
chr3	70040000	71720000	SAMMSON,MDFIC2,FOXP1	3
chr3	71720000	73120000	SHQ1,LINC00870,EIF4E3,GPR27,EBLN2,GXYLT2,RYBP,PPP4R2,PROK2,LINC00877	10
chr3	73120000	73880000	PDZRN3,LINC02005	2
chr3	73880000	75880000	LINC02018,CNTN3,ZNF717,FRG2C,LINC02047,LINC00960	6
chr3	76160000	78680000	LINC02077,ROBO2	2
chr3	78680000	79120000	ROBO1	1
chr3	79120000	79440000	-	0
chr3	79480000	81280000	LINC02027,ROBO1,LINC02050	3
chr3	81320000	83640000	LINC02008,GBE1	2
chr3	84400000	85680000	LINC00971,CADM2,LINC02025	3
chr3	85760000	86640000	CADM2,LINC02070	2
chr3	86680000	87240000	LINC00506,VGLL3	2
chr3	87240000	88200000	CHMP2B,ZNF654,C3orf38,POU1F1,CGGBP1,HTR1F	6
chr3	88240000	90600000	EPHA3	1
chr3	90600000	96520000	LINC00879,PROS1,DHFR2,NSUN3,MTRNR2L12,STX19,ARL13B	7
chr3	96520000	97440000	EPHA6	1
chr3	97480000	97720000	RIOX2,ARL6,CRYBG3	3
chr3	97720000	98080000	OR5H14,OR5AC2,OR5H2,GABRR3,OR5K4,OR5H15,OR5H1	7
chr3	98160000	98720000	DCBLD2,CPOX,ST3GAL6,OR5K1,OR5K2,LINC00973,CLDND1,GPR15	8
chr3	98720000	99480000	COL8A1	1
chr3	99480000	100000000	TBC1D23,CMSS1,FILIP1L	3
chr3	100040000	101360000	TMEM45A,TRMT10C,TOMM70,PCNP,IMPG2,NIT2,LNP1,ABI3BP,ADGRG7,SENP7,TFG	11
chr3	101360000	102280000	LINC02085,ZPLD1,ZBTB11,RPL24,NXPE3,CEP97,NFKBIZ	7
chr3	102280000	103880000	-	0
chr3	104160000	105240000	ALCAM	1
chr3	105280000	106880000	CBLB	1
chr3	106880000	108320000	LINC00635,KIAA1524,IFT57,BBX,HHLA2,CD47,LINC00882,MYH15,DUBR,LINC00636,LINC01215,DZIP3,CCDC54,LINC01990	14
chr3	108320000	108640000	TRAT1,RETNLB,DZIP3	3
chr3	108640000	111280000	C3orf85,NECTIN3,MORC1,CD96,LINC01205,DPPA2,DPPA4,LINC00488,GUCA1C	9
chr3	111320000	111760000	ABHD10,TMPRSS7,PLCXD2,TAGLN3,PHLDB2	5
chr3	111760000	112240000	CD200,TMPRSS7,GCSAM,BTLA,SLC9C1,C3orf52	6
chr3	112280000	112720000	CD200R1,GTPBP8,CD200R1L,SLC35A5,CCDC80,ATG3,LINC02042	7
chr3	112720000	113120000	NEPRO,BOC,LINC02044	3
chr3	113160000	113640000	GRAMD1C,SPICE1,NAA50,SIDT1,CFAP44,USF3,ATP6V1A	7
chr3	113760000	114880000	ZBTB20-AS2,CCDC191,ZBTB20-AS3,TIGIT,ZBTB20-AS4,ZNF80,QTRT2,DRD3,ZBTB20-AS5,ZBTB20	10
chr3	114880000	115520000	GAP43	1
chr3	115520000	116440000	LSAMP	1
chr3	116480000	118560000	LINC02024	1
chr3	118560000	118840000	IGSF11	1
chr3	118880000	120280000	UPK1B,FSTL1,COX17,TIMMDC1,NR1I2,TMEM39A,CD80,PLA1A,ADPRH,POPDC2,POGLUT1,MAATS1,GSK3B,B4GALT4,GPR156,LRRC58,ARHGAP31	17
chr3	120280000	120600000	GTF2E1,HGD,RABL3,NDUFB4,LINC02049	5
chr3	120640000	121200000	-	0
chr3	121240000	122080000	IQCB1,POLQ,ARGFX,FBXO40,SLC15A2,CSTA,HCLS1,ILDR1,CASR,EAF2,CD86,GOLGB1	12
chr3	122080000	123000000	PARP15,PARP14,HSPBAP1,WDR5B,PDIA5,SEMA5B,SEC22A,KPNA1,CCDC58,PARP9,DTX3L,FAM162A,LINC02035,DIRC2	14
chr3	123000000	123280000	ADCY5	1
chr3	123320000	124400000	KALRN,CCDC14,ROPN1,MYLK	4
chr3	124440000	125360000	HEG1,SLC12A8,SNX4,ZNF148,MUC13,UMPS,ITGB5,OSBPL11	8
chr3	125440000	127280000	UROC1,CHCHD6,CFAP100,LINC02016,SLC41A3,TXNRD3NB,KLF15,C3orf56,CHST13,ALDH1L1,ALG1L,ZXDC,ROPN1B,C3orf22,LINC02034,PLXNA1,TXNRD3,LINC01471	18
chr3	127280000	127720000	KBTBD12,MGLL,ABTB1,PODXL2,MCM2,TPRA1	6
chr3	127760000	128320000	LINC01565,SEC61A1,GATA2,RUVBL1,EEFSEC,DNAJB8	6
chr3	128320000	128600000	ACAD9,RPN1,RAB7A	3
chr3	128640000	129040000	EFCC1,RAB43,HMCES,CNBP,KIAA1257,ISY1-RAB43,COPG1,ISY1,GP9,H1FX	10
chr3	129040000	129840000	LINC02014,H1FOO,MBD4,TRH,EFCAB12,LINC02021,IFT122,RHO,PLXND1,ALG1L2,H1FX,TMCC1	12
chr3	129840000	132120000	NUDT16,ATP2C1,ACPP,NEK11,PIK3R4,COL6A5,ASTE1,MRPL3,COL6A6,CPNE4	10
chr3	132120000	132400000	DNAJC13,ACKR4,UBA5,ACAD11	4
chr3	132440000	133400000	BFSP2,TMEM108,NPHP3-ACAD11,NPHP3,TOPBP1,CDV3	6
chr3	133960000	134240000	AMOTL2,LINC02004,RYK,CEP63,ANAPC13	5
chr3	134240000	135640000	EPHB1,KY	2
chr3	135720000	136720000	PCCB,PPP2R3A,NCK1,STAG1,MSL2,IL20RB,SLC35G2	7
chr3	136760000	137720000	CLDN18,LINC01210,SOX14	3
chr3	137880000	138680000	CEP70,FAIM,ESYT3,PIK3CB,FOXL2NB,ARMC8,LINC01391,MRAS,NME9,FOXL2,DBR1	11
chr3	138680000	139040000	PRR23A,BPESC1,PRR23B,MRPS22,PISRT1,PRR23C	6
chr3	139080000	140920000	NMNAT3,SLC25A36,CLSTN2,RBP1,TRIM42,RBP2,COPB2,SPSB4	8
chr3	140960000	142040000	RNF7,GRK7,PXYLP1,GK5,ATP1B3,RASA2,ZBTB38,TFDP2	8
chr3	142280000	142440000	ATR,TRPC1,PLS1	3
chr3	142520000	142720000	PAQR9,PCOLCE2,U2SURP	3
chr3	142720000	143480000	CHST2,U2SURP	2
chr3	143480000	145440000	C3orf58,SLC9A9	2
chr3	145720000	146360000	PLSCR1,PLSCR2,PLOD2,PLSCR5,PLSCR4	5
chr3	146360000	148640000	LINC02046,CPA3,ZIC1,AGTR1,LINC02045,CPB1,ZIC4,LINC02032,LINC02010	9
chr3	148680000	149000000	HPS3,CP,HLTF,GYG1	4
chr3	149040000	149480000	TM4SF4,TM4SF18,WWTR1,COMMD2,TM4SF1	5
chr3	149520000	150280000	LINC01214,PFN2,LINC01998,EIF2A,SERP1,LINC01213,RNF13,TSC22D2	8
chr3	150400000	150840000	MED12L,MINDY4B,SIAH2,ERICH6,CLRN1	5
chr3	150880000	151640000	GPR171,AADACL2,P2RY12,AADAC,IGSF10,P2RY13,GPR87,LINC02066,P2RY14,SUCNR1	10
chr3	151680000	152640000	P2RY1,MBNL1	2
chr3	152680000	154000000	LINC02083,C3orf79,RAP2B,ARHGEF26	4
chr3	154040000	155040000	MME,LINC01487,DHX36,DWORF,GPR149	5
chr3	155040000	155600000	C3orf33,PLCH1,GMPS,SLC33A1	4
chr3	155640000	156240000	KCNAB1	1
chr3	156240000	156880000	LEKR1,LINC00886,CCNL1,SSR3,TIPARP,LINC00881,LINC02029,LINC00880	8
chr3	156880000	157240000	VEPH1,CCNL1,PTX3	3
chr3	157240000	158320000	PQLC2L,MLF1,RSRC1,SHOX2	4
chr3	158320000	158520000	GFM1,RARRES1,MFSD1,LXN	4
chr3	158520000	159520000	IQCJ,MFSD1,IQCJ-SCHIP1	3
chr3	159520000	160120000	C3orf80,LINC01100,SMC4,IL12A,IFT80,SCHIP1	6
chr3	160160000	161160000	LINC02067,NMD3,KPNA4,TRIM59,ARL14,SPTSSB,PPM1L,B3GALNT1	8
chr3	161160000	164880000	LINC02023,SI,LINC01323,OTOL1,LINC01324,LINC01192	6
chr3	164920000	167040000	LINC01322,LINC01326,BCHE	3
chr3	167080000	167640000	LINC01327,SERPINI1,WDR49,SERPINI2,PDCD10,ZBBX	6
chr3	167720000	168600000	GOLIM4	1
chr3	168720000	169480000	MECOM,LINC01997	2
chr3	169480000	170560000	SAMD7,LRRIQ4,SLC7A14,PRKCI,SEC62,GPR160,CLDN11,PHC3,LRRC34,SKIL,TERC,MYNN,LRRC31,ACTRT3	14
chr3	170560000	171280000	RPL22L1,SLC2A2,EIF5A2,TNIK	4
chr3	171320000	172440000	TMEM212-AS1,GHSR,TMEM212,TNFSF10,NCEH1,PLD1,FNDC3B,LINC02068	8
chr3	172480000	174000000	SPATA16,NLGN1	2
chr3	174080000	176400000	NAALADL2,LINC01208	2
chr3	176520000	178120000	LINC00501,LINC01209,LINC00578,TBL1XR1,LINC02015	5
chr3	178120000	178680000	KCNMB2	1
chr3	178720000	179040000	ZNF639,PIK3CA,KCNMB3,ZMAT3	4
chr3	179080000	179280000	ACTL6A,GNB4	2
chr3	179320000	180240000	LINC02053,PEX5L,NDUFB5,USP13,MRPL47	5
chr3	180360000	180840000	DNAJC19,FXR1,CCDC39	3
chr3	180920000	181320000	-	0
chr3	181360000	182480000	LINC01206,LINC02031,LINC01994,SOX2,LINC01995	5
chr3	182560000	183520000	YEATS2,LAMP3,B3GNT5,DCUN1D1,KLHL6,MCCC1,MCF2L2,KLHL24	8
chr3	183560000	184040000	HTR3E,PSMD2,ALG3,ECE2,ABCF3,PARL,CAMK2N2,ABCC5,DVL3,EIF4G1,EIF2B5,HTR3C,AP2M1,HTR3D,VWA5B2	15
chr3	184080000	184520000	EPHB3,CHRD,LINC02069,POLR2H,LINC01839,THPO,LINC02054,MAGEF1,CLCN2	9
chr3	184520000	185280000	LIPH,VPS8,EHHADH,C3orf70,TMEM41A,MAP3K13	6
chr3	185320000	185640000	IGF2BP2	1
chr3	185640000	186280000	LINC02051,DGKG,LINC02020,LINC02052,TRA2B,ETV5,CRYGS	7
chr3	186320000	186520000	EIF4A2,KNG1,AHSG,FETUB,HRG	5
chr3	186520000	187400000	LINC02043,LINC02041,ST6GAL1,RPL39L,RTP1,RTP4,MASP1,RFC4,SST,ADIPOQ	10
chr3	187480000	188920000	LINC01991,TPRG1,LPP,TPRG1-AS1	4
chr3	188960000	190160000	P3H2,CLDN1,TP63,CLDN16	4
chr3	190560000	190800000	GMNC	1
chr3	190840000	192160000	FGF12,PYDC2,OSTN,UTS2B,CCDC50	5
chr3	192160000	193280000	FGF12,ATP13A5,MB21D2,HRASLS,ATP13A4	5
chr3	193320000	194040000	LINC02048,LINC02026,LINC02036,LINC02037,HES1,LINC02038,LINC00887	7
chr3	194120000	194320000	GP5,ATP13A3	2
chr3	194320000	194960000	LINC01968,LSG1,TMEM44,LINC01972,FAM43A,XXYLT1	6
chr3	194960000	195320000	ACAP2,PPP1R2,APOD,XXYLT1	4
chr3	195320000	195680000	MUC20,MUC4,LINC01983,TNK2,LINC00969	5
chr3	195680000	196920000	LINC00885,TM4SF19-TCTEX1D2,MELTF,PCYT1A,PAK2,DLG1,SLC51A,TCTEX1D2,UBXN7,CEP19,NCBP2,PIGX,NRROS,SENP5,NCBP2-AS2,RNF168,TFRC,ZDHHC19,FBXO45,TM4SF19,SMCO1,PIGZ,WDR53	23
chr3	196920000	197880000	IQCG,RUBCN,FYTTD1,LRCH3,LMLN,LINC02012,DLG1,BDH1,RPL35A	9
chr4	0	480000	ZNF721,ZNF732,ZNF141,ZNF718,ZNF595	5
chr4	480000	1320000	ATP5I,PDE6B,SLC26A1,ZNF721,CTBP1,IDUA,GAK,PCGF3,RNF212,DGKQ,CPLX1,PIGG,TMEM175,FGFRL1,MFSD7,SPON2,MYL5,MAEA	18
chr4	1400000	1640000	NKX1-1	1
chr4	1680000	3520000	TMEM129,FAM193A,FAM53A,NSD2,FGFR3,GRK4,HGFAC,ZFYVE28,SLBP,POLN,MSANTD1,NOP14,ADD1,HAUS3,HTT,RGS12,MFSD10,MXD4,CFAP99,LETM1,TNIP2,SH3BP2,C4orf48,RNF4,TACC3,NAT8L,DOK7,NELFA	28
chr4	3520000	3920000	LRPAP1,LINC02171,ADRA2C	3
chr4	3920000	5800000	STK32B,LINC01396,HGNC:18790,CYTL1,OTOP1,EVC2,ZBTB49,TMEM128,LYAR,EVC,STX18,MSX1	12
chr4	5960000	6600000	MAN2B2,C4orf50,WFS1,PPP2R2C,JAKMIP1	5
chr4	6640000	7080000	KIAA0232,LINC002481,MRFAP1,LINC02482,TBC1D14,BLOC1S4,MRFAP1L1,TADA2B,GRPEL1,S100P,CCDC96	11
chr4	7080000	7720000	PSAPL1,SORCS2,LINC02447	3
chr4	7760000	8440000	TRMT44,SH3TC1,AFAP1,LINC02517,ABLIM2,ACOX3,HTRA3	7
chr4	8560000	9240000	USP17L13,CPZ,USP17L10,USP17L12,GPR78,FAM90A26,HMX1,USP17L11,USP17L15	9
chr4	9320000	10440000	USP17L28,USP17L24,USP17L30,USP17L27,USP17L26,WDR1,SLC2A9,DRD5,USP17L29,USP17L5,USP17L25,DEFB131A	12
chr4	10480000	11720000	LINC02498,CLNK,HS3ST1	3
chr4	11760000	12680000	LINC02360,LINC02270	2
chr4	12680000	13560000	NKX3-2,RAB28,LINC01096,LINC01097	4
chr4	13560000	15680000	CPEB2,LINC01182,LINC00504,BOD1L1,CC2D2A,CPEB2-AS1,FBXL5,FAM200B,C1QTNF7	9
chr4	15720000	17480000	LDB2,LINC02493,CD38,FGFBP1,PROM1,TAPT1,FGFBP2	7
chr4	17480000	18640000	FAM184B,DCAF16,MED28,LAP3,LCORL,NCAPG,QDPR,CLRN2	8
chr4	18640000	20680000	SLIT2,LINC02438	2
chr4	20720000	22360000	KCNIP4,KCNIP4-IT1	2
chr4	22360000	22720000	ADGRA3	1
chr4	22760000	23640000	-	0
chr4	23760000	24440000	PPARGC1A	1
chr4	24440000	25360000	SEPSECS,LGI2,PI4K2B,SOD3,LINC02473,CCDC149,ZCCHC4,DHX15	8
chr4	25360000	25800000	ANAPC4,SLC34A2	2
chr4	25840000	27040000	SEL1L3,TBC1D19,SMIM20,RBPJ,LINC02357,CCKAR,STIM2	7
chr4	27040000	30200000	LINC02472,LINC02364,LINC02261	3
chr4	30600000	33080000	LINC02353,LINC02501,PCDH7,LINC02506,LINC02497	5
chr4	33520000	36000000	LINC02484	1
chr4	36160000	37400000	LINC02505,DTHD1,NWD2,ARAP2	4
chr4	37440000	38040000	PTTG2,RELL1,PGM2,TBC1D1,C4orf19	5
chr4	38040000	38840000	LINC01258,TLR1,TLR10,TLR6,LINC02513,LINC02278,KLF3,LINC01259	8
chr4	38840000	39160000	TMEM156,FAM114A1,KLHL5,TLR6	4
chr4	39160000	40000000	SMIM14,KLB,RFC1,UGDH,RPL9,UBE2K,LIAS,PDS5A,WDR19	9
chr4	40000000	40840000	RBM47,N4BP2,RHOH,LINC02265,NSUN7,CHRNA9	6
chr4	40880000	41240000	APBB2	1
chr4	41240000	42000000	SLC30A9,DCAF4L1,PHOX2B,LINC00682,LIMCH1,UCHL1,TMEM33	7
chr4	42080000	42520000	BEND4,SHISA3	2
chr4	42520000	42880000	ATP8A1	1
chr4	42920000	44680000	YIPF7,LINC02475,KCTD8,GUF1,LINC02383	5
chr4	44720000	45440000	GNPDA2	1
chr4	45440000	46280000	GABRG1	1
chr4	46320000	47600000	COX7B2,GABRA4,GABRA2,ATP10D,COMMD8,GABRB1	6
chr4	47640000	48080000	NIPAL1,CORIN,NFXL1,CNGA1	4
chr4	48120000	48520000	TEC,SLAIN2,SLC10A4,ZAR1,TXK	5
chr4	48520000	49760000	FRYL,CWH43,OCIAD2,OCIAD1	4
chr4	49760000	53840000	SPATA18,SGCB,DCUN1D4,ERVMER34-1,LINC01618,LINC02480,USP46,RASL11B,LRRC66,USP46-AS1	10
chr4	53840000	55120000	GSX2,SCFD2,CHIC2,LNX1,FIP1L1,PDGFRA	6
chr4	55120000	56720000	PDCL2,EXOC1L,CLOCK,LINC02260,NMU,LINC02358,KIT,TMEM165,KDR,LINC02283,SRD5A3,EXOC1	12
chr4	56720000	57240000	KIAA1211,CEP135,EXOC1	3
chr4	57280000	57840000	THEGL,PAICS,SPINK2,REST,POLR2B,ARL9,PPAT,SRP72,HOPX	9
chr4	57880000	61240000	IGFBP7,LINC02429,LINC02494,LINC02380	4
chr4	61360000	63600000	LINC02496,ADGRL3,LINC02271	3
chr4	63720000	65480000	TECRL	1
chr4	65480000	68280000	EPHA5-AS1,LINC02232,EPHA5	3
chr4	68320000	69040000	UBA6,CENPC,STAP1,GNRHR,TMPRSS11D,TMPRSS11A,TMPRSS11F	7
chr4	69080000	70080000	YTHDC1,UGT2B10,UGT2B15,TMPRSS11E,UGT2B7,TMPRSS11B,UGT2B11,UGT2A3,UGT2B17	9
chr4	70120000	71400000	UGT2A2,SMR3A,STATH,FDCSP,SULT1E1,HTN3,AMTN,SMR3B,HTN1,UGT2A1,MUC7,OPRPN,CSN1S1,SULT1B1,CSN3,CABS1,PRR27,UGT2B4,ODAM,CSN2,UGT2B28	21
chr4	71440000	71880000	MOB1B,DCK,JCHAIN,GRSF1,RUFY3,AMBN,UTP3,ENAM	8
chr4	71880000	72560000	SLC4A4	1
chr4	72560000	73880000	NPFFR2,ADAMTS3,GC	3
chr4	73920000	75040000	AFM,MTHFD2L,CXCL3,CXCL8,CXCL2,RASSF6,ANKRD17,PF4,PPBP,CXCL1,ALB,PF4V1,COX18,CXCL6,AFP,CXCL5,LINC024917	17
chr4	75160000	75600000	AREGB,AREG,EREG,EPGN	4
chr4	75720000	76440000	BTC,PARM1,THAP6,LINC02483,RCHY1,LINC02562	6
chr4	76440000	78120000	STBD1,G3BP2,NUP54,SCARB2,USO1,SOWAHB,C4orf26,SEPT11,CCNG2,NAAA,CXCL11,CXCL10,CDKL2,SHROOM3,CCNI,RCHY1,FAM47E-STBD1,PPEF2,CCDC158,THAP6,CXCL9,ART3,FAM47E,SDAD1	24
chr4	78120000	79840000	ANXA3,LINC01094,CNOT6L,CXCL13,BMP2K,FRAS1,MRPL1	7
chr4	79840000	81160000	GK2,ANTXR2,PAQR3,PCAT4,LINC00989,PRDM8,NAA11,LINC02469	8
chr4	81160000	82280000	BMP3,PRKG2,FGF5,C4orf22	4
chr4	82280000	83280000	RASGEF1B	1
chr4	83320000	83800000	LINC00575,HNRNPDL,SEC31A,TMEM150C,ENOPH1,SCD5	6
chr4	83880000	84200000	PLAC8,LIN54,COPS4	3
chr4	84360000	85880000	MRPS18C,HELQ,GPAT3,ABRAXAS1,NKX6-1,CDS1	6
chr4	85920000	86680000	ARHGAP24	1
chr4	86680000	86920000	ARHGAP24	1
chr4	86960000	87840000	C4orf36,SLC10A6,PTPN13,MAPK10	4
chr4	87840000	88080000	AFF1,C4orf36	2
chr4	88160000	89560000	DMP1,NUDT9,SPP1,MEPE,IBSP,PYURF,DSPP,ABCG2,HSD17B13,PIGY,PKD2,HERC3,PPM1K,HSD17B11,HERC6,SPARCL1,HERC5	17
chr4	89560000	90040000	TIGD2,NAP1L5,FAM13A	3
chr4	90040000	91240000	GPRIN3,MMRN1,SNCA,CCSER1	4
chr4	91240000	93200000	LNCPRESS2	1
chr4	93360000	95080000	ATOH1,GRID2	2
chr4	95120000	95520000	SMARCAD1,HPGDS,PDLIM5	3
chr4	95560000	96040000	BMPR1B-AS1,BMPR1B	2
chr4	96040000	98960000	LINC02267,PDHA2,UNC5C	3
chr4	98960000	100000000	STPG2,TSPAN5,METAP1,EIF4E,RAP1GDS1	5
chr4	100000000	100440000	ADH1C,ADH4,ADH6,C4orf17,ADH1A,ADH1B,ADH5,ADH7	8
chr4	100440000	100880000	DAPP1,H2AFZ,LAMTOR3,TRMT10A,DNAJB14,MTTP	6
chr4	100880000	103240000	PPP3CA,BANK1,DDIT4L,FLJ20021,EMCN	5
chr4	103320000	104040000	UBE2D3,NFKB1,BDH2,SLC9B2,MANBA,CISD2,SLC9B1	7
chr4	104080000	107040000	GSTCD,LINC02503,INTS12,PPA2,TACR3,TET2,CXXC4,ARHGEF38,CENPE,LINC02428,NPNT	11
chr4	107120000	108600000	DKK2,TBCK,LINC02173,AIMP1,GIMD1	5
chr4	108640000	108840000	SGMS2,PAPSS1	2
chr4	108880000	109520000	LEF1,HADH	2
chr4	109520000	110280000	COL25A1,RPL34,ETNPPL,ZCCHC23,RPL34-AS1,OSTC	6
chr4	110280000	110800000	CASP6,MCUB,GAR1,CFI,RRH,SEC24B,LRIT3,PLA2G12A	8
chr4	110880000	111440000	ENPEP,ELOVL6	2
chr4	111480000	112920000	LINC01438,PANCR,PITX2	3
chr4	112960000	113920000	AP1AR,NEUROG2,LARP7,TIFA,ALPK1,C4orf32,ANK2,ZGRF1	8
chr4	113960000	114680000	ANK2	1
chr4	114720000	115680000	ARSJ,UGT8	2
chr4	115760000	116800000	NDST4	1
chr4	116920000	119480000	LINC02264,LINC01378,TRAM1L1,PRSS12,SNHG8,NDST3,LINC02262,MTRNR2L13,LINC02263	9
chr4	119520000	120200000	METTL14,SYNPO2,SEC24D,USP53,MYOZ2	5
chr4	120360000	120960000	LINC01365,PDE5A,LINC02502	3
chr4	120960000	122680000	NDNF,ANXA5,QRFPR,TNIP3,MAD2L1,PRDM5	6
chr4	122720000	123840000	IL21,BBS12,NUDT6,TRPC3,IL2,KIAA1109,BBS7,CCNA2,EXOSC9,SPATA5,FGF2,ADAD1	12
chr4	123880000	125200000	LINC01091,LINC02435,SPRY1	3
chr4	125240000	126160000	ANKRD50,LINC02516	2
chr4	126160000	128480000	LINC02379,FAT4	2
chr4	128480000	130040000	SLC25A31,SCLT1,LARP1B,INTU,C4orf33,PLK4,HSPA4L,PGRMC2,JADE1,MFSD8,ABHD18	11
chr4	130080000	133600000	SNHG27,LINC02465,LINC02479,LINC02377,LINC01256,LINC02466	6
chr4	133760000	135840000	LINC02462,PABPC4L,PCDH10	3
chr4	135960000	137840000	LINC02485,LINC00613	2
chr4	137840000	139880000	LINC00500,LINC02510,SLC7A11,LINC00499,PCDH18,LINC00616,LINC00498,LINC02172,LINC02511	9
chr4	139920000	141760000	NOCT,NAA15,MGAT4D,RAB33B,UCP1,ELMOD2,SCOC,MGARP,MGST2,CLGN,MAML3,SETD7,ELF2,TBC1D9,NDUFC1	15
chr4	141760000	142040000	-	0
chr4	142080000	144080000	INPP4B,LINC02276,LINC02432,RNF150,ZNF330,IL15	6
chr4	144080000	144440000	SMARCA5,GAB1,USP38	3
chr4	144440000	145960000	GYPE,GYPA,FREM3,HHIP,GYPB	5
chr4	145960000	146520000	LINC02491,SMAD1,ABCE1,ANAPC10,OTUD4,LINC02266	6
chr4	146520000	148040000	POU4F2,SLC10A7,C4orf51,ZNF827,MMAA,LINC01095,LINC02491,LSM6,TTC29	9
chr4	148120000	148480000	EDNRA	1
chr4	148520000	149320000	PRMT9,TMEM184C,ARHGAP10	3
chr4	149360000	150840000	NR3C2,IQCM,LINC02355,LINC02430	4
chr4	150880000	151840000	MAB21L2,DCLK2	2
chr4	151920000	153280000	LRBA,RPS3A,PRSS48,SH3D19,FBXW7,LINC02273,FAM160A1,GATB	8
chr4	153320000	153680000	LINC02486,FBXW7,TMEM154	3
chr4	153680000	154240000	FHDC1,TRIM2,TIGD4,ARFIP1	4
chr4	154240000	154560000	MND1,TMEM131L	2
chr4	154680000	155440000	RNF175,DCHS2,SFRP2	3
chr4	155440000	156280000	FGG,NPY2R,FGA,LRAT,FGB,RBM46,PLRG1	7
chr4	156280000	156720000	GUCY1B3,GUCY1A3,MAP9	3
chr4	156720000	158080000	LINC02272,ASIC5,PDGFC,CTSO,GLRB,TDO2	6
chr4	158080000	159080000	GRIA2,LINC02433	2
chr4	159160000	159560000	RXFP1	1
chr4	159560000	160360000	C4orf46,FNIP2,PPID,RAPGEF2,C4orf45,ETFDH	6
chr4	160360000	162000000	LINC02477,LINC02233	2
chr4	162160000	163200000	FSTL5	1
chr4	163280000	164320000	NPY1R,NAF1,NPY5R	3
chr4	164360000	165680000	TKTL2,SMIM31,MARCH1,TMA16	4
chr4	165960000	166400000	TRIM75P,CPE,MSMO1,GK3P,TRIM60,TMEM192,KLHL2	7
chr4	166400000	167040000	LINC01179,TLL1	2
chr4	167040000	167600000	-	0
chr4	167800000	169040000	ANXA10,SPOCK3	2
chr4	169080000	169840000	DDX60,PALLD,DDX60L	3
chr4	169880000	170680000	HPF1,CLCN3,NEK1,CBR4,SH3RF1	5
chr4	170680000	171000000	MFAP3L,HPF1,LINC02275	3
chr4	171040000	173840000	LINC02174,LINC02431,LINC02512,LINC02382,LINC02504,LINC01612,GALNTL6	7
chr4	173880000	175080000	LINC02269,SAP30,HAND2,SCRG1,GALNT7,HMGB2	6
chr4	175200000	176880000	ADAM29,HPGD,GPM6A,CEP44,GLRA3,FBXO8	6
chr4	176880000	177280000	SPATA4,SPCS3,WDR17,ASB5,GPM6A	5
chr4	177280000	178000000	VEGFC,LINC02509	2
chr4	178120000	180680000	AGA,LINC01098,LINC01099,NEIL3	4
chr4	181120000	182440000	LINC02500,LINC00290	2
chr4	182440000	183320000	TEMN3-AS1,TENM3	2
chr4	183320000	184320000	WWC2-AS2,DCTD,WWC2,CLDN24,CLDN22	5
chr4	184320000	185080000	STOX2,CDKN2AIP,TRAPPC11,ING2,RWDD4	5
chr4	185120000	185520000	ENPP6,LINC02363,LINC02427,IRF2,LINC02362	5
chr4	185600000	186040000	LINC02437,LINC01093,LINC02436,HELT,ACSL1,CENPU,MIR3945HG	7
chr4	186080000	187120000	FAM149A,CCDC110,CFAP97,CYP4V2,PDLIM3,LRP2BP,UFSP2,TLR3,SNX25,C4orf47,ANKRD37,SORBS2	12
chr5	0	1640000	SLC9A3,PDCD6,ZDHHC11B,TERT,SDHA,PLEKHG4B,BRD9,TPPP,CLPTM1L,LINC01511,LPCAT1,TRIP13,NKD2,SLC12A7,EXOC3,SLC6A18,LRRC14B,SLC6A19,CEP72,SLC6A3,ZDHHC11,CCDC127,AHRR	23
chr5	1680000	3640000	NDUFS6,IRX1,IRX2,LINC01017,LINC01019,LSINCT5,LINC02116,LINC02162,C5orf38,MRPL36,LINC01377,IRX4	12
chr5	3760000	4840000	LINC02114,LINC02063	2
chr5	4840000	5400000	LINC02121,LINC01020,ADAMTS16	3
chr5	5440000	6720000	LINC01018,NSUN2,SRD5A1,PAPD7,LINC02102,MED10,UBE2QL1,LINC02145	8
chr5	6760000	7840000	LINC02123,ADCY2,LINC02142,LINC02196,LINC02236	5
chr5	7840000	10240000	LINC02112,MTRR,SEMA5A-AS1,TAS2R1,SEMA5A,LINC02226,FASTKD3,C5orf49,LINC02221,LINC02199,SNHG18,MIR4458HG	12
chr5	10240000	10440000	CMBL,MARCH6,ROPN1L,FAM173B,CCT5	5
chr5	10440000	12040000	LINC02212,ANKRD33B,ROPN1L,LINC02213,DAP,CTNND2	6
chr5	12080000	13920000	LINC01194,LINC02220	2
chr5	13920000	14320000	DNAH5,TRIO	2
chr5	14320000	14640000	TRIO,FAM105A	2
chr5	14680000	15040000	ANKH	1
chr5	15040000	16040000	FBXL7,LINC02149	2
chr5	16120000	16680000	LINC02150,MARCH11,ZNF622,RETREG1	4
chr5	16720000	17160000	MYO10	1
chr5	17160000	18320000	LINC02218,LINC02223,LINC02217,LINC02111,BASP1	5
chr5	18320000	19600000	LINC02100	1
chr5	19640000	21760000	CDH18,LINC02241,CDH18-AS1,LINC02146	4
chr5	21760000	23800000	PRDM9,CDH12	2
chr5	23840000	26600000	LINC02228,C5orf17,LINC02239,LINC02211,CDH10	5
chr5	26720000	28840000	CDH9,LINC02103,LINC01021	3
chr5	29720000	31400000	CDH6	1
chr5	31480000	32080000	PDZD2,C5orf22,DROSHA	3
chr5	32120000	32400000	MTMR12,GOLPH3	2
chr5	32440000	33440000	LINC02160,LINC02061,NPR3,LINC02120,SUB1,TARS,ZFR	7
chr5	33440000	33920000	ADAMTS12,TARS	2
chr5	33960000	34920000	RAI14,TTC23L,AMACR,C1QTNF3,BRIX1,C1QTNF3-AMACR,SLC45A2,RAD1	8
chr5	34920000	36040000	AGXT2,IL7R,CAPSL,UGT3A1,DNAJC21,SPEF2,PRLR,RAD1	8
chr5	36080000	36680000	SLC1A3,SKP2,NADK2,RANBP3L,LMBRD2	5
chr5	36680000	37320000	C5orf42,NIPBL	2
chr5	37360000	38280000	LINC02117,LINC02110,EGFLAM,NUP155,GDNF,LINC02119,WDR70,LINC02107	8
chr5	38320000	38920000	OSMR,EGFLAM,OSMR-AS1,LIFR	4
chr5	38960000	40720000	C9,PTGER4,LINC02104,LINC00603,RICTOR,FYB1,LINC00604,DAB2	8
chr5	40800000	41840000	C6,PLCXD3,CARD6,C7,PRKAA1,MROH2B,RPL37,OXCT1	8
chr5	41840000	43040000	C5orf51,GHR,OXCT1,ANXA2R,FBXO4,CCDC152,SELENOP	7
chr5	43040000	43600000	PAIP1,NNT,CCL28,TMEM267,C5orf34,ZNF131,HMGCS1,NIM1K,ANXA2R	9
chr5	43640000	44800000	LINC02224,FGF10	2
chr5	44920000	46520000	HCN1	1
chr5	46520000	52200000	PELO,ISL1,LINC02106,ITGA1,LINC02118,PARP8,EMB	7
chr5	52240000	53760000	ARL15,LINC02105,LINC01033,NDUFS4,MOCS2,FST,ITGA2,HSPB3	8
chr5	53760000	54440000	GZMK,SNX18,ESM1,GZMA	4
chr5	54480000	55000000	DHX29,CCNO,PLPP1,SKIV2L2,MCIDAS,SLC38A9	6
chr5	55000000	55480000	IL6ST,DDX4,IL31RA,ANKRD55,SLC38A9	5
chr5	55520000	56120000	MAP3K1,LINC01948,C5orf67,ANKRD55	4
chr5	56160000	56520000	MIER3,GPBP1,SETD9	3
chr5	56520000	57760000	LINC02101,ACTBL2,LINC02225,PLK2	4
chr5	57760000	58120000	GAPT,LINC02108,PLK2,RAB3C	4
chr5	58120000	58440000	PDE4D	1
chr5	58480000	59080000	PDE4D	1
chr5	59080000	59920000	PDE4D,FKSG52,PART1	3
chr5	59920000	61680000	KIF2A,ERCC8,C5orf64-AS1,ZSWIM6,LINC02057,ELOVL7,NDUFAF2,DEPDC1B,SMIM15	9
chr5	61680000	63320000	DIMT1,HTR1A,IPO11,LRRC70	4
chr5	63360000	63880000	RNF180,RGS7BP	2
chr5	63880000	64880000	ADAMTS6,FAM159B,CWC27,CENPK,PPWD1,SREK1IP1	6
chr5	64920000	65480000	SREK1,ERBIN,TRAPPC13,SGTB,NLN,TRIM23	6
chr5	65480000	66440000	LINC02065,MAST4,LINC02229	3
chr5	66480000	68320000	CD180,PIK3R1,LINC02219,LINC02242	4
chr5	68360000	68880000	CCDC125,SLC30A5,RAD17,CENPH,CDK7,CCNB1,TAF9,GTF2H2C,MARVELD2,OCLN,MRPS36,AK6	12
chr5	69120000	71640000	MAP1B,SMN1,BDP1,LINC02197,NAIP,SMN2,PTCD2,SERF1B,MRPS27,MCCC2,SERF1A,GTF2H2,CARTPT	13
chr5	71640000	72200000	ZNF366,TNPO1,LINC02056	3
chr5	72320000	72800000	TMEM174,TMEM171,FOXD1-AS1,LINC01385,FOXD1,BTF3,LINC02230	7
chr5	72840000	73960000	HEXB,LINC01335,UTP15,ANKRA2,LINC01332,ENC1,ARHGEF28,LINC01331,LINC02122,LINC01333	10
chr5	73960000	74960000	COL4A3BP,HEXB,HMGCR,FAM169A,NSA2,GCNT4,LINC01336,POLK,ANKRD31,GFM2,ANKDD1B	11
chr5	74960000	76080000	IQGAP2,SV2C,F2R,POC5,F2RL2	5
chr5	76080000	76760000	ZBED3,PDE8B,AGGF1,CRHBP,S100Z,F2RL1	6
chr5	76760000	77560000	WDR41,OTP,TBCA	3
chr5	77560000	78280000	AP3B1,SCAMP1-AS1,LHFPL2,SCAMP1,ARSB	5
chr5	78280000	79200000	JMY,BHMT,DMGDH,ARSB,HOMER1,BHMT2,CMYA5,PAPD4	8
chr5	79320000	79920000	THBS4,ZFYVE16,FAM151B,SPZ1,SERINC5,LINC01337,ANKRD34B	7
chr5	79920000	80560000	DHFR,CKMT2,RASGRF2,LINC01337,MSH3	5
chr5	80560000	81560000	ATG10,SSBP2,ACOT12,ZCCHC9	4
chr5	81560000	82920000	LINC01338,ATP6AP1L,XRCC4,VCAN,TMEM167A,RPS23	6
chr5	82920000	86680000	LINC01949,EDIL3,HAPLN1,LINC02059,COX7C,RASA1	6
chr5	86720000	87960000	TMEM161B,LINC02144,LINC02060,LINC02488	4
chr5	87960000	89680000	LINC00461,LINC02161,MEF2C	3
chr5	89680000	90080000	ADGRV1,POLR3G,LYSMD3,MBLAC2,CETN3	5
chr5	90080000	90720000	ARRDC3-AS1,ARRDC3,ADGRV1,LUCAT1	4
chr5	90720000	92880000	LINC02058	1
chr5	92880000	93240000	POU5F2,NR2F1	2
chr5	93280000	94760000	SLF1,FAM81B,FAM172A,MCTP1,KIAA0825	5
chr5	94760000	96080000	RFESD,GLRX,PCSK1,LINC01554,ELL2,SPATA9,GPR150,RHOBTB3,MIR583HG,CAST,ARSK,TTC37	12
chr5	96080000	96480000	LIX1-AS1,LNPEP,ERAP1,CAST,LIX1,ERAP2	6
chr5	96520000	98400000	RIOK2,LINC02234,LINC01846,LINC01340,CHD1,LINC02062,RGMB	7
chr5	98400000	101200000	FAM174A,ST8SIA4,LINC02113	3
chr5	101320000	102480000	LINC00491,PPIP5K2,PAM,LINC00492,SLCO4C1,GIN1,SLCO6A1	7
chr5	102520000	102840000	C5orf30	1
chr5	102880000	104640000	LINC02163,LINC02115,NUDT12	3
chr5	105320000	107680000	EFNA5,LINC01950	2
chr5	107720000	110040000	PJA2,FBXL17,FER,MAN2A1,LINC01848,LINC01023	6
chr5	110080000	111480000	STARD4,WDR36,NREP,TSLP,SLC25A46,CAMK4	6
chr5	111480000	111800000	EPB41L4A-AS1,EPB41L4A-AS2,EPB41L4A	3
chr5	111840000	112200000	SRP19,APC,LINC02200	3
chr5	112280000	112920000	TSSK1B,MCC,YTHDC2,DCP2	4
chr5	112920000	114560000	KCNN2,TRIM36,LINC01957	3
chr5	114560000	114920000	CCDC112,PGGT1B,FEM1C	3
chr5	114920000	115400000	ARL14EPL,AP3S1,TICAM2,ATG12,CDO1,TMED7,LVRN,TMED7-TICAM2	8
chr5	115440000	118240000	LINC02215,LINC02147,LINC02216,LINC02148,SEMA6A,LINC02214,SEMA6A-AS2,LINC00992,LINC02208	9
chr5	118280000	118800000	DMXL1,DTWD2,TNFAIP8,HSD17B4	4
chr5	118800000	119840000	PRR16,FAM170A,HSD17B4	3
chr5	119920000	121480000	ZNF474,PRR16,LOX,FTMT,SRFBP1	5
chr5	121480000	122920000	LINC02201,CSNK1G3,CEP120,SNX24,SNCAIP,PPIC,PRDM6,SNX2	8
chr5	122920000	125920000	GRAMD2B,LINC01170,LINC02039,ZNF608,LINC02240	5
chr5	125920000	126840000	MARCH3,LMNB1,C5orf63,MEGF10,PHAX,ALDH7A1,TEX43	7
chr5	126840000	127520000	LINC01184,CTXN3,SLC12A2,CCDC192,PRRC1	5
chr5	127520000	129120000	ADAMTS19,ISOC1,KIAA1024L,SLC27A6,FBN2	5
chr5	129160000	130440000	CHSY3	1
chr5	130480000	130800000	HINT1,CDC42SE2,LYRM7	3
chr5	130840000	131480000	ACSL6,MEIKIN,IL3,FNIP1,RAPGEF6,CSF2	6
chr5	131520000	132200000	IL5,SHROOM1,RAD50,PDLIM4,IL13,SEPT8,CCNI2,KIF3A,SLC22A5,SLC22A4,UQCRQ,SOWAHA,IL4,P4HA2,IRF1,C5orf56	16
chr5	132280000	133360000	ZCCHC10,AFF4,C5orf15,WSPAR,VDAC1,FSTL4,HSPA4	7
chr5	133480000	134240000	SEC24A,SAR1B,JADE2,CAMLG,LINC01843,CDKL3,PCBD2,C5orf24,PPP2CA,SKP1,UBE2B,CDKN2AIPNL,DDX46,TXNDC15	14
chr5	134240000	135520000	CXCL14,TIFAB,DCANP1,CATSPER3,LINC01959,LECT2,PITX1,SMAD5,TGFBI,SLC25A48,PCBD2,C5orf66-AS2,IL9,C5orf66-AS1,NEUROG1,H2AFY	16
[truncated: 621 more rows]
