# Supplementary material for: Pancreatic islet chromatin accessibility and conformation reveals distal enhancer networks of type 2 diabetes risk
Source: Nat Commun. 2019 May 7;10:2078. doi: 10.1038/s41467-019-09975-4 (PMC6505525; doi:10.1038/s41467-019-09975-4)
Supplement: Supplementary file 13 — Source Data [file 41467_2019_9975_MOESM13_ESM.xlsx]

## Sheet: Figure 2A
124550
97807
98508
129888
82912
84018
84374
85656
86673
202163
202231
205515
206059
1316494
1315892
10519114
916765
921032
128620
57856
151377
154726
82237
65379
65038
104163
345406
344699
338531
103615
211033
211684
214383
217106
208665
209316
212015
214738
209847
215864
51869
185918
158043
339557
339049
354186
353678
287964
198446
134431
177561
165807
257456
256755
72423
57062
58456
215553
146171
149907
150544
64645
142555
132945
530562
524764
523739
521845
517325
514979
537686
531888
530863
528969
524449
522103
223144
115951
110207
547037
541239
540214
538320
533800
531454
232495
125302
119558
83510
135538
571885
578468
119760
125900
179160
179707
177273
308752
307343
306638
579165
315972
314563
313858
177222
113900
56484
55194
47662
78617
91818
48995
46257
302772
201085
110439
239186
239024
88574
239044
999445
1001448
993853
995856
184222
138890
140175
53237
108121
104755
87950
320920
38685
32234
66852
60976
126894
130900
120757
116265
115116
116115
114966
138163
73989
33780
34549
120746
80924
81393
390056
480300
52155
530806
274060
158661
220871
218236
226326
223691
284720
132436
133162
302227
301140
307023
305936
61019
1007593
145696
81842
61415
60264
60068
94918
75263
195416
320124
324578
135249
455409
456000
134947
45262
45853
202325
1009786
166597
169331
118406
119409
122612
173607
171644
379087
369919
182412
114577
1722426
53986
81017
84531
79771
83285
129179
104211
106169
109673
36510
38268
275694
76283
228630
356252
351807
348026
248046
69777
75500
228148
228132
629398
70968
286919
24735021
24750863
24734383
24750225
24753148
24751997
24751561
24922377
24921540
24917009
170996
161754
67365
71318
67150
176924
316099
308490
182095
178131
319114
319285
319905
397523
396772
388375
387624
396425
92766
42062
54896
47583
129732645
105416676
48067321
129732656
105416687
48067332
44301
43258
42537
77092
67473
74660
38704
38711
89458
153233
94921
89354
88735
190557
163966
394681
394236
394862
394417
135805
75107
61951
62108
167177
833232
828627
284256
278010
277613
98290
97356
147809
148836
191494
190466
136628
71166
72654
262652
384499
383518
382027
60921
28784
88401
112826
345675
501681
502769
48050
196974
198062
335214
498644
197486
101341
508447
207289
133987
40153
81849
82689
274552
49739
40395
207450
203451
112029
41964
58352
62449
110903
187728
188596
189248
132199
131830
112216
114177
87847
80219
79184
314094
306466
305431
314341
306713
305678
40943
41110
560158
560558
561012
712733
713282
340605
343065
119348
59524
58706
114791
185256
181540
495593
130897
177670
95816
110087
109180
64751
63242
360699
363053
364410
110033
113843
114414
213965
112468
111217
224605
223698
99447
246181
248535
249892
104783
76729
971893
972608
153013
113250
111715
129661
207567
208055
208502
132739
133227
133674
137986
138893
58664
573527
267679
750394
750966
751846
208741
209269
212554
297681
449826
450398
451278
298408
298983
313129
886697
517177
624859
188913
164035
164984
169378
170457
159557
56967
322129
162691
45441
46435
110691
116643
125347
125781
87286
86436
93733
92883
157003
105589
257937
257392
433446
433035
208173
200603
117250
117755
121128
62334
121600
398416
251586
256478
399017
252187
255877
284313
284932
808670
809619
163042
163991
96269
200983
206552
202365
112595
112597
40918
158178
31699
1520746
1518505
215851
63830
248984
248149
127553
126598
68996
69497
436404
349138
220412
219214
218860
54262
49371
601474
602136
602752
604851
605310
780297
887551
1411357
1519203
1520902
1521302
462577
463239
463855
465954
466413
641400
748654
639825
641736
296704
228674
54009
54555
58249
221887
215582
568609
140896
140272
152130
189915
191249
151905
189690
191024
80056
80827
82553
7411886
51023
51918
56725
56863
97792
96130
122243
117715
122032
118308
254969
286689
129858
206749
213347
178703
133148
133791
134120
335125
33009
110061
106859
106070
309212
584859
114426
113343
60986
58454
570988
333981
729179
213988
214503
215122
218372
122220
1398234
155908
155737
118163
135677
134498
251113
247663
240482
234830
227087
240184
240658
296849
248148
559716
35827
84944
43666
132004
86535
45257
130413
92081
322872
323203
68319
106458
104825
104360
102021
631041
631311
63249
65343
125577
126152
126816
44791
44077
578827
255251
1124538
136891
138793
172677
185546
154856
585065
101235
100228
256107
320079
98023
572857
316444
1423381
1422188
1417387
144042
307351
50757
157021
161324
347365
192775
212420
212027
900650
124425
125387
134129
115183
116145
124887
108312
109274
118016
107061
108023
116765
224158
226846
132902
619935
684268
681069
680596
96571
96661
94644
31554
96242
33152
399564
191973
64368
206697
486858
438431
53479
202649
254131
250386
153814
137592
57548
56930
338814
60124
264350
118136
111136
110436
136876
56369
58202
828763
628791
630616
262345
263070
347145
348508
350461
369947
49467
292182
287072
284610
524054
132104
90258
202858
202326
50503
79417
132306
132728
460449
446145
54756
53415
51082
275565
637949
161160
171191
171367
133421
104170
106666
100737
103233
101080
81506
276949
50831
156390
165598
157952
154192
71486
295758
291998
71496
295768
292008
304047
409210
209134
202395
65904
67009
189171
194908
202179
465744
194753
100528
92983
575406
573236
77896
61879
1330768
1330997
1093246
671107
298937
139411
135824
129438
127868
127417
1346885
1167747
1457138
1458132
1605918
191942
538302
538748
457441
646235
50715
55441
58559
59508
173243
173666
720010
309362
419200
419880
420849
423830
419064
419744
420713
423694
115079
115290
115579
115840
119655
128089
128629
1018967
1024818
1026696
1012457
1018308
1020186
467158
468188
468670
553997
555875
554485
81208
80177
79695
394754
395731
195790
190941
87424
53259
55518
65392
65980
68036
80331
513785
525127
212910
108197
100137
100436
170308
2159044
2159893
257561
527496
534814
582127
139510
464076
136446
135934
320081
256380
145712
145200
310815
33005
929503
929183
396537
256192
546354
937543
937223
404577
264232
38396
40635
554394
78556
76276
201356
663916
664282
95891
96431
89167
89932
161092
163049
164354
302116
357294
103635
104314
212003
391587
59562
60127
62509
53155
616909
620487
413684
549429
910922
910216
910497
909791
462134
460561
459670
65513
524458
170465
586763
114449
771476
39071
40540
42617
43072
32479
56239
60455
63294
70345
63899
174570
180688
56136
324267
325697
395198
388942
388422
386665
383609
382390
380890
236797
237804
1348150
1345037
1348779
1345666
180243
297256
266620
269160
465114
290894
284826
84094
693969
691500
70858
119795
52662
52591
526706
526004
69614
82060
81693
35489
279267
107099
104974
99380
97656
68059
70856
71708
72126
337914
337106
172100
151572
69981
68884
158289
158887
158019
158617
110576
44485
49057
207918
206989
199996
149958
149855
94685
96886
97464
98923
325699
61896
213537
194179
745300
750915
426369
67026
97207
98360
50505
53337
53901
354807
250019
117756
418488
141211
98100
528243
244313
98710
614674
88833
266163
495235
112943
516800
516147
243503
241478
240798
154789
54448
55242
54285
55079
185364
186803
89039
119262
224250
91791
49794
54537
55793
58010
1195453
251621
256433
252552
257364
81228
556148
73892
74551
75328
116445
120129
191619
190643
193341
187263
169380
91938
88772
210821
527983
528452
1089710
64740
106940
46651
45604
43687
130457
129611
136901
137823
92431
916017
176178
169866
168737
166579
915227
928054
80097
938726
79283
1590602
1177178
886832
1107855
1108848
1109434
262192
337100
483215
484208
484794
552538
1037610
63367
572055
66387
60422
84896
87877
88725
134313
110405
377972
81038
84903
129421
137271
138391
144550
323824
174512
149668
150048
105836
104136
410513
99873
143079
414831
422889
474479
325129
243944
464921
253707
2958426
68824
65814
66743
66676
374039
374501
123171
125757
126201
126807
132022
164510
350998
344888
344452
81612
82931
84973
208223
535622
535245
423385
88465
143787
260284
265333
112842
207249
207915
219530
221357
228548
214205
216032
223223
121006
122833
130024
103891
103000
100901
86132
332182
165370
166007
113121
746290
748754
756253
741239
743703
751202
194460
194860
687409
61088
59652
35673
34072
43124
105190
102638
101859
118761
116209
115430
75250
68898
69046
763016
766036
769441
756840
759860
763265
750794
753814
757219
736264
739284
742689
358298
349184
343962
240085
243490
45441
48996
36391
39946
77680
42169
96817
423319
391580
390511
44471
230467
212984
108529
206590
207529
201493
33884
128894
126475
220713
346815
291245
290152
294106
293013
160999
72906
382594
382873
421630
77037
508765
82823
502979
46351
62482
66610
132739
133778
112282
61666
139929
357437
262350
75038
75617
120451
1572817
182949
185983
47409
44069
546468
141233
177473
183152
183426
299124
50603
50179
146328
35086
66113
141315
881935
128989
128181
128589
131211
117630
183717
175472
183879
175634
196268
198478
73460
134668
123067
121527
119380
118098
276889
548737
556875
82965
82967
323187
214847
87207
35698
39383
77692
135186
75877
133371
47260
52178
68431
184719
181641
176340
170829
171876
166945
156735
153726
140493
138145
142441
140093
126016
29760
29946
60852
162892
157843
101756
383879
165696
176766
183452
185191
177616
184302
186041
219551
33535
39324
57740
59074
140241
254701
100716
239792
236516
67770
67105
66703
65481
174082
167666
41433
158338
406656
406125
155757
409237
408706
148857
95146
677369
676838
112375
678988
678457
203811
113994
329557
330162
330595
39502
153071
151950
50179
51075
137347
141419
51200
246944
243609
242820
240619
239881
253280
249945
249156
246955
246217
102724
101784
184134
99057
74451
69519
140263
71297
212212
174977
174025
57948
315795
315372
252549
175387
178213
570308
635995
636388
38135
37538
36889
431606
143024
466832
3514626
3520422
1147246
1144343
688828
694624
445075
149466
145920
151971
519923
97370
162669
156825
61284
61793
325460
318714
193067
101422
103476
182410
225141
289423
289132
56521
306970
307070
133320
132625
276671
275976
78756
783615
85596
91422
91833
68207
67283
64817
67916
292741
217504
214259
43443
91822
89158
311197
89611
90101
144377
144999
145879
148393
1993451
108889
152214
166993
306343
1084772
88283
87974
746785
93381
188476
255388
148006
342702
180187
342661
180146
39930
107502
162751
213705
507295
508635
621921
2186843
2187613
114444
251859
122719
344735
123395
124216
124677
142803
145866
825735
833447
834025
818102
825814
826392
102820
1722829
1869533
1872950
406643
410060
213454
212823
96605
176326
1701736
433381
130816
132220
134034
66281
87209
90267
313145
89190
84333
181611
71912
38507
557407
440629
437673
431230
430725
429019
428187
427755
62685
432122
431761
431389
166970
97570
95405
94879
169455
169039
1304850
786475
1313703
555244
556573
57873
56749
55986
53790
121444
119524
118555
117897
266957
267339
272624
199562
198733
46594
590400
595309
596465
608534
127880
132387
137095
123633
195674
118918
654818
654263
653809
652573
43135
1260782
1332392
1333420
148957
433144
436219
326148
325204
526188
527654
518356
516958
513772
3072946
3072827
43055
48083
52052
112488
50560
89214
91774
84529
120341
96383
75940
557095
56704
105357
105590
179979
796316
212479
212151
365257
364231
58363
57184
204774
203595
204890
203711
1107997
57325
61540
59837
59172
103371
102170
93361
92986
436474
402072
402386
402705
105905
109340
101951
105386
223371
219914
239976
236519
401060
397603
409048
405591
127200
224055
222896
104472
97697
442580
445583
572496
245478
236022
317101
312662
44228
115988
160968
155049
634865
151900
459191
365527
96343
79852
76643
92532
89323
62780
64760
113090
241839
51318
670952
271880
272380
120575
45494
49709
160345
40592
43214
367175
94740
94468
747528
153315
219562
223641
227176
228229
147504
213751
217830
221365
222418
91024
95103
98638
99691
209667
219652
134781
332754
334560
121778
319751
321557
49566
46845
107157
198861
275850
276438
278844
56054
53795
51882
55984
53725
51812
269851
110788
240238
106901
236351
107827
108885
257852
265608
277245
815730
149536
58331
114935
112572
118966
116603
58577
451162
126703
125932
929882
310021
301771
802172
609531
610191
68532
62067
113260
363512
363563
367021
60757
59275
95718
94907
157482
109344
108421
255212
250154
122816
124192
124755
463123
122537
123913
124476
462844
344822
59428
87214
86305
85403
410388
415888
423180
228950
420037
407722
405303
401869
400960
400058
1284365
939431
939912
939444
5183191
5183699
182170
181309
271053
69092
127845
128710
74632
75157
151540
127329
68075
395813
152752
169559
170021
170852
282933
90834
90372
89540
83373
259248
331001
109507
105418
53316
520014
520487
311773
311007
211000
213837
214310
463874
462407
152195
152820
324064
228621
220524
687494
688681
444914
448923
449400
454532
45971
170292
44158
279936
269367
89774
99246
37715
29433
34518
41005
380299
378638
372802
419646
418909
412523
75669
79701
39429
696641
695866
184684
181939
198746
196001
636224
633479
145738
152245
153005
33347
34816
201033
96689
79861
78453
43640
145890
46008
44843
186889
188009
100205
160753
162871
228087
305645
70187
198581
199472
244379
701070
225459
160635
160237
159373
158455
159452
160145
165799
311240
310944
542180
545016
641172
644628
38674681
37665382
332968
323488
322393
231210
230753
226443
141549
137872
101386
102602
104257
115770
115610
285345
287879
279901
279241
44963
282690
64488
40590
229134
48096
780938
782107
69478
605220
278908
278329
112862
116464
117954
212517
84632
561841
141761
182306
181984
74635
73025
49567
37803
36688
36169
45111
43996
43477
84499
160081
164623
166951
38950730
38942248
38900368
38747093
38746474
38668761
38159441
38158843
37840812
37255302
38950797
38942315
38900435
38747160
38746541
38668828
38159508
38158910
37840879
37255369
305373
429614
149729
158602
157065
112340
106695
105891
105586
105311
114910
227567
333822
339817
341488
350313
146173
343849
120311
121180
120244
[truncated: 1,841 more rows]

## Sheet: Figure 2C
Expr (no loop)	Expr (1)	Expr (2)	Expr (3)	Expr (4)	Expr (5)	Expr (>6)
2.37	17.5	55.4	36.4	10.1395	31.9415	5.47022
10.4	1.86	3.82	26.3	10.1689	28.959	4.84869
44.4	20.2	0.87	2.45	11.9797	38.6655	3.28094
6.82	0.312	11.6	12.8	12.1656	0.192764	85.4459
5.61	186	0.029	20.2	13.462	300.481	49.4809
33.4	3.62	7.2	10.1	14.1736	14.8856	16.4809
91.2	92.1	0.63	15.4	14.1918	10.2459	9.25463
64.4	14.5	42.2	20.3	14.448	5.65095	21.8108
15.7	6.95	39.1	79.5	15.42	12.233	39.5062
4.22	6.06	3.92	14.4	16.29	11.5839	0.581795
0.741	0.152	17.2	28.3	16.4977	4.66014	22.4604
3.02	2.71	0.689	2.55	17.5247	480.777	6.02088
3.45	25.5	1.1	57.3	18.0279	10.9761	21.3007
108	0.912	3.32	1.26	18.7338	3.38441	4.39367
13.2	4.17	38.7	23.8	18.9518	22.6772	30.6579
27.5	94.4	1.17	13.2	19.1621	6.63936	128.873
1.76	7.96	26.9	3.92	19.1719	37.8614	5.12467
26.7	2.42	32.7	140	19.681	31.1201	58.8408
8.87	20.5	21.7	6.47	20.3805	0.516491	13.199
0.516	19.8	20.4	11.7	20.4753	17.1598	8.15611
37.1	52.2	7.35	3.9	20.7555	77.0466	30.4422
16.8	4.26	8.49	83.2	21.5591	50.3796	13.6031
54.3	29	13.3	18	21.6041	27.8009	43.2581
67.3	16.6	10.1	117	26.7346	60.9281	18.7916
16.3	16.6	4.55	5.54	27.5372	62.702	0.626873
0	18.1	3.09	21.1	28.7828	0.891132	20.4442
35	16	66.7	58.7	29.17	2.41043	68.3039
5.41	9.91	11	152	29.3141	261.871	47.2039
14	51.1	63.7	7.53	34.0774	6.87807	42.2607
13.3	5.15	19.4	57	34.7053	6.75195	80.2859
1.01	70.4	24	45.4	35.1968	18.493	4.81824
60.3	43.6	16	27.8	39.8633	21.4558	19.4222
11.2	97.1	40.3	0.0349	40.1624	18.2904	2.89688
0.132	3.92	19.1	14	40.2008	65.7964	0.224948
17.5	96.7	4.81	14	43.3354	0.712186	94.92
7.6	32.2	27.4	0.493	43.8794	15.641
14.9	1.02	0.677	0.233	46.4011	18.0134
1.66	8.35	1.93	51.2	48.0979	25.0549
228	11.9	4.45	10.1	48.4403	191.755
0.2	4.58	8.34	15.4	50.6598	28.5512
4.82	0.325	19.2	35.7	53.7791	72.3442
0.272	6.25	0	10.8	55.5017	4.42127
4.15	3.9	0.974	46.3	55.5848	11.3528
8.16	6.47	30.3	20	56.417	208.159
25.8	4.41	116	10.5	58.5268	9.65888
7.47	274	20.2	6.7	60.5031	0.040636
0.159	22.5	32.1	3.29	66.3715	29.3499
17.6	0.642	15.2	0.0669	72.7349	506.032
5.23	46.6	13.4	0.047	76.65	19.0153
0.246	11.8	2.03	108	79.5988
0.116	19.8	1.26	16.3	91.6354
0	11.7	13.2	2.09	147.581
9.3	31	26.7	12.4	213.615
2.71	24.2	1.34	16.6	217.305
40.4	0.373	28.3	38.5	317.117
8.08	0.151	5.78	28.2	4.81659
0.25	10.4	111	67.1	4.54678
0.0258	2.18	40.6	37.2	3.05788
4.24	3.7	0.588	9.3	8.50444
33.6	58.2	28.9	7.3	6.97225
6.84	0.436	431	7.89	0.0201178
1.54	2.39	114	168	5.91117
7.96	81.3	72.5	3.41	3.35142
3.83	15.6	78.9	37.9	1.44639
2.69	153	15.8	58.9	4.97716
1.94	5.32	4.79	104	2.45084
220	53.4	16.3	0.184	3.52984
2.24	3.06	3.38	0.587	1.77909
20.4	14.6	3.92	2.5	0.927265
2.75	13.2	23.2	0.952	0.305067
5	0.161	25.5	29.7	5.97189
0.283	0.0483	0.705	92	0.186298
2.35	13.2	64.1	27.5	1.20972
5.71	16	0.312	29.8	4.09101
11.1	0.0571	50.9	139	1.27888
0.561	23.4	5.09	7.05	9.59427
11	7.19	25.7	3.85	0.0717422
59.5	12.1	2.12	2.33	8.50238
15.7	25.5	1.43	30.8	0
9.59	15.5	280	147	3.54309
12	0.522	605	84.7	0.48086
9.49	8.98	31.9	10.6	9.94591
61	0.301	40.5	6.32	4.95812
18.5	1.73	36.7	58	0.229528
2.2	13.8	0	8.13	2.37839
147	15.5	5.63	19.9	8.52234
34.5	16.8	0.0514	105	0.0268193
640	116	1.14	44.6	2.93069
0	4.06	125	9.54	4.56082
0.112	3.35	2.99	6.19	0.469633
3.49	13	1090	1.91	0.0275792
18.8	2.65	57.4	5.1	2.36309
12	12	22.6	0.531	9.53592
5.55	1.74	89.2	9.55
4.83	8.52	18.4	52.3
44.2	15.7	108	64.9
14.8	78.4	21.7	7.43
10.8	77.2	39.4	82.8
1.87	11.7	8.23	0.739
4.31	13.3	44.6	16
16.9	10.8	0.0926	53.5
49.5	32.1	0.0805	8.25
1.07	4.53	0.112	3.64
7.63	3.21	2.78	12.5
13.4	2.88	30.9	7.41
24.7	13.2	48.1	25.2
62.7	37.8	0.0968	5.08
3.63	10.7	0.0408	75.5
34	0.0529	15.5	1.68
28.9	16.1	5.43	8.64
7.97	0.411	2.07	23.3
0.189	270	2.41	1.69
9.36	5.08	52.7	67.7
31.9	1.11	5.94	112
12.8	8.26	1.45	0.617
14.2	12.1	12.8	9.69
19.5	92.7	4.5	8.34
20.9	32.5	7.67	6.01
0.0678	6.6	20.3	3.76
11.6	556	8.71	40.5
11.9	18.1	11.1	11.7
1.58	42	53.4	69.2
2.01	3.69	32.2	13.7
27.1	29.7	2.29	16.5
24.9	6.46	10.1	3.42
33.1	42.7	18.6	2.01
8.49	8.64	9.29	45.1
0.164	24.6	144	0.152
8.04	0.236	14.2	19.7
6.51	46.1	0.614	15.9
1.18	29.8	0.716	1.17
0	1	482	31.8
6.44	15.4	11.8	16
16.3	39.1	3.94	36.1
69.6	30.6	14	0.36
0.914	21.1	0.104	3.3
90.5	0.304	12.7	12.3
199	2.8	0.0529	55.4
309	25.2	2.71	60.8
79.7	2.85	1.24	10.4
0.742	24.9	26.8	1.95
7.61	4.21	1.07	9.43
79.3	6.43	68.3	17.1
31.4	26.6	124	7.34
36.6	27.4	1430	23.8
16.2	116	190	14.8
2.59	1.84	14.7	23.4
1.05	12.1	9.69	2.37
0.708	1.43	0.957	8.67
11.2	24.3	2.7	7.6
129	11	43.6	21.1
2.45	51.9	22.1	23.2
0.764	23.1	5.22	19.5
0.119	14.9	0	106
32.2	2.93	30.6	0.852
2.76	19.1	14.4	3.67
5.43	0	16	56
2.97	14.6	5.54	24.9
18	3.42	2.26	15.4
41	82	7.58	17.3
0.417	35.4	7.68	65.9
0.978	94.1	20.3	186
0.0977	10.5	4.94	2.22
0	20.6	3.9	387
35.1	19.6	0.183	11.2
0	4.6	16.6	13.4
0.963	27.1	9.66	65.6
5.09	0	41.1	0.843
24.5	1.89	5.01	2.18
8.65	16.3	59.1	66.5
27.7	15	25.7	88.4
14	37.6	8.4	7.14
29.9	22.1	11.6	1.2
18.3	45.8	0.0586	30.5
5.15	8.75	12.7	47.4
0.102	7.22	48.4	41.8
11.4	2.35	36.7	15.8
0.789	39.6	39.4	8.91
0.117	10.3	0.606	10.7
0	5.14	25.5	18.8
0.0756	1.89	31.1	0.163
0.0186	10.3	58.6	1.59
8.56	8.29	61	0.378
0.542	8.88	1.28	8.71
74.9	0.179	19.6	4.87
54	2.37	9.15	38.3
0.535	25.2	7.13	7.95
1.61	0.321	4.18	6.75
26.1	0.908	17.2	3.44
142	31.1	3.21	29.6
1.47	4.06	11.5	1.21
4.89	365	1.4	2.94
29.4	30.1	23.8	31.6
14.9	5.18	22.7	1.85
76.7	9.29	4.32	0.251
2.01	7.27	2.59	1.75
9.05	7.63	5.5	47.6
0.149	0.926	38.4	11.9
25.7	8.43	9.46	6.71
637	11.2	23.4	3.67
2110	19	5.15	0.0532
184	62.3	2.42	0.624
6.11	20.4	12.3	84.6
1.05	4.81	105	54.3
15.6	27.5	38.5	28.1
35.2	20.1	3.55	26.7
12.8	1.4	3.02	15.6
0.338	14.4	17.2	5.85
38.5	80.6	24.5	24.3
9.11	29.8	47.8	1.89
13.6	58	52.9	15.3
5.68	17.2	4.16	25.6
0.0382	3.8	38.6	285
36	30.4	15.6	20.1
662	23.6	91.2	2.78
69	16.3	89.5	23.5
38.6	19.7	6.02	14.4
9.75	2.79	124	23.1
8.22	18.9	10.1	16.7
0.0669	3.95	11.6	26.1
151	7.56	41.9	32.2
27.1	11.5	25.7	33.4
0.123	5.44	51.8	22.3
9.88	22.5	21.5	10.8
11.5	5.76	13.1	137
2.73	5.13	93.7	8.17
7.06	2.49	13.2	15
5.04	558	4.92	58.8
20.7	30.1	5.43	0
12.5	0.335	57.7	3.76
86.5	10.9	9.52	41.9
1.84	8.18	30.3	0.262
65.6	2.96	18.3	22.6
1.46	23.3	139	17.9
46	4.82	2.62	22.3
20.4	8.37	13.9	1620
0.209	14.4	32.2	0.842
6.79	5.78	8.6	0.18
7.64	18.2	31.3	0
8.2	58.5	5.99	1.08
0.58	6.24	19.6	4.47
10.2	2.33	11.8	3.56
0.203	3.93	2.26	5.9
1.75	18.3	7.27	9.11
0.0641	944	17.2
8.77	4.8	124
13.5	13	32.3
15.1	5.62	53.4
0.896	3.77	9.35
0.0121	2.17	35.4
0.0449	44.2	28.8
14.5	32.5	9.81
157	2.79	87.2
14.4	4.68	22.6
4.36	5.63	4.66
12.7	10.3	11
39.2	9.99	2.65
17.4	8.57	22.3
13.2	10.5	1.19
129	86.4	133
22.2	114	35.8
41	0.271	5.18
6.01	9.76	18.8
24.8	137	13.9
18.9	5.45	15.1
29.6	0	5.04
14.9	80.8	5.71
7.68	16.4	2.17
10.7	2.69	1.88
0.398	90.1	111
71.9	2.09	22.4
1.88	10.9	56.8
184	49.1	3.21
10.2	1.56	21.8
66.2	7.64	349
22.4	15.8	313
4.88	5.81	19.6
21	15.6	3.72
7.39	58.6	2.9
7.75	1.68	0.0896
9.88	236	57.9
4.23	37.5	26.6
43.2	19.6	2.72
48.1	46.8	7.5
89.7	9.73	132
9.14	41.3	69.5
21	2.45	18
10.1	2.02	1.27
1.76	2.65	6.51
8.37	5.92	14.7
0.239	14	3.48
63	0.241	30
11.6	50	0
11.3	9.36	8.78
41.7	1.84	3.24
4.79	0.873	0
14.5	38.9	114
30.5	2.84	3.45
3.58	0	0.11
48.7	9.88	4.96
54.7	108	115
35.5	12.2	3.54
12.2	5.54	55.8
118	19.5	11.3
103	18.8	8.95
5.82	12	80.6
32.3	4.89	4.6
42.8	34.2	0.167
4.74	13.6	6.13
6.66	11.5	30.7
0.574	5.92	24.6
6.34	19.5	47
181	148	31.9
6.58	99.9	11.4
0.337	353	2.46
65.9	85.5	0.665
95.1	3.58	57.5
1.22	25.5	13.9
7.05	13.8	20.1
45.1	73	6.92
1.41	1.68	3.29
11.9	98.4	14.6
35.1	9.63	15.9
2	49.3	13.1
27.7	597	0.0719
2.7	0.754	34.1
1.67	24.8	1.37
1.71	190	21.1
37.6	33.5	17.1
95.2	0.7	7.44
28	25.6	14.4
3.77	0	2.79
10.2	3.46	4.57
80	0.0743	0.0865
0.27	37.3	24.3
0	12.2	44.1
0.0918	27.1	50.4
10.5	0.299	12.4
0.396	4.66	0.465
0.581	3.39	0
4.8	4.72	7.34
14.2	109	46.9
3.51	2.39	15.3
4.17	14.8	0.0693
2.5	1.13	5.58
117	13.7	28.4
12.3	1.45	80.5
11.9	6.44	5.24
12.9	11.7	2.02
1.67	34.4	68.9
68	1.3	1.88
6.51	16.2	17.9
0.226	18.8	0.028
8.94	24.9	42
4.9	2.89	0.176
4.39	1.69	78.2
6.96	2.84	21.1
33.9	19.2	24.6
86.3	16	0.263
25.5	5.31	17.7
28.6	1.58	44.1
13.3	29.3	4.95
17.5	10	0
0.247	25	6.65
0.216	27.5	38.4
171	4.12	25.2
46.2	9.22	3.35
16.5	101	9.98
22.2	327	2.45
22.9	7.99	61.9
0.322	16.8	15.3
5.2	305	4.94
0.625	37.9	1.47
1.96	0	1.41
7.84	40.1	0.367
47.2	1.74	44.2
80.3	25.6	32
9.97	324	25.1
4.45	52.1	27.9
26.4	5.39	24.5
13.6	25	1.79
0.353	3.56	0
0	7.2	0.248
2.36	8.76	21.7
88.4	0.0558	77
304	35.9	6.42
26.5	7.84	38.5
2.37	11.1	6.79
114	2.07	0.482
8.62	12.3	61.2
0.187	0.172	8.89
2.01	0.626	12
8.98	0.821	5.83
5.4	25.5	0.443
1.47	35.1	19.2
10.3	16.2	34.5
3.57	31.2	0.0595
11.2	0.259	15.5
108	1.6	0.295
44.9	13.8	10.1
23.7	9.72	29.3
0.216	11.9	32.6
35.8	12.3	0.038
6.1	38.7	304
28.5	45.8	3.07
1.69	12.6	23.1
1.2	19.8	0.142
3.51	20	1560
2.06	5.65	8.32
1.07	22.6	14.4
13.9	19.5	530
1.23	0.594	45.2
30.1	43.7	1.93
6.61	0.923	45.8
0.751	10.2	56.3
25.3	5.71	27.8
5.05	2.4	59
1.71	26.5	50.7
7.31	1.04	68
0.831	0.168	5.08
1.38	0.969	52.7
1.37	17.7	5.02
2.01	43.1	636
9.47	290	2.17
409	35.8	6.71
0.0569	27.2	3.55
3.11	124	0.809
6.73	58.1	30
2.51	56.4	3.59
44.6	51.3	11.7
1.34	22.8	3.84
0.803	4.8	2.26
30.2	0.278	351
18.9	95.1	7.46
16.5	45.9	71.7
4.36	9.93	13.8
54.9	8.7	6.7
30.9	1620	18.6
4.95	2.52	3.68
25	4.71	1.16
5.18	34.2	22.2
0.96	17	3.44
8.49	28	26.3
12.5	8.21
107	185
19.5	8.91
4.77	2.49
4.06	9.17
0.0201	3.72
17.3	34
10.1	31.4
5.43	4.63
0.734	11.5
0.591	8.95
471	15.3
1.86	93.3
24.1	259
5.67	2.38
6.6	13.9
1.94	8.39
7.15	33.3
27.7	14.5
2.68	10.5
1.56	18.2
5.1	8.34
9.13	76.9
2.71	6.14
1.15	22.2
287	6.05
34.5	3.03
20.4	9.44
1.94	6.87
29.6	6.66
17.2	6.66
11.5	11.7
4.89	6.63
19.9	7.08
21.7	0.177
0.686	11.6
0.424	4.44
19.6	3.15
103	229
6.44	24.6
13.6	134
0	74.6
12.9	21.2
6.96	0.0614
10.3	2.9
0.406	32.4
32.4	32.4
0.137	12.9
0.0362	0.0624
0.866	61.2
0	6.3
0	58.2
46.6	27
0.501	17.9
1.16	38.6
72.8	18.5
3.17	19.6
0.687	68.3
2.23	169
0.37	1.11
5.72	25.9
0.047	23.5
11.8	12.1
4.67	0.792
0	44.9
101	2.69
7.23	7.76
24.9	6.94
24.1	22.1
22.3	46.3
40.2	17.5
22.7	29.9
12.6	10.7
14.7	10.2
0.701	48
15.8	0.0749
6.66	6.3
7.89	53.5
0.101	10.6
10.5	89.9
0.101	17.8
12.7	20
0.331	1.54
12.3	110
22.4	1.03
53.9	12.9
5.06	35.6
0	23.4
0.106	8.19
3.93	21.7
23.8	18.3
0.208	81.5
6.94	8.62
30.1	7.8
133	11.8
0.981	9.21
0.488	62.5
39.4	2.2
1.09	26.3
0.186	0.348
0.693	7.17
7.52	61.5
2.22	22.9
42.7	27.1
13	49.5
0.0731	16.7
2.76	18.1
17.1	2.9
4.34	0.0383
0.0552	4.09
0.168	57.3
0.602	4.8
3.16	85.5
806	65.7
13.9	16.7
587	25.5
22.3	11.3
2.04	12.4
0.0466	2.46
5.66	8.96
7.82	52.7
0.382	80.3
0.501	23.9
19.4	0.351
6.45	93.8
0.373	74.3
2.12	1220
0.102	4.79
1.55	99.4
2.31	13.8
2.47	12.3
28.7	8.66
0.445	1.91
4.16	117
5.11	30.1
92.8	1.32
4.1	0.175
7.22	4.94
1.16	10.5
42.5	17.8
1.61	4.7
0.476	23.9
1.27	77.1
18.5	77.9
0.0639	1.69
0.134	38
0.64	4.13
65.5	19.4
103	12.6
42.9	1.05
0	39.8
0.034	2.64
0.132	13.1
9.86	17.1
63.5	10.1
16.6	2.76
6.1	1.52
3.41	6.51
3.26	4.8
29.5	4.54
3.77	1.97
0.144	10.8
2.55	328
0.0746	0.456
27.4	9.73
12.2	29.7
0	8.14
1.15	1.35
18.8	3.02
61.2	0.182
0.0559	20.4
0	13
0.262	25
2.31	37.6
0.385	52.4
9.72	51.8
16.2	14.3
5.01	5.13
50.9	64.6
20.2	64.4
4.67	35.3
1.33	3.13
2.36	1.69
24.8	54.6
6.49	849
0.124	13.7
47.9	4.31
142	13.9
1.71	13.9
9.72	0.731
0.969	1.96
0.564	30.5
1.07	54.8
4.67	6.32
1.71	3.28
12.9	0.68
37.9	17.5
12.3	19.2
174	9.94
6.54	1.22
0.0762	1.56
6.36	19.8
0.0995	5.38
0.0709	13.2
0.12	5.72
9.37	24
16.8	11.4
20.2	1040
32.7	56.1
16.2	5.2
14.8	6.82
11.4	4.32
14.2	12.7
0.0332	139
5.21	31.3
0.652	21.9
0.0402	3.33
17.1	89.5
4.16	3.23
0.468	21
0	10.7
12.6	33.5
0.763	17.8
2.77	60.1
16.6	4.36
0	17.7
0.363	3.88
8.08	12.1
0	18.1
3.08	14.3
1.84	23.3
1.23	36.3
11.1	10.2
1350	19.5
4.65	18.5
7.19	19.4
25.7	8.49
1.77	22.2
11.8	52.1
60.6	0.709
29.8	0.0559
8.16	13.7
10.3	5.43
97.3	22.1
10.5	3.11
99.4	62.9
1.82	2.67
4.19	5.46
6.54	22.1
2.18	48
14	15.3
4.42	17.3
2.46	0.718
2.7	6.56
8.55	4.5
1.31	32.8
2.45	19
2.35	20.9
2.28	58.9
0.0682	23.6
66.3	45.1
4.3	175
14.4	5
5.97	0.603
13.5	0.853
0.0127	18.1
0.294	1.23
12.3	2.03
16.3	284
112	9.11
0	2.94
14.8	1.18
0.407	15
2.95	0.624
15.6	5.75
6.35	723
2.4	8.38
20.8	34.7
0.521	18.4
2.07	14.6
23.3	1.24
13.3	10.9
62.9	0.199
46.4	44.9
112	27.7
2.5	0.0926
1.02	10.7
0.446	5.03
2.74	38.4
4.61	9.5
5.76	12.9
0.623	32.8
34.2	1.31
5.06	6.28
6.61	3.73
1.35	11.5
0.688	82.9
16.5	5.03
4.3	15.3
38	33.5
12.2	12.4
0.0749	4.58
17.7	50.7
5.96	4.09
10.1	19.7
1.54	41.3
85.9	16.8
0.186	2.46
1.58	22
2.69	30.1
16.5	2.02
19.5	29.8
4.27	0.0522
3.96	8.71
0.469	24.8
0	17.2
6.42	27
4.37	1.23
11.4	0.21
64.1	225
2.35	10.2
0.106	32.8
26.1	9.09
3.34	9.65
7.4	7.56
7.05	3.31
13.7	2.52
158	7.03
2.23	2.71
0.607	852
8.08	65.4
2.8	45.2
3.96	9.65
6.63	9.13
10.9	14
0.363	204
4.12	5.61
9.57	0.242
5.82	32.3
44.6	0.151
13.9	11.4
0.578	2.62
18.6	13.8
86.6	998
9.33	46.5
0.143	11.9
44.5	23.6
296	0.315
8.36	1.25
0	14.8
0.35	5.52
11.6	1.4
5.24	16.8
3.79	0.174
0.111	0
3.41	2.06
0.166	0.135
377	9.47
12.7	2.44
7.8	5.08
0.173	37
15.5	2.46
0.651	37
2.13	9.89
3.38	1.77
16.5	2.59
16.7	0.585
2.9	11.9
12.6	11.6
0.161	21.4
0.203	61.7
5.06	225
0.0166	25.1
0.017	15.6
0	0.301
0.278	26.9
1.81	44.6
0.0343	8.08
24.2	62.7
0.457	7.67
0.0777	3.98
0.453	17.8
4.35	0.459
3.14	21.1
6.45	6.9
0.0301	7.86
177	12.1
23.9	10.5
0.519	14.2
15.1	1.24
32.2	23.4
12	30.2
2.25	70.6
0.65	38.9
12.8	0.707
17.2	22
21.2	21.7
0.483	28.5
3.79	8.57
3.1	13.8
1.63	184
13.5	10.8
2.11	10.5
20.8	0.97
2.05	0.979
0.741	1.43
0	2.28
8	10.8
0.787	17.7
5.22	0.435
0.271	12.5
1.5	0.498
0.0725	69.9
0.207	636
2.04	10.4
10.9	10.9
60.4	37.1
3.75	2.88
13.2	3.28
11.5	0.785
60.9	114
5.28	7.11
12.2	0.0809
4.96	74.6
26.8	6.11
29.7	44.2
1.1	24.9
107	79.4
8.35	24.7
63.4	2910
15.2	0.0916
18.6	1.41
9.64	236
9.28	2.51
3.72	53.8
411	6.93
0	8.51
75.7	25.5
17.7	19.3
0.052	6.67
25.5	47.2
17.2	34.6
13.9	131
11.1	8.28
86.6	24.2
9.46	26.4
0.411	34.8
6.65	9.67
68.7	15.6
3.8	15.6
1.51	40.6
2.79	46.5
13.5	13
0.298	4.13
27.8	208
38.9	121
22.1	0.663
47	13.8
21.5	8.22
11.6	17.2
248	5.19
25.2	33.2
19.6	37.6
47.4	9.51
8.6	3.14
28.5	66.2
0	56.2
44	105
0.926	2.44
3.36	22.4
1.15	0.436
5.79	54.8
0.769	43.6
1.09	5.72
8.81	18.2
313	1.25
692	7.28
0.678	17.3
0.0314	3.62
0.334	22
0.0265	0.61
0	13
0	0.567
0.116	93
0	0.88
0	1.12
0	10.8
0	16.9
0	32.6
0	11.9
0	22.5
0	0.201
0	52.6
0	0.294
0	97.2
0	105
0	14
0	13
0	4.3
0	8.26
0	72.5
0.0378	27.8
0	14.6
4.12	3.4
1.23	0.0386
3.17	2.58
0.296	1.32
52.6
0
0.324
0.274
0
0
0.0513
0
0
0.0301
15.7
0
0.694
0.133
1260
0.154
14.3
9.05
130
85.8
46.1
34.4
18.3
6.65
18.1
13.6
54.3
118
4.86
118
72.4
1160
0.17
99.8
0.485
161
32.9
69
14.3
54.6
1.19
0.473
112
1.16
41.5
18
69.3
0
8.52
22.2
0.262
0.161
20.7
0.209
42.3
39.1
60.2
2.22
57.8
7.25
24.2
25.4
7.83
34
15.2
4.24
0.136
35.5
17.8
6.33
50.1
48
8.1
23.6
33.5
22.3
161
17.8
20
31.9
1.37
202
5.38
13.5
0.762
4.38
39.4
1.31
90
0.299
0.135
0.256
30.2
0.179
0.358
13.7
62.9
28.9
162
46
1.81
0.97
0.485
5.16
0.195
13.1
23.2
0
0.0106
0
0
0
0.627
0
0.0293
0.154
0
22.8
0.0487
0.613
0
0
9.34
25.7
39.7
0.81
0.52
465
2.21
6.56
0.198
0.208
0.512
0.0493
220
0.576
7.34
96.5
36.2
3.71
0.0462
0.347
0.28
0.406
2.34
0.0902
0.0655
0.196
0.0778
0.797
46.5
30.3
4.13
5.46
168
17.8
16.7
62.1
8.28
4.25
33.7
22.7
27.8
4.05
0
2.16
0.0573
0.777
2.19
43
1.67
94.5
0.506
0.0713
0
0.0895
0.616
24.2
23.6
1.33
0.781
0
0.0385
20.7
58
6.5
5.02
44.4
0.149
12
0
11.2
0
24.5
43
58.4
22.8
0.662
17.5
11.2
2.02
0.264
0.0201
0
0.225
46.1
1.54
39.4
0.221
50.1
18
2.11
37.2
22.5
1.67
0
0.0767
34.5
208
11.4
13.6
17.2
20.5
2.68
0.479
0.604
0.242
18.6
6.88
4.9
13.8
8.56
11.5
0.0085
1.12
0.462
0.566
1.16
82.1
0.254
8.19
9.01
1.13
10.9
0.064
49.1
0.0311
1.01
76.6
0.0949
1.4
7.2
2
0.161
15.9
0.134
41
12.3
0.131
35.9
1.17
21.2
4.11
0.617
0.419
2.14
0.0311
0
10.4
3.85
23.5
18.2
17
0
0.54
0.667
11.5
36.1
9.11
54.5
0.685
19.4
1.81
11.7
8.15
77.4
0.032
54.5
1.93
28.2
0.0315
68.6
0.0197
50.1
191
10.7
103
17
20.1
3.03
21.2
13.7
10.6
4.21
3.22
19.5
0.558
3.74
26
20.3
2.02
40.4
3.94
0.0456
0
8.47
55
0
7.76
15.3
8.11
24.3
1.45
0.618
12.6
0.0149
0.0205
0
0
0
0
0.132
6.42
0.0544
3.14
2.99
0.0106
13.7
0
0.54
7.17
16.6
0.361
9.39
21.6
6.29
0.00166
34
2.12
0.943
1.18
58.5
0.817
23.8
9.26
8.02
3.06
28.4
18.3
96.8
76.8
0.242
0.0488
1.38
1.55
0.138
25.5
7.14
14.8
95.2
22.4
28
0.25
0
2.57
0.0598
12.3
0.121
113
26.8
6.27
25.9
0.315
77
10.8
13.8
23
74.9
7.04
17.6
1.05
12.1
0.151
2.22
12.5
9.94
17
6.22
1.34
9.08
7.13
138
38.9
2.37
1.85
0.606
0.622
0.826
14.6
7.43
2.02
13.9
0.408
3.64
47.9
0.245
53.4
7.48
32.6
2.15
3.77
72.1
0.148
0.0282
65.2
5.66
154
138
0.977
2.55
46.3
4.33
1.04
2.61
1.23
9.6
36.3
0.174
2.66
0.314
24.5
3.84
74.9
2.9
1.78
0.528
6.7
7.16
8.59
7.58
4.14
0.128
0.153
29.8
1.53
5.96
0.605
6.84
8.42
9.26
0.0202
0.0827
42.5
8.17
21.4
13.5
10
11.7
7.79
1.41
0
0.176
2.69
17.5
30.4
14.7
0.33
2.92
1.04
17.5
2.09
115
45.3
68.2
6.11
14.2
38.7
1.01
0.858
21.2
132
73.2
7.16
0.953
29.5
0.158
31.9
0.667
19.9
6.43
14
2.13
9.28
22.1
0
0.0681
285
5.28
18.1
60.7
0.738
0.837
3.63
1.73
6.98
0.264
0
10.4
0.488
28.6
30.1
3.94
0.752
10.2
7.17
8.84
3.88
23.6
13.4
35.1
0.125
39.2
5.73
9.58
7.33
0.236
4.23
20.3
5.46
21.3
25.9
0.601
16
2.28
2.74
14.6
5.15
141
0.821
33.4
10.9
12.5
7.09
31.5
22.9
16.1
8.28
20.2
8.54
2.05
9.92
0.801
0.464
4.66
0.965
4.78
34.7
0.788
3.64
3.43
0.00649
0.0803
0.191
0.0893
8.87
8.02
10.8
11.8
0.314
22
17
39.7
141
1.39
2.04
21.1
15
25
15.1
3.98
8.59
0.517
1.75
7.76
0.631
0.0477
0
0
0.247
0.0809
0.0279
0
7.32
18.8
6.56
1.57
19.5
13.5
63.7
12.9
0.43
0.125
8.91
11.2
6.38
22
769
12.1
0.242
0
11.6
55.9
6.67
17.8
5.23
16.4
9.91
13.6
6.71
7.4
0.437
9.42
195
22.4
1.05
0.176
11.2
21.2
3.19
0
36.3
1.07
8.05
75.4
0.814
4.03
0.0717
0.311
6.29
2.46
5.14
6.45
0
0.0729
17.9
5.06
0.659
432
33.3
31.6
4.3
0.37
0.0119
0
2.73
8.64
0.15
2.9
2.44
15.4
0.721
0.119
24.3
18.3
5.22
1.26
11.4
5.2
4.5
4.12
76.8
76
34.2
1.57
0.109
3.03
0.197
23.1
29.5
0.655
0.0389
49.4
8.73
171
32.9
2.33
0.499
0.27
23
0
8.03
122
4.36
0.219
0.0177
1.21
2.15
12.6
13.2
19.7
53.9
42.2
69.8
71.9
23.3
5.4
41.6
5.34
6.18
37.4
36.1
31.8
69.6
2
59.3
1.37
1.22
11.7
33.4
11.6
0.256
137
42.9
5.32
11.9
4.13
0.132
3.61
3.85
0.0316
9.29
25.5
5.91
5.74
0.376
8.52
13.3
7.81
12.6
23.4
23
20.5
0.0699
9.62
10.5
5.33
30.3
53.8
8.38
16.8
87.5
1.3
51.5
18.6
10
4.25
58.4
1.4
8.81
39.2
0.255
8.4
0.215
20
1.47
14.4
6.92
20.9
3.04
8.32
3.05
6.22
6.65
0.144
0.0387
23.1
21
14.5
14.3
1.54
2.27
4.52
7.6
3.27
0.0324
3.14
30.6
5.72
8.06
17.2
81.6
12.6
308
3.62
0.804
12.4
8.84
2.48
0
0
0
0
2.4
0.876
3.3
78
5.71
0.103
0.383
165
2.59
2
1750
16.3
4.01
19.9
18.1
0.97
9.71
5.86
3.57
15.6
2.12
11
1.26
16.1
22.7
19.7
2.3
86.5
7.14
0.168
55
35.8
17
63.2
15.9
19.1
23.5
5.74
427
130
11
17
0.184
22.8
50.4
11.4
1.71
0.443
1.14
0
0
0
42.8
22.3
3.17
97.8
7.71
21.6
1.26
5.89
16.2
15.2
57.4
22.1
50.4
0.408
0.0254
0.0271
1.02
0.858
2.94
43.3
13
10.4
24.1
9.76
15.7
1.63
1.15
4.46
25.1
0.155
3.88
21.6
10.5
17.4
97.9
7.21
7.4
3.78
20.1
11
0
8.83
0.15
9.2
38.3
62.7
0.214
31.1
5.84
12.8
30
29.5
20.8
24.1
2.08
5.45
1.3
14.2
0.0736
129
29.8
2.81
7.23
0.317
3.32
11
9.96
0.149
12.6
10.6
7.83
100
2300
7370
292
2.52
1.16
39.2
0.855
0.231
639
27.5
4.27
85.7
24.4
3.39
34.2
0.175
65.8
9.81
24.2
70
7.75
18.6
10
0.0856
0.121
1.13
8.75
8.24
28.1
10.9
3.44
15.9
14.1
26.9
1.39
0.708
0.174
0
29
0
0
6.93
0
25.5
21.7
0.089
0.526
34.2
3.32
1.25
5.53
0.811
5.48
30.3
1.42
0.819
14.4
56.6
0.679
0.402
38.9
12.5
12.6
1.86
20.7
26.3
0.0318
4.54
1.37
126
84.5
0.317
12.9
0.216
8.16
3.56
15.8
39.7
12.2
1.75
1
9.81
1.13
0.559
14.4
83.7
15.5
0.205
10.6
3.8
12.3
181
30.8
37.1
48
0.419
1.96
4.67
67.8
3.17
5.58
0.176
0
0.121
5.54
1.03
0
22.7
11.2
9.81
7.31
60.3
1.73
[truncated: 13,165 more rows]

## Sheet: Figure 2D
Z score (no loop)	Z score (1)	Z score (2)	Z score (3)	Z score (4)	Z score (5)	Z score (>6)
-1.32925	-0.900822	-0.470316	-0.0515486	-1.24828	-0.530919	-1.4736
1.12294	-0.393423	0.636472	-0.94291	-0.572045	1.2259	-1.59032
-0.256354	-3.0418	0.0782237	-1.16807	-1.03213	0.553458	-1.91024
-0.785825	-0.707428	-1.88695	-1.9565	-0.841399	0.654453	1.61652
1.11185	1.2787	-0.419474	-1.43776	-0.665057	1.11548	0.209824
0.938794	-0.3048	-0.486285	0.601178	0.649873	0.428384	0.00571332
1.52678	1.83679	-3.75068	-0.0104094	0.821756	0.552741	0.167073
1.69145	0.924585	0.716384	0.798913	2.43003	-0.145417	1.37077
2.52167	-0.151894	1.0538	-0.000460264	0.692403	-0.570322	3.43061
-1.83692	0.711845	-2.42678	-0.101466	0.737918	1.52725	0.577184
0.742234	0.913237	0.54079	-0.86401	1.26989	-0.806218	1.68685
0.643958	-1.2499	0.269413	0.0535127	1.10634	0.298856	0.262368
0.592518	0.333656	0.0568124	1.65827	0.72584	-0.0871559	0.426009
-0.0183792	-0.708788	-0.070052	1.06192	0.804238	0.564007	0.40928
0.274011	-1.63726	3.36889	0.762109	1.99161	1.37393	2.40981
1.24064	-0.660521	-0.541026	0.60903	-0.228478	-0.118484	2.44743
-2.29405	0.16413	-0.193588	-0.473962	0.61197	2.27572	1.98995
-0.977355	1.86732	0.306896	2.20246	0.535869	1.74516	0.0415958
-1.38046	2.12085	-0.941467	-0.520068	1.56405	-1.06934	0.282929
-0.817788	-0.118067	-0.701582	1.07088	1.52888	-2.89782	1.36844
-1.49797	0.371951	0.968249	0.121145	2.23887	2.3917	2.33754
-0.931208	0.311162	0.0685858	0.36791	0.887208	0.629394	1.7655
-0.999479	4.50138	1.67074	2.12829	-0.494739	1.43501	1.3015
-1.11789	1.08464	0.427274	1.78399	0.0890652	-0.0973869	2.73126
0.848662	-1.36006	-3.34956	0.916204	3.90454	-0.879184	0.718141
-3.42961	2.74269	0.769118	3.6565	1.2045	-0.405934	0.935808
0.640764	0.923876	1.84616	-0.509378	0.180042	-0.00344087	0.576417
1.77921	-1.15594	1.18792	0.537713	3.62912	1.61522	0.457391
-1.06863	2.21627	1.59296	-0.59501	0.134883	0.204526	1.01553
-0.207161	-0.650527	1.28369	2.52211	0.550115	0.337635	0.0188565
-1.71008	1.23744	3.05709	3.25674	0.824929	-0.0860019	0.428888
-3.01492	2.50055	-0.0983211	1.38348	2.0368	0.473057	-1.55786
-2.86287	0.227881	3.31694	-0.44853	0.950991	-1.2728	-0.205028
-1.23969	-0.141476	-3.14108	0.736461	1.02805	0.714953	-4.18208
-0.514773	2.41011	1.19231	1.43002	0.83254	0.071325	1.06249
-2.86747	2.31449	-0.896093	-3.28479	-0.854015	1.37726
-0.939299	-0.265886	-0.926427	-1.42376	-0.796447	-0.0740712
-1.12765	-1.31738	0.857195	-0.384696	1.07545	0.713763
0.344945	-2.22945	-0.527944	0.591719	1.87535	0.580778
-2.52002	0.409524	0.584164	-1.22472	2.69898	1.50377
0.867043	-0.293718	2.86896	1.39267	0.359789	-0.277184
-0.787184	1.32754	-0.785906	0.797864	3.30469	0.874846
-0.0968293	0.585105	-1.93794	0.148671	0.532292	0.1607
-0.972396	1.26876	1.0946	-2.10917	-0.603813	-0.175286
0.954571	-0.753063	-0.528067	1.88058	0.0246719	1.14849
-2.04173	2.50603	1.09077	-0.212863	-4.6262	0.0820886
-0.716806	1.2551	2.70295	1.1297	-0.347794	1.60584
-0.939605	-0.157946	1.28561	0.111792	1.69896	1.05243
-1.68581	1.05251	1.4659	-0.964525	-0.0556506	-0.430138
-0.585161	1.30942	0.884068	1.18487	1.85827
-0.525578	0.468475	1.25402	1.17992	2.22558
-0.268608	2.17925	-1.76433	0.644561	0.108458
0.884631	0.477386	0.837824	0.325341	-0.370607
-1.01167	-0.378177	-0.215478	0.224257	-0.568082
-1.44598	-0.194514	0.335011	2.336	0.900497
-3.45808	-0.916199	1.9717	0.475041	-0.375447
-0.905686	0.701691	0.307164	-1.25972	-1.44617
0.253435	-0.307828	2.92306	0.526253	-0.401674
0.595041	0.0020576	-0.465651	1.1815	-0.300383
-1.19391	0.488239	1.7982	0.463899	-2.2815
-1.49228	-1.3523	1.89442	-0.017209	1.60769
-2.59647	-1.53306	0.92427	0.461978	0.649508
-2.657	-1.73421	-0.14432	-1.29664	0.0625711
-1.1923	1.16756	3.1664	1.7092	0.374939
-1.11109	1.95739	1.44912	1.76745	0.658039
0.122264	-0.191901	0.178288	2.69622	1.15906
0.95605	-0.907224	1.4814	0.0527366	1.44607
-1.74238	-0.557216	-0.871257	0.850316	0.739999
-0.763763	-0.58994	-0.381195	1.36963	-0.380359
-1.21861	-2.13343	1.21435	1.33463	0.429069
-1.24659	-0.855813	3.00138	1.95414	2.72622
0.469757	-0.465147	-0.0844996	2.74352	0.333907
-1.74168	0.402246	3.50667	-0.157927	0.597493
-0.801313	-0.584747	0.734078	-1.5757	-1.59927
2.12213	-1.66716	0.50733	1.6216	-1.2705
1.09736	1.293	0.709286	-6.07296	-0.689799
-1.57525	1.6947	2.16367	-1.4858	-3.69292
1.66207	0.925821	0.0454449	-2.9153	-1.01517
0.115829	1.73685	-1.57575	0.448754	-0.934272
-1.00664	0.974541	1.71858	1.20169	0.356045
-0.812901	2.01765	0.331257	1.78764	0.40769
0.322278	0.763519	-0.191212	1.76739	0.161135
-0.190176	-0.429195	0.751385	1.32666	0.696741
0.662611	1.18388	0.163857	0.278299	0.981692
1.9443	2.03367	-0.788102	-0.0512834	1.82635
-0.510111	1.24858	-3.18039	-0.31058	0.307787
-0.541093	2.55194	-0.988331	1.12506	-1.68188
0.0842085	1.52882	-2.48538	2.49691	-0.857095
-0.648351	0.839934	2.2056	-0.454223	-0.472557
-2.48429	0.605351	0.618902	-2.11041	-0.787633
0.222711	0.651049	1.11387	-2.90675	0.0788751
-0.267297	1.48127	2.83099	0.0244894	0.114064
1.12828	-1.56514	2.3852	-1.35827	-0.183214
0.0540174	1.1134	0.575456	0.642676
-0.397956	2.28308	1.42287	0.335437
-0.820958	0.353855	3.49805	0.0670456
-0.478696	2.92454	-0.33057	0.736986
-0.346901	3.49705	2.55913	1.76558
-1.75934	-0.038725	0.369732	-0.564082
-0.878126	-0.438629	1.4655	0.23193
0.0674741	0.0121297	-0.947419	1.33405
-0.112712	1.25454	-1.17847	-0.860863
-0.664921	1.01866	0.18199	-0.849665
-1.74992	-0.913189	-0.720629	1.35574
-1.8544	-0.327551	-0.992635	0.407888
3.13346	0.649002	0.999533	-0.522139
-0.683257	1.44391	0.506724	2.20476
0.258173	0.818466	-0.986943	3.56395
-1.65721	0.23869	0.791237	1.08897
-1.28907	-0.762212	1.5306	0.483328
-1.93353	-0.745305	0.531905	3.03954
-1.0737	-0.500559	-1.87252	0.923571
1.22947	-0.163587	2.86379	2.50334
0.224606	0.177691	0.593908	1.10279
-1.13604	0.793355	0.106381	0.64106
0.517545	0.346073	0.290964	0.275878
0.759021	0.195728	0.927108	0.179246
0.155491	0.284115	0.496552	0.832484
0.65573	-0.993724	0.30182	-1.04047
0.651682	-0.401298	0.455813	-1.39426
-1.20125	2.06494	-1.16294	1.05416
-0.618845	1.94675	0.559654	0.815014
0.778909	-0.54798	1.22982	0.412009
-0.709639	1.51763	0.0333037	0.861791
-1.05462	1.16004	1.35857	0.53575
-1.46573	2.37952	0.235599	-0.0103779
-2.38517	-0.904699	-1.58586	3.24899
-0.769322	1.03616	2.523	-0.0185521
-0.825585	-0.0320738	-0.222091	0.505167
-1.79448	1.22327	-0.141532	-0.182469
2.19242	0.221053	-0.869067	-0.833772
-2.00009	0.881131	0.0327712	1.39999
-0.0721397	3.35613	-1.05022	-0.365339
0.314626	0.952064	-2.36315	0.498866
2.37783	-1.11669	1.91889	1.11964
1.52729	-1.15426	-0.86194	0.110355
0.77029	0.317831	0.538582	0.78415
3.73565	0.759511	1.39681	1.1561
3.80038	0.774885	-1.25528	1.5172
3.65956	0.0371854	0.0193057	0.336793
0.0405647	1.38172	2.1928	-0.49725
-0.319691	-0.377276	-2.26475	1.17832
0.459836	0.837237	2.80787	1.08418
0.576378	0.584484	-0.924082	-1.57116
2.22807	0.330398	3.2984	-1.30245
-0.715822	-0.413731	1.20279	1.40899
-0.981097	-0.754441	-0.109061	1.25085
0.225595	-0.884818	-0.991832	-4.13775
0.268217	0.323293	-1.60483	0.957848
1.03547	1.17706	1.24364	-0.456446
2.12358	0.280392	1.78913	1.25687
-0.51551	1.42285	0.936886	0.638657
-1.72314	2.15217	-1.14661	0.584782
0.401474	0.391637	-0.228871	1.94228
0.0877128	0.464903	1.39053	-1.36404
-2.44957	1.22817	0.824562	-0.553055
-1.88976	-0.745687	0.882953	0.00467161
0.164483	0.769993	0.284149	-2.99324
-0.518213	-0.386596	-2.24331	1.73958
-0.337401	2.2006	-0.13015	2.8101
-1.2772	2.14117	2.68285	2.51838
1.11628	2.57677	-0.964638	2.69365
0.955096	1.5431	1.57239	1.26245
-2.90606	2.66004	0.940286	-0.522973
0.660589	0.598482	0.0231214	-0.560474
-0.409775	1.07586	1.32467	-1.20783
1.11482	-1.2114	-0.0450811	0.790753
-0.698195	-0.584669	2.17194	-0.0677977
0.357325	0.76138	-1.20022	2.11653
-0.293617	-0.413037	1.52114	2.54907
1.33172	-0.0387684	0.849802	1.86381
1.11604	1.22538	-0.00403975	0.793081
-1.58875	-0.64031	1.70789	-0.833234
1.27956	-0.126593	0.419075	0.167885
-3.3416	-1.81361	-0.349863	1.70886
0.0726725	-0.612305	0.829219	2.23758
1.63478	-0.248327	0.87248	0.45626
-1.02697	3.05049	-0.467199	1.17079
-2.05751	-0.596126	-0.340655	0.189322
-1.58798	0.326789	-1.20158	0.376061
0.951743	0.281579	-0.36792	-1.0112
-0.390108	0.715789	0.27149	0.0147376
1.51429	-0.14466	-0.457803	-0.0899689
1.32985	-0.976402	-1.71633	-1.02925
0.292937	-1.35129	0.876228	0.200887
2.85384	0.465813	0.782573	-0.213683
-0.596927	1.52124	0.714496	1.16381
-1.10553	-1.76297	0.846831	0.267529
-1.05697	-2.38589	0.876433	-3.96948
0.784321	-0.472163	-0.604065	1.09713
-0.29436	-2.20501	0.800856	0.808382
1.00503	0.597327	-1.41076	0.325115
-1.93446	-0.868355	2.37713	1.29822
-1.19066	0.841767	1.57061	-0.724421
0.642434	-0.978967	0.783755	0.405888
0.00649669	-0.966688	0.165626	1.47752
-2.36429	-1.02968	2.09687	0.817005
-1.51619	1.45588	1.00329	1.43669
0.259283	-0.200049	-0.445748	-1.08021
3.3457	0.487592	-0.623142	1.23515
3.57334	-0.371251	-1.25125	-1.08445
2.45453	1.16502	-1.48586	-1.60412
-1.49079	0.162812	1.08175	2.32719
1.35461	0.197075	-0.197746	2.21832
2.41028	1.21425	3.02612	1.73746
-0.386365	1.3935	0.029074	-0.27396
1.15039	-0.429369	1.54412	-0.00108939
0.710507	0.4454	1.44505	0.404054
2.07758	1.43944	2.44733	2.61577
-0.0494487	-0.25249	0.354759	1.1736
0.0131386	1.54912	0.0706649	1.79811
-1.28923	-0.445704	1.06358	1.42413
-0.955462	0.184028	-0.0155646	1.17381
-0.656316	2.03608	-0.494864	-0.210063
0.509557	1.26731	-0.691269	-1.51333
0.532903	-1.28966	0.867373	-0.683111
0.106861	0.68415	-1.47732	2.16173
0.282747	-0.562344	0.848328	2.81895
-1.18681	-0.629949	0.0402056	1.33555
0.37417	0.78482	-1.47209	-1.26593
5.18641	-0.585453	0.744677	0.137756
3.56114	-0.0259318	-1.52321	1.25587
-0.503938	-0.376601	1.60667	1.65432
1.39532	0.82658	1.24322	1.95994
1.65738	-0.850376	-0.82243	2.49471
1.1584	-0.460447	-0.405387	-0.283934
2.1738	-0.526591	0.546171	-0.948771
-0.450129	0.456791	-0.539107	-0.0718274
1.76643	2.95494	-1.01171	-0.136083
2.08286	1.27168	0.356116	-5.32721
0.0886565	0.195887	-3.1953	-3.25947
-0.0111609	-0.595143	1.64183	3.12178
0.843455	0.571027	0.653522	-1.63422
0.979651	1.54079	1.33919	0.118619
3.11605	0.581108	-0.461479	-0.347914
0.609114	0.842999	0.616517	0.476264
-1.47423	-0.349005	0.65487	-0.42408
-0.666106	0.154997	-0.207013	-1.05928
-0.925324	1.08554	1.74217	-0.181161
0.39754	2.42137	-0.827135	-0.568335
-0.520476	0.458772	1.76971	0.180314
2.28785	0.0240495	2.65814	0.503992
-0.729253	1.52211	-4.19645	-1.16217
-0.738403	0.35652	2.03987	-3.44045
0.871903	1.1453	1.63168
0.607928	-2.50585	2.62764
-2.9074	0.74615	1.57461
-0.0783561	1.04449	0.0729579
-1.01371	0.802445	-1.23277
-1.16155	0.74673	0.546829
0.845383	1.77839	-1.42853
-0.0534613	1.94235	-0.165437
1.26983	-0.444315	0.9924
0.31721	-0.518171	-3.6923
-1.61096	-0.785931	0.947793
-0.258628	0.146617	1.10892
0.995702	0.563177	-0.347045
1.97072	-1.27593	0.438092
0.856558	1.15366	-0.807255
2.18395	1.18954	0.00280819
1.64151	1.73469	0.139749
0.936636	-0.95203	0.213196
0.04788	-0.981334	-0.941368
1.16113	0.989355	-0.0831289
-2.99398	0.490509	-0.0365061
-0.553412	-1.56787	-0.0337816
0.595674	1.70293	-0.375227
-1.24745	-1.3529	-1.98955
0.78923	-0.160467	0.486111
0.379481	2.94842	0.400736
0.542826	-0.95913	0.912481
-1.23576	-0.685353	0.366614
1.26534	-1.26745	-2.82895
1.45043	-0.623059	1.0374
1.53144	-1.17023	0.644749
0.0496179	0.57959	0.471886
-0.224088	1.29072	0.166835
-1.95723	0.567291	-3.7089
1.6923	3.20976	-0.838632
-0.0663159	0.875829	-1.09491
0.65724	2.08945	2.24901
0.815017	0.500798	0.354485
-1.00244	3.88132	-0.492395
-0.568185	1.58688	1.00312
3.95701	-2.55885	1.53849
0.467782	0.137367	3.02615
1.25709	1.1535	3.64039
1.24766	0.62676	1.83885
0.910921	0.788059	-0.323095
2.21352	-0.145553	0.09201
-2.34881	-0.830733	0.342638
-0.845559	-1.21139	1.88767
-0.708442	-1.11421	-6.36349
-0.839014	1.43551	0.170971
1.7702	-1.16296	0.556487
1.0087	-0.0465388	-4.84634
1.19042	-0.0615847	0.673242
-0.185501	-0.667418	-1.07893
-1.29952	-0.265417	-0.0932793
1.14396	0.982378	0.308581
0.537626	1.76357	0.848839
-1.58265	0.591974	-4.89868
-0.952954	-2.5668	0.671707
1.0386	-0.649001	-1.10739
1.93609	1.73276	-1.55594
-1.57694	-0.36449	-0.340902
1.76215	1.71319	2.00803
0.512113	1.1715	0.619281
-0.10506	1.24588	0.119332
1.13631	-0.0497396	0.158522
-0.195083	0.0093886	-0.417016
-0.928177	0.806332	0.0152809
0.898499	-0.613944	0.322352
0.271578	1.43294	-4.03903
-0.789543	-0.461436	0.589245
0.39339	0.00181431	-1.03844
0.0876929	0.169047	1.28233
-2.44449	1.06523	0.802375
-0.463818	0.916826	0.662373
0.513956	-3.07172	0.604342
-0.934611	-0.879984	0.210582
1.15199	-0.0768735	-1.02112
1.55272	1.85134	-1.70515
-0.312907	1.1339	-0.413703
1.10592	1.83361	-0.45238
-3.04992	-1.43269	0.498716
-0.661435	-1.30956	1.12436
-0.0464588	0.156636	-0.42281
0.305743	1.38946	-1.2142
3.14848	-0.899943	-0.35606
-0.315223	2.19775	0.1571
-1.09539	-2.48082	-1.88677
-1.78848	-3.03983	-0.696301
0.651881	0.726807	-0.369236
-0.122659	2.21173	0.691614
-0.830444	1.66634	3.40659
0.722107	0.224357	3.66423
1.1368	-0.372693	1.49059
-0.413141	0.630184	-0.0971956
1.12992	0.724584	-6.61187
1.24848	0.819675	0.710822
-0.0216416	0.768257	-0.215109
0.433679	0.0166374	-2.5383
-1.96254	-1.37845	-1.37793
-0.587228	-1.71803	0.494218
1.13365	0.263127	2.76341
-0.415677	-0.580485	1.56517
-1.33602	-1.95406	-1.54114
-0.695096	2.08339	-0.269238
-0.698256	0.289299	1.3404
2.01401	-0.657492	-0.932551
-1.18709	1.66131	0.809156
0.0128162	-1.09972	0.829461
-0.911294	0.204802	-0.512525
-1.99558	-0.346958	0.533306
1.01356	-0.230075	0.605974
1.70313	2.21858	0.787601
0.534285	2.14208	1.66754
1.85443	-0.67525	0.65942
0.267787	0.943465	1.25408
0.055456	-0.677601	-1.20336
1.33701	0.947166	0.325828
-1.41149	-0.914144	-0.265866
-2.14275	0.795315	0.306901
-0.978021	1.09458	1.04764
2.15685	1.17273	0.292107
1.56332	0.263106	0.697542
3.4403	1.83901	-0.159819
1.39008	1.43141	1.29212
1.73364	1.24342	-0.207105
-1.00613	2.42708	-0.00605306
-0.397651	-1.0552	-2.23911
-0.911911	-0.720074	-0.193359
0.688555	-1.91085	0.488719
1.19057	1.68571	0.194726
3.48692	0.201169	-0.311465
1.20974	0.483525	0.645991
1.93782	2.0794	3.07701
-1.05447	0.685985	1.53562
0.390289	0.252068	1.45815
-0.337398	0.523065	-0.49744
-0.404365	-2.06601	-0.555977
-6.50372	0.436485	-0.714757
0.476707	-0.151805	-0.215889
2.1373	-1.06149	0.738515
-0.717488	3.06047	-0.338931
0.544872	0.767079	-0.00700639
1.41802	-0.218101	-0.091366
0.91004	-0.551011	-0.896384
-0.10658	0.531283	2.22732
0.16543	0.651013	1.38933
0.193542	0.00844396	1.79387
-0.864526	-3.41917	0.94017
1.45217	0.254145	-0.320316
1.18727	0.161581	2.0878
-1.07534	1.95266	-0.672402
0.899013	1.44225	0.00482015
0.575317	-1.49922	0.527678
-0.167057	-0.848897	0.827179
-0.542297	-0.233272	-3.70432
2.88306	0.690086	-0.544155
1.82538	-0.526312	-2.38051
1.28282	-0.383372	0.157234
-0.197057	2.24529	1.12765
-0.367221	0.790496	-0.544366
0.961835	-1.01387	-0.714427
-2.41529	-0.23334	0.795095
0.780078	1.64262	-0.795569
-0.258041	-1.08517	-1.63274
-1.08464	0.362112	0.565925
-1.86316	1.22522	1.8666
-1.09251	0.981149	2.00965
0.992209	0.755035	-1.30556
-0.616714	0.331569	2.25677
-0.315997	1.12793	1.06118
0.12217	1.77938	0.451701
1.06724	-3.07973	0.173686
0.781393	1.4089	1.20786
1.98974	0.258882	0.955053
1.79092	-2.45141	-1.30769
1.4278	-0.569087	0.99436
0.228665	0.330931	0.205623
0.933966	0.273863	5.18237
-0.437552	1.69252	1.50871
0.107957	1.63041	-1.12927
-0.150884	0.75621	1.55939
-2.10026	1.75413	0.713217
0.286869	0.925479	-2.79332
-3.87179	2.15281	-1.17085
0.407714	0.546039	2.16087
0.138752	1.22362	-0.87087
0.529792	-1.20555	2.04959
0.663128	-0.686148	1.44089
0.941526	-1.00565	-0.584671
1.39624	-1.59043	0.984324
-0.738821	-1.44141	0.517867
0.159644	-0.32079	1.16159
0.325529	0.887231	-0.290447
-2.34309	-3.11405	1.0471
0.517572	2.01891	-0.918048
-1.18666	1.37554	1.90185
-0.187698	-0.35813	-1.15823
-1.67124	1.50019	-1.76585
-0.781322	1.30513
1.28185	0.904484
-0.382097	0.0153154
-0.480489	0.698236
-0.370652	0.718637
-0.222878	0.699766
-1.79348	1.59192
-1.12053	-0.16659
0.122461	-0.876551
-1.22607	1.2561
-0.603552	1.47822
-0.715398	0.998332
0.454276	2.97151
1.32277	2.99833
2.16978	0.798715
0.625743	-0.0523011
-0.902969	-0.759717
-2.3055	-0.367358
-1.48304	-0.0597722
-0.266259	-2.70041
0.428835	1.3389
-2.19507	2.24633
-0.0115625	1.99429
-1.54271	0.180007
-1.76121	-1.30218
-0.308776	2.65385
-0.305749	-1.38973
-1.65638	-0.577971
-0.038853	0.405764
0.390126	1.73117
0.485293	-0.431521
-1.18973	-0.374721
-0.974291	0.43185
0.887691	0.517299
-0.464464	-0.289451
-1.99853	0.00433747
-1.38607	1.28726
-0.728364	-0.886432
-0.335574	0.63633
0.648557	1.30441
-0.294286	1.3103
-0.552067	-0.35835
-1.11163	1.58621
-0.634011	0.473908
-1.41446	-3.2445
0.663532	0.988368
-0.777315	2.44383
-1.51393	0.857712
-0.825387	-0.306757
-1.46517	0.173389
-3.42511	2.03118
-2.2765	2.45234
1.38253	-0.837335
-1.75465	0.283772
0.300195	-1.09474
0.299953	-0.377972
0.553769	-0.989352
-0.0895353	2.0517
-1.22174	0.368567
0.660822	-2.35842
-0.0502991	1.46363
0.240758	0.577204
-1.12503	-0.424753
-0.778534	0.442924
-0.179683	2.19177
0.626724	0.863871
1.51956	1.39216
-0.596529	-0.506882
-0.535147	2.16569
1.99901	1.07686
2.27009	2.79202
2.14174	2.52337
0.130126	0.666625
-0.0693375	-1.05566
-0.00179398	0.858106
-0.220603	-0.362796
-1.10632	-0.446445
0.511508	2.13759
-1.06936	1.14665
0.0400943	3.19817
-0.199464	1.2213
-0.230877	0.00596206
-1.50915	1.28481
0.51305	-0.967929
-2.8821	-0.750019
3.85122	0.0754299
0.497006	1.59406
-0.271806	2.24099
-2.01459	1.53365
-0.631441	-0.1013
0.655704	1.99783
-0.122687	1.00365
-0.567228	-1.59853
1.76339	0.161421
1.26486	1.87285
-1.7769	0.47018
-2.43533	1.13224
0.234899	-1.7692
-0.454403	0.722101
-0.445938	-0.388766
-1.95125	-2.46053
-3.93117	2.81578
-0.791506	1.48135
-0.22844	0.115123
1.33021	1.23151
0.676298	1.71661
1.35159	-1.40607
0.374122	-3.46945
0.492308	-0.51569
1.30074	0.2106
1.2824	0.102045
-0.138033	-3.04123
-1.56187	-0.873142
1.99784	1.55511
0.341374	0.71225
1.79983	-0.417109
1.41739	0.922365
-0.194389	1.66213
0.218767	-0.220654
-0.906108	0.203784
-1.16521	2.06219
0.588367	0.0127098
0.172606	1.28229
0.944019	1.21727
0.200015	-1.3798
0.667098	0.506697
-2.5755	2.35919
-0.0217001	0.39193
-2.31844	-0.311819
-0.737005	-1.408
-0.594898	-3.58274
-0.23474	0.699365
2.16559	-1.01226
-0.631087	1.42886
-0.451268	3.08137
1.7667	-0.666612
-0.77138	-0.589774
0.472937	-1.33853
-1.18544	0.575618
0.277124	1.46302
-0.473113	0.25088
-0.524494	2.54689
0.606839	1.65583
2.40535	1.36356
0.887598	0.39737
1.55552	4.17756
0.437182	0.590468
0.933173	-0.243748
1.18553	0.498605
0.611786	-0.618064
-1.36282	1.96075
-0.769587	0.720502
-0.948292	1.19678
0.227183	-0.525711
-0.112737	0.438938
1.86259	-0.566323
-0.880706	-0.435094
-0.00217802	0.306554
0.60719	0.796524
-1.7917	0.388739
0.0141457	-0.21057
-0.019486	0.377022
-1.70106	-0.62826
-3.34139	0.523114
1.02802	-0.776659
0.526488	1.15189
-0.527556	0.814587
0.562162	-1.6693
-0.780874	1.29433
3.29844	-0.372718
-2.36248	1.7513
-0.206556	0.0520396
-1.7798	-1.02847
0.482114	2.36822
-0.671901	0.999668
1.14225	0.20287
-1.73636	-1.21997
-0.411605	-0.243415
1.38002	-0.756042
0.35144	1.37479
0.755201	-0.0290219
-0.0838656	-1.30462
-0.637847	-1.02379
1.25569	1.51286
0.118026	2.5545
0.340618	-0.461114
2.53888	-0.740627
0.689455	-1.38934
2.0358	3.15077
0.843897	-0.495653
0.329738	-2.90296
-0.250866	-1.22249
1.20105	1.81148
0.828753	0.0811437
0.486614	-1.38194
0.234447	-0.585976
2.8509	0.517778
-0.160232	0.983482
0.465245	2.16795
-0.416509	1.45817
-2.03584	0.744415
0.0115125	1.48421
-0.485522	-0.986507
0.109349	0.0917873
-0.853215	1.76458
0.540595	1.27739
-0.447862	-0.648018
1.01667	2.10804
3.02769	0.15817
2.6509	-0.379651
0.884631	1.6069
0.390952	-2.30875
-0.0782579	0.252902
-0.520231	3.73356
0.251103	-0.441604
-0.0496718	0.464926
-1.00913	0.0810662
1.81164	2.10206
0.795237	1.83481
-3.62865	0.973509
-0.491308	0.786998
1.89688	2.31758
-0.0274952	2.12925
-0.19502	1.89456
0.168554	0.693304
-1.9701	0.806585
-0.201033	-1.03486
0.751951	-0.361696
-1.87682	1.43452
-2.15523	0.861571
-0.864684	3.19762
0.609822	2.02539
2.64202	0.436375
0.430215	1.36554
-1.20102	0.25996
0.0809495	2.73302
2.07572	-0.114377
0.325233	-0.675764
1.02395	-0.687153
5.12454	-0.071076
2.91208	0.257615
0.35798	-0.660587
-0.50554	0.450738
0.895531	0.931276
0.945973	0.628233
-0.155217	3.0491
0.310221	-3.58506
0.076034	1.00097
0.598548	0.0688021
-1.04918	2.72488
0.179881	-1.05008
-0.943047	0.880551
0.533757	-1.7374
-1.9817	-1.46179
0.512463	-3.50693
-1.18219	-0.612598
-3.22968	0.723349
-0.450851	0.122693
-1.86016	1.77014
-1.02868	0.955773
1.97481	0.751862
-1.42006	0.695075
1.71123	0.757325
-0.579364	-0.747929
-1.05477	-1.38562
-0.128957	-2.53141
-0.39541	-2.3162
-1.60401	-1.09396
0.327426	0.946985
3.43738	-0.0386814
-3.36082	-3.4755
1.54176	-0.99442
-0.349647	-1.06198
0.169038	-1.46774
1.14954	0.599482
-0.104182	1.00435
-0.768568	-1.07658
0.566561	1.17995
0.833766	0.837606
-1.52183	0.0861804
0.962993	-2.53248
0.0613688	-0.44769
1.88355	-3.75009
2.61015	2.45565
1.97196	-0.869842
-0.930216	-2.49369
-1.83614	0.0792852
0.215437	-1.87629
0.0605518	2.07962
-0.58106	0.434936
-0.278751	-4.37579
1.41485	-0.19532
0.618527	-0.672507
-2.56888	-0.207888
-2.67219	-1.13337
-0.662578	1.25888
-2.16746	2.4583
-0.357966	0.569146
1.93486	-0.309831
0.89055	1.03499
-1.87578	1.22603
-0.378294	0.928857
1.21032	-0.812122
-0.149054	-0.305307
2.16663	2.0804
-1.23246	-0.0393532
0.746625	-1.5183
-0.597079	-0.0135812
1.32919	-0.30374
-1.21871	-1.0503
1.93771	-1.313
-0.0934366	-1.13284
-0.570056	-1.05342
0.291977	0.135324
-0.768141	2.36849
-0.552586	1.17179
1.28272	0.248924
0.00378274	-0.474391
-1.77681	-1.45485
-0.225948	0.87645
-1.64319	-1.35657
-3.15505	-0.733967
-0.0310685	-0.604624
-0.370904	2.78005
0.666071	2.12441
0.32287	-0.636453
-0.419259	-0.669939
1.07533	-0.114786
-0.383984	0.727565
0.804649	2.18591
-0.23724	0.432004
-1.95928	1.53639
-0.0812955	0.755072
0.735821	-0.618774
1.29203	0.552573
-0.751888	2.72912
1.62617	-0.304923
0.608859	0.498868
1.53672	1.92762
3.26883	-0.0925075
-0.257323	0.134774
0.598514	-2.4275
2.39791	-0.0903907
2.53768	4.87974
1.76394	1.53701
-0.0490185	0.0749709
2.83415	1.10899
0.84633	0.513753
-0.265229	-1.05854
-0.622873	0.470212
0.825771	-2.54877
0.887731	-0.761457
0.497157	-2.03414
0.575661	-0.740849
0.250495	-6.75937
-0.0611164	-6.16491
0.183102	-0.960623
1.14549	-0.278636
0.350791	-0.123651
0.865457	-0.825295
-1.05238	0.849257
0.305127	-0.108966
-0.0711491	0.891883
-0.321539	-0.912435
-0.405768	-4.79272
1.96857	-1.2212
2.10963	-1.46387
0.653269	-0.782049
2.2699	-0.828418
-0.29648	2.13651
-0.840562	0.498098
0.0311533	0.69777
-0.319213	1.27222
-1.33243	0.192536
-0.425504	-1.01954
-0.355021	1.67139
1.79845	0.638621
2.10993	0.862489
0.749107	1.60633
0.208589	0.656541
-1.01489	0.0345977
0.59166	2.22589
0.189367	-0.268355
-1.1056	0.105684
0.422554	0.466216
-0.891365	0.0646992
-0.612556	-0.228401
-2.38766	-0.808778
-1.40091	-1.93474
-0.585486	0.92845
1.06896	-2.30223
-3.63483	-0.863901
-0.895775	-0.0957068
-2.06185	0.145136
-1.52811	-1.20509
0.931605	2.68552
1.14392	-1.52374
0.229919	-0.355111
1.15537	0.267679
0.346679	-3.18047
0.0687991	2.82307
-0.569889	-1.13507
-0.0469768	0.058014
-0.269711	0.0836083
-1.22958	-0.850094
-0.972474	-0.651539
-0.180876	-0.468045
0.397799	3.02372
-0.0813879	-0.17236
-0.00155748	-4.78264
-2.73545	-1.14236
0.742103	-1.26526
0.260597	-0.85612
-0.921623	2.2383
1.00706	-1.86048
4.5201	1.93874
1.15985	-0.944258
1.19696	1.53537
-0.343868	1.45546
0.232342	-0.198578
0.982556	0.332511
-0.733988	0.722643
1.56231	-1.55918
-3.39841	-1.08775
-0.0413059	-0.963501
0.219484	-1.972
0.163397	0.725716
1.42143	-0.805313
-0.77581	0.542201
-0.486871	0.0157706
-1.44354	0.176882
1.85539	-0.574183
-2.25977	2.40004
-0.453237	-0.346991
-0.737932	-1.48338
1.5232	0.619001
-2.61981	-0.187176
0.935823	-0.856941
0.940151	-0.0321375
-0.579271	0.435802
0.884203	0.868568
-0.418508	0.812527
-1.15643	1.22034
-0.548625	-0.269058
1.11949	-1.20938
0.972276	1.09239
-0.629051	0.463335
0.0182022	-0.38785
-0.00936657	-0.265713
-1.74425	1.80833
-2.42288	0.183424
-3.65384	-0.303331
0.253622	-0.224779
-0.836572	-3.37823
-1.44718	2.98964
1.89036	0.7591
2.20817	0.514809
0.375379	2.09202
0.695551	1.35103
-1.55111	-1.64302
-0.775341	-6.28614
-1.08847	1.34959
0.964504	-2.16233
1.79901	-1.84299
-1.80203	-0.587592
1.21372	0.232573
-1.00436	2.82994
2.41433	2.34685
0.194385	1.26286
-0.207715	3.73656
1.14371	1.25159
0.781887	-1.72801
0.445221	-1.20118
-0.0490169	0.25149
-0.528594	1.28822
0.910626	-0.585136
0.774493	-0.00346782
1.3885	-1.11806
1.0252	1.04562
-0.273024	-0.332006
-1.1473	-2.00671
-3.38727	0.0375066
-1.02489	0.641593
-0.700485	2.02469
-0.309476	-0.779673
-0.371967	-3.13861
-0.19414	0.774676
-0.239509	-2.14517
-0.205055	1.29382
-0.81274	-0.800853
-0.274961	-1.95223
-2.02046	-1.19607
-2.47834	-0.0847992
-0.320905	-1.21029
-0.329432	1.19523
-0.259512	-0.652451
-2.01059	0.654839
-0.914052	0.245489
-0.709433	-0.665498
-0.22801	-0.81317
-0.864377	-0.982543
-0.867865	0.329444
-0.336139	0.628038
0.642908	0.581168
-0.287312	0.550298
0.607613	-1.0744
0.0156584	-2.03558
2.43491
-0.420466
-0.371036
0.946371
-1.31424
-0.534054
1.46942
-3.33145
-0.549967
0.456264
-0.870841
-4.01081
-1.93822
-0.82153
0.742677
0.0186595
-0.760421
1.37161
0.627987
1.29491
-0.259225
0.776991
-2.62063
-1.30342
0.982577
-2.36669
0.896644
1.86029
-0.279471
-0.665965
0.730157
-0.107387
0.54537
1.2738
0.747653
1.67076
-0.299756
-0.963149
-0.284601
2.00436
-1.23035
-1.78185
1.46863
-0.244337
-0.884708
-2.34264
0.705557
-6.48556
-1.52745
-0.244547
-2.34539
-0.732303
-1.32284
-2.33975
0.514621
1.09189
1.15552
0.0187157
0.881556
-1.72291
2.10896
1.18027
-3.46579
-0.601186
-1.75194
-0.352026
-0.0417423
1.22457
0.351271
-0.215763
2.05316
1.85467
-0.262608
0.0582162
2.47226
-0.248496
0.672841
-1.75382
-1.57798
1.13281
0.91697
1.11705
-0.375245
0.632142
-4.36947
-0.541182
-1.64264
-1.61782
0.149367
-0.577194
0.0136916
-0.130597
0.996058
-1.4509
-0.675488
-0.421741
1.23574
-1.016
2.3224
0.735593
0.453132
0.230075
0.590937
-0.638483
-0.529041
-0.738565
2.67375
-2.1513
-0.980852
-1.4014
-1.79034
-1.21612
-0.666267
-0.816718
-0.534986
-2.42246
-3.40853
-0.24614
-1.98418
-1.7514
-3.54383
-0.178938
2.19247
2.41498
-0.191699
-1.57033
-0.350342
0.970248
0.681638
1.08593
-0.705859
-0.332505
-1.98747
-0.824845
-0.156216
-6.82634
-4.51455
1.16274
-0.361079
-0.46318
-1.35084
-1.18191
-0.0406533
-0.771757
0.651446
-0.564505
-1.12536
-0.471977
0.39697
-2.78869
0.506758
-1.75918
-0.111779
-0.316019
1.3988
-0.419212
-2.09965
-0.408313
-4.25228
-3.49069
1.13999
1.35748
-2.31974
-1.34148
-3.50939
-2.74468
-2.21252
-1.14816
-0.958755
-0.123969
-0.997851
3.07405
-1.8528
-1.75755
-3.50948
-0.24651
-0.43402
2.1069
2.19383
-0.874874
-0.214254
-5.73641
-0.993668
0.678713
0.793939
-0.558967
-0.0447863
-0.201406
-1.45322
-0.156916
-1.32956
1.18101
-0.567703
-0.590348
-0.532079
1.77413
2.40041
-1.03619
0.819877
1.03149
0.724029
-0.0649336
-0.93357
-2.48277
-1.55486
-0.683634
-1.03668
0.718944
0.219187
0.674526
-0.850255
-0.20847
2.32072
1.12113
-0.508037
-1.64114
-0.708974
0.325124
0.68292
1.09187
1.62382
1.67355
0.676895
1.21381
-0.561371
-1.62339
-1.56486
2.02606
1.08658
0.293877
-0.430443
1.10855
0.323589
1.15378
-0.214607
-1.43612
0.0176964
-1.08383
3.29024
-0.928416
-1.58313
-1.49884
-0.638608
1.26673
0.707685
4.01673
-0.467558
-0.271661
-1.70845
0.371225
0.587929
-0.83065
-1.16634
-0.568371
2.45184
0.0394728
0.638286
-2.27993
-0.107393
1.1563
0.534287
0.849724
2.30388
-0.171048
-0.106559
-0.497277
0.785487
-4.30901
1.00899
-0.238475
0.369311
0.741977
3.08642
-0.421612
0.565943
0.637708
2.37085
2.45031
0.548072
0.954242
-0.928215
0.19845
-0.20113
0.193005
0.775999
1.87729
-0.74982
-1.68581
-1.21242
1.52373
0.214137
1.97762
0.0617881
0.330767
2.7279
0.74194
0.986963
0.123708
0.244803
-1.85534
1.69889
0.205006
2.36392
-1.68542
-0.215187
-1.19099
-0.311149
0.858053
0.256814
1.86476
0.851369
2.44174
-0.130945
-0.637484
-3.1666
-0.573542
0.00274434
-0.402988
-0.0151751
3.01286
-0.162652
2.27765
0.137069
-0.69551
-0.441883
-0.393876
-0.588392
-0.455962
-0.175946
-0.264936
-0.214481
-0.308982
0.920457
-0.519778
0.77199
0.358974
0.185128
-1.02348
-0.225222
-1.52399
1.47089
2.09923
0.645233
0.930336
0.702149
0.645516
-1.11037
0.197254
1.01462
-0.137599
-0.203762
1.41824
0.525729
-0.752506
-1.71451
-1.11547
-1.47844
0.900654
-1.07811
1.66186
0.659549
-1.20261
-2.28732
-1.53951
-2.40905
-1.38629
1.45985
0.00915773
-1.54188
0.657189
-0.297684
0.949367
-1.63409
-0.882178
-0.0823245
-0.727087
0.00510684
-0.131213
0.178701
0.17663
-1.2651
-0.370903
0.0572739
2.14193
-0.243597
0.830331
1.37115
3.24597
-0.108768
1.21697
-1.33838
0.320729
-0.889066
-1.48985
0.794586
0.398564
1.23646
0.80885
1.10489
-0.206632
0.481826
2.2094
1.19317
1.51766
0.873263
0.752578
1.73099
0.406685
2.1875
-0.998288
-0.477714
-1.68383
-0.123171
1.16692
1.49258
1.78258
1.84644
0.858867
1.96568
1.07574
1.67723
1.40559
0.345346
-1.49278
0.710997
-1.35121
2.39797
1.24574
-0.49824
0.348973
1.34193
0.771949
-0.205982
0.319044
1.15411
0.740928
2.51669
-0.303771
-1.77714
-0.0867767
-0.68867
-0.173223
0.158245
3.14732
-0.0581412
-0.427646
-1.07348
-0.419704
1.27086
-0.777532
0.118576
-1.03628
-1.18092
0.356865
0.75798
2.85956
0.939317
1.32684
0.885264
-0.381548
-1.49165
0.144286
0.796389
-1.0206
-1.86923
1.91113
0.861194
-0.572547
-0.864476
-1.36887
-2.23392
-0.20934
0.438949
1.36375
2.58012
0.0268561
0.455927
-0.498382
-0.702506
1.03738
1.18422
1.32488
2.04873
0.607094
-0.794982
1.28507
0.693501
-0.243934
1.27019
0.361485
0.293479
-0.332263
-1.0872
-0.037762
-1.00193
-0.577091
3.06525
-1.50743
-1.01459
-1.2828
0.629917
0.610523
-0.926856
4.12923
-0.289574
0.565242
0.509732
-2.30518
-2.47658
-0.935655
-1.61343
-0.660527
1.14902
-0.71834
0.543876
-1.55049
-1.25948
0.231711
-0.0503776
-1.8696
-0.343673
-0.308206
-1.34702
-2.69522
-0.345376
0.748086
0.804696
0.508012
0.769792
0.305461
-0.515541
0.208661
-1.30428
-1.22037
0.127361
0.378779
0.308351
-1.4511
1.76726
0.0756059
0.414707
-1.4285
0.843351
1.62977
-1.10049
-0.0983648
-1.71636
1.06585
-2.02793
3.30524
-0.13225
-1.69354
1.37311
1.46113
-0.184246
0.0119166
2.3451
0.010085
0.357514
-0.285383
-0.567638
-0.525034
-0.227897
0.907067
-0.340856
0.940919
-0.983501
0.860606
0.571896
0.177682
-0.368051
-0.892144
-0.802884
-1.03175
0.422744
-0.493834
-0.351256
-0.500945
0.311708
0.113897
0.598303
-1.02413
2.14453
0.665738
-1.66389
1.5674
0.692818
-0.490272
0.918744
2.62817
2.951
-0.257647
0.808645
0.120316
-0.629977
-0.724587
-0.584204
-0.136083
-0.35968
-0.877263
0.0362939
-0.584958
-1.91771
0.0448102
-3.6468
-1.19866
1.45688
1.37851
2.04412
-0.0163185
-0.0528379
-0.916976
-0.136879
-1.90727
-2.76159
2.89916
0.258978
1.42589
0.277227
-0.774862
2.54197
3.92046
-0.477596
-0.282611
-0.500978
-0.911419
-0.421299
-1.80031
1.7506
0.764623
-0.13053
-0.907136
2.57528
2.68708
0.926396
-2.5091
-0.464306
0.585697
0.197279
-1.17724
1.05426
-0.692179
-1.42896
0.918551
0.11079
-0.769328
0.0191571
-0.86625
-0.698658
-0.0583589
0.33967
-3.11287
-3.6871
-1.32759
2.38498
-0.0884777
-0.734542
0.789809
0.826859
-0.536799
-0.876547
0.0058684
-1.31991
-0.425908
-0.614159
1.64104
-0.329003
-1.16107
-1.61567
0.469378
-0.526325
-2.4846
1.56736
-0.703451
-1.13541
-3.63632
-0.832102
0.150762
-0.471367
-0.394763
0.678433
-0.554791
-1.4594
1.19837
-0.738552
1.36397
0.596931
1.38481
1.32026
0.523156
-0.695148
-0.239343
-0.453683
0.253773
0.0428298
-0.886548
-1.37332
-1.64577
-2.53202
-0.753698
-1.96596
0.639237
-2.5608
-0.360171
-0.62763
0.183687
-0.960797
-1.77934
-1.66176
-2.24274
-2.13804
1.85772
0.167464
0.629212
1.32763
-1.91768
0.707909
1.69929
1.84807
2.64216
0.796073
1.57609
0.311761
-0.3174
0.20873
-0.116931
0.902949
0.580484
2.24924
-0.698029
0.185343
3.21642
1.59751
1.73244
1.79939
1.40223
-0.647593
-0.853187
1.56874
-0.179689
3.64336
-0.703561
-0.491882
-0.385394
-1.09832
-0.0776942
0.688669
0.119658
0.0242748
1.79771
-0.148751
-0.782142
-1.79162
0.0721047
-0.374596
-0.438911
2.55876
3.51583
-1.13805
0.773439
2.21893
-0.782438
1.79012
-0.237237
-0.430098
-0.70427
-0.0563305
-2.78227
0.945326
0.873244
-1.23928
-1.69676
0.715677
0.75774
-1.22293
1.04893
-0.938782
0.524487
0.129214
0.0924178
-0.571383
-0.0998038
-0.388316
0.123928
0.201003
-1.05654
-0.0446943
2.68581
-0.757923
-1.6246
1.5636
1.28148
1.23703
-0.260275
2.24122
0.990297
-0.757259
1.56767
-1.13174
1.29729
1.55542
-0.233866
1.90267
-1.75183
0.440056
0.951719
-2.18416
-0.750008
-1.63665
-0.893673
-2.50005
-0.743575
0.471937
-4.38644
0.81201
1.86341
1.68428
0.232445
0.463108
0.862223
0.679857
-0.51428
1.67486
0.323955
-0.730639
1.7871
-0.71717
-0.782325
1.13809
-1.36112
-0.835666
2.18869
-0.0459332
1.62649
-1.94676
-2.45743
1.84378
-1.50705
-0.207692
0.145943
-2.59821
-0.0640071
-0.849336
-1.60546
0.781166
2.22744
0.821759
1.23193
0.658136
-1.42174
4.60447
1.59689
1.0173
2.54032
-6.59094
2.40399
0.256802
-0.226608
-0.908991
-1.30176
-0.864349
-0.666316
-0.779946
-1.80152
2.14461
0.49658
0.321094
1.5949
-0.317835
0.406127
-1.11955
-0.11469
-1.99144
-1.19647
2.70118
0.0262935
2.14281
-0.622836
-1.495
-0.44932
0.190668
-0.129261
0.636379
-0.559607
-1.70624
-0.00554151
1.42776
0.21704
-0.820331
-1.3802
-1.1415
-1.21321
0.249219
0.146252
-0.38504
0.456966
-2.21948
-1.12283
-0.735453
0.35248
1.52873
0.252456
0.506391
0.563712
-0.352633
-0.203043
-1.78859
1.28192
0.947617
1.38948
-2.75875
-1.9316
0.838323
-0.0507602
0.935764
-1.62639
-0.521512
-0.83801
-1.44883
-2.0486
1.07535
1.85953
-1.04311
-0.618844
1.15897
-0.702298
0.198731
-0.690763
-0.576696
0.523278
-1.95541
-1.09212
1.84602
0.300349
0.782883
2.31582
3.74444
3.72554
2.56322
0.636126
0.49422
-0.874901
0.903237
-0.78862
-1.17943
2.21385
-1.20702
0.86487
-0.420126
-3.71746
0.213374
-0.587872
-1.79232
0.666573
-1.6312
0.320813
-1.4273
-0.949356
-0.374508
-0.989624
-2.42113
-1.82769
1.2678
-3.12417
-1.44895
-1.21335
-0.471752
-0.0329951
-2.11348
0.898385
-0.295231
0.161959
-1.12866
-1.84083
-0.270505
-2.36394
-2.66965
-0.691085
-0.253469
1.97764
0.83468
-0.439955
-1.88208
-1.75449
-3.30013
-2.37865
0.252514
-1.87423
-1.86141
0.789015
-0.671984
-0.825051
0.642407
0.0225953
-0.298131
-0.481476
0.616146
-1.14495
-0.118158
-1.44756
2.38661
-0.206424
-2.12428
-1.71564
0.891398
-1.04422
0.252746
-1.9548
-1.32079
0.443134
1.8873
-1.53755
-1.73878
2.00711
0.983163
0.442872
-4.70406
-0.974847
-1.54786
-0.464696
1.40583
0.98558
-0.270011
-2.84857
0.369605
-0.64569
-0.745959
0.0111679
1.12996
1.0251
1.36804
0.363385
1.04664
0.530242
1.02238
1.27184
0.799235
-1.06727
-0.644111
-0.470172
0.788556
-0.102495
-1.78499
-0.800609
0.326943
-0.0983434
-0.227905
1.42106
-1.39095
[truncated: 13,165 more rows]

## Sheet: Figure 2F
TssA	Enh. proximal	Enh. loop	Enh. no loop	Enh. no loop matched
8.618e-58	4.2e-44	1.72e-14	4.2e-44	6.616e-10
4.314e-56	6.333e-34	9.02e-09	3.13e-42	2.784e-09
4.988e-52	1.325e-30	1.742e-08	4.599e-35	1.513e-07
1.432e-47	5.272e-30	3.874e-06	2.506e-32	2.803e-07
2.839e-46	9.731e-29	4.091e-06	5.713e-29	5.137e-07
1.523e-42	2.767e-27	6.799e-06	2.069e-25	1.103e-06
2.312e-42	2.63e-26	7.994e-06	1.252e-23	1.482e-06
4.716e-41	3.555e-26	1.303e-05	8.169e-23	2.601e-06
1.375e-39	2.069e-25	4.11e-05	1.484e-22	4.912e-06
6.1e-39	1.252e-23	7.55e-05	3.256e-22	1.33e-05
7.302e-37	1.014e-22	8.019e-05	1.654e-21	1.809e-05
2.732e-35	3.492e-21	0.00011	4.294e-21	6.082e-05
2.915e-35	2.593e-20	0.0001213	5.484e-20	0.0001836
6.155e-35	1.034e-19	0.0004107	2.539e-19	0.00019
1.793e-31	2.091e-19	0.0004293	5.46e-19	0.0002429
4.556e-31	2.539e-19	0.000465	7.198e-19	0.0002623
1.499e-30	2.64e-19	0.0004871	7.937e-19	0.0003192
5.272e-30	3.742e-19	0.0005278	1.159e-18	0.0003364
5.669e-30	7.198e-19	0.00054	1.47e-18	0.0003659
6.147e-30	4.953e-18	0.0006253	9.723e-18	0.0004409
7.748e-30	5.93e-18	0.0007381	1.972e-17	0.0004519
8.223e-29	6.95e-18	0.0007823	2.611e-17	0.0005588
8.921e-29	9.243e-18	0.0008158	8.695e-17	0.0007344
3.856e-28	9.723e-18	0.0009547	1.216e-16	0.002216
6.805e-27	1.388e-17	0.0009687	1.706e-16	0.002597
8.705e-27	2.476e-17	0.001038	4.399e-16	0.003245
2.284e-26	5.058e-17	0.001063	5.542e-16	0.00345
2.599e-26	6.362e-17	0.001216	7.559e-16	0.004722
4.734e-26	8.695e-17	0.001339	9.247e-16	0.004778
5.319e-26	1.211e-16	0.001354	1.061e-15	0.004804
1.224e-25	2.323e-16	0.001448	1.131e-15	0.004934
1.736e-25	2.651e-16	0.001764	1.594e-15	0.00511
2.254e-25	4.348e-16	0.001978	1.666e-15	0.005216
2.472e-25	6.516e-16	0.002043	1.768e-15	0.005401
4.217e-25	7.921e-16	0.002076	2.007e-15	0.005549
2.689e-24	1.667e-15	0.002141	2.931e-15	0.005652
1.252e-23	2.007e-15	0.002805	3.191e-15	0.005825
1.256e-23	2.29e-15	0.002946	7.182e-15	0.005971
3.739e-23	2.349e-15	0.003025	8.767e-15	0.006011
4.49e-23	6.254e-15	0.003049	1.111e-14	0.006413
7.107e-23	6.479e-15	0.003537	1.66e-14	0.006416
9.284e-23	8.767e-15	0.003894	2.007e-14	0.006565
1.155e-22	9.303e-15	0.004202	2.089e-14	0.006754
1.222e-22	9.855e-15	0.004297	2.759e-14	0.007107
3.754e-22	1.53e-14	0.004699	4.318e-14	0.007253
3.993e-22	1.77e-14	0.004957	1.049e-13	0.007281
5.373e-22	2.172e-14	0.005699	1.476e-13	0.007614
9.655e-22	2.759e-14	0.005959	1.873e-13	0.007644
1.975e-21	3.526e-14	0.006499	1.908e-13	0.007677
2.288e-21	3.89e-14	0.006552	2.05e-13	0.008222
3.654e-21	6.939e-14	0.007061	2.443e-13	0.008593
3.684e-21	8.388e-14	0.007075	2.727e-13	0.008694
5.233e-21	1.258e-13	0.007184	2.836e-13	0.008896
5.966e-21	1.679e-13	0.007531	3.489e-13	0.009143
6.566e-21	2.357e-13	0.007814	3.71e-13	0.00935
1.402e-20	2.443e-13	0.008046	5.114e-13	0.009721
1.673e-20	3.628e-13	0.008099	6.771e-13	0.009814
2.124e-20	3.703e-13	0.008362	8.167e-13	0.009886
4.308e-20	4.037e-13	0.0084	1.305e-12	0.01143
7.283e-20	4.504e-13	0.008523	1.354e-12	0.01164
9.445e-20	5.395e-13	0.008835	1.545e-12	0.01333
1.03e-19	6.417e-13	0.009277	1.885e-12	0.01437
1.049e-19	6.84e-13	0.009477	4.785e-12	0.01441
1.16e-19	7.316e-13	0.009503	5.282e-12	0.01495
2.722e-19	9.893e-13	0.009549	5.958e-12	0.01555
5.88e-19	1.113e-12	0.009629	6.437e-12	0.01556
8.259e-19	1.625e-12	0.01007	6.97e-12	0.01564
9.428e-19	2.724e-12	0.01031	7.125e-12	0.01585
1.659e-18	3.069e-12	0.01036	8.721e-12	0.01598
1.662e-18	4.962e-12	0.01149	9.673e-12	0.0163
1.794e-18	5.349e-12	0.01158	1.16e-11	0.01704
2.134e-18	6.758e-12	0.01183	1.169e-11	0.01738
2.274e-18	6.97e-12	0.01218	1.54e-11	0.01746
2.466e-18	7.16e-12	0.0123	2e-11	0.01765
2.857e-18	7.71e-12	0.01253	2.25e-11	0.018
3.476e-18	8.094e-12	0.01263	2.81e-11	0.01809
3.547e-18	8.716e-12	0.01319	2.922e-11	0.01925
5.571e-18	1.16e-11	0.01338	3.012e-11	0.01934
6.981e-18	1.169e-11	0.0139	3.413e-11	0.01934
8.804e-18	1.234e-11	0.01436	3.76e-11	0.01946
9.016e-18	1.239e-11	0.01465	3.99e-11	0.01963
1.098e-17	1.241e-11	0.01526	4.195e-11	0.01967
1.189e-17	1.26e-11	0.01619	4.652e-11	0.01989
1.259e-17	2.502e-11	0.01658	4.734e-11	0.01992
1.407e-17	2.6e-11	0.01784	7.213e-11	0.02006
1.805e-17	2.866e-11	0.01817	8.849e-11	0.02047
2.245e-17	3.847e-11	0.01838	9.085e-11	0.02145
5.247e-17	4.491e-11	0.01856	9.229e-11	0.02226
5.364e-17	4.804e-11	0.01902	9.669e-11	0.0228
5.466e-17	6.378e-11	0.01925	1.362e-10	0.0237
7.647e-17	6.922e-11	0.02001	1.457e-10	0.02403
7.73e-17	9.054e-11	0.02006	1.463e-10	0.02418
8.423e-17	9.078e-11	0.02006	1.531e-10	0.02425
1.05e-16	9.18e-11	0.02172	1.543e-10	0.02473
1.205e-16	9.229e-11	0.02208	1.69e-10	0.02609
1.276e-16	1.208e-10	0.02212	2.047e-10	0.02612
1.521e-16	1.423e-10	0.02244	2.268e-10	0.02704
1.958e-16	1.529e-10	0.02307	2.3e-10	0.02737
2.4e-16	2.017e-10	0.02351	2.303e-10	0.02748
2.894e-16	2.295e-10	0.02428	2.393e-10	0.02766
3.273e-16	2.486e-10	0.02499	2.502e-10	0.028
3.321e-16	2.502e-10	0.02533	2.565e-10	0.02876
3.581e-16	2.514e-10	0.0259	2.673e-10	0.02914
4.003e-16	2.927e-10	0.02597	2.68e-10	0.02937
4.635e-16	3.122e-10	0.02725	3.53e-10	0.02962
6.516e-16	3.466e-10	0.02734	4.133e-10	0.02973
9.269e-16	4.36e-10	0.02838	4.136e-10	0.02973
1.366e-15	4.944e-10	0.0284	4.248e-10	0.02998
1.531e-15	5.591e-10	0.02872	4.467e-10	0.03024
1.652e-15	6.179e-10	0.02945	4.926e-10	0.03052
1.917e-15	6.616e-10	0.02972	5.044e-10	0.03056
2.619e-15	7.652e-10	0.02985	5.548e-10	0.03138
3.367e-15	8.849e-10	0.02988	5.974e-10	0.03161
3.541e-15	9.49e-10	0.03093	6.616e-10	0.03189
3.782e-15	1.068e-09	0.03195	6.691e-10	0.03189
3.983e-15	1.123e-09	0.0321	7.07e-10	0.03194
4.651e-15	1.131e-09	0.03241	8.002e-10	0.03225
5.127e-15	1.203e-09	0.03248	8.102e-10	0.03354
6.887e-15	1.254e-09	0.03298	9.832e-10	0.03371
7.1e-15	1.313e-09	0.033	1.083e-09	0.03415
7.828e-15	1.514e-09	0.03342	1.194e-09	0.03425
8.339e-15	1.534e-09	0.03345	1.205e-09	0.03457
1.05e-14	1.64e-09	0.0338	1.254e-09	0.03484
1.33e-14	1.664e-09	0.03416	1.299e-09	0.03619
1.679e-14	1.94e-09	0.03445	1.453e-09	0.03704
1.754e-14	2.302e-09	0.03451	1.571e-09	0.03705
2.171e-14	2.382e-09	0.03484	1.584e-09	0.03749
2.587e-14	2.578e-09	0.03605	1.64e-09	0.03811
2.645e-14	2.621e-09	0.03624	1.647e-09	0.03914
2.692e-14	2.646e-09	0.0365	1.664e-09	0.03927
2.724e-14	2.779e-09	0.03651	1.751e-09	0.03941
3.188e-14	2.803e-09	0.03739	1.866e-09	0.03949
3.231e-14	3.015e-09	0.03763	1.921e-09	0.03958
3.741e-14	4.07e-09	0.03819	2.077e-09	0.03966
5.182e-14	4.159e-09	0.03866	2.152e-09	0.04018
5.218e-14	4.481e-09	0.03872	2.266e-09	0.04048
6.08e-14	4.871e-09	0.03875	2.302e-09	0.04227
6.361e-14	5.155e-09	0.03921	2.321e-09	0.04291
6.752e-14	5.247e-09	0.03927	2.322e-09	0.04369
7.261e-14	5.722e-09	0.04085	2.334e-09	0.04386
8.831e-14	6.496e-09	0.0418	2.578e-09	0.04425
8.971e-14	6.607e-09	0.04185	2.779e-09	0.04432
1.003e-13	6.649e-09	0.04193	2.784e-09	0.04517
1.198e-13	6.861e-09	0.04295	2.803e-09	0.04539
1.248e-13	8.394e-09	0.04315	2.894e-09	0.04753
1.314e-13	8.521e-09	0.04316	2.965e-09	0.048
1.362e-13	9.204e-09	0.04368	3.029e-09	0.04859
1.377e-13	1.02e-08	0.04389	3.45e-09	0.04882
1.477e-13	1.148e-08	0.04451	3.757e-09	0.04884
1.634e-13	1.234e-08	0.04563	4.07e-09	0.04974
1.989e-13	1.388e-08	0.04571	4.702e-09	0.05046
2.069e-13	1.418e-08	0.04644	4.871e-09	0.05112
2.12e-13	1.489e-08	0.04664	5.155e-09	0.05117
2.275e-13	1.608e-08	0.04666	5.247e-09	0.05118
2.51e-13	1.616e-08	0.04691	5.722e-09	0.05173
2.608e-13	1.772e-08	0.04724	6.284e-09	0.05204
2.781e-13	1.812e-08	0.04765	7.293e-09	0.05208
3.028e-13	1.873e-08	0.04789	7.299e-09	0.05258
3.217e-13	1.99e-08	0.04798	8.477e-09	0.0528
3.244e-13	2.029e-08	0.04804	9.326e-09	0.05283
3.667e-13	2.292e-08	0.04856	9.394e-09	0.05288
4.03e-13	2.583e-08	0.0487	9.489e-09	0.05514
4.829e-13	2.741e-08	0.04876	9.62e-09	0.05575
5.942e-13	2.748e-08	0.04881	9.788e-09	0.05616
7.985e-13	2.887e-08	0.04905	1.003e-08	0.05747
8.014e-13	2.96e-08	0.04941	1.102e-08	0.05782
8.183e-13	2.98e-08	0.04996	1.132e-08	0.05856
1.449e-12	2.987e-08	0.05161	1.179e-08	0.05959
1.471e-12	3.059e-08	0.05245	1.268e-08	0.06005
1.626e-12	3.441e-08	0.05253	1.47e-08	0.06042
1.643e-12	3.927e-08	0.05275	1.489e-08	0.06138
1.749e-12	3.934e-08	0.05292	1.495e-08	0.06195
1.922e-12	3.959e-08	0.05383	1.539e-08	0.06211
1.966e-12	4.102e-08	0.05388	1.591e-08	0.06274
2.109e-12	4.215e-08	0.05434	1.616e-08	0.06398
2.529e-12	4.426e-08	0.05507	1.672e-08	0.06446
2.906e-12	4.709e-08	0.05509	1.867e-08	0.06448
3.106e-12	6.066e-08	0.05561	1.89e-08	0.06465
3.333e-12	6.197e-08	0.05563	2.021e-08	0.06562
4.415e-12	6.557e-08	0.05565	2.081e-08	0.06569
5.317e-12	6.582e-08	0.05633	2.268e-08	0.06576
5.318e-12	6.762e-08	0.05642	2.423e-08	0.06601
5.38e-12	7.012e-08	0.0566	2.462e-08	0.06711
5.398e-12	7.777e-08	0.05842	2.513e-08	0.06778
6.311e-12	8.353e-08	0.05865	2.678e-08	0.06788
6.601e-12	9.591e-08	0.0601	2.717e-08	0.06892
6.626e-12	9.654e-08	0.06049	2.85e-08	0.06963
6.859e-12	9.897e-08	0.06199	2.864e-08	0.06966
7.057e-12	9.992e-08	0.06252	2.879e-08	0.07122
7.41e-12	9.997e-08	0.06265	2.908e-08	0.07139
7.963e-12	1.089e-07	0.06291	2.98e-08	0.07157
8.076e-12	1.099e-07	0.06303	3.012e-08	0.07173
9.765e-12	1.501e-07	0.06328	3.768e-08	0.07233
1.025e-11	1.539e-07	0.06551	4.495e-08	0.07387
1.128e-11	1.578e-07	0.06572	4.541e-08	0.07392
1.145e-11	1.626e-07	0.06621	4.609e-08	0.07413
1.29e-11	1.716e-07	0.06713	5.276e-08	0.07538
1.299e-11	1.736e-07	0.06889	5.495e-08	0.07554
1.659e-11	1.921e-07	0.06913	5.525e-08	0.07644
1.806e-11	1.985e-07	0.06917	6.266e-08	0.07666
2.023e-11	2.094e-07	0.06944	6.573e-08	0.07718
2.025e-11	2.211e-07	0.06955	7.082e-08	0.07737
2.281e-11	2.462e-07	0.07046	7.196e-08	0.0775
2.375e-11	2.557e-07	0.0708	9.73e-08	0.07791
2.471e-11	2.599e-07	0.07082	9.735e-08	0.07795
2.652e-11	2.669e-07	0.07094	9.997e-08	0.07913
2.796e-11	2.689e-07	0.07171	1.041e-07	0.07932
3.215e-11	2.721e-07	0.07277	1.085e-07	0.07956
3.238e-11	2.803e-07	0.07407	1.098e-07	0.08085
3.31e-11	2.865e-07	0.07483	1.119e-07	0.08234
4.016e-11	2.993e-07	0.07499	1.169e-07	0.08298
4.507e-11	3.138e-07	0.07542	1.177e-07	0.08307
4.544e-11	3.164e-07	0.07573	1.189e-07	0.08318
4.565e-11	3.166e-07	0.0759	1.2e-07	0.0835
5.233e-11	3.317e-07	0.0768	1.229e-07	0.08362
6.119e-11	3.427e-07	0.07709	1.275e-07	0.08385
7.035e-11	3.575e-07	0.07859	1.333e-07	0.08388
7.164e-11	3.636e-07	0.08049	1.365e-07	0.08426
7.838e-11	3.775e-07	0.08059	1.409e-07	0.0846
8.195e-11	3.876e-07	0.08067	1.455e-07	0.08563
8.277e-11	3.88e-07	0.08129	1.491e-07	0.08647
8.48e-11	3.944e-07	0.08205	1.507e-07	0.08717
8.606e-11	4.405e-07	0.08228	1.513e-07	0.08775
8.696e-11	4.534e-07	0.08277	1.539e-07	0.08784
9.028e-11	4.768e-07	0.08278	1.636e-07	0.08832
9.516e-11	4.932e-07	0.08295	1.646e-07	0.08847
1.022e-10	4.943e-07	0.08323	1.65e-07	0.0892
1.041e-10	4.964e-07	0.08414	1.662e-07	0.09044
1.134e-10	5.082e-07	0.08757	1.68e-07	0.09156
1.162e-10	5.34e-07	0.08868	1.775e-07	0.09175
1.314e-10	5.613e-07	0.0887	1.895e-07	0.09267
1.318e-10	5.685e-07	0.0887	2.017e-07	0.09338
1.34e-10	5.944e-07	0.08898	2.063e-07	0.09465
1.348e-10	5.976e-07	0.08973	2.488e-07	0.09556
1.546e-10	5.985e-07	0.09009	2.599e-07	0.0962
1.548e-10	6.104e-07	0.09145	2.6e-07	0.09737
1.573e-10	6.257e-07	0.0915	2.653e-07	0.09752
1.684e-10	6.846e-07	0.09236	2.681e-07	0.09778
1.834e-10	6.948e-07	0.09245	2.707e-07	0.0988
2.224e-10	7.284e-07	0.09296	2.721e-07	0.09957
2.247e-10	7.491e-07	0.09297	2.803e-07	0.1005
2.285e-10	8.249e-07	0.09354	2.823e-07	0.101
2.44e-10	8.304e-07	0.09435	2.824e-07	0.1013
2.696e-10	8.497e-07	0.09438	3.155e-07	0.1021
2.827e-10	9.248e-07	0.09446	3.42e-07	0.1021
3.36e-10	9.309e-07	0.09531	3.427e-07	0.1021
3.741e-10	9.878e-07	0.09561	3.463e-07	0.1023
3.928e-10	1.07e-06	0.09565	3.475e-07	0.1041
3.979e-10	1.094e-06	0.09619	3.617e-07	0.1048
4.196e-10	1.103e-06	0.09624	3.636e-07	0.1059
4.277e-10	1.117e-06	0.0967	4.582e-07	0.1064
4.564e-10	1.132e-06	0.09763	4.797e-07	0.1065
4.629e-10	1.212e-06	0.09794	4.884e-07	0.1069
4.799e-10	1.316e-06	0.09884	5.048e-07	0.1074
5.007e-10	1.427e-06	0.09988	5.124e-07	0.1094
5.288e-10	1.447e-06	0.1013	5.137e-07	0.1102
5.288e-10	1.46e-06	0.102	5.194e-07	0.1104
5.328e-10	1.491e-06	0.1027	5.34e-07	0.1117
5.936e-10	1.537e-06	0.103	5.436e-07	0.1122
6.338e-10	1.588e-06	0.105	5.556e-07	0.1136
6.492e-10	1.645e-06	0.1055	5.762e-07	0.1139
6.79e-10	1.681e-06	0.1058	5.976e-07	0.1145
6.927e-10	1.688e-06	0.107	6.169e-07	0.1165
7.05e-10	1.722e-06	0.1074	6.632e-07	0.1183
7.121e-10	1.736e-06	0.1076	6.711e-07	0.1186
8.231e-10	1.808e-06	0.1098	6.971e-07	0.1188
9.341e-10	1.857e-06	0.1107	7.044e-07	0.1206
9.913e-10	1.874e-06	0.1135	7.226e-07	0.1216
1.041e-09	1.895e-06	0.1155	7.284e-07	0.122
1.125e-09	1.95e-06	0.1169	7.334e-07	0.123
1.148e-09	1.998e-06	0.1171	7.491e-07	0.1238
1.173e-09	2.037e-06	0.1179	8.043e-07	0.1243
1.18e-09	2.099e-06	0.1184	8.189e-07	0.1245
1.195e-09	2.121e-06	0.1185	8.231e-07	0.1253
1.271e-09	2.204e-06	0.1195	8.304e-07	0.1257
1.37e-09	2.273e-06	0.1196	8.304e-07	0.126
1.422e-09	2.393e-06	0.1207	8.448e-07	0.1261
1.433e-09	2.441e-06	0.1208	8.497e-07	0.1262
1.46e-09	2.457e-06	0.1208	8.867e-07	0.1267
1.688e-09	2.477e-06	0.1216	8.997e-07	0.128
1.793e-09	2.615e-06	0.1217	9.034e-07	0.1289
1.838e-09	2.84e-06	0.1221	9.253e-07	0.13
1.869e-09	2.92e-06	0.1222	9.321e-07	0.1307
1.983e-09	2.924e-06	0.1224	9.386e-07	0.1315
2.047e-09	2.938e-06	0.1225	9.407e-07	0.1317
2.11e-09	2.95e-06	0.1228	9.438e-07	0.1319
2.21e-09	3.02e-06	0.1233	9.748e-07	0.1327
2.253e-09	3.032e-06	0.1241	9.878e-07	0.1343
2.424e-09	3.071e-06	0.1255	9.933e-07	0.135
2.455e-09	3.146e-06	0.1255	1.055e-06	0.1354
2.559e-09	3.18e-06	0.1265	1.055e-06	0.1355
2.562e-09	3.508e-06	0.1287	1.064e-06	0.1366
2.578e-09	3.562e-06	0.1295	1.099e-06	0.1372
2.743e-09	3.711e-06	0.1311	1.103e-06	0.1394
2.781e-09	3.987e-06	0.132	1.117e-06	0.1399
2.864e-09	4.104e-06	0.1322	1.122e-06	0.1402
2.891e-09	4.121e-06	0.1329	1.145e-06	0.1402
2.93e-09	4.148e-06	0.1333	1.147e-06	0.1409
3.045e-09	4.226e-06	0.1341	1.151e-06	0.1411
3.195e-09	4.8e-06	0.1349	1.222e-06	0.1428
3.383e-09	4.812e-06	0.1352	1.238e-06	0.143
3.434e-09	4.933e-06	0.1365	1.251e-06	0.1435
3.471e-09	5.114e-06	0.1379	1.257e-06	0.1437
3.526e-09	5.194e-06	0.1381	1.281e-06	0.1449
3.628e-09	5.247e-06	0.1393	1.294e-06	0.1472
3.649e-09	5.249e-06	0.1393	1.306e-06	0.1475
3.663e-09	5.32e-06	0.1395	1.314e-06	0.1477
3.695e-09	5.335e-06	0.1413	1.326e-06	0.1486
3.741e-09	5.345e-06	0.1414	1.338e-06	0.1489
3.866e-09	5.401e-06	0.1415	1.378e-06	0.1496
3.969e-09	5.541e-06	0.1423	1.397e-06	0.1517
4.257e-09	5.609e-06	0.1429	1.398e-06	0.1522
4.535e-09	5.771e-06	0.1455	1.411e-06	0.1524
4.558e-09	5.902e-06	0.1455	1.436e-06	0.1536
4.735e-09	6.024e-06	0.1459	1.457e-06	0.1536
4.809e-09	6.037e-06	0.146	1.457e-06	0.1541
4.86e-09	6.124e-06	0.147	1.46e-06	0.1542
4.976e-09	6.153e-06	0.1473	1.482e-06	0.1558
5.094e-09	6.263e-06	0.148	1.508e-06	0.1561
5.121e-09	6.611e-06	0.149	1.513e-06	0.1565
5.169e-09	6.64e-06	0.1499	1.529e-06	0.1569
5.213e-09	6.713e-06	0.1515	1.53e-06	0.1578
5.243e-09	6.802e-06	0.1516	1.536e-06	0.1582
5.244e-09	7.771e-06	0.1517	1.545e-06	0.159
5.422e-09	7.823e-06	0.1531	1.548e-06	0.1591
5.609e-09	7.973e-06	0.1533	1.549e-06	0.1593
5.675e-09	8.362e-06	0.1548	1.67e-06	0.1595
5.83e-09	8.517e-06	0.1552	1.67e-06	0.1603
5.903e-09	8.639e-06	0.1562	1.716e-06	0.1607
5.956e-09	8.648e-06	0.1562	1.726e-06	0.1609
6.166e-09	9.099e-06	0.1565	1.736e-06	0.1629
6.306e-09	9.299e-06	0.1569	1.798e-06	0.167
6.459e-09	9.839e-06	0.1574	1.8e-06	0.1678
6.464e-09	9.976e-06	0.1582	1.808e-06	0.1703
6.773e-09	1.002e-05	0.1582	1.818e-06	0.1709
6.799e-09	1.04e-05	0.1584	1.857e-06	0.1717
6.996e-09	1.062e-05	0.1588	1.866e-06	0.1727
7.353e-09	1.062e-05	0.1598	1.962e-06	0.1728
7.963e-09	1.076e-05	0.1603	1.97e-06	0.173
7.987e-09	1.11e-05	0.1617	2.009e-06	0.173
8.094e-09	1.174e-05	0.1621	2.023e-06	0.173
8.325e-09	1.18e-05	0.1627	2.098e-06	0.1744
8.446e-09	1.253e-05	0.1638	2.099e-06	0.1748
8.478e-09	1.295e-05	0.1643	2.1e-06	0.1748
8.575e-09	1.297e-05	0.1652	2.121e-06	0.1769
8.617e-09	1.303e-05	0.1655	2.139e-06	0.178
8.824e-09	1.31e-05	0.1662	2.195e-06	0.1781
9.278e-09	1.317e-05	0.167	2.234e-06	0.1783
9.73e-09	1.328e-05	0.1671	2.241e-06	0.1785
9.92e-09	1.336e-05	0.1687	2.376e-06	0.1797
1.005e-08	1.344e-05	0.1688	2.495e-06	0.1825
1.051e-08	1.362e-05	0.1703	2.53e-06	0.183
1.058e-08	1.367e-05	0.1708	2.557e-06	0.1835
1.061e-08	1.404e-05	0.171	2.57e-06	0.1837
1.096e-08	1.414e-05	0.1715	2.582e-06	0.1838
1.152e-08	1.431e-05	0.1717	2.601e-06	0.1843
1.194e-08	1.442e-05	0.1723	2.703e-06	0.1851
1.198e-08	1.473e-05	0.1728	2.819e-06	0.1854
1.271e-08	1.474e-05	0.1729	2.924e-06	0.1859
1.286e-08	1.484e-05	0.1758	3.02e-06	0.1867
1.319e-08	1.515e-05	0.176	3.065e-06	0.187
1.353e-08	1.581e-05	0.1766	3.073e-06	0.1873
1.358e-08	1.581e-05	0.177	3.126e-06	0.188
1.454e-08	1.588e-05	0.1772	3.18e-06	0.1887
1.507e-08	1.64e-05	0.1781	3.207e-06	0.1899
1.776e-08	1.672e-05	0.1784	3.44e-06	0.1904
1.777e-08	1.714e-05	0.1791	3.466e-06	0.1906
1.809e-08	1.735e-05	0.1801	3.631e-06	0.1924
1.811e-08	1.792e-05	0.1802	3.638e-06	0.193
1.822e-08	1.809e-05	0.1806	3.737e-06	0.1931
1.995e-08	1.866e-05	0.1808	3.754e-06	0.1933
2.146e-08	1.911e-05	0.181	3.853e-06	0.194
2.154e-08	1.919e-05	0.1814	3.908e-06	0.1944
2.201e-08	2.059e-05	0.1817	3.957e-06	0.1957
2.218e-08	2.118e-05	0.1824	3.976e-06	0.1966
2.218e-08	2.139e-05	0.1824	3.983e-06	0.1969
2.331e-08	2.15e-05	0.1838	3.987e-06	0.1973
2.394e-08	2.164e-05	0.1839	3.987e-06	0.1989
2.41e-08	2.171e-05	0.1839	4.152e-06	0.199
2.459e-08	2.219e-05	0.1843	4.365e-06	0.1991
2.555e-08	2.224e-05	0.1854	4.441e-06	0.2001
2.603e-08	2.262e-05	0.186	4.515e-06	0.2002
2.644e-08	2.354e-05	0.1861	4.613e-06	0.2005
2.697e-08	2.378e-05	0.1862	4.653e-06	0.2014
2.755e-08	2.458e-05	0.1873	4.701e-06	0.2014
2.854e-08	2.468e-05	0.1874	4.912e-06	0.2016
2.859e-08	2.515e-05	0.1897	4.954e-06	0.2017
2.905e-08	2.537e-05	0.1898	5.059e-06	0.2039
3.064e-08	2.552e-05	0.1901	5.063e-06	0.2044
3.151e-08	2.569e-05	0.1902	5.141e-06	0.2044
3.159e-08	2.613e-05	0.1906	5.177e-06	0.2055
3.188e-08	2.699e-05	0.1906	5.23e-06	0.2056
3.357e-08	2.771e-05	0.1913	5.249e-06	0.2057
3.388e-08	2.778e-05	0.1922	5.304e-06	0.2074
3.956e-08	2.861e-05	0.193	5.323e-06	0.2075
4.226e-08	2.884e-05	0.194	5.335e-06	0.2081
4.247e-08	3.049e-05	0.1943	5.345e-06	0.2089
4.263e-08	3.077e-05	0.1946	5.384e-06	0.2098
4.329e-08	3.143e-05	0.1948	5.42e-06	0.2102
4.533e-08	3.154e-05	0.195	5.428e-06	0.2112
4.549e-08	3.215e-05	0.195	5.438e-06	0.2113
4.597e-08	3.297e-05	0.1951	5.492e-06	0.2125
4.803e-08	3.316e-05	0.1961	5.535e-06	0.2128
5.225e-08	3.43e-05	0.1962	5.575e-06	0.214
5.255e-08	3.444e-05	0.1987	5.771e-06	0.2141
5.337e-08	3.47e-05	0.1989	5.801e-06	0.2143
5.35e-08	3.482e-05	0.1989	5.87e-06	0.2149
5.352e-08	3.58e-05	0.199	5.908e-06	0.2163
5.408e-08	3.593e-05	0.2001	5.918e-06	0.2168
5.484e-08	3.601e-05	0.2004	6.225e-06	0.2175
5.706e-08	3.637e-05	0.2009	6.232e-06	0.2185
5.723e-08	3.649e-05	0.201	6.306e-06	0.2186
6.042e-08	3.669e-05	0.2016	6.494e-06	0.2191
6.105e-08	3.697e-05	0.202	6.625e-06	0.2193
6.426e-08	3.775e-05	0.2023	6.713e-06	0.2193
6.852e-08	3.777e-05	0.2032	6.728e-06	0.2195
7.126e-08	3.783e-05	0.2034	6.745e-06	0.2196
7.185e-08	4.027e-05	0.2036	6.802e-06	0.2197
7.674e-08	4.036e-05	0.2038	6.865e-06	0.2198
8.01e-08	4.087e-05	0.2048	6.891e-06	0.2209
8.592e-08	4.087e-05	0.2051	6.911e-06	0.221
8.599e-08	4.138e-05	0.2062	6.924e-06	0.2214
9.004e-08	4.17e-05	0.2066	6.925e-06	0.2219
9.135e-08	4.217e-05	0.2069	6.989e-06	0.2225
9.326e-08	4.259e-05	0.2072	7.029e-06	0.2242
9.574e-08	4.267e-05	0.2074	7.096e-06	0.2252
9.663e-08	4.288e-05	0.21	7.113e-06	0.2255
9.957e-08	4.33e-05	0.2115	7.125e-06	0.2261
1.01e-07	4.384e-05	0.2123	7.186e-06	0.2263
1.021e-07	4.401e-05	0.2125	7.514e-06	0.2265
1.102e-07	4.532e-05	0.2127	7.53e-06	0.229
1.124e-07	4.539e-05	0.2127	7.823e-06	0.2298
1.134e-07	4.57e-05	0.2134	8.008e-06	0.2299
1.143e-07	4.589e-05	0.2135	8.039e-06	0.2315
1.165e-07	4.6e-05	0.2135	8.061e-06	0.2333
1.165e-07	4.636e-05	0.2141	8.083e-06	0.2342
1.178e-07	4.735e-05	0.2141	8.333e-06	0.2343
1.231e-07	4.764e-05	0.2148	8.418e-06	0.2352
1.246e-07	4.768e-05	0.2165	8.49e-06	0.2356
1.271e-07	4.768e-05	0.2169	8.632e-06	0.2357
1.275e-07	4.855e-05	0.2178	8.648e-06	0.2366
1.302e-07	4.884e-05	0.2189	8.652e-06	0.2382
1.308e-07	4.967e-05	0.219	8.845e-06	0.2384
1.344e-07	5.084e-05	0.2191	9.028e-06	0.2397
1.415e-07	5.112e-05	0.2193	9.12e-06	0.2401
1.428e-07	5.124e-05	0.2194	9.197e-06	0.2404
1.428e-07	5.162e-05	0.2197	9.597e-06	0.241
1.433e-07	5.194e-05	0.22	9.772e-06	0.2412
1.488e-07	5.201e-05	0.2209	9.839e-06	0.2416
1.507e-07	5.352e-05	0.2215	9.976e-06	0.2441
1.508e-07	5.398e-05	0.2241	1.006e-05	0.2445
1.519e-07	5.431e-05	0.2244	1.031e-05	0.2452
1.583e-07	5.46e-05	0.2247	1.04e-05	0.2457
1.606e-07	5.474e-05	0.2265	1.053e-05	0.2461
1.614e-07	5.505e-05	0.2266	1.058e-05	0.2461
1.625e-07	5.536e-05	0.2273	1.076e-05	0.2463
1.626e-07	5.539e-05	0.228	1.109e-05	0.2466
1.636e-07	5.586e-05	0.2283	1.113e-05	0.2473
1.642e-07	5.632e-05	0.2296	1.139e-05	0.2474
1.671e-07	6.044e-05	0.2301	1.14e-05	0.2483
1.691e-07	6.102e-05	0.2305	1.14e-05	0.2489
1.7e-07	6.118e-05	0.2316	1.141e-05	0.2494
1.762e-07	6.163e-05	0.2316	1.152e-05	0.2496
1.768e-07	6.25e-05	0.232	1.156e-05	0.2502
1.791e-07	6.327e-05	0.2332	1.167e-05	0.251
1.791e-07	6.394e-05	0.2344	1.184e-05	0.2518
1.811e-07	6.414e-05	0.2345	1.193e-05	0.2522
1.831e-07	6.474e-05	0.2359	1.23e-05	0.2524
1.833e-07	6.499e-05	0.2376	1.263e-05	0.2529
1.92e-07	6.596e-05	0.2382	1.279e-05	0.2542
1.927e-07	6.686e-05	0.2391	1.299e-05	0.2548
1.956e-07	6.831e-05	0.2394	1.303e-05	0.2557
1.959e-07	6.893e-05	0.2396	1.305e-05	0.2576
1.971e-07	6.904e-05	0.2408	1.316e-05	0.2582
2.027e-07	6.918e-05	0.241	1.317e-05	0.2584
2.065e-07	6.968e-05	0.241	1.33e-05	0.2585
2.115e-07	6.988e-05	0.241	1.33e-05	0.2604
2.211e-07	7.102e-05	0.2426	1.333e-05	0.2616
2.305e-07	7.279e-05	0.2434	1.336e-05	0.262
2.319e-07	7.289e-05	0.2437	1.346e-05	0.2624
2.321e-07	7.312e-05	0.2437	1.35e-05	0.2627
2.331e-07	7.411e-05	0.2438	1.356e-05	0.2635
2.444e-07	7.431e-05	0.2445	1.359e-05	0.2636
2.462e-07	7.509e-05	0.245	1.367e-05	0.2637
2.496e-07	7.536e-05	0.2451	1.406e-05	0.2658
2.579e-07	7.652e-05	0.2452	1.408e-05	0.2671
2.608e-07	7.779e-05	0.2456	1.411e-05	0.2675
2.62e-07	7.872e-05	0.2467	1.442e-05	0.2684
2.65e-07	8.002e-05	0.2469	1.463e-05	0.2709
2.762e-07	8.054e-05	0.2487	1.496e-05	0.2711
2.801e-07	8.089e-05	0.2491	1.514e-05	0.272
2.841e-07	8.275e-05	0.2501	1.516e-05	0.2731
2.857e-07	8.296e-05	0.2513	1.519e-05	0.2736
2.91e-07	8.356e-05	0.2527	1.546e-05	0.275
2.951e-07	8.458e-05	0.2529	1.61e-05	0.2753
2.957e-07	8.641e-05	0.2538	1.612e-05	0.2763
2.966e-07	8.713e-05	0.2539	1.612e-05	0.277
3.136e-07	9.047e-05	0.254	1.647e-05	0.2778
3.151e-07	9.547e-05	0.2561	1.666e-05	0.2783
3.394e-07	9.657e-05	0.2574	1.672e-05	0.279
3.418e-07	9.839e-05	0.2578	1.714e-05	0.2793
3.48e-07	9.868e-05	0.2579	1.716e-05	0.2813
3.525e-07	9.945e-05	0.2583	1.717e-05	0.2819
3.528e-07	0.0001004	0.2598	1.735e-05	0.2821
3.799e-07	0.0001007	0.2598	1.76e-05	0.2826
3.816e-07	0.0001015	0.26	1.785e-05	0.2826
3.839e-07	0.0001017	0.2604	1.792e-05	0.2829
3.881e-07	0.0001021	0.2615	1.809e-05	0.2833
3.92e-07	0.0001021	0.2615	1.83e-05	0.2838
3.956e-07	0.0001045	0.264	1.842e-05	0.2847
4.003e-07	0.0001047	0.2652	1.852e-05	0.285
4.014e-07	0.0001054	0.2653	1.854e-05	0.287
4.051e-07	0.0001078	0.2656	1.855e-05	0.2871
4.117e-07	0.0001079	0.2664	1.867e-05	0.2879
4.12e-07	0.0001115	0.2676	1.895e-05	0.2888
4.286e-07	0.000113	0.268	1.896e-05	0.2888
4.319e-07	0.0001145	0.2697	1.907e-05	0.2891
4.354e-07	0.000115	0.2698	1.909e-05	0.292
4.364e-07	0.0001195	0.2713	1.91e-05	0.2922
4.367e-07	0.0001213	0.2715	1.913e-05	0.2923
4.477e-07	0.0001237	0.2728	1.986e-05	0.293
4.522e-07	0.0001268	0.2729	2.055e-05	0.2932
4.627e-07	0.000127	0.275	2.059e-05	0.2938
4.755e-07	0.0001278	0.2762	2.077e-05	0.2947
4.783e-07	0.0001281	0.2769	2.081e-05	0.2948
4.933e-07	0.0001289	0.2794	2.107e-05	0.2954
4.989e-07	0.0001301	0.28	2.139e-05	0.2955
5.013e-07	0.0001327	0.2809	2.145e-05	0.2964
5.117e-07	0.0001338	0.2812	2.151e-05	0.2992
5.276e-07	0.000134	0.2812	2.156e-05	0.2995
5.28e-07	0.0001343	0.2816	2.164e-05	0.3001
5.29e-07	0.0001344	0.2819	2.165e-05	0.3004
5.303e-07	0.0001356	0.2826	2.171e-05	0.3006
5.309e-07	0.0001359	0.283	2.188e-05	0.3007
5.572e-07	0.000138	0.2842	2.197e-05	0.3012
5.677e-07	0.0001382	0.285	2.249e-05	0.3022
5.79e-07	0.0001404	0.2851	2.251e-05	0.3023
5.795e-07	0.0001407	0.2863	2.289e-05	0.3026
5.856e-07	0.0001413	0.2865	2.377e-05	0.303
5.868e-07	0.0001416	0.2882	2.389e-05	0.3031
5.902e-07	0.0001417	0.2894	2.389e-05	0.3035
5.918e-07	0.0001429	0.2898	2.394e-05	0.3064
5.92e-07	0.0001439	0.2899	2.426e-05	0.3074
6.069e-07	0.0001439	0.2901	2.461e-05	0.3077
6.523e-07	0.0001445	0.2916	2.469e-05	0.3078
6.576e-07	0.0001449	0.2917	2.472e-05	0.3081
6.772e-07	0.0001453	0.2935	2.474e-05	0.3083
7.64e-07	0.000148	0.2936	2.552e-05	0.3087
7.819e-07	0.0001488	0.2953	2.569e-05	0.3088
8.242e-07	0.0001496	0.2953	2.579e-05	0.3109
8.332e-07	0.0001511	0.2954	2.592e-05	0.3112
8.431e-07	0.0001519	0.2956	2.623e-05	0.3115
8.584e-07	0.0001521	0.2962	2.637e-05	0.312
8.683e-07	0.0001533	0.2965	2.665e-05	0.3121
8.704e-07	0.0001539	0.297	2.675e-05	0.3123
8.862e-07	0.0001586	0.2975	2.751e-05	0.3125
8.864e-07	0.0001596	0.2989	2.778e-05	0.3127
8.962e-07	0.0001601	0.2998	2.782e-05	0.3133
9.141e-07	0.0001615	0.3005	2.793e-05	0.3138
9.364e-07	0.0001639	0.3017	2.814e-05	0.314
9.688e-07	0.000166	0.3033	2.843e-05	0.3148
1.005e-06	0.0001697	0.3034	2.856e-05	0.315
1.019e-06	0.00017	0.3035	2.884e-05	0.3152
1.03e-06	0.0001701	0.3038	2.936e-05	0.3155
1.037e-06	0.0001704	0.305	2.946e-05	0.3166
1.041e-06	0.000171	0.3054	2.975e-05	0.3167
1.045e-06	0.0001716	0.3056	2.981e-05	0.3168
1.052e-06	0.0001749	0.3062	2.991e-05	0.3169
1.059e-06	0.0001773	0.3065	3.085e-05	0.3171
1.086e-06	0.0001784	0.3065	3.108e-05	0.3175
1.165e-06	0.0001794	0.3066	3.143e-05	0.3182
1.171e-06	0.000181	0.3071	3.146e-05	0.3198
1.22e-06	0.0001936	0.3075	3.169e-05	0.3203
1.33e-06	0.0001948	0.3076	3.225e-05	0.3213
1.339e-06	0.0001962	0.308	3.229e-05	0.3217
1.365e-06	0.0001963	0.3106	3.256e-05	0.3218
1.369e-06	0.0001965	0.3108	3.266e-05	0.3224
1.374e-06	0.0001975	0.312	3.277e-05	0.3226
1.394e-06	0.0001993	0.3148	3.278e-05	0.3229
1.488e-06	0.0001995	0.3154	3.297e-05	0.3238
1.496e-06	0.0002011	0.3168	3.304e-05	0.3263
1.502e-06	0.0002034	0.3169	3.347e-05	0.3286
1.502e-06	0.0002055	0.3173	3.373e-05	0.3296
1.52e-06	0.0002058	0.3184	3.511e-05	0.3298
1.537e-06	0.0002085	0.3187	3.593e-05	0.3306
1.625e-06	0.0002103	0.3189	3.626e-05	0.3314
1.687e-06	0.0002107	0.3212	3.635e-05	0.3315
1.698e-06	0.000211	0.3214	3.635e-05	0.3316
1.703e-06	0.0002114	0.3214	3.642e-05	0.332
1.758e-06	0.0002118	0.3231	3.701e-05	0.3324
1.759e-06	0.0002119	0.3231	3.703e-05	0.3346
1.791e-06	0.0002123	0.3233	3.732e-05	0.3347
1.794e-06	0.0002128	0.3237	3.747e-05	0.3377
1.805e-06	0.0002145	0.3239	3.817e-05	0.3402
1.815e-06	0.0002155	0.3249	3.836e-05	0.3402
1.82e-06	0.0002244	0.3251	3.859e-05	0.3407
1.994e-06	0.0002248	0.3258	3.882e-05	0.341
1.995e-06	0.0002285	0.3268	3.903e-05	0.3417
2.056e-06	0.0002289	0.3277	3.919e-05	0.3418
2.09e-06	0.0002293	0.3284	3.929e-05	0.3423
2.115e-06	0.000233	0.3289	3.947e-05	0.3425
2.124e-06	0.0002336	0.3294	3.958e-05	0.3426
2.127e-06	0.0002346	0.3296	3.971e-05	0.3429
2.142e-06	0.0002363	0.3298	4.004e-05	0.3445
2.205e-06	0.0002431	0.3312	4.004e-05	0.3454
2.244e-06	0.0002459	0.3322	4.018e-05	0.346
2.247e-06	0.0002485	0.3324	4.035e-05	0.3472
2.266e-06	0.0002496	0.3332	4.068e-05	0.3477
2.281e-06	0.0002506	0.335	4.083e-05	0.3485
2.327e-06	0.0002522	0.3352	4.105e-05	0.3486
2.337e-06	0.0002524	0.3358	4.248e-05	0.3492
2.385e-06	0.000254	0.336	4.28e-05	0.3492
2.401e-06	0.0002547	0.3366	4.312e-05	0.3503
2.414e-06	0.0002581	0.3384	4.349e-05	0.3527
2.445e-06	0.0002591	0.3386	4.373e-05	0.353
2.466e-06	0.0002645	0.3387	4.376e-05	0.3531
2.472e-06	0.0002687	0.3401	4.385e-05	0.3531
2.477e-06	0.00027	0.3405	4.392e-05	0.3536
2.488e-06	0.0002718	0.3408	4.439e-05	0.3548
2.491e-06	0.000273	0.3412	4.482e-05	0.355
2.512e-06	0.0002855	0.3413	4.548e-05	0.3577
2.555e-06	0.0002901	0.3421	4.564e-05	0.3578
2.575e-06	0.0002904	0.3436	4.573e-05	0.3603
2.602e-06	0.0002956	0.3452	4.698e-05	0.3612
2.64e-06	0.0002983	0.3452	4.731e-05	0.3619
2.647e-06	0.0003005	0.346	4.735e-05	0.3623
2.657e-06	0.0003094	0.3475	4.768e-05	0.3631
2.758e-06	0.0003095	0.3478	4.824e-05	0.3637
2.77e-06	0.0003108	0.3488	4.847e-05	0.3672
2.777e-06	0.000312	0.3491	4.848e-05	0.3685
2.791e-06	0.0003141	0.3493	4.852e-05	0.3696
2.853e-06	0.0003157	0.3493	4.884e-05	0.3696
2.941e-06	0.0003193	0.3495	4.941e-05	0.3698
2.949e-06	0.0003197	0.3503	4.967e-05	0.3707
2.955e-06	0.000324	0.3512	5.016e-05	0.3718
2.97e-06	0.0003251	0.3516	5.073e-05	0.3721
2.977e-06	0.0003259	0.3527	5.112e-05	0.3734
2.998e-06	0.0003273	0.3559	5.163e-05	0.3749
3.016e-06	0.0003289	0.3559	5.201e-05	0.3752
3.018e-06	0.0003316	0.3569	5.219e-05	0.3752
3.028e-06	0.0003341	0.357	5.235e-05	0.3756
3.138e-06	0.0003347	0.3577	5.259e-05	0.3759
3.183e-06	0.0003357	0.3595	5.276e-05	0.3799
3.231e-06	0.000337	0.361	5.277e-05	0.3805
3.339e-06	0.00034	0.3614	5.296e-05	0.3805
3.38e-06	0.0003416	0.3623	5.363e-05	0.3817
3.391e-06	0.0003486	0.3623	5.397e-05	0.3823
3.492e-06	0.0003541	0.3634	5.45e-05	0.3823
3.5e-06	0.000355	0.3646	5.534e-05	0.3829
3.553e-06	0.0003594	0.3651	5.539e-05	0.3842
3.6e-06	0.000364	0.3651	5.549e-05	0.3853
3.626e-06	0.0003721	0.3652	5.569e-05	0.3863
3.687e-06	0.0003735	0.3653	5.575e-05	0.3868
3.689e-06	0.000375	0.3655	5.611e-05	0.3869
3.776e-06	0.0003757	0.3656	5.622e-05	0.3875
3.793e-06	0.0003766	0.3681	5.645e-05	0.3881
3.936e-06	0.0003769	0.3686	5.759e-05	0.3884
3.947e-06	0.0003794	0.3686	5.77e-05	0.389
4.003e-06	0.0003798	0.3687	5.778e-05	0.3891
4.033e-06	0.0003801	0.3693	5.793e-05	0.3894
4.054e-06	0.0003809	0.3701	5.796e-05	0.3898
4.057e-06	0.0003837	0.3703	5.805e-05	0.3904
4.139e-06	0.000385	0.3707	5.925e-05	0.3966
4.249e-06	0.0003855	0.3709	5.991e-05	0.397
4.275e-06	0.0003867	0.3716	6.056e-05	0.3986
4.344e-06	0.0003886	0.3719	6.061e-05	0.3989
4.473e-06	0.0003988	0.3721	6.082e-05	0.3991
4.555e-06	0.0004031	0.3733	6.107e-05	0.3993
4.587e-06	0.0004037	0.375	6.156e-05	0.4016
4.604e-06	0.0004057	0.3751	6.158e-05	0.4019
4.664e-06	0.0004076	0.3778	6.175e-05	0.4026
4.664e-06	0.0004135	0.378	6.179e-05	0.4026
4.673e-06	0.000414	0.3784	6.268e-05	0.4037
4.933e-06	0.0004204	0.3784	6.332e-05	0.4044
5.131e-06	0.0004226	0.3785	6.441e-05	0.4047
5.243e-06	0.0004242	0.3795	6.441e-05	0.405
5.392e-06	0.0004264	0.3795	6.465e-05	0.4058
5.395e-06	0.0004321	0.3807	6.644e-05	0.4059
5.397e-06	0.0004401	0.3812	6.715e-05	0.4068
5.46e-06	0.0004409	0.3824	6.875e-05	0.4069
5.527e-06	0.0004422	0.3836	6.886e-05	0.4069
5.56e-06	0.0004469	0.3842	6.895e-05	0.4072
5.697e-06	0.0004469	0.3848	6.916e-05	0.4077
5.71e-06	0.0004522	0.3861	6.92e-05	0.4078
5.743e-06	0.0004524	0.3863	6.937e-05	0.4089
5.789e-06	0.0004569	0.3866	6.967e-05	0.4115
5.877e-06	0.0004576	0.3889	6.986e-05	0.412
5.968e-06	0.0004587	0.3903	7.01e-05	0.4144
6.02e-06	0.0004589	0.3916	7.071e-05	0.4172
6.038e-06	0.0004628	0.392	7.174e-05	0.4183
6.068e-06	0.000465	0.392	7.238e-05	0.4189
6.248e-06	0.0004696	0.3921	7.289e-05	0.4196
6.292e-06	0.0004719	0.3927	7.323e-05	0.4218
6.35e-06	0.000478	0.3928	7.335e-05	0.4223
6.357e-06	0.0004861	0.3934	7.375e-05	0.4223
6.435e-06	0.0004883	0.3935	7.411e-05	0.4237
6.599e-06	0.0004943	0.3947	7.491e-05	0.4251
6.718e-06	0.0004996	0.395	7.495e-05	0.4254
6.721e-06	0.0004998	0.396	7.509e-05	0.4255
6.75e-06	0.0005055	0.3963	7.532e-05	0.4286
6.77e-06	0.0005073	0.3964	7.539e-05	0.4287
6.837e-06	0.0005101	0.398	7.674e-05	0.4288
6.873e-06	0.0005106	0.3981	7.702e-05	0.4303
6.943e-06	0.0005163	0.3982	7.71e-05	0.4308
7.143e-06	0.0005187	0.3982	7.721e-05	0.4311
7.219e-06	0.0005249	0.3992	7.762e-05	0.4319
7.254e-06	0.0005299	0.4	7.872e-05	0.4323
7.33e-06	0.0005313	0.4002	7.908e-05	0.4333
7.414e-06	0.0005353	0.4009	7.918e-05	0.4335
7.477e-06	0.0005378	0.4024	7.932e-05	0.4337
7.478e-06	0.0005413	0.4024	7.955e-05	0.4361
7.58e-06	0.0005458	0.4025	7.992e-05	0.4375
7.627e-06	0.0005495	0.4035	7.994e-05	0.4416
7.695e-06	0.0005571	0.4037	8.051e-05	0.4421
7.831e-06	0.0005588	0.4045	8.089e-05	0.4426
7.893e-06	0.0005741	0.4046	8.107e-05	0.4428
7.932e-06	0.0005745	0.4046	8.15e-05	0.4428
8.153e-06	0.0005792	0.4048	8.166e-05	0.443
8.306e-06	0.0005793	0.4054	8.345e-05	0.4438
8.326e-06	0.0005802	0.4059	8.356e-05	0.444
8.439e-06	0.0005804	0.4066	8.514e-05	0.4441
8.48e-06	0.0005814	0.4068	8.534e-05	0.4454
8.511e-06	0.0005872	0.4072	8.612e-05	0.4472
8.643e-06	0.0005905	0.4078	8.745e-05	0.4474
8.7e-06	0.0005965	0.4085	8.761e-05	0.4479
8.703e-06	0.0005966	0.4092	8.831e-05	0.4485
8.734e-06	0.0005977	0.4105	8.877e-05	0.4488
8.878e-06	0.0005991	0.4114	8.891e-05	0.4496
8.917e-06	0.0006055	0.4118	8.915e-05	0.4506
9.034e-06	0.000611	0.4122	8.949e-05	0.4507
9.128e-06	0.0006186	0.4123	8.988e-05	0.4509
9.175e-06	0.0006228	0.4123	8.992e-05	0.4517
9.379e-06	0.00063	0.413	9.057e-05	0.4543
9.381e-06	0.0006333	0.4133	9.07e-05	0.4543
9.427e-06	0.0006341	0.4134	9.174e-05	0.455
9.581e-06	0.0006386	0.4138	9.237e-05	0.4556
9.699e-06	0.0006403	0.4143	9.265e-05	0.4568
9.704e-06	0.0006491	0.4159	9.345e-05	0.4573
9.972e-06	0.0006518	0.4186	9.346e-05	0.4578
1.017e-05	0.000657	0.4187	9.456e-05	0.4581
1.021e-05	0.0006582	0.4212	9.478e-05	0.4582
1.032e-05	0.0006607	0.4229	9.596e-05	0.4586
1.053e-05	0.0006761	0.4233	9.603e-05	0.4588
1.069e-05	0.00068	0.4233	9.641e-05	0.4589
1.076e-05	0.0006835	0.4233	9.657e-05	0.459
1.077e-05	0.0006868	0.4239	9.694e-05	0.459
1.084e-05	0.000687	0.4255	9.865e-05	0.4605
1.088e-05	0.0006887	0.426	9.868e-05	0.4616
1.09e-05	0.0006895	0.4265	9.906e-05	0.4617
1.117e-05	0.0006957	0.4271	0.0001019	0.4633
1.118e-05	0.0007002	0.4271	0.0001021	0.4635
1.12e-05	0.0007063	0.4274	0.0001035	0.4647
1.13e-05	0.0007107	0.4284	0.0001037	0.4648
1.134e-05	0.0007108	0.4293	0.0001041	0.4671
1.151e-05	0.0007132	0.4329	0.0001043	0.4696
1.163e-05	0.0007144	0.4342	0.0001044	0.4703
1.165e-05	0.0007168	0.4343	0.000106	0.4709
1.174e-05	0.0007277	0.4348	0.0001064	0.4718
1.176e-05	0.0007363	0.4352	0.0001069	0.4727
1.179e-05	0.0007409	0.4353	0.000107	0.4738
1.189e-05	0.0007505	0.4365	0.0001084	0.4745
1.19e-05	0.0007542	0.4367	0.0001094	0.4753
1.191e-05	0.0007571	0.4372	0.0001096	0.4757
1.205e-05	0.0007674	0.4377	0.0001099	0.4764
1.236e-05	0.0007723	0.4387	0.0001115	0.4765
1.239e-05	0.0007724	0.4389	0.0001116	0.4773
1.288e-05	0.0007768	0.4389	0.0001129	0.4786
1.291e-05	0.0007774	0.439	0.0001135	0.4788
1.31e-05	0.0007862	0.4391	0.0001135	0.4788
1.327e-05	0.0007892	0.44	0.0001149	0.4793
1.33e-05	0.0007991	0.441	0.000115	0.4795
1.351e-05	0.0008076	0.4411	0.0001153	0.4803
1.351e-05	0.0008158	0.4421	0.000117	0.4818
1.387e-05	0.0008239	0.4428	0.0001177	0.4821
1.411e-05	0.0008275	0.4432	0.0001179	0.4849
1.429e-05	0.0008351	0.4448	0.0001189	0.485
1.443e-05	0.0008351	0.445	0.0001197	0.4871
1.508e-05	0.0008365	0.4452	0.00012	0.4877
1.514e-05	0.0008428	0.4455	0.0001204	0.4888
1.53e-05	0.0008516	0.4462	0.0001204	0.4888
1.532e-05	0.0008647	0.4464	0.0001206	0.4907
1.54e-05	0.0008661	0.447	0.0001208	0.491
1.559e-05	0.0008781	0.4471	0.0001213	0.491
1.578e-05	0.0008871	0.4485	0.0001213	0.4917
1.636e-05	0.0008946	0.4485	0.0001221	0.4925
1.647e-05	0.000901	0.45	0.0001232	0.4951
1.647e-05	0.000912	0.4504	0.0001243	0.4961
1.666e-05	0.000918	0.4508	0.0001254	0.4964
1.672e-05	0.0009196	0.4519	0.0001258	0.4968
1.718e-05	0.0009199	0.4526	0.0001265	0.4969
1.736e-05	0.0009268	0.4536	0.0001272	0.4978
1.749e-05	0.000927	0.4539	0.0001273	0.4985
1.75e-05	0.0009282	0.4543	0.0001275	0.4998
1.753e-05	0.0009315	0.4548	0.0001276	0.5001
1.759e-05	0.0009457	0.4553	0.0001276	0.5002
1.76e-05	0.0009485	0.4558	0.0001278	0.5024
1.785e-05	0.0009527	0.456	0.0001279	0.5026
1.788e-05	0.0009529	0.457	0.000129	0.5049
1.819e-05	0.0009572	0.4575	0.0001295	0.5057
1.84e-05	0.0009686	0.4586	0.0001312	0.5063
1.84e-05	0.0009687	0.4586	0.0001316	0.5075
1.851e-05	0.0009699	0.4596	0.0001324	0.5078
1.86e-05	0.0009701	0.461	0.0001327	0.508
1.865e-05	0.000971	0.4615	0.000133	0.508
1.867e-05	0.0009717	0.4622	0.0001333	0.5089
1.878e-05	0.0009761	0.4627	0.0001339	0.5092
1.891e-05	0.000983	0.4631	0.000134	0.5094
1.91e-05	0.0009832	0.4638	0.0001341	0.5094
1.942e-05	0.0009885	0.4643	0.0001343	0.5095
1.965e-05	0.000989	0.4649	0.0001357	0.5096
1.989e-05	0.0009931	0.465	0.0001365	0.5099
2.007e-05	0.001001	0.4655	0.0001366	0.5109
2.008e-05	0.001014	0.4663	0.0001366	0.5111
2.04e-05	0.001018	0.4667	0.0001368	0.5116
2.078e-05	0.001024	0.4677	0.0001374	0.5116
2.083e-05	0.00104	0.4681	0.00014	0.5119
2.105e-05	0.001045	0.4693	0.0001401	0.5121
2.174e-05	0.001052	0.4697	0.0001407	0.5132
2.241e-05	0.001063	0.471	0.0001412	0.5133
2.325e-05	0.001082	0.4713	0.0001416	0.514
2.34e-05	0.00109	0.4714	0.0001417	0.5148
2.356e-05	0.001102	0.4717	0.0001423	0.5157
2.377e-05	0.001102	0.4726	0.0001425	0.5159
2.388e-05	0.001106	0.4737	0.0001432	0.517
2.428e-05	0.001111	0.4758	0.0001434	0.5191
2.429e-05	0.001121	0.4764	0.0001448	0.5207
2.435e-05	0.001126	0.478	0.0001461	0.521
2.47e-05	0.001131	0.4785	0.0001468	0.522
2.472e-05	0.001136	0.4787	0.0001469	0.5221
2.488e-05	0.001156	0.4797	0.0001475	0.5225
2.532e-05	0.001164	0.4801	0.0001478	0.5242
2.54e-05	0.001165	0.4806	0.0001518	0.5245
2.544e-05	0.001168	0.4808	0.0001521	0.5245
2.545e-05	0.00117	0.4809	0.0001529	0.525
2.571e-05	0.001176	0.4818	0.0001531	0.526
2.639e-05	0.001176	0.4824	0.0001549	0.5265
2.659e-05	0.001193	0.4826	0.0001553	0.5276
2.675e-05	0.001195	0.4827	0.0001556	0.5281
2.686e-05	0.001199	0.4831	0.0001557	0.5304
2.689e-05	0.001217	0.4833	0.0001562	0.5307
2.701e-05	0.001222	0.4843	0.0001578	0.5312
2.715e-05	0.001222	0.485	0.0001581	0.5313
2.736e-05	0.001229	0.4864	0.0001581	0.5336
2.774e-05	0.001229	0.4865	0.0001591	0.5351
2.799e-05	0.001235	0.4866	0.0001596	0.5352
2.832e-05	0.001252	0.4872	0.0001597	0.5352
2.859e-05	0.001256	0.4882	0.000161	0.5353
2.922e-05	0.001264	0.4897	0.0001618	0.5362
2.946e-05	0.001278	0.4898	0.0001622	0.5364
2.992e-05	0.001283	0.4908	0.0001623	0.5377
3.016e-05	0.001289	0.491	0.0001637	0.5388
3.078e-05	0.00132	0.4911	0.0001658	0.5402
3.093e-05	0.001322	0.4931	0.0001668	0.5408
3.105e-05	0.001323	0.4931	0.0001674	0.541
3.146e-05	0.001328	0.4934	0.0001675	0.5417
3.156e-05	0.00133	0.4939	0.0001679	0.542
3.166e-05	0.001332	0.4944	0.0001688	0.5422
3.2e-05	0.001359	0.4957	0.0001697	0.5423
3.265e-05	0.001377	0.4971	0.0001699	0.5436
3.274e-05	0.001378	0.4972	0.0001703	0.5436
3.278e-05	0.001403	0.4992	0.0001713	0.5443
3.366e-05	0.001405	0.4993	0.0001716	0.5443
3.373e-05	0.001407	0.4998	0.0001722	0.5447
3.384e-05	0.001411	0.501	0.0001726	0.546
3.386e-05	0.001421	0.5012	0.000173	0.5465
3.387e-05	0.001425	0.5014	0.000173	0.5473
3.419e-05	0.001431	0.5038	0.0001732	0.5479
3.508e-05	0.001433	0.5047	0.0001737	0.5482
3.521e-05	0.001438	0.506	0.0001741	0.5485
3.549e-05	0.001439	0.5085	0.0001765	0.5495
3.555e-05	0.001441	0.5094	0.0001772	0.5512
3.592e-05	0.001459	0.5103	0.0001773	0.5512
3.599e-05	0.001462	0.5111	0.0001776	0.5512
3.607e-05	0.001463	0.5114	0.0001791	0.5522
3.632e-05	0.001472	0.5115	0.0001792	0.5528
3.635e-05	0.001488	0.5121	0.0001793	0.553
3.654e-05	0.001492	0.5128	0.0001797	0.5535
3.689e-05	0.001493	0.513	0.0001801	0.5557
3.758e-05	0.001515	0.5133	0.0001804	0.5558
3.826e-05	0.001525	0.5141	0.0001812	0.5567
3.841e-05	0.001533	0.5145	0.000182	0.5568
3.859e-05	0.00154	0.5182	0.0001829	0.5573
3.896e-05	0.001548	0.5187	0.0001836	0.5592
3.897e-05	0.00156	0.5189	0.0001837	0.5594
3.925e-05	0.001565	0.5198	0.0001843	0.5596
3.939e-05	0.001569	0.5206	0.0001858	0.5625
3.947e-05	0.00157	0.5218	0.0001862	0.563
3.993e-05	0.001573	0.5222	0.0001863	0.563
3.998e-05	0.001576	0.5223	0.0001879	0.5635
4.023e-05	0.001578	0.5234	0.0001884	0.5654
4.094e-05	0.001588	0.5236	0.000189	0.5665
4.105e-05	0.001596	0.5239	0.00019	0.567
4.134e-05	0.001602	0.5251	0.0001919	0.5677
4.172e-05	0.001604	0.5254	0.0001919	0.569
4.225e-05	0.001605	0.5268	0.0001925	0.569
4.258e-05	0.001607	0.5269	0.0001931	0.5691
4.352e-05	0.001621	0.5274	0.0001936	0.5692
4.362e-05	0.001622	0.5301	0.0001957	0.5697
4.423e-05	0.001627	0.5312	0.0001962	0.5699
4.535e-05	0.001628	0.5312	0.0001967	0.57
4.563e-05	0.001638	0.5315	0.0001973	0.57
4.593e-05	0.001641	0.5317	0.0001994	0.5711
4.71e-05	0.00165	0.5327	0.0002002	0.5713
4.732e-05	0.001651	0.5354	0.0002002	0.5713
4.769e-05	0.001682	0.5357	0.0002011	0.5721
4.78e-05	0.001688	0.5362	0.0002013	0.5721
4.881e-05	0.001692	0.5369	0.0002015	0.5722
4.932e-05	0.001693	0.5402	0.0002016	0.5725
5.053e-05	0.001695	0.5408	0.0002037	0.5728
5.065e-05	0.001698	0.5418	0.0002038	0.5732
5.07e-05	0.001724	0.542	0.0002046	0.5736
5.124e-05	0.001736	0.5421	0.0002058	0.5752
5.142e-05	0.001739	0.5434	0.0002063	0.5752
5.167e-05	0.001742	0.5438	0.0002075	0.5755
5.184e-05	0.001748	0.5439	0.0002077	0.5771
5.239e-05	0.00175	0.5464	0.0002077	0.5773
5.29e-05	0.001764	0.5476	0.0002084	0.58
5.304e-05	0.001774	0.5478	0.0002085	0.5809
5.341e-05	0.001776	0.5481	0.0002106	0.581
5.373e-05	0.001781	0.5483	0.0002108	0.5817
5.38e-05	0.001789	0.5485	0.0002114	0.5819
5.443e-05	0.001796	0.5498	0.0002117	0.582
5.501e-05	0.001796	0.5505	0.000212	0.5848
5.557e-05	0.001796	0.551	0.0002124	0.5886
5.607e-05	0.001799	0.5513	0.0002124	0.5895
5.793e-05	0.001809	0.5514	0.000213	0.5911
5.842e-05	0.001821	0.5516	0.0002139	0.5927
5.86e-05	0.001825	0.5532	0.0002145	0.5927
5.875e-05	0.001833	0.5538	0.0002148	0.594
5.884e-05	0.001844	0.5544	0.0002153	0.5961
5.89e-05	0.001848	0.5545	0.0002171	0.5963
5.902e-05	0.001857	0.5549	0.0002188	0.597
5.927e-05	0.001858	0.5558	0.0002189	0.5977
6.021e-05	0.001859	0.5558	0.0002202	0.5989
6.022e-05	0.001876	0.5563	0.0002219	0.5989
6.178e-05	0.001889	0.5564	0.0002232	0.5989
6.202e-05	0.001911	0.5565	0.0002252	0.6004
6.277e-05	0.001941	0.5568	0.000227	0.6011
6.35e-05	0.001942	0.5593	0.0002277	0.6016
6.37e-05	0.001952	0.56	0.0002282	0.603
6.407e-05	0.001968	0.563	0.0002284	0.605
6.41e-05	0.001978	0.5632	0.0002285	0.6052
6.414e-05	0.001982	0.564	0.0002286	0.6053
6.429e-05	0.002	0.5642	0.0002289	0.6064
6.542e-05	0.002002	0.5642	0.0002293	0.6073
6.598e-05	0.002011	0.5652	0.00023	0.6079
6.626e-05	0.002025	0.5655	0.00023	0.6094
6.724e-05	0.002034	0.5669	0.0002301	0.61
6.807e-05	0.002036	0.5675	0.0002306	0.6114
6.865e-05	0.002044	0.5676	0.0002314	0.6114
6.875e-05	0.002046	0.568	0.0002331	0.6122
7.094e-05	0.002059	0.5684	0.0002339	0.6129
7.177e-05	0.002059	0.5696	0.0002346	0.6132
7.235e-05	0.00206	0.57	0.0002347	0.6133
7.248e-05	0.002062	0.5715	0.0002355	0.6145
7.289e-05	0.002062	0.5721	0.0002358	0.6145
7.4e-05	0.0021	0.5729	0.0002379	0.6152
7.419e-05	0.002103	0.573	0.0002404	0.6155
7.461e-05	0.002123	0.5737	0.0002411	0.6157
7.504e-05	0.002125	0.5743	0.0002424	0.616
7.52e-05	0.00213	0.5743	0.0002429	0.6162
7.533e-05	0.002141	0.5744	0.0002437	0.6163
7.578e-05	0.00215	0.5748	0.0002438	0.6166
7.579e-05	0.002175	0.5751	0.000244	0.6193
7.6e-05	0.002186	0.5755	0.0002446	0.6199
7.785e-05	0.002193	0.5762	0.0002454	0.6202
7.799e-05	0.002196	0.5763	0.0002486	0.6221
7.843e-05	0.002199	0.5767	0.0002488	0.6223
7.98e-05	0.0022	0.5781	0.0002489	0.6225
8.016e-05	0.002206	0.5781	0.0002493	0.6227
8.193e-05	0.002211	0.5783	0.0002516	0.6243
8.235e-05	0.002224	0.5793	0.0002524	0.6244
8.316e-05	0.002225	0.58	0.0002535	0.6244
8.332e-05	0.002229	0.5806	0.0002538	0.6258
8.359e-05	0.00223	0.581	0.0002545	0.626
8.401e-05	0.002236	0.5824	0.0002546	0.626
8.425e-05	0.002247	0.5825	0.0002555	0.6261
8.43e-05	0.00225	0.5829	0.000256	0.6262
8.849e-05	0.002255	0.5834	0.0002566	0.6271
8.87e-05	0.002263	0.5839	0.000257	0.6291
9.007e-05	0.002276	0.5843	0.0002587	0.6296
9.099e-05	0.002277	0.5856	0.0002605	0.6297
9.125e-05	0.002298	0.586	0.0002607	0.6327
9.241e-05	0.002306	0.5864	0.0002623	0.6329
9.279e-05	0.002331	0.5872	0.0002625	0.6332
9.333e-05	0.002344	0.5873	0.0002628	0.634
9.393e-05	0.002354	0.5875	0.0002631	0.634
9.465e-05	0.002376	0.5877	0.0002635	0.6355
9.547e-05	0.002385	0.5878	0.0002645	0.6357
9.63e-05	0.002386	0.5883	0.0002647	0.6362
9.639e-05	0.002412	0.5886	0.0002661	0.6364
9.667e-05	0.002423	0.5889	0.0002664	0.6366
9.758e-05	0.00244	0.5894	0.0002665	0.6369
9.825e-05	0.002471	0.5899	0.000267	0.6379
9.842e-05	0.002472	0.5904	0.0002671	0.6381
9.849e-05	0.002478	0.5905	0.0002686	0.6397
9.886e-05	0.002489	0.5923	0.0002686	0.6413
9.929e-05	0.002497	0.5943	0.0002687	0.6429
9.968e-05	0.002503	0.5959	0.0002689	0.6435
0.0001004	0.00251	0.596	0.0002694	0.6437
0.0001008	0.00253	0.5964	0.00027	0.6453
0.0001009	0.00253	0.5966	0.0002706	0.6454
0.0001013	0.002535	0.5969	0.0002731	0.6459
0.0001018	0.002559	0.5975	0.0002742	0.6464
0.0001024	0.002559	0.5983	0.0002748	0.6472
0.0001031	0.002595	0.5996	0.0002755	0.6478
0.0001036	0.002612	0.5997	0.0002759	0.6483
0.0001038	0.002612	0.6002	0.0002763	0.6489
0.0001041	0.002639	0.6012	0.0002775	0.649
0.0001042	0.002647	0.6014	0.0002781	0.6499
0.0001043	0.002653	0.6019	0.0002782	0.6502
0.0001057	0.002663	0.6035	0.00028	0.6507
0.0001068	0.002663	0.6054	0.0002808	0.6526
0.0001074	0.00272	0.6055	0.000283	0.6527
0.0001075	0.002729	0.6058	0.0002831	0.6528
0.0001075	0.002733	0.606	0.0002839	0.6546
0.0001076	0.002753	0.6066	0.0002882	0.6552
0.0001081	0.002757	0.6072	0.0002883	0.6555
0.0001085	0.002772	0.6074	0.0002887	0.6559
0.0001095	0.002784	0.608	0.0002893	0.6571
0.0001102	0.002814	0.6088	0.0002895	0.6586
0.0001112	0.002818	0.6088	0.0002914	0.6601
0.0001131	0.002826	0.6097	0.0002918	0.6605
0.0001132	0.002844	0.61	0.000294	0.6613
0.0001135	0.002853	0.611	0.000294	0.6622
0.0001141	0.002887	0.6112	0.0002965	0.6623
0.0001152	0.002896	0.6125	0.0002966	0.6633
0.0001163	0.002903	0.6126	0.0002968	0.6635
0.0001175	0.002952	0.6147	0.000297	0.6651
0.0001179	0.00296	0.6153	0.0002975	0.6655
0.0001183	0.002961	0.6159	0.000298	0.666
0.0001183	0.002969	0.616	0.0002983	0.6661
0.0001185	0.00298	0.6166	0.0002986	0.667
0.0001192	0.002989	0.6169	0.0003007	0.6677
0.0001193	0.00299	0.6175	0.000303	0.6678
0.0001213	0.003021	0.6179	0.0003042	0.6686
0.0001215	0.003036	0.6179	0.000305	0.67
0.0001219	0.003044	0.618	0.0003051	0.6707
0.0001222	0.003047	0.6181	0.0003075	0.6718
0.0001223	0.003056	0.6195	0.0003083	0.6724
0.0001228	0.003078	0.6201	0.0003095	0.6732
0.0001248	0.003088	0.6206	0.0003095	0.6743
0.0001256	0.003101	0.6215	0.0003116	0.6762
0.0001266	0.003106	0.6219	0.000313	0.6768
0.0001267	0.00312	0.6225	0.0003141	0.677
0.0001275	0.003121	0.6226	0.000318	0.677
0.0001277	0.003126	0.6229	0.0003181	0.6771
0.0001281	0.003149	0.6237	0.0003182	0.6776
0.0001303	0.003155	0.6254	0.0003192	0.6777
0.0001309	0.00317	0.6256	0.0003192	0.6779
0.0001309	0.003204	0.6267	0.0003235	0.6784
0.000132	0.00322	0.6268	0.0003243	0.6787
0.0001328	0.003239	0.6271	0.0003285	0.6788
0.0001335	0.003243	0.6305	0.0003289	0.6789
0.0001341	0.003243	0.6324	0.0003291	0.6794
0.000135	0.003249	0.6341	0.000331	0.6811
0.0001356	0.003274	0.6351	0.0003312	0.6818
0.000136	0.003291	0.6366	0.0003341	0.683
0.0001361	0.003302	0.6379	0.0003352	0.6848
0.0001368	0.003311	0.641	0.0003352	0.6869
0.0001371	0.003313	0.6435	0.0003364	0.6875
0.0001373	0.003318	0.6445	0.000337	0.6877
0.0001375	0.003321	0.6458	0.0003372	0.688
0.0001376	0.003328	0.6459	0.0003377	0.6885
0.0001383	0.003331	0.6469	0.0003378	0.6887
0.0001393	0.003331	0.647	0.0003395	0.6897
0.00014	0.003335	0.6477	0.0003416	0.6908
0.0001414	0.003337	0.6478	0.0003419	0.6909
0.0001416	0.00334	0.6485	0.0003421	0.6911
0.0001418	0.003353	0.6504	0.0003423	0.6924
0.000142	0.003358	0.6517	0.0003423	0.6928
0.0001454	0.003374	0.6525	0.0003457	0.694
0.0001464	0.003388	0.6533	0.0003463	0.6942
0.0001465	0.003398	0.6534	0.000347	0.6943
0.0001469	0.00342	0.6535	0.0003478	0.6949
0.0001478	0.003425	0.6537	0.0003481	0.6951
0.0001499	0.003509	0.6546	0.0003482	0.6955
0.0001509	0.003521	0.655	0.00035	0.6959
0.0001525	0.003542	0.6558	0.0003506	0.6973
0.0001532	0.003576	0.6568	0.0003514	0.698
0.0001552	0.003582	0.6569	0.0003525	0.6998
0.0001567	0.003596	0.6573	0.0003541	0.7
0.0001577	0.003608	0.6584	0.000355	0.7003
0.0001589	0.00362	0.6585	0.0003556	0.7004
0.0001592	0.003621	0.6587	0.0003559	0.7007
0.0001614	0.003626	0.6589	0.0003561	0.703
0.0001618	0.003642	0.6598	0.0003593	0.7044
0.0001618	0.003679	0.6607	0.0003594	0.7069
0.0001632	0.003688	0.6611	0.0003611	0.707
0.0001657	0.003689	0.6629	0.0003617	0.707
0.000166	0.003723	0.6636	0.0003621	0.7076
0.0001673	0.003742	0.6639	0.0003646	0.7083
0.0001673	0.003745	0.6646	0.0003659	0.7086
0.0001674	0.003748	0.6661	0.000366	0.7089
0.0001687	0.003752	0.6672	0.0003669	0.7093
0.0001712	0.003759	0.6673	0.0003677	0.7108
0.0001713	0.0038	0.6677	0.000368	0.7125
0.0001732	0.003808	0.6678	0.0003682	0.7136
0.000176	0.003831	0.6693	0.0003689	0.7137
0.0001761	0.003841	0.6701	0.0003706	0.7137
0.000177	0.003884	0.6725	0.0003735	0.7152
0.0001774	0.003903	0.6725	0.0003738	0.7161
0.0001775	0.003906	0.6739	0.0003755	0.7162
0.0001795	0.003958	0.6739	0.0003766	0.7172
0.0001796	0.003964	0.6747	0.0003783	0.7173
0.0001802	0.003979	0.6751	0.0003795	0.7187
0.0001817	0.003989	0.6759	0.0003797	0.7202
0.000182	0.00399	0.6777	0.0003798	0.7204
0.0001821	0.003993	0.6777	0.0003798	0.721
0.0001844	0.004004	0.6788	0.0003801	0.7213
0.0001847	0.004029	0.6792	0.0003809	0.7225
0.0001858	0.00405	0.6801	0.0003818	0.7227
0.0001923	0.004052	0.6809	0.0003834	0.7231
0.0001924	0.004085	0.682	0.0003841	0.7269
0.0001956	0.004091	0.6833	0.0003845	0.7269
0.0001957	0.004116	0.6834	0.0003885	0.7274
0.0001969	0.004125	0.6854	0.0003885	0.7277
0.0001969	0.004136	0.6857	0.0003889	0.7277
0.0002016	0.004139	0.6875	0.000389	0.7282
0.0002019	0.004162	0.6876	0.0003893	0.7283
0.0002023	0.004169	0.688	0.0003894	0.729
0.0002024	0.004183	0.6882	0.0003897	0.7306
0.000203	0.004187	0.6887	0.00039	0.7307
0.0002035	0.004217	0.6892	0.0003918	0.7309
0.0002036	0.004238	0.6893	0.0003927	0.7309
0.0002042	0.004243	0.6901	0.0003938	0.7352
0.0002044	0.004259	0.6915	0.0003968	0.7355
0.0002052	0.004259	0.6917	0.000399	0.7357
0.0002055	0.004261	0.6929	0.0003993	0.7365
0.0002061	0.004264	0.6931	0.0004001	0.7369
0.0002064	0.00427	0.6932	0.0004015	0.7393
0.0002073	0.004275	0.6937	0.0004015	0.74
0.000208	0.004278	0.6939	0.0004036	0.7411
0.0002093	0.004311	0.6962	0.0004037	0.7415
0.0002105	0.004318	0.6963	0.0004056	0.7415
0.0002106	0.004339	0.6965	0.0004063	0.7418
0.0002115	0.004353	0.6968	0.0004065	0.7419
0.0002126	0.004373	0.6969	0.0004071	0.7425
0.000215	0.004413	0.6971	0.0004081	0.7445
0.0002157	0.004421	0.6975	0.0004084	0.7456
0.000216	0.004426	0.6983	0.0004088	0.7476
0.0002175	0.004432	0.6984	0.0004097	0.7485
0.0002183	0.004472	0.6984	0.0004108	0.7494
0.0002194	0.004479	0.6984	0.0004117	0.7497
0.0002196	0.004479	0.6988	0.0004125	0.751
0.0002199	0.004496	0.7001	0.000414	0.7512
0.0002202	0.004509	0.7007	0.0004148	0.7519
0.000221	0.004517	0.7017	0.0004161	0.7525
0.0002216	0.004553	0.7036	0.0004206	0.753
0.0002228	0.004608	0.704	0.000422	0.7541
0.0002229	0.004614	0.7049	0.0004242	0.7543
0.0002261	0.004631	0.7055	0.0004243	0.7545
0.0002264	0.004637	0.7067	0.0004249	0.7562
0.0002268	0.004662	0.7068	0.0004275	0.7567
0.000227	0.004694	0.707	0.000428	0.7568
0.0002276	0.004699	0.7074	0.0004285	0.7576
0.0002282	0.004722	0.7076	0.0004292	0.7582
0.0002293	0.004723	0.7085	0.0004293	0.7586
0.0002302	0.004727	0.709	0.0004298	0.7592
0.0002316	0.004826	0.7096	0.0004301	0.7593
0.000233	0.004829	0.71	0.0004311	0.7603
0.0002342	0.004836	0.7109	0.0004325	0.7606
0.0002348	0.004837	0.7114	0.0004337	0.7612
0.0002388	0.004851	0.7118	0.0004343	0.7617
0.0002396	0.004865	0.7128	0.0004358	0.7623
0.0002401	0.004895	0.7137	0.0004397	0.7633
0.0002408	0.004902	0.7153	0.0004403	0.7635
0.0002417	0.004912	0.7179	0.0004409	0.7667
0.0002422	0.004917	0.718	0.0004412	0.7678
0.0002446	0.004927	0.718	0.0004417	0.7679
0.0002448	0.004935	0.7181	0.0004426	0.7682
0.0002461	0.004969	0.7188	0.0004431	0.7683
0.000249	0.004976	0.7199	0.0004437	0.7702
0.0002496	0.004982	0.7201	0.0004455	0.7704
0.0002528	0.005	0.7216	0.000447	0.7708
0.0002541	0.005018	0.7231	0.0004471	0.7718
0.0002541	0.005026	0.7233	0.0004473	0.7721
0.0002565	0.005028	0.7241	0.000448	0.7728
0.0002579	0.00507	0.7256	0.0004484	0.7757
0.0002595	0.005094	0.7264	0.0004485	0.7759
0.0002607	0.00514	0.7265	0.000449	0.7766
0.0002607	0.005153	0.7275	0.0004519	0.7779
0.0002608	0.005166	0.7277	0.0004519	0.7787
0.0002615	0.005173	0.7286	0.0004535	0.7791
0.0002632	0.005175	0.7301	0.0004535	0.7798
0.0002632	0.0052	0.731	0.0004546	0.781
0.0002639	0.005215	0.7311	0.0004564	0.7811
0.0002655	0.005219	0.7312	0.0004569	0.7811
0.0002666	0.00522	0.7325	0.000457	0.7813
0.0002669	0.005222	0.7342	0.0004579	0.7828
0.0002693	0.005238	0.7345	0.000458	0.7829
0.0002694	0.005286	0.7353	0.0004588	0.7838
0.0002705	0.005305	0.7354	0.0004604	0.7852
0.0002724	0.005329	0.7356	0.0004618	0.7852
0.0002726	0.005335	0.7374	0.000463	0.7853
0.0002737	0.005365	0.7377	0.0004634	0.7854
0.0002744	0.005368	0.7391	0.0004637	0.7867
0.0002762	0.005374	0.7396	0.0004651	0.7873
0.0002791	0.00538	0.7409	0.0004676	0.788
0.0002817	0.005383	0.7413	0.0004678	0.7893
0.0002832	0.005395	0.7417	0.0004699	0.7896
0.0002865	0.005421	0.742	0.000471	0.7916
0.0002876	0.005423	0.7423	0.0004719	0.7917
0.000288	0.005434	0.7424	0.0004731	0.7921
0.0002891	0.005442	0.7425	0.0004731	0.7922
0.0002937	0.005443	0.7451	0.0004736	0.7927
0.000295	0.005466	0.7452	0.0004739	0.7927
0.0002967	0.005499	0.7454	0.0004741	0.7929
0.0002973	0.005501	0.746	0.0004743	0.7944
0.0002994	0.005504	0.7462	0.0004778	0.7947
0.0003011	0.005521	0.7463	0.0004786	0.7956
0.0003048	0.005546	0.7465	0.0004792	0.7964
0.0003049	0.005548	0.7481	0.0004796	0.7965
0.0003063	0.005549	0.749	0.0004799	0.7967
0.0003075	0.005558	0.7517	0.0004817	0.797
0.0003076	0.005568	0.7521	0.0004825	0.797
0.000308	0.005581	0.7527	0.0004839	0.7975
0.0003089	0.005627	0.7535	0.0004841	0.7977
0.0003089	0.00566	0.7555	0.0004878	0.7993
0.0003112	0.00572	0.7574	0.0004883	0.8006
0.0003116	0.005726	0.7575	0.0004888	0.8009
0.0003127	0.005745	0.7576	0.0004902	0.8012
0.0003153	0.005768	0.7578	0.0004921	0.8012
0.0003173	0.00577	0.7585	0.0004922	0.8028
0.000318	0.005773	0.7604	0.0004937	0.8038
0.0003183	0.005825	0.7605	0.0004943	0.8044
0.0003184	0.005838	0.7624	0.0004943	0.8048
0.0003185	0.005844	0.7625	0.0004955	0.805
0.0003191	0.005881	0.7629	0.0004958	0.8055
0.00032	0.005894	0.764	0.0004996	0.8083
0.0003232	0.005911	0.764	0.0005019	0.8087
0.0003248	0.005949	0.7647	0.0005019	0.8092
0.0003251	0.005953	0.7662	0.0005032	0.8095
0.0003251	0.005957	0.7676	0.0005033	0.8101
0.0003257	0.005998	0.7677	0.0005036	0.8113
0.000326	0.006005	0.7687	0.0005039	0.8125
0.000328	0.006013	0.7716	0.0005049	0.8127
0.0003328	0.006045	0.7721	0.0005051	0.8149
0.0003346	0.006057	0.7723	0.0005087	0.8152
0.0003353	0.006108	0.773	0.0005093	0.8174
0.0003368	0.00615	0.7734	0.0005103	0.8176
0.0003372	0.006192	0.7743	0.0005109	0.818
0.0003374	0.006211	0.7746	0.0005145	0.8185
0.0003381	0.006216	0.7756	0.000515	0.8189
0.0003386	0.00624	0.7757	0.0005163	0.8189
0.0003413	0.006242	0.7758	0.0005167	0.8199
0.0003439	0.006254	0.7761	0.0005195	0.8201
0.0003481	0.006298	0.7762	0.0005199	0.8209
0.0003491	0.006312	0.778	0.0005247	0.8213
0.0003504	0.006317	0.7782	0.000525	0.8217
0.0003507	0.006374	0.7794	0.0005252	0.8228
0.0003512	0.006385	0.7797	0.0005284	0.823
0.0003532	0.006388	0.7797	0.0005285	0.8231
0.0003541	0.006395	0.7804	0.0005295	0.8232
0.0003546	0.006412	0.7811	0.0005295	0.8242
0.0003546	0.006419	0.7817	0.0005302	0.8268
0.0003557	0.006445	0.7825	0.0005303	0.8272
0.0003569	0.006452	0.7842	0.0005313	0.8276
0.0003573	0.006453	0.7848	0.0005313	0.8276
0.0003579	0.006464	0.7856	0.0005341	0.8282
0.0003587	0.006533	0.7862	0.0005353	0.8287
0.0003609	0.00654	0.7879	0.0005356	0.8296
0.0003638	0.006547	0.7889	0.0005377	0.8296
0.0003662	0.006549	0.7891	0.0005378	0.8298
0.0003673	0.006613	0.7893	0.0005385	0.8306
0.0003716	0.006618	0.7901	0.000539	0.8307
0.0003752	0.006626	0.7902	0.0005399	0.8309
0.000376	0.006647	0.7912	0.00054	0.8311
0.0003766	0.006655	0.7915	0.000542	0.8312
0.0003797	0.006658	0.7924	0.0005432	0.8342
0.00038	0.006661	0.7927	0.0005446	0.8344
0.0003815	0.006669	0.7934	0.0005452	0.8351
0.0003826	0.006681	0.7938	0.0005458	0.8353
0.000385	0.00669	0.7938	0.0005466	0.8368
0.0003876	0.006695	0.7941	0.0005487	0.8371
0.000388	0.006697	0.7944	0.0005488	0.8377
0.0003884	0.006702	0.7945	0.0005488	0.8378
0.0003885	0.006715	0.7947	0.0005507	0.838
0.0003914	0.006719	0.7962	0.0005522	0.8383
0.0003917	0.006719	0.7983	0.0005525	0.8384
0.0003958	0.006738	0.7984	0.000553	0.8388
0.0003961	0.006763	0.7989	0.0005531	0.839
0.0003965	0.006778	0.7991	0.0005537	0.8399
0.0003973	0.006785	0.8001	0.0005539	0.8403
0.0003986	0.006798	0.8005	0.000554	0.8403
0.0003992	0.006802	0.8009	0.0005552	0.8416
0.0004045	0.006812	0.8011	0.0005571	0.8416
0.0004047	0.006816	0.8013	0.0005572	0.8416
0.0004072	0.006846	0.8028	0.0005588	0.8418
0.0004078	0.006851	0.8041	0.0005613	0.8419
0.0004082	0.006862	0.8045	0.0005633	0.8419
0.0004107	0.006879	0.8051	0.0005654	0.8423
0.0004112	0.006912	0.8056	0.0005654	0.8426
0.0004115	0.006922	0.8065	0.0005667	0.8427
0.0004128	0.006952	0.8073	0.0005684	0.8438
0.0004149	0.006964	0.8096	0.0005703	0.8447
0.0004163	0.007015	0.81	0.0005716	0.8458
0.0004177	0.007041	0.81	0.0005735	0.8461
0.0004189	0.007048	0.8103	0.0005741	0.8464
0.000424	0.007055	0.8113	0.0005746	0.8475
0.0004277	0.007062	0.8114	0.0005757	0.8489
0.0004321	0.007088	0.8114	0.0005759	0.8504
0.0004323	0.007095	0.8126	0.0005783	0.8505
0.0004343	0.007102	0.8128	0.0005784	0.8509
0.000439	0.007104	0.8132	0.0005792	0.8517
0.0004392	0.007124	0.8155	0.0005792	0.8521
0.0004395	0.007146	0.8196	0.0005793	0.8522
0.000445	0.007158	0.8218	0.0005817	0.8532
0.0004457	0.007161	0.822	0.000582	0.8538
0.0004469	0.007164	0.8236	0.000585	0.8538
0.0004479	0.007169	0.8239	0.0005853	0.8542
0.0004514	0.007189	0.824	0.0005855	0.8548
0.0004528	0.007196	0.8245	0.0005893	0.8562
0.0004538	0.007228	0.8269	0.0005901	0.8563
0.0004565	0.007323	0.8271	0.0005919	0.8565
0.000458	0.007356	0.8281	0.0005966	0.8572
0.0004583	0.00737	0.8298	0.0005966	0.8572
0.0004592	0.007418	0.831	0.0005975	0.8574
0.0004599	0.007444	0.8323	0.000598	0.8578
0.0004628	0.007447	0.8325	0.000598	0.8584
0.0004634	0.007482	0.8326	0.0006001	0.8586
0.0004639	0.007489	0.8348	0.0006003	0.8594
0.0004644	0.007527	0.8349	0.0006006	0.8606
0.0004661	0.007558	0.8356	0.0006034	0.861
0.0004714	0.007585	0.8364	0.0006039	0.8612
0.0004786	0.007615	0.8365	0.0006052	0.8616
0.0004872	0.007623	0.8376	0.0006052	0.8625
0.0004879	0.007648	0.839	0.000606	0.8632
0.0004919	0.007662	0.8395	0.0006068	0.8636
0.000495	0.007672	0.8405	0.0006084	0.8637
0.0004956	0.00769	0.8414	0.0006095	0.8638
0.0004983	0.007809	0.8425	0.0006098	0.8645
0.000501	0.007811	0.8427	0.0006141	0.8653
0.0005011	0.007815	0.8428	0.0006177	0.8653
0.0005019	0.007816	0.8433	0.0006181	0.8656
0.0005037	0.00784	0.8456	0.0006195	0.8656
0.0005046	0.007866	0.8466	0.0006201	0.866
0.0005074	0.007872	0.8477	0.0006202	0.8663
0.0005089	0.007914	0.8477	0.0006211	0.867
0.0005103	0.007919	0.8481	0.0006236	0.8673
0.0005109	0.007927	0.8484	0.0006243	0.8679
0.0005146	0.008009	0.8485	0.0006252	0.868
0.0005206	0.008022	0.8487	0.0006253	0.8681
0.0005237	0.008056	0.849	0.0006272	0.869
0.0005277	0.008059	0.8499	0.0006274	0.8722
0.0005304	0.008068	0.8504	0.0006297	0.8727
0.0005329	0.00807	0.8507	0.0006312	0.8743
0.0005359	0.008085	0.8508	0.0006319	0.8757
0.0005368	0.008141	0.851	0.0006343	0.8762
0.0005377	0.008145	0.8513	0.0006352	0.8767
0.0005385	0.008149	0.8516	0.0006358	0.8773
0.0005435	0.008151	0.8517	0.0006386	0.8774
0.0005467	0.008156	0.8518	0.0006392	0.8794
0.0005533	0.00817	0.8531	0.0006397	0.8796
0.0005538	0.008172	0.8533	0.00064	0.8804
0.0005545	0.008193	0.8547	0.0006416	0.8816
0.0005559	0.008234	0.8557	0.0006434	0.882
0.0005568	0.008247	0.8566	0.0006454	0.8832
0.0005594	0.008256	0.8568	0.0006472	0.884
0.0005686	0.008279	0.8585	0.000649	0.8855
0.0005729	0.008305	0.8595	0.0006499	0.8856
0.0005736	0.00835	0.8609	0.0006504	0.8861
0.0005736	0.008351	0.8631	0.0006507	0.8863
0.0005787	0.008357	0.8638	0.0006521	0.8865
0.0005847	0.00836	0.8641	0.0006523	0.8867
0.0005872	0.008416	0.8651	0.0006525	0.8878
0.0005872	0.008433	0.8656	0.000655	0.8916
0.000588	0.00844	0.8673	0.0006577	0.8937
0.0005914	0.008449	0.8678	0.0006594	0.8939
0.0005937	0.008478	0.8685	0.0006596	0.8966
0.0005965	0.008498	0.8689	0.0006603	0.8974
0.0005987	0.008523	0.8692	0.0006608	0.8976
0.0005992	0.008556	0.8697	0.0006609	0.8978
0.0006002	0.008568	0.8698	0.0006612	0.8978
0.0006009	0.008599	0.87	0.0006629	0.8978
0.0006012	0.008645	0.8703	0.0006631	0.8983
0.0006014	0.008674	0.8712	0.0006682	0.9
0.0006017	0.008689	0.8715	0.0006683	0.9008
0.0006066	0.008709	0.8717	0.0006703	0.9009
0.0006116	0.008776	0.8728	0.0006731	0.9009
0.0006133	0.008782	0.8746	0.0006733	0.9014
0.0006155	0.00883	0.8747	0.000677	0.9016
0.0006194	0.008836	0.8756	0.0006774	0.9024
0.0006232	0.008845	0.8764	0.0006775	0.9027
0.0006235	0.008862	0.8764	0.0006777	0.903
0.0006267	0.008863	0.8765	0.0006794	0.903
0.0006352	0.008897	0.8776	0.0006798	0.9041
0.0006413	0.008908	0.8784	0.0006825	0.9043
0.0006456	0.008923	0.8786	0.0006835	0.9045
0.000646	0.008931	0.8791	0.0006854	0.9047
0.0006474	0.008939	0.8793	0.0006873	0.906
0.0006474	0.008942	0.8802	0.000689	0.9062
0.0006533	0.008945	0.8815	0.0006895	0.9063
0.0006551	0.008953	0.8821	0.0006919	0.9065
0.0006561	0.008981	0.8824	0.0006924	0.9067
0.0006609	0.009019	0.8845	0.0006932	0.9068
0.0006622	0.009034	0.8854	0.0006945	0.907
0.0006675	0.009037	0.8872	0.0006952	0.9079
0.0006683	0.009048	0.8878	0.000697	0.9083
0.0006709	0.009049	0.8884	0.0006977	0.9098
0.0006833	0.009054	0.8888	0.0007013	0.9099
0.0006843	0.009065	0.8898	0.0007015	0.9106
0.0006848	0.009067	0.8903	0.0007017	0.9113
0.0006892	0.009067	0.8904	0.0007022	0.912
0.0006945	0.009069	0.8916	0.0007029	0.9124
0.0006947	0.00914	0.8917	0.0007031	0.9137
0.0006953	0.009146	0.8924	0.0007039	0.9141
0.0006981	0.009187	0.8928	0.0007049	0.9147
0.0007038	0.009208	0.8934	0.0007058	0.9171
0.0007069	0.009215	0.8937	0.0007063	0.9173
0.0007087	0.009219	0.8942	0.0007065	0.9176
0.0007137	0.009308	0.8951	0.0007068	0.918
0.0007233	0.00935	0.8967	0.0007107	0.9185
0.0007233	0.009351	0.8968	0.0007113	0.9189
0.0007236	0.009379	0.8976	0.0007155	0.919
0.000725	0.009385	0.8984	0.0007156	0.9199
0.000728	0.009402	0.8985	0.0007192	0.921
0.0007385	0.009421	0.899	0.0007219	0.9213
0.0007395	0.009434	0.9	0.0007219	0.9213
0.0007424	0.009435	0.9002	0.0007234	0.9214
0.0007447	0.009449	0.9003	0.0007244	0.9215
0.0007472	0.009452	0.9006	0.0007253	0.9226
0.000751	0.009456	0.9008	0.0007272	0.9248
0.0007517	0.009495	0.9013	0.0007272	0.9252
0.0007531	0.009503	0.902	0.0007279	0.9255
0.0007534	0.009551	0.9026	0.0007291	0.9272
0.000761	0.009578	0.9026	0.0007293	0.9279
0.000769	0.009581	0.9032	0.0007295	0.9279
0.000769	0.009593	0.9035	0.0007305	0.9283
0.0007805	0.009617	0.9038	0.0007312	0.9287
0.0007843	0.009626	0.905	0.000732	0.9304
0.000791	0.009703	0.9058	0.0007322	0.9308
0.0007964	0.009709	0.9061	0.0007325	0.9313
0.0007971	0.009719	0.9064	0.0007336	0.9332
0.000805	0.009775	0.9077	0.0007342	0.9334
0.0008076	0.009779	0.908	0.0007343	0.934
0.0008081	0.00982	0.9089	0.0007344	0.9364
0.0008127	0.009822	0.9094	0.000737	0.9373
0.0008197	0.009897	0.9097	0.0007382	0.9376
0.0008247	0.009916	0.9118	0.0007388	0.9379
0.0008253	0.009968	0.9126	0.0007411	0.9386
0.0008278	0.009973	0.9147	0.0007413	0.939
0.0008488	0.009991	0.9175	0.000742	0.9392
0.0008537	0.01006	0.9178	0.0007436	0.9393
0.000856	0.01009	0.9188	0.0007454	0.9397
0.0008569	0.01009	0.9197	0.0007503	0.9399
0.0008579	0.01019	0.9202	0.0007521	0.9404
0.0008596	0.0102	0.9232	0.0007528	0.9417
0.0008599	0.0102	0.9251	0.0007538	0.942
0.000864	0.01021	0.9251	0.0007542	0.9423
0.0008671	0.01021	0.9259	0.0007548	0.9424
0.0008751	0.01024	0.926	0.0007562	0.9439
0.0008759	0.01025	0.9269	0.0007567	0.944
0.0008764	0.01026	0.9278	0.0007571	0.9451
0.0008771	0.01027	0.9284	0.0007577	0.9451
0.0008831	0.01028	0.9284	0.0007626	0.9454
0.0008832	0.0103	0.9293	0.000763	0.9458
0.0008836	0.01031	0.93	0.0007641	0.9471
0.0008847	0.01039	0.93	0.0007649	0.9479
0.0008866	0.0104	0.9302	0.0007663	0.948
0.0008883	0.01042	0.9319	0.0007664	0.9481
0.0008926	0.01045	0.9322	0.0007679	0.9484
0.000895	0.01047	0.9324	0.0007684	0.9487
0.0008952	0.01048	0.933	0.0007694	0.9493
0.0009011	0.01049	0.9334	0.0007726	0.9499
0.0009022	0.0105	0.9346	0.0007729	0.9504
0.0009182	0.0105	0.935	0.0007743	0.9514
0.0009213	0.01056	0.9358	0.0007747	0.9519
0.000923	0.01062	0.936	0.0007757	0.952
0.000925	0.01063	0.9361	0.0007765	0.9521
0.0009285	0.01068	0.9367	0.0007767	0.9538
0.0009293	0.01068	0.938	0.0007768	0.9553
0.0009362	0.01068	0.9406	0.0007771	0.9571
0.0009438	0.01073	0.9416	0.0007799	0.9575
0.0009608	0.01074	0.9427	0.0007803	0.9578
0.0009608	0.01079	0.9436	0.0007821	0.9582
0.0009693	0.01086	0.9436	0.0007825	0.9584
0.0009693	0.01086	0.9438	0.0007827	0.9601
0.0009712	0.01087	0.9441	0.0007832	0.9606
0.000972	0.01089	0.9443	0.0007844	0.9617
0.0009738	0.01098	0.9454	0.0007875	0.9624
0.0009774	0.01099	0.9454	0.0007878	0.9624
0.0009847	0.011	0.9467	0.0007879	0.9625
0.0009991	0.011	0.947	0.000788	0.9625
0.0009993	0.01102	0.948	0.0007884	0.9625
0.001002	0.01104	0.949	0.0007893	0.9625
0.001006	0.01104	0.9491	0.0007902	0.9628
0.001012	0.01105	0.9497	0.0007908	0.9632
0.001013	0.01108	0.9513	0.0007933	0.9639
0.001021	0.01112	0.9515	0.0007936	0.964
0.001022	0.01114	0.9522	0.0007957	0.965
0.001025	0.01114	0.9524	0.0007962	0.9652
0.001025	0.01114	0.9524	0.0007964	0.9673
0.001027	0.01115	0.9529	0.000797	0.9676
0.001032	0.01118	0.9544	0.0007974	0.9677
0.001032	0.0112	0.9584	0.0007975	0.9686
0.001037	0.01125	0.9594	0.0007979	0.9708
0.001041	0.01131	0.9599	0.0007991	0.9714
0.001044	0.01131	0.9621	0.0008028	0.9721
0.001045	0.01135	0.9625	0.0008039	0.9723
0.001049	0.01137	0.9626	0.000804	0.9727
0.00106	0.0114	0.9632	0.0008048	0.9729
0.001061	0.01143	0.9644	0.000811	0.973
0.001064	0.01145	0.9649	0.000812	0.9734
0.001075	0.01146	0.9664	0.0008126	0.9744
0.001081	0.01149	0.9669	0.0008137	0.9744
0.001085	0.01152	0.9675	0.0008137	0.9756
0.001086	0.01158	0.9679	0.0008172	0.9762
0.001089	0.01159	0.9681	0.0008187	0.9763
0.001092	0.01162	0.9685	0.0008195	0.9765
0.001094	0.0117	0.9685	0.0008217	0.9766
0.001094	0.0117	0.9688	0.0008228	0.9772
0.001094	0.01171	0.9693	0.000823	0.978
0.0011	0.01171	0.9715	0.0008264	0.9782
0.001102	0.01173	0.9719	0.0008264	0.9794
0.001108	0.01175	0.972	0.0008275	0.9795
0.001118	0.01175	0.9726	0.0008287	0.9795
0.001122	0.01176	0.9729	0.0008289	0.9797
0.001123	0.01178	0.9736	0.000831	0.9799
0.001127	0.01186	0.9738	0.0008342	0.9804
0.001136	0.01186	0.9745	0.0008344	0.9806
0.001137	0.01188	0.9756	0.0008347	0.981
0.001138	0.01192	0.9772	0.0008351	0.9817
0.001138	0.01193	0.9775	0.0008365	0.9837
0.001142	0.01199	0.9781	0.0008375	0.9842
0.00115	0.012	0.9781	0.000838	0.9852
0.001154	0.01203	0.9786	0.0008405	0.9864
0.001159	0.01209	0.9809	0.0008419	0.9865
0.00116	0.0121	0.9845	0.0008422	0.9866
0.001163	0.01215	0.9849	0.0008445	0.9881
0.001166	0.01216	0.986	0.0008471	0.9884
0.001168	0.01216	0.9878	0.0008476	0.9905
0.001168	0.0122	0.9879	0.0008509	0.9916
0.001169	0.01223	0.9882	0.0008516	0.9934
0.00117	0.01224	0.9883	0.0008531	0.9945
0.00117	0.01224	0.9926	0.0008547	0.9958
0.001173	0.01225	0.994	0.0008568	0.9961
0.001174	0.01227	0.9944	0.0008592	0.9963
0.001179	0.01228	0.9947	0.0008619	0.9963
0.001179	0.01229	0.9948	0.000862	0.9967
0.001185	0.01231	0.9966	0.0008622	0.9967
0.001188	0.01233	0.9973	0.0008623	0.9978
0.001193	0.01235	0.9977	0.0008655	0.9985
0.001197	0.01238	0.9992	0.000866	0.9987
0.0012	0.0124		0.000868
0.001202	0.01241		0.0008682
0.001206	0.01245		0.0008708
0.00121	0.01246		0.0008719
0.001222	0.01247		0.0008729
0.001224	0.01253		0.0008739
0.001226	0.01254		0.0008743
0.001228	0.01254		0.0008751
0.001229	0.01256		0.0008781
0.001239	0.01258		0.0008789
0.001243	0.01259		0.0008804
0.001244	0.01261		0.0008809
0.001247	0.01267		0.000881
0.001254	0.01269		0.000881
0.001256	0.01271		0.000881
0.001272	0.01271		0.0008838
0.001273	0.01274		0.0008858
0.001278	0.01275		0.0008859
0.001279	0.01278		0.0008859
0.001284	0.01278		0.0008865
0.001285	0.01279		0.0008869
0.001288	0.01282		0.0008871
0.00129	0.01284		0.000888
0.001294	0.01284		0.00089
0.001303	0.01287		0.0008902
0.001307	0.01292		0.000892
0.001317	0.01293		0.0008923
0.001317	0.01294		0.0008931
0.00133	0.01294		0.0008931
0.00133	0.01295		0.0008948
0.001333	0.01295		0.0008971
0.001339	0.01295		0.0008993
0.001343	0.01297		0.0009013
0.001347	0.01298		0.0009024
0.001347	0.01299		0.0009057
0.001349	0.01303		0.0009061
0.001349	0.01304		0.0009063
0.001351	0.01307		0.0009102
0.001359	0.01311		0.0009109
0.001363	0.01313		0.0009111
0.001367	0.01313		0.0009142
0.001367	0.01318		0.0009153
0.00139	0.01327		0.0009165
0.001395	0.01329		0.0009173
0.001402	0.0133		0.000918
0.001403	0.01334		0.0009187
0.001408	0.01335		0.0009196
0.001409	0.01346		0.0009198
0.001416	0.01346		0.0009199
0.001422	0.01346		0.0009224
0.001423	0.01348		0.0009266
0.001424	0.01352		0.0009285
0.001426	0.01352		0.0009287
0.001431	0.01353		0.0009318
0.001434	0.01358		0.0009326
0.001438	0.01371		0.0009334
0.001438	0.01372		0.0009349
0.00144	0.01374		0.0009366
0.00144	0.01374		0.0009384
0.001442	0.01376		0.0009394
0.001452	0.01376		0.0009397
0.001456	0.01378		0.0009413
0.00146	0.0138		0.0009423
0.00146	0.01394		0.0009428
0.001464	0.014		0.0009441
0.00147	0.01404		0.0009466
0.001475	0.01407		0.0009471
0.001483	0.01408		0.0009485
0.001494	0.01408		0.0009525
0.001496	0.0141		0.0009527
0.001499	0.01412		0.0009539
0.0015	0.01414		0.000954
0.001503	0.01417		0.0009588
0.001504	0.0142		0.0009598
0.001507	0.01422		0.0009608
0.001512	0.01429		0.0009612
0.001514	0.01432		0.0009669
0.001517	0.01435		0.0009685
0.001518	0.01436		0.0009686
0.001525	0.01438		0.0009701
0.00153	0.01439		0.000971
0.001531	0.0144		0.000971
0.001532	0.0144		0.0009757
0.001535	0.0146		0.0009783
0.001537	0.01461		0.0009794
0.00154	0.01463		0.0009832
0.001542	0.01464		0.0009837
0.001543	0.01478		0.0009838
0.001546	0.01479		0.0009845
0.001546	0.0148		0.0009848
0.001552	0.01482		0.0009858
0.001554	0.01486		0.0009865
0.001554	0.01487		0.0009885
0.001558	0.01489		0.000989
0.001567	0.01494		0.0009891
0.00157	0.01496		0.0009933
0.001587	0.01498		0.0009943
0.001592	0.01498		0.0009966
0.001602	0.01499		0.0009978
0.001621	0.01507		0.0009988
0.001624	0.01507		0.001001
0.001636	0.01512		0.001002
0.001641	0.01513		0.001004
0.001648	0.01513		0.001006
0.001648	0.01513		0.001006
0.001652	0.01514		0.001007
0.001656	0.01515		0.001007
0.001661	0.01516		0.001007
0.001673	0.0152		0.001009
0.001674	0.01521		0.00101
0.001677	0.01526		0.00101
0.001681	0.01526		0.001013
0.001683	0.01529		0.001015
0.001684	0.01536		0.001015
0.001688	0.01538		0.001016
0.001697	0.01542		0.001024
0.001704	0.01547		0.001024
0.001708	0.01556		0.001024
0.001709	0.01557		0.001026
0.001713	0.0156		0.001027
0.001723	0.01563		0.001028
0.001737	0.01564		0.001029
0.001743	0.01566		0.001029
0.001744	0.01567		0.00103
0.00175	0.01569		0.001032
0.001752	0.01574		0.001033
0.001759	0.01574		0.001035
0.001778	0.01581		0.001036
0.001785	0.01583		0.001036
0.001786	0.01584		0.001037
0.00181	0.01584		0.001039
0.001815	0.01585		0.00104
0.001828	0.0159		0.00104
0.001845	0.01591		0.001043
0.001854	0.01592		0.001047
0.001856	0.016		0.00105
0.001863	0.01604		0.001051
0.001866	0.01605		0.001053
0.001867	0.01605		0.001054
0.001869	0.0161		0.001055
0.001886	0.01612		0.001059
0.001894	0.01612		0.001059
0.001909	0.01618		0.00106
0.001912	0.01619		0.001062
0.001912	0.0162		0.001063
0.001919	0.01623		0.001066
0.00192	0.01627		0.001066
0.001926	0.01629		0.00107
0.001929	0.01633		0.001075
0.001938	0.01636		0.001077
0.001939	0.01641		0.001077
0.001947	0.01642		0.001079
0.001953	0.01647		0.001079
0.001955	0.01647		0.001081
0.001956	0.01649		0.001082
0.001958	0.0165		0.001083
0.00196	0.0166		0.001084
0.001971	0.01667		0.001086
0.001977	0.01674		0.001087
0.00198	0.01674		0.001088
0.001981	0.01677		0.001089
0.001981	0.01682		0.001091
0.001982	0.01683		0.001097
0.001983	0.01683		0.001101
0.001985	0.01685		0.001101
0.001988	0.01691		0.001102
0.001991	0.01693		0.001102
0.001992	0.01695		0.001102
0.001994	0.01698		0.001103
0.001995	0.017		0.001103
0.001998	0.01703		0.001105
0.002009	0.01707		0.001105
0.002011	0.01714		0.001107
0.002021	0.01718		0.001107
0.002024	0.0172		0.001107
0.002026	0.01728		0.00111
0.002036	0.01729		0.001111
0.002038	0.01732		0.001113
0.00204	0.01745		0.001114
0.002043	0.01748		0.001115
0.002053	0.0175		0.001116
0.002074	0.01756		0.00112
0.002078	0.01761		0.001122
0.002087	0.01776		0.001123
0.002101	0.01778		0.001127
0.002108	0.0178		0.001127
0.002109	0.01784		0.00113
0.002112	0.0179		0.00113
0.002114	0.01791		0.001131
0.002115	0.01795		0.001135
0.002132	0.01797		0.001135
0.002132	0.01797		0.001141
0.002141	0.01804		0.001142
0.002142	0.01804		0.001143
0.002144	0.01809		0.001145
0.002145	0.01813		0.001146
0.002153	0.01816		0.001146
0.002154	0.01829		0.001147
0.002162	0.0183		0.001147
0.002164	0.01832		0.001147
0.002165	0.01833		0.001147
0.002178	0.01833		0.001147
0.002181	0.01833		0.001148
0.00219	0.01837		0.001149
0.00219	0.01841		0.001152
0.002201	0.01842		0.001154
0.002219	0.01843		0.001154
0.002221	0.01844		0.001157
0.002225	0.01847		0.001163
0.002244	0.01847		0.001164
0.002245	0.01848		0.001165
0.002251	0.01849		0.001166
0.002264	0.0185		0.001167
0.002266	0.01852		0.001168
0.002288	0.01857		0.001171
0.002293	0.01864		0.001172
0.002297	0.01866		0.001174
0.002297	0.01873		0.001176
0.002303	0.01876		0.001177
0.002325	0.01878		0.001179
0.002341	0.01878		0.00118
0.002342	0.01882		0.001181
0.002348	0.01884		0.001183
0.002353	0.01885		0.001186
0.002357	0.01896		0.001186
0.002369	0.019		0.001187
0.002371	0.01902		0.001187
0.002372	0.01903		0.001188
0.002374	0.01905		0.00119
0.00238	0.01908		0.001191
0.002381	0.01911		0.001193
0.002384	0.01911		0.001195
0.002385	0.01913		0.001197
0.002391	0.01917		0.001198
0.002393	0.01917		0.001199
0.002394	0.01919		0.001199
0.002403	0.0192		0.001199
0.002405	0.01923		0.0012
0.00241	0.01924		0.0012
0.002411	0.01925		0.001203
0.00242	0.01934		0.001205
0.002429	0.01937		0.001205
0.002445	0.01938		0.001207
0.002447	0.01943		0.001207
0.002455	0.01945		0.00121
0.002471	0.0195		0.00121
0.002476	0.01956		0.001216
0.002477	0.01963		0.001217
0.002486	0.01963		0.001221
0.002503	0.01965		0.001221
0.002506	0.0197		0.001222
0.002527	0.01972		0.001224
0.002535	0.01973		0.001228
0.002543	0.01973		0.001228
0.00255	0.01973		0.001231
0.002555	0.01977		0.001232
0.002564	0.01988		0.001234
0.002566	0.01994		0.001235
0.002566	0.01996		0.001235
0.002569	0.01997		0.001237
0.002569	0.02001		0.001237
0.002574	0.02009		0.001238
0.002581	0.0201		0.00124
0.002585	0.02013		0.001242
0.002589	0.02016		0.001244
0.00259	0.02019		0.001246
0.0026	0.02029		0.001248
0.00261	0.02029		0.001251
0.002614	0.02037		0.001252
0.002616	0.02038		0.001252
0.002624	0.0205		0.001254
0.002629	0.02053		0.001257
0.002632	0.02057		0.001259
0.002636	0.0206		0.001259
0.002642	0.02064		0.001261
0.002657	0.02074		0.001262
0.002658	0.02078		0.001263
0.002661	0.02079		0.001263
0.002671	0.02084		0.001268
0.002672	0.0209		0.001268
0.002683	0.0209		0.001268
0.002684	0.02091		0.001268
0.00269	0.02094		0.001269
0.002692	0.02094		0.001274
0.002696	0.02098		0.001274
0.002706	0.02104		0.001276
0.002712	0.02105		0.001276
0.002731	0.02114		0.001277
0.002747	0.02119		0.001277
0.002749	0.02127		0.001277
0.002754	0.02137		0.001278
0.002755	0.02137		0.001279
0.002786	0.02141		0.001282
0.002791	0.02143		0.001285
0.0028	0.02145		0.001285
0.002803	0.02149		0.001286
0.002808	0.02152		0.001292
0.002812	0.02155		0.001292
0.002817	0.02156		0.001293
0.002823	0.02157		0.001295
0.002828	0.02161		0.001296
0.00283	0.02161		0.001297
0.002834	0.02164		0.001299
0.00284	0.02165		0.001303
0.00284	0.02168		0.001304
0.002846	0.02168		0.001305
0.002849	0.0217		0.001306
0.002862	0.0217		0.00131
0.002865	0.0217		0.001311
0.002865	0.02177		0.001314
0.002869	0.02178		0.001315
0.00288	0.02181		0.001315
0.002881	0.02181		0.001317
0.002891	0.02182		0.001318
0.002899	0.02183		0.001319
0.002909	0.02185		0.00132
0.002914	0.02185		0.00132
0.002918	0.02185		0.001323
0.002927	0.02188		0.001323
0.00295	0.02196		0.001325
0.002964	0.02196		0.001326
0.002965	0.02199		0.001328
0.002981	0.022		0.001331
0.002984	0.02204		0.001332
0.002987	0.02204		0.001334
0.002991	0.02208		0.001334
0.002993	0.02219		0.001335
0.003006	0.02219		0.001335
0.003016	0.0222		0.001336
0.003021	0.02234		0.001337
0.003055	0.02234		0.001337
0.003057	0.02246		0.001337
0.003064	0.02248		0.00134
0.003071	0.02248		0.001341
0.003072	0.0225		0.001342
0.003075	0.02252		0.001343
0.003078	0.02262		0.001343
0.003084	0.02262		0.001344
0.003097	0.02263		0.001345
0.003098	0.02264		0.001346
0.003105	0.02269		0.001347
0.00312	0.02278		0.001347
0.003132	0.0228		0.001348
0.003134	0.02281		0.00135
0.003135	0.02283		0.001353
0.003148	0.02283		0.001356
0.003173	0.02284		0.001358
0.003174	0.02285		0.001359
0.003176	0.02286		0.001364
0.003177	0.02288		0.001365
0.003182	0.02289		0.001366
0.00319	0.02289		0.001367
0.003205	0.02291		0.001369
0.00322	0.02292		0.00137
0.003224	0.02293		0.00137
0.003238	0.02295		0.001373
0.003252	0.02295		0.001373
0.003252	0.02302		0.001373
0.003258	0.02302		0.001375
0.003266	0.02307		0.001375
0.003275	0.02324		0.001378
0.003276	0.02327		0.001378
0.003286	0.02332		0.001378
0.003299	0.02334		0.001382
0.003303	0.02334		0.001382
0.003305	0.02336		0.001384
0.003306	0.02337		0.001387
0.003313	0.02341		0.001389
0.003314	0.02342		0.001391
0.003338	0.02343		0.001394
0.003384	0.02348		0.001398
0.003387	0.02353		0.001402
0.003391	0.02353		0.001403
0.0034	0.02355		0.001407
0.003415	0.02356		0.001407
0.003431	0.0236		0.001407
0.003434	0.02367		0.001408
0.003436	0.02374		0.001408
0.003438	0.02379		0.00141
0.003443	0.02387		0.001413
0.003454	0.02388		0.001413
0.003458	0.02388		0.001414
0.003495	0.02399		0.001416
0.003499	0.024		0.001416
0.003504	0.02403		0.001417
0.003521	0.02403		0.001418
0.003551	0.02404		0.001418
0.003551	0.02406		0.001421
0.003553	0.02406		0.001423
0.003556	0.02407		0.001424
0.003558	0.02407		0.001427
0.003559	0.02407		0.001428
0.003563	0.02411		0.00143
0.003574	0.02414		0.001431
0.003584	0.02415		0.001433
0.003587	0.02418		0.001436
0.003599	0.02421		0.001436
0.003601	0.02429		0.001437
0.003611	0.02433		0.001438
0.003612	0.02442		0.001445
0.003627	0.02444		0.001445
0.00363	0.02446		0.00145
0.003632	0.02447		0.001452
0.003637	0.0245		0.001453
0.003642	0.02451		0.001454
0.003648	0.0246		0.001456
0.003648	0.02478		0.001457
0.003685	0.02479		0.001458
0.003691	0.02483		0.001459
0.003694	0.02485		0.001459
0.003697	0.02487		0.001465
0.003704	0.02492		0.001467
0.003746	0.02499		0.001467
0.003761	0.02507		0.001468
0.003769	0.02508		0.001472
0.003789	0.02511		0.001472
0.003789	0.02516		0.001474
0.003808	0.02521		0.001474
0.003815	0.02525		0.001477
0.003818	0.02526		0.001479
0.003842	0.02529		0.001479
0.003852	0.02535		0.001479
0.003852	0.0254		0.001481
0.003866	0.02543		0.001481
0.003881	0.0255		0.001482
0.003882	0.02551		0.001484
0.003893	0.02553		0.001486
0.003894	0.02562		0.001488
0.003896	0.02566		0.001489
0.003903	0.02567		0.001491
0.003946	0.02567		0.001491
0.00395	0.0257		0.001492
0.003953	0.02576		0.001492
0.003958	0.02577		0.001492
0.003959	0.02578		0.001493
0.003971	0.02584		0.001493
0.003973	0.02586		0.001494
0.00398	0.02599		0.001494
0.003981	0.02601		0.001494
0.003993	0.02602		0.001495
0.003995	0.02615		0.001496
0.004001	0.02618		0.001498
0.00401	0.02621		0.001501
0.004021	0.02621		0.001502
0.00403	0.02621		0.001503
0.004035	0.02631		0.001505
0.004036	0.02633		0.001506
0.004053	0.02637		0.001508
0.004055	0.02644		0.00151
0.004073	0.02646		0.001511
0.004075	0.02648		0.001513
0.004075	0.02651		0.001514
0.004076	0.02651		0.001515
0.004083	0.02661		0.001519
0.004087	0.02662		0.001519
[truncated: 275,170+ more rows]

## Sheet: Figure 3F
Genetic	Genetic+priors	Genetic+priors (enh only)
70	44	14
17	9	1
48	21	3
156	131	2
1852	1558	80
12	6	1
5	2	1
6	2	2
276	43	4
20	3	3
736	279	39
10	8	2
50	47	3
21	9	1
2310	1623	40
3	3	3
2259	1761	41
70	37	2
68	54	6
422	377	14
93	85	6
39	38	3
446	438	12
109	96	5
804	753	26
493	339	17
84	67	3
5	2	1
441	432	11
34	14	10

## Sheet: Figure 3H
Fwd Alt	Fwd Ref	Rev Alt	Rev Ref
2.45178	3.38457	0.420152	8.9428
2.29714	3.14045	0.27238	9.94063
2.26399	3.71609	0.357335	9.28894

## Sheet: Figure 4A
1 MB win	TAD	Loop+prox
13	7	3
13	7	4
33	10	0
32	10	10
32	10	10
24	4	2
16	6	2
35	12	13
8	8	3
8	3	6
32	11	3
35	8	6
69	30	14
9	3	3
20	1	1
22	1	1
13	4	2
21	5	2
11	3	2
26	7	1
12	6	1
14	9	0
15	8	1
4	7	0
33	12	8
16	11	2
15	11	2
13	6	1
22	4	0
22	4	0

## Sheet: Figure 5C
Glucose (mg/dl)					Insulin (pg/ml)				C-peptide (pg/ml)				Glucagon (pg/ml)
	WT	Imp2ff/RIP2-Cre			WT	Imp2ff/RIP2-Cre			WT	Imp2ff/RIP2-Cre			WT	Imp2ff/RIP2-Cre
	142	188			1894	1311			3076	2558			41	21
	198	217			1725	864			2015	1602			28	32
	207	178			887	675			2519	1351			43	45
	165	199			1638	876			1756	1763			30	30
	176	181			1847	894			2157	1862			31	29
	189	172			946	1021			1802	2365			39	27
	195	146			1936	765			3083	1557			30	32
	148	257			1938	1002			1793	1643			24	26
	157	184			1873	892			2548	1556			27	18

## Sheet: Figure 5D-E
NCD GTT (mg/ml)
Imp2ff		1	2	3	4	5	6	7	8	9	10
0 minute		86	107	104	78	98	94	93	87	107	91
15 minute		146	149	208	163	159	168	175	126	142	141
30 minute		279	224	235	279	247	235	278	239	261	212
60 minute		168	179	258	189	211	182	205	198	221	196
90 minute		113	134	177	139	146	130	152	147	135	131
120 minute		96	105	138	106	128	102	121	127	123	102
Imp2ff/RIP2-Cre
0 minute		84	95	92	86	94	83	90	108	81	92
15 minute		189	121	218	147	159	147	188	192	148	198
30 minute		267	296	278	258	229	252	243	211	266	289
60 minute		185	226	218	167	255	196	188	156	175	245
90 minute		126	128	182	121	137	114	148	121	124	158
120 minute		111	97	162	119	98	121	103	109	107	127
NCD Insulin secretion (ng/ml)
Imp2ff		1	2	3	4	5	6	7	8	9	10
0 minute		0.21	0.34	0.29	0.25	0.29	0.24	0.21	0.19	0.31	0.22
15 minute		0.39	0.52	0.52	0.42	0.51	0.47	0.38	0.32	0.48	0.41
30 minute		0.28	0.41	0.44	0.34	0.43	0.35	0.29	0.27	0.41	0.36
60 minute		0.21	0.37	0.41	0.28	0.39	0.25	0.24	0.26	0.41	0.23
90 minute		0.23	0.36	0.32	0.28	0.36	0.26	0.25	0.28	0.35	0.21
Imp2ff/RIP2-Cre
0 minute		0.24	0.28	0.17	0.15	0.17	0.21	0.31	0.36	0.21	0.27
15 minute		0.28	0.37	0.44	0.55	0.38	0.45	0.37	0.38	0.41	0.43
30 minute		0.22	0.31	0.38	0.42	0.31	0.38	0.29	0.31	0.39	0.41
60 minute		0.23	0.28	0.27	0.31	0.27	0.32	0.26	0.26	0.31	0.36
90 minute		0.21	0.24	0.23	0.29	0.29	0.28	0.29	0.28	0.26	0.29
HFD GTT (mg/ml)
Imp2ff		1	2	3	4	5	6	7	8	9
0 minute		96	121	113	126	113	104	128	113	134
15 minute		234	326	307	334	284	276	303	297	368
30 minute		244	367	367	368	318	311	365	342	407
60 minute		304	271	294	272	207	225	276	253	321
90 minute		172	173	214	209	152	171	212	174	247
120 minute		132	143	172	167	142	131	143	107	186
Imp2ff/RIP2-Cre
0 minute		103	112	135	94	116	121	145	124	111
15 minute		397	403	464	345	431	436	486	448	379
30 minute		461	472	478	387	446	482	503	486	421
60 minute		346	347	354	305	342	365	380	327	304
90 minute		154	162	278	265	296	244	311	262	248
120 minute		135	144	214	157	165	181	173	167	145
HFD Insulin secretion (ng/ml)
Imp2ff
0 minute		0.28	0.31	0.42	0.28	0.32	0.45	0.44	0.32	0.27
3 minute		2.78	3.54	3.78	2.96	2.97	3.45	3.61	2.01	1.96
5 minute		1.58	1.73	1.98	1.64	1.84	1.96	1.84	1.78	1.25
10 minute		1.59	1.71	1.92	1.76	1.88	1.97	1.89	1.76	1.23
Imp2ff/RIP2-Cre
0 minute		0.44	0.36	0.33	0.31	0.27	0.49	0.42	0.27	0.36
3 minute		0.85	0.72	0.71	0.77	0.65	1.09	0.91	0.58	0.83
5 minute		0.87	0.69	0.73	0.79	0.72	1.06	0.96	0.62	0.89
10 minute		0.95	0.82	0.78	0.87	0.78	1.13	1.01	0.73	0.93

## Sheet: Figure S1A
peak	ISL1 Coverage in peak	ISL2Coverage in peak	ISL3 Coverage in peak	ISL4 Coverage in peak
1:9969-10665	84	33	96	75
1:713652-714706	270	246	2270	1405
1:739981-740486	64	24	224	22
1:758444-758698	6	2	38	80
1:762443-763236	144	86	828	485
1:766762-767290	102	14	42	96
1:767492-767985	80	44	189	231
1:786782-787053	12	8	14	30
1:787232-787672	61	18	86	92
1:793900-794478	54	36	194	80
1:804970-805664	60	58	464	260
1:812556-813085	10	12	179	56
1:833844-834472	64	26	464	152
1:839161-840354	81	50	535	596
1:845376-846909	118	54	696	436
1:855870-856109	10	8	64	104
1:856482-856902	46	32	197	238
1:859151-860631	128	108	752	479
1:860954-861195	10	10	96	84
1:873582-874203	156	62	937	477
1:875586-875998	62	44	647	341
1:876864-878037	157	174	2241	1721
1:878480-878858	36	30	555	504
1:879767-880334	54	24	628	485
1:894497-894959	100	38	672	417
1:895820-896088	16	12	138	124
1:901661-902003	28	20	88	127
1:902029-902576	92	70	246	195
1:911259-912096	95	62	382	277
1:919380-919887	26	20	80	114
1:935308-936434	76	68	674	675
1:937201-937521	22	28	228	182
1:941741-942263	65	12	112	166
1:948643-949366	90	60	344	271
1:954536-955786	234	162	1543	1385
1:967723-968985	375	236	1714	1284
1:975933-976440	74	58	298	331
1:976493-977008	12	10	72	205
1:994490-994836	34	18	136	157
1:994928-995199	62	34	272	183
1:999078-999962	436	180	1788	1088
1:1004006-1005558	314	167	1621	1568
1:1009135-1009643	72	56	88	102
1:1014764-1016001	189	178	974	642
1:1026992-1027465	8	2	16	78
1:1051041-1052236	351	304	2587	1861
1:1057303-1057931	56	44	244	236
1:1058967-1059421	6	6	32	121
1:1072332-1072583	8	0	34	25
1:1079424-1080225	26	30	270	90
1:1092185-1092628	25	14	123	245
1:1092737-1093585	114	112	704	679
1:1097776-1099034	306	190	2394	1487
1:1100022-1100536	165	70	387	286
1:1108884-1109579	74	36	430	226
1:1111611-1112117	89	27	87	138
1:1136393-1137211	210	60	755	333
1:1141894-1142116	42	8	78	62
1:1143433-1144139	195	42	308	394
1:1166848-1168022	318	194	1953	1066
1:1173549-1173772	28	8	16	51
1:1179702-1180023	10	2	65	45
1:1182100-1182300	18	20	26	22
1:1185620-1185913	20	18	48	46
1:1207872-1208248	46	28	106	191
1:1208306-1208587	22	4	132	75
1:1208717-1209946	202	104	1294	950
1:1216919-1217855	124	94	561	325
1:1225661-1225867	14	32	67	77
1:1226732-1227594	138	100	411	277
1:1228986-1229565	20	12	110	211
1:1239881-1240576	198	110	1297	823
1:1240987-1241338	170	58	645	529
1:1243156-1244163	467	280	3231	1914
1:1253589-1254021	96	44	320	161
1:1254296-1254675	6	6	44	112
1:1259693-1260804	304	172	1747	1342
1:1279969-1280759	113	38	227	603
1:1284411-1285404	179	72	963	549
1:1290632-1291121	16	8	150	144
1:1291187-1291387	6	0	20	82
1:1310363-1311189	346	228	2412	1345
1:1334603-1335477	252	158	1668	1141
1:1341967-1342282	12	12	38	70
1:1342384-1343391	72	34	469	407
1:1353357-1353647	16	10	88	37
1:1355236-1357092	152	64	846	864
1:1362665-1362942	19	4	56	151
1:1365619-1366122	78	56	638	262
1:1368609-1369096	66	48	467	511
1:1370747-1371464	128	70	810	763
1:1373452-1373754	32	52	334	292
1:1376281-1376649	22	20	132	184
1:1397142-1398462	376	168	2425	1138
1:1406775-1407570	136	64	742	466
1:1414782-1415487	12	2	57	113
1:1440079-1441203	300	134	1455	920
1:1446808-1447687	255	174	1200	794
1:1453584-1453963	8	2	44	50
1:1474679-1476626	206	109	1343	1009
1:1486438-1486671	24	24	62	34
1:1489999-1490690	110	60	192	195
1:1509670-1510905	144	69	945	718
1:1529952-1530199	8	12	74	32
1:1532675-1532942	22	6	58	58
1:1534640-1534913	12	0	54	44
1:1535046-1535300	10	10	66	48
1:1550453-1551823	302	218	3050	2418
1:1565690-1566310	24	16	154	141
1:1566472-1566672	12	14	48	40
1:1567389-1567680	16	2	63	50
1:1590133-1591016	112	52	707	333
1:1598069-1598345	0	3	34	32
1:1609711-1610008	6	0	18	48
1:1610322-1610571	16	16	38	19
1:1618268-1618683	6	6	40	59
1:1623731-1624951	232	236	671	939
1:1655399-1656278	120	116	890	645
1:1677143-1677343	16	0	63	55
1:1677409-1678212	116	29	240	248
1:1680234-1680993	14	6	104	161
1:1690049-1690948	124	85	845	485
1:1709373-1710712	208	136	941	731
1:1713482-1714356	94	58	733	440
1:1714470-1714685	18	24	68	56
1:1734524-1734879	4	10	53	22
1:1758094-1758624	22	14	95	46
1:1764311-1764658	120	26	76	115
1:1764892-1765277	32	14	180	48
1:1765416-1765762	62	12	48	52
1:1772616-1772842	6	4	32	20
1:1772922-1773517	36	18	109	36
1:1785137-1785528	18	10	90	32
1:1789953-1790352	28	14	64	78
1:1802679-1802879	2	0	20	21
1:1812208-1812702	30	24	111	66
1:1812878-1813589	34	18	282	164
1:1821796-1823431	216	226	2003	1314
1:1837673-1837990	88	70	271	263
1:1839795-1841030	234	204	2471	2059
1:1850118-1851300	166	170	1007	1579
1:1875363-1875986	26	32	111	103
1:1891269-1891786	88	32	94	114
1:1900613-1900917	4	6	36	27
1:1920520-1920868	14	4	26	47
1:1935077-1935608	6	8	98	83
1:1950616-1950907	4	6	42	18
1:1976247-1976589	29	24	144	130
1:1980916-1982330	332	272	2641	1625
1:2012850-2013121	6	0	12	30
1:2018744-2019128	8	4	72	24
1:2029297-2029683	50	20	108	107
1:2035856-2036902	170	56	446	294
1:2064114-2065527	442	177	2462	1984
1:2071241-2071605	32	22	74	66
1:2105815-2106164	24	22	58	64
1:2110875-2111339	38	18	60	80
1:2111471-2111746	10	12	27	80
1:2111910-2112175	38	2	16	72
1:2120766-2121867	402	281	2622	1743
1:2126057-2127175	187	188	1629	1530
1:2130606-2131114	94	104	904	603
1:2135893-2137476	217	140	1239	2379
1:2143755-2144592	100	102	923	523
1:2144982-2145412	68	4	93	162
1:2158622-2159608	382	234	4572	2025
1:2160680-2160935	26	20	261	206
1:2168483-2169033	64	18	284	156
1:2169158-2169452	14	20	91	60
1:2169839-2170214	8	4	66	117
1:2174577-2175194	152	30	234	249
1:2179901-2180602	62	56	392	212
1:2186637-2187861	58	46	718	504
1:2198623-2199106	16	10	122	48
1:2210816-2211089	6	7	54	65
1:2216028-2216328	18	12	40	64
1:2216395-2216839	28	28	174	153
1:2225589-2225789	26	6	24	28
1:2230525-2231011	30	28	206	104
1:2242725-2243368	90	36	273	271
1:2244005-2244299	8	10	92	148
1:2244380-2244637	12	14	130	90
1:2245781-2246162	20	20	130	175
1:2246587-2246815	18	6	98	90
1:2253690-2254788	50	56	500	254
1:2313195-2313631	22	22	184	188
1:2313811-2314485	14	14	98	154
1:2322455-2323796	360	182	2639	1609
1:2343461-2344933	312	218	2485	2207
1:2376725-2377514	60	22	282	124
1:2383221-2383667	106	6	62	60
1:2391190-2391672	58	10	575	147
1:2394815-2395395	90	36	588	163
1:2398693-2398991	22	12	137	136
1:2399059-2399309	2	6	91	128
1:2402910-2403511	34	28	794	186
1:2406414-2406812	68	22	335	165
1:2412092-2413017	44	26	599	222
1:2413515-2413724	30	2	82	38
1:2423431-2423904	28	12	105	131
1:2424841-2425448	18	18	228	128
1:2440904-2441825	22	14	318	116
1:2457260-2458681	232	134	2049	1177
1:2459113-2459363	8	4	78	172
1:2466301-2466859	46	20	147	60
1:2477260-2478831	180	200	2159	2542
1:2479430-2479789	52	32	334	400
1:2479848-2480563	152	78	836	491
1:2486833-2487615	50	23	608	317
1:2487666-2488164	32	38	219	124
1:2488244-2488680	20	14	164	149
1:2500492-2500692	2	4	26	6
1:2509506-2510184	148	70	1015	414
1:2515355-2515597	24	30	296	138
1:2516699-2517468	108	53	854	676
1:2517549-2518751	382	334	2940	2254
1:2542572-2542983	8	4	38	65
1:2573957-2575109	72	74	644	543
1:2688998-2689379	2	4	20	50
1:2703317-2703517	4	6	8	24
1:2718233-2718479	10	2	34	16
1:2776157-2776946	4	12	128	27
1:2778777-2778977	18	0	22	8
1:2782868-2783231	18	2	60	14
1:2799604-2799804	4	0	22	18
1:2929166-2929366	4	2	20	28
1:2977439-2977643	12	2	6	14
1:2986196-2986508	30	18	118	97
1:2986610-2987025	46	14	162	89
1:2995045-2995675	20	20	100	36
1:3017668-3017890	8	4	30	20
1:3056961-3057385	8	12	84	36
1:3072515-3072755	14	0	11	16
1:3081319-3082564	221	58	505	578
1:3086360-3086609	32	14	150	65
1:3086820-3088075	96	78	1283	774
1:3103123-3103336	16	4	46	41
1:3106979-3107234	16	2	36	37
1:3107350-3107814	34	16	79	88
1:3135740-3136300	210	76	491	326
1:3138456-3139328	76	68	702	443
1:3147844-3148124	8	2	55	14
1:3168223-3169008	24	28	266	152
1:3178828-3179039	6	2	30	8
1:3182398-3182631	8	2	20	56
1:3191080-3191415	4	6	82	32
1:3191503-3192079	18	0	104	64
1:3197633-3197884	4	8	30	6
1:3200565-3200765	12	6	24	20
1:3229616-3230069	16	4	58	116
1:3237047-3237551	62	50	398	202
1:3239502-3240383	94	70	1058	504
1:3250620-3250832	6	8	28	12
1:3268580-3268786	4	0	27	19
1:3269000-3269250	12	4	44	12
1:3286416-3286718	40	4	24	24
1:3326418-3327039	18	8	90	132
1:3339943-3340346	6	36	66	54
1:3341264-3341608	14	6	56	54
1:3369706-3370394	52	52	426	416
1:3370781-3371737	132	144	1070	758
1:3393763-3394002	27	2	12	38
1:3398795-3399337	12	30	38	72
1:3400264-3400747	24	10	52	81
1:3407763-3408220	12	32	94	94
1:3418497-3418709	8	6	34	30
1:3420651-3421138	22	4	58	70
1:3447879-3448222	16	31	20	34
1:3481849-3482234	6	6	46	31
1:3493819-3494356	18	10	372	111
1:3501621-3501999	23	3	13	88
1:3506977-3507261	2	4	50	10
1:3527972-3528172	6	4	22	28
1:3528194-3528502	5	14	24	32
1:3535588-3535806	40	12	58	55
1:3540762-3542389	362	216	2129	1413
1:3566028-3566856	68	50	382	303
1:3567263-3567588	4	8	28	84
1:3585203-3586129	84	72	864	403
1:3591249-3591496	8	5	33	45
1:3612179-3612521	22	8	112	122
1:3614209-3615123	84	38	680	458
1:3643836-3644205	12	8	84	56
1:3649119-3649319	6	2	10	32
1:3663347-3664217	74	78	453	405
1:3688540-3690069	211	122	1604	1411
1:3692554-3692844	8	26	149	168
1:3712534-3713597	146	132	894	610
1:3718059-3718285	24	14	65	50
1:3728007-3728207	4	4	14	27
1:3737624-3737902	18	4	34	42
1:3744613-3744813	10	2	12	34
1:3747333-3747966	24	8	148	94
1:3773200-3774602	368	328	2701	1979
1:3816295-3818211	280	284	5128	4652
1:3827381-3827833	28	14	78	102
1:3841403-3841923	110	20	149	140
1:4000484-4000761	12	6	44	24
1:4002775-4003256	14	14	86	58
1:4051899-4052807	30	12	38	161
1:4108129-4108812	6	6	18	66
1:4115295-4115651	20	4	16	58
1:4128813-4129013	18	4	58	22
1:4131515-4132440	76	28	376	616
1:4132522-4132991	64	14	161	111
1:4142412-4142908	32	2	92	64
1:4168804-4169758	14	18	174	87
1:4233279-4233682	6	4	16	74
1:4284829-4285617	16	6	42	100
1:4313926-4314376	10	20	142	65
1:4327615-4328162	4	22	78	118
1:4333384-4333750	30	8	84	64
1:4351424-4351703	4	2	36	46
1:4455306-4455588	36	4	22	16
1:4457332-4457634	32	8	98	63
1:4458100-4458760	46	46	414	246
1:4485992-4486275	0	0	16	48
1:4587549-4588339	20	28	244	114
1:4631284-4631667	2	2	52	12
1:4712676-4713029	10	2	60	94
1:4716373-4716855	18	8	68	88
1:4911790-4912067	2	2	24	52
1:4913997-4914811	14	18	710	150
1:4991650-4991850	8	0	8	32
1:5030777-5031102	29	2	2	6
1:5168861-5169216	18	8	56	34
1:5357252-5358026	28	36	1687	106
1:5371675-5372081	2	6	97	14
1:5372733-5373272	28	16	185	54
1:5447085-5447335	4	0	15	24
1:5453869-5454080	2	0	38	26
1:5483180-5483511	6	4	10	44
1:5490970-5491239	31	6	58	18
1:5516073-5516926	144	46	1218	374
1:5611350-5612024	40	26	126	112
1:5671957-5672287	32	4	28	28
1:5805893-5806191	12	14	34	46
1:5855700-5856378	33	4	6	82
1:5905487-5905935	46	0	38	24
1:5933845-5934054	6	0	12	23
1:5936319-5936519	0	0	3	36
1:5955599-5956396	144	60	466	440
1:5974873-5975300	6	6	76	76
1:5975613-5976395	44	28	138	102
1:6009303-6009903	40	8	94	103
1:6030568-6031372	264	116	1097	298
1:6035322-6035525	18	36	101	71
1:6040672-6040872	8	6	38	46
1:6051656-6053255	544	480	2672	1718
1:6061753-6061990	12	2	38	55
1:6062071-6062925	54	48	392	225
1:6074086-6074852	12	26	130	78
1:6085371-6085828	8	20	97	167
1:6086008-6087214	106	78	803	768
1:6094086-6094851	46	34	246	198
1:6168996-6169196	2	2	22	34
1:6187750-6188488	28	30	138	287
1:6203530-6203730	6	6	16	40
1:6208710-6209033	16	10	86	74
1:6217417-6218372	320	116	637	450
1:6230903-6231128	6	2	23	12
1:6231632-6231832	10	2	20	14
1:6239241-6240091	22	12	270	197
1:6240141-6240763	38	20	266	236
1:6259056-6259991	176	168	1021	804
1:6265884-6266491	42	18	308	382
1:6268782-6269078	32	22	134	124
1:6269239-6269747	56	32	262	280
1:6269825-6270112	10	2	34	130
1:6278513-6278713	20	4	16	27
1:6280421-6280621	20	4	6	8
1:6281691-6282194	12	6	76	36
1:6294620-6294895	28	6	18	29
1:6295376-6296504	82	90	826	794
1:6305080-6306353	112	93	489	589
1:6306818-6307107	26	24	109	109
1:6319835-6320588	18	34	133	204
1:6320904-6321414	16	14	101	86
1:6329770-6329982	4	2	46	19
1:6330147-6330904	10	14	172	90
1:6336400-6337013	54	44	390	182
1:6395869-6396306	14	12	54	19
1:6402144-6402454	6	2	16	47
1:6403499-6403970	14	28	68	66
1:6411922-6412289	4	22	16	42
1:6418799-6419443	42	16	236	87
1:6419742-6420001	12	24	62	70
1:6423170-6423896	106	54	204	194
1:6434162-6434362	2	6	12	24
1:6445552-6446243	4	18	68	94
1:6452923-6454297	402	364	3009	1375
1:6464728-6465050	12	12	56	52
1:6474421-6474651	12	2	24	32
1:6483466-6483909	30	50	86	112
1:6484737-6485011	12	16	38	55
1:6497453-6497679	24	6	38	30
1:6498136-6498415	18	12	50	64
1:6500143-6500807	44	38	199	242
1:6505224-6505424	16	20	27	44
1:6506167-6506541	8	2	80	38
1:6507914-6508166	6	2	52	46
1:6508877-6509146	22	22	40	16
1:6515261-6515461	10	4	18	24
1:6535523-6535963	18	30	109	126
1:6546563-6546871	50	34	152	130
1:6549959-6550356	18	24	138	210
1:6550429-6550900	38	34	253	236
1:6557185-6557954	78	32	406	254
1:6579854-6580656	68	80	466	244
1:6604960-6605160	22	0	6	16
1:6614016-6614832	90	64	347	300
1:6639414-6640793	332	226	1712	1194
1:6654923-6655798	300	64	600	291
1:6661183-6663533	631	350	2800	2601
1:6663587-6663793	48	28	128	112
1:6673031-6674772	623	378	4150	2988
1:6684724-6685915	248	90	1101	942
1:6694519-6695102	38	20	144	152
1:6712066-6712301	4	4	36	20
1:6761263-6762264	86	72	735	765
1:6794726-6795184	40	2	12	14
1:6813775-6813986	18	4	18	14
1:6844438-6845602	968	868	5231	3028
1:6845742-6846133	118	34	304	247
1:6862235-6862629	24	2	24	54
1:6867866-6868079	26	4	20	14
1:6882564-6883016	30	28	154	100
1:6884820-6885120	6	8	62	8
1:6950073-6950386	40	10	32	32
1:6957181-6957542	4	16	62	32
1:6982722-6982958	4	6	32	18
1:7022260-7023611	116	112	1050	1332
1:7102642-7102905	4	8	44	10
1:7130030-7130351	14	12	32	58
1:7130506-7130870	24	20	68	76
1:7149612-7149957	22	8	18	41
1:7158061-7158939	52	40	262	263
1:7170127-7170821	102	62	156	113
1:7177462-7178039	22	32	86	58
1:7237085-7237285	2	2	2	18
1:7237464-7237988	2	2	16	58
1:7294384-7294681	2	2	28	42
1:7322675-7323102	26	10	158	165
1:7325754-7326470	78	96	313	254
1:7359370-7359830	46	22	94	94
1:7359942-7360293	12	2	30	20
1:7394732-7395081	30	4	32	14
1:7401277-7402172	66	38	213	168
1:7418499-7418699	10	6	24	10
1:7427163-7427695	10	20	202	54
1:7435311-7436010	12	8	194	105
1:7448797-7449923	60	40	729	356
1:7461811-7462706	154	76	786	515
1:7507074-7508163	64	58	500	290
1:7515488-7515771	10	10	38	52
1:7530950-7531627	104	52	131	226
1:7531893-7532220	12	6	58	43
1:7538928-7539407	78	64	168	56
1:7551186-7552516	93	66	701	174
1:7589991-7590597	2	2	108	18
1:7598212-7598463	30	16	20	62
1:7610606-7610831	0	0	16	68
1:7614965-7615243	2	4	82	26
1:7619059-7619590	22	16	148	74
1:7634073-7635034	104	94	1240	550
1:7641273-7643100	124	58	1188	620
1:7676964-7677391	20	16	82	42
1:7683727-7684366	8	10	200	84
1:7684607-7684838	28	4	36	32
1:7688593-7688853	16	4	118	63
1:7690250-7691012	24	24	605	257
1:7700937-7701988	50	28	354	214
1:7705554-7705905	10	14	172	138
1:7710922-7711610	20	24	455	170
1:7727596-7729055	152	66	919	728
1:7729427-7730089	40	22	363	321
1:7740163-7740872	36	42	252	266
1:7758792-7759058	30	4	4	16
1:7764008-7765582	306	212	2622	1120
1:7777747-7777947	8	4	28	8
1:7788146-7788365	20	4	28	20
1:7830723-7831971	196	96	951	712
1:7837585-7837809	2	2	40	10
1:7843491-7844768	632	470	6432	3865
1:7870462-7870813	68	16	50	93
1:7945494-7946876	124	88	542	282
1:7962775-7963141	25	24	86	61
1:8000811-8001250	36	4	38	24
1:8002356-8002715	14	22	63	34
1:8013885-8014735	80	80	750	556
1:8021136-8022134	476	408	2670	2256
1:8035315-8035713	58	42	192	140
1:8041664-8041864	4	2	12	27
1:8042403-8042661	8	20	40	35
1:8045982-8046423	22	12	84	50
1:8064766-8065386	68	22	134	127
1:8066378-8066757	26	10	122	24
1:8072379-8072644	50	10	72	37
1:8075087-8075483	72	22	80	55
1:8080081-8080512	26	36	196	62
1:8085784-8087360	200	150	1750	1815
1:8100725-8100966	16	18	32	52
1:8137165-8137980	120	60	443	331
1:8138204-8138533	34	14	62	111
1:8144133-8144338	6	6	14	34
1:8154556-8154879	62	10	36	110
1:8156225-8156575	14	6	75	40
1:8157402-8157910	100	40	280	176
1:8214828-8215098	8	8	40	30
1:8221650-8221964	12	6	76	84
1:8222014-8222632	262	46	772	559
1:8229359-8230905	152	28	1220	953
1:8244455-8244662	26	0	15	14
1:8254560-8254941	30	16	56	62
1:8262161-8262990	122	40	561	278
1:8263116-8263414	2	6	32	73
1:8276778-8277794	46	46	206	196
1:8285056-8285307	30	2	6	12
1:8298167-8298746	68	8	64	52
1:8311731-8312111	16	2	54	27
1:8312211-8312829	22	14	102	75
1:8318767-8320059	138	108	1026	275
1:8336871-8337261	6	4	14	50
1:8343190-8343556	26	4	30	38
1:8372318-8372586	6	4	58	32
1:8374393-8374868	37	30	186	164
1:8377963-8378841	148	60	638	374
1:8403467-8403928	20	12	92	80
1:8409054-8409374	12	24	80	85
1:8411905-8412134	4	14	38	61
1:8430927-8431204	14	16	94	31
1:8431611-8431811	4	6	58	42
1:8432526-8432947	20	12	116	83
1:8433537-8434316	78	48	227	120
1:8444549-8444886	44	6	24	49
1:8456910-8457461	48	16	70	96
1:8469270-8469571	50	22	92	48
1:8472235-8472755	94	56	273	139
1:8483402-8484857	222	134	1100	510
1:8498568-8498835	22	4	58	30
1:8498975-8499484	70	40	373	160
1:8508905-8509301	27	12	117	24
1:8524538-8524747	8	2	28	10
1:8537252-8537461	10	2	28	10
1:8537523-8537967	32	22	124	26
1:8556042-8556402	48	6	18	60
1:8557722-8557922	22	10	20	14
1:8585446-8586380	214	140	628	399
1:8611181-8611589	2	8	66	26
1:8612977-8613299	2	0	34	50
1:8613336-8613612	2	0	24	32
1:8615328-8615528	10	18	4	10
1:8621191-8621432	8	8	30	18
1:8624103-8624303	18	4	12	24
1:8627312-8627614	36	4	12	2
1:8631277-8631521	26	6	20	22
1:8657615-8658711	134	74	317	144
1:8680028-8680465	30	12	94	40
1:8682055-8682298	2	9	62	30
1:8689187-8689891	104	38	288	238
1:8720544-8720758	20	16	32	40
1:8723799-8724549	42	50	387	153
1:8739411-8739794	56	25	142	92
1:8747253-8747482	6	6	28	14
1:8763047-8763894	420	210	1720	1132
1:8767128-8767384	4	12	184	144
1:8772430-8773264	48	34	182	113
1:8786456-8786851	18	4	65	61
1:8787970-8788498	18	28	178	134
1:8815108-8815403	24	18	48	18
1:8837990-8838371	34	12	70	36
1:8857392-8857642	24	8	26	36
1:8877208-8878270	196	157	1177	947
1:8889529-8890177	42	22	256	111
1:8908629-8909610	314	176	1778	746
1:8912786-8913390	34	32	194	333
1:8922692-8922899	2	6	18	48
1:8930174-8931664	242	76	1196	905
1:8933679-8934014	86	76	440	274
1:8937961-8939521	308	208	2648	2067
1:8940143-8940343	34	25	59	51
1:8950078-8950325	2	8	34	38
1:8959979-8960489	16	8	30	60
1:8971131-8971358	2	12	14	40
1:9001982-9002200	24	24	14	26
1:9022877-9023154	30	4	10	8
1:9097268-9097468	6	2	28	6
1:9170864-9171240	10	20	58	48
1:9188696-9189914	134	88	531	810
1:9241381-9241596	8	14	43	24
1:9242106-9242859	20	28	109	170
1:9242911-9243145	0	6	22	43
1:9256392-9257139	54	30	34	72
1:9294269-9295440	240	170	1338	847
1:9302491-9303308	26	66	314	172
1:9320429-9320873	6	8	54	12
1:9327132-9327531	28	26	86	90
1:9335587-9335989	30	23	55	101
1:9340270-9340844	50	26	82	129
1:9350053-9350501	194	48	83	188
1:9352549-9353394	152	72	652	554
1:9353528-9354281	50	22	274	361
1:9354345-9355438	234	80	600	571
1:9363175-9363473	58	28	28	54
1:9382956-9383163	20	18	30	44
1:9398352-9398713	40	20	88	68
1:9398860-9399599	66	58	477	166
1:9405482-9406387	100	50	392	132
1:9406707-9406970	20	28	76	43
1:9411740-9412960	204	64	348	268
1:9415598-9415832	8	12	74	74
1:9431503-9432079	28	32	266	68
1:9436902-9437161	12	4	12	30
1:9461806-9462300	94	20	62	188
1:9471183-9471434	7	4	32	51
1:9473049-9473807	26	18	74	132
1:9488350-9489336	200	190	1273	928
1:9498507-9499288	214	90	451	390
1:9504183-9504450	6	4	34	60
1:9526804-9527518	18	26	120	24
1:9533134-9533378	40	18	22	34
1:9536636-9537443	114	52	254	291
1:9537613-9538036	6	2	16	89
1:9538281-9538481	4	2	12	41
1:9551127-9551442	22	20	79	90
1:9555046-9555843	38	16	78	174
1:9561121-9561335	10	6	32	14
1:9589225-9589847	40	36	90	106
1:9599088-9600403	348	246	2660	1597
1:9606779-9607224	34	10	76	76
1:9615212-9615798	45	20	178	169
1:9621582-9622174	54	30	340	219
1:9629359-9629681	30	10	60	46
1:9648433-9649238	312	236	1748	1103
1:9653456-9654370	174	112	1519	705
1:9654412-9654658	14	6	104	105
1:9675424-9675961	18	14	54	54
1:9687024-9687652	56	48	252	194
1:9712048-9712248	10	10	23	20
1:9731589-9731789	20	4	12	22
1:9747208-9748156	386	124	1246	633
1:9749042-9749952	372	120	1426	708
1:9760438-9760775	46	10	10	30
1:9777441-9777942	10	22	122	95
1:9779020-9779544	106	42	110	327
1:9828130-9828962	12	8	38	130
1:9852277-9852947	56	30	284	98
1:9856684-9856922	8	2	76	30
1:9858340-9858776	10	2	84	48
1:9883200-9883482	24	16	95	150
1:9883630-9884998	294	154	999	975
1:9885375-9886088	282	188	787	541
1:9903183-9903428	4	4	14	36
1:9903524-9903884	16	8	54	32
1:9911850-9913163	80	90	556	355
1:9921494-9921701	10	6	25	8
1:9927509-9927947	22	18	104	111
1:9934978-9935553	42	34	178	198
1:9937928-9938537	88	78	238	208
1:9950507-9951064	93	42	84	140
1:9952542-9952983	20	22	182	114
1:9960281-9961070	234	114	1202	484
1:9969860-9971139	802	768	6258	2968
1:9982452-9982701	4	2	12	28
1:10002802-10003679	161	120	1113	591
1:10010340-10010965	92	64	304	234
1:10020164-10020393	6	0	38	2
1:10057034-10057592	36	12	115	60
1:10057631-10058159	14	16	69	48
1:10092506-10093548	544	348	3275	2204
1:10116340-10116678	36	17	162	59
1:10117432-10117689	17	16	120	80
1:10117918-10118987	56	28	262	241
1:10125539-10125739	8	6	10	30
1:10133960-10134160	6	4	16	27
1:10134210-10135069	164	52	373	212
1:10168157-10168438	2	2	6	34
1:10183070-10183463	10	6	40	40
1:10215125-10215699	20	16	90	64
1:10269850-10271212	404	316	3289	2043
1:10271538-10271738	48	28	138	70
1:10277963-10278373	30	4	50	18
1:10313511-10314293	82	60	647	306
1:10343511-10343747	52	4	37	22
1:10346202-10346926	150	50	460	160
1:10348953-10349161	39	6	16	14
1:10369493-10370021	10	0	68	22
1:10398155-10398399	18	8	48	34
1:10437507-10437859	20	18	84	62
1:10438506-10438889	108	26	124	84
1:10440646-10441000	144	16	101	120
1:10447980-10448446	28	28	46	20
1:10458472-10459636	686	560	4256	2244
1:10475574-10475774	0	5	4	24
1:10488134-10488367	20	16	134	76
1:10490047-10491166	168	92	1067	858
1:10519044-10519698	64	32	169	197
1:10531946-10532843	116	78	770	537
1:10534783-10535587	140	92	823	614
1:10549768-10550056	6	8	46	32
1:10554600-10555040	44	26	91	84
1:10555148-10555677	38	46	166	120
1:10567313-10567856	44	44	168	132
1:10568048-10568263	8	8	24	18
1:10568587-10568883	8	8	88	60
1:10570980-10571363	76	12	56	58
1:10579015-10579709	66	50	374	184
1:10588443-10588701	10	4	4	32
1:10590412-10590680	14	12	46	38
1:10597419-10597765	8	2	70	16
1:10599518-10599794	34	6	84	34
1:10601444-10601709	18	8	40	42
1:10615577-10616684	88	42	374	198
1:10650634-10651429	16	22	168	30
1:10684493-10684865	8	10	45	34
1:10700172-10701214	48	50	436	225
1:10702774-10702992	8	2	74	42
1:10717226-10718112	94	38	449	202
1:10723672-10724221	72	40	332	140
1:10731168-10731468	14	8	154	65
1:10731582-10732376	64	30	496	286
1:10734720-10734929	32	10	58	44
1:10737186-10737411	38	20	88	44
1:10745830-10747204	342	154	1956	986
1:10752290-10752793	63	33	342	251
1:10754073-10754322	38	8	93	118
1:10754412-10755366	274	156	728	470
1:10764645-10765039	12	0	72	50
1:10784168-10784550	16	15	74	16
1:10785184-10785453	8	17	85	28
1:10794033-10794352	52	6	218	46
1:10795016-10795277	12	2	94	52
1:10795357-10795640	22	10	168	64
1:10795764-10795993	12	2	94	46
1:10796820-10797575	18	36	306	116
1:10811338-10812094	48	32	663	143
1:10815872-10816665	30	40	681	190
1:10819557-10819850	4	24	10	26
1:10819933-10820133	24	10	18	34
1:10826045-10826308	6	2	24	46
1:10831958-10832227	2	4	88	46
1:10839311-10839514	10	22	16	10
1:10842855-10843322	32	14	276	80
1:10848524-10849335	72	50	449	290
1:10851746-10852038	56	16	158	36
1:10853964-10854285	18	28	257	140
1:10854388-10854640	14	6	79	66
1:10856109-10857040	86	68	452	410
1:10863411-10863692	8	0	38	8
1:10864080-10864855	26	32	42	70
1:10873916-10874119	4	6	28	12
1:10891090-10891290	18	2	12	20
1:10895933-10896304	8	8	54	62
1:10926670-10927703	80	52	324	302
1:10951103-10951512	42	10	54	14
1:10970105-10970305	8	2	26	15
1:11004056-11004983	88	66	1109	407
1:11005122-11005475	76	16	97	134
1:11007398-11007649	16	6	94	86
1:11008362-11008824	98	20	452	122
1:11017270-11017697	8	2	98	201
1:11018488-11019204	75	36	490	276
1:11020972-11021400	42	26	167	235
1:11028501-11028932	36	22	66	36
1:11035608-11036526	150	54	430	170
1:11040181-11040542	33	48	97	50
1:11049085-11049527	32	6	70	36
1:11071857-11072107	4	6	62	112
1:11072187-11073498	244	132	1573	1188
1:11089916-11090679	14	12	239	162
1:11097703-11098006	14	8	66	34
1:11119325-11120606	316	262	1917	1136
1:11132214-11133019	156	56	310	157
1:11159311-11160561	112	76	609	552
1:11174724-11175107	4	6	62	22
1:11175797-11175997	22	4	12	6
1:11217903-11219534	180	40	409	442
1:11297106-11297359	14	2	33	46
1:11322264-11323044	378	322	2264	1262
1:11332661-11333850	285	185	1963	1876
1:11352509-11353223	40	10	300	113
1:11368854-11369231	6	4	58	20
1:11381947-11382421	18	12	96	38
1:11415016-11416334	26	34	919	129
1:11518892-11519342	8	20	76	26
1:11538424-11539594	104	116	1052	775
1:11540539-11540804	60	8	70	87
1:11544078-11544780	42	40	520	133
1:11545832-11546091	30	6	70	26
1:11552309-11552621	4	2	66	24
1:11559915-11560521	28	26	205	136
1:11605966-11606236	8	8	56	24
1:11623471-11624202	32	12	554	159
1:11628925-11629191	10	0	52	12
1:11638136-11638336	4	0	22	6
1:11702532-11702806	0	6	46	42
1:11705781-11706011	14	16	88	84
1:11708951-11709203	22	10	70	117
1:11710538-11710878	26	50	246	156
1:11714133-11715230	166	90	1163	714
1:11723850-11725247	192	136	726	722
1:11740581-11741985	270	188	1413	805
1:11750756-11751026	2	0	54	28
1:11751187-11751387	4	2	2	26
1:11753307-11753507	20	12	12	32
1:11761661-11761871	14	10	32	16
1:11767776-11768052	8	10	40	49
1:11768708-11768977	31	0	20	26
1:11779436-11780098	24	34	150	102
1:11791842-11792138	14	16	185	14
1:11795754-11796740	124	126	772	542
1:11796888-11797700	92	56	272	246
1:11809104-11809572	18	8	94	95
1:11844881-11845652	42	56	262	223
1:11850852-11851316	12	22	90	168
1:11863531-11863939	156	60	789	361
1:11865437-11866617	750	410	4226	3447
1:11872319-11872519	22	0	10	12
1:11892486-11892814	24	4	48	60
1:11896412-11896642	6	10	38	34
1:11898416-11899052	30	28	88	152
1:11908092-11908335	8	14	33	28
1:11915563-11915763	26	8	2	10
1:11919339-11919592	16	18	36	32
1:11920720-11920920	18	2	20	6
1:11942957-11943244	10	10	38	53
1:11953973-11954316	20	12	78	60
1:11961507-11961779	24	6	6	26
1:11967748-11968050	82	46	164	216
1:11968108-11969788	269	314	3328	1324
1:11978870-11979161	10	6	42	62
1:11985944-11987124	82	64	566	562
1:11994296-11995305	92	72	498	480
1:12027144-12027535	24	42	70	60
1:12039650-12040853	332	246	2532	2340
1:12079160-12080140	256	202	1427	1062
1:12091423-12091630	14	6	17	22
1:12100676-12101043	16	4	78	59
1:12104652-12105059	54	16	82	58
1:12112032-12112500	108	38	164	162
1:12213525-12213753	4	0	8	25
1:12221886-12222113	8	6	10	46
1:12226906-12227223	12	10	44	36
1:12238191-12238450	32	14	12	48
1:12268867-12269146	14	8	30	32
1:12289687-12291391	172	92	895	703
1:12332106-12332461	14	12	66	68
1:12332860-12333215	36	16	92	49
1:12338879-12339533	18	12	298	55
1:12360853-12361171	30	8	51	16
1:12393073-12393482	6	6	62	66
1:12416052-12416428	32	26	43	44
1:12428669-12429108	10	4	158	38
1:12493518-12494005	2	18	50	75
1:12538081-12538712	10	18	40	122
1:12550663-12550904	0	2	42	11
1:12608982-12609254	6	2	8	40
1:12609346-12610436	80	16	180	190
1:12634003-12634214	10	6	8	23
1:12645317-12645606	14	4	4	26
1:12654920-12656786	56	92	926	913
1:12664373-12664725	48	26	60	100
1:12676157-12676890	80	74	405	406
1:12678351-12678638	20	16	107	98
1:12678984-12679352	30	26	84	160
1:12679889-12680183	28	40	92	87
1:12719142-12719366	4	6	12	30
1:12805394-12805594	6	0	36	20
1:12805886-12806513	40	48	358	182
1:12816007-12816598	12	0	88	40
1:13867345-13867706	8	2	46	12
1:14025995-14026294	2	2	24	48
1:14026374-14027263	72	34	310	204
1:14056952-14057152	2	0	23	2
1:14075321-14076574	272	194	1609	738
1:14292380-14292624	6	12	46	26
1:14343987-14344639	68	14	232	84
1:14348499-14348707	34	2	8	2
1:14361942-14362170	24	6	28	8
1:14364107-14364396	4	8	58	14
1:14366475-14367077	40	28	217	94
1:14410314-14410517	16	0	28	12
1:14435418-14435856	70	22	26	62
1:14517067-14517386	22	22	30	44
1:14607645-14608064	4	6	68	28
1:14609276-14609525	4	6	39	12
1:14626070-14626270	0	0	22	14
1:14748246-14749043	28	24	526	169
1:14843931-14844200	26	4	6	12
1:15064696-15065276	72	12	174	30
1:15250164-15251291	72	76	692	224
1:15255794-15256690	220	118	1164	334
1:15296752-15296955	14	8	32	8
1:15307369-15307629	6	0	10	28
1:15322852-15323061	8	6	24	30
1:15331224-15331999	62	30	564	136
1:15354123-15354360	10	16	32	10
1:15354698-15354964	30	14	40	36
1:15373053-15373266	6	6	24	27
1:15416724-15417287	96	76	313	193
1:15426901-15427242	44	18	30	46
1:15438700-15439130	42	8	70	50
1:15455031-15455370	16	30	60	80
1:15459564-15459780	2	0	31	22
1:15464393-15464630	2	20	10	22
1:15466231-15466928	52	42	62	200
1:15478807-15480847	342	230	1792	1341
1:15481005-15481205	18	2	87	76
1:15481247-15481492	31	16	128	128
1:15493945-15494249	50	2	26	12
1:15494976-15495297	22	10	56	39
1:15505196-15506237	264	204	1931	845
1:15515222-15515557	58	6	68	84
1:15518376-15518660	40	12	88	44
1:15523605-15523935	24	16	76	112
1:15526852-15527641	152	76	461	166
1:15545045-15545550	66	6	44	44
1:15573363-15574276	46	62	482	425
1:15587696-15588060	10	18	33	46
1:15598881-15599303	36	22	86	124
1:15609666-15609866	14	4	30	50
1:15610040-15610334	114	34	122	110
1:15611092-15611955	46	40	440	128
1:15631194-15631723	38	8	81	38
1:15634662-15634876	2	4	20	42
1:15650078-15650282	14	12	28	30
1:15653104-15653632	18	11	172	95
1:15660012-15660212	26	2	24	8
1:15666853-15667151	12	16	60	52
1:15671293-15671982	18	12	525	82
1:15692806-15693030	18	14	8	38
1:15733739-15734020	74	6	64	22
1:15735701-15736579	207	78	1080	605
1:15737024-15737233	4	6	18	70
1:15742541-15743094	80	46	146	123
1:15744058-15744342	66	12	70	68
1:15750632-15751264	20	36	168	164
1:15757762-15757977	20	16	54	55
1:15759282-15759781	38	28	150	137
1:15784958-15785158	32	6	17	18
1:15786437-15786760	61	28	200	86
1:15789473-15790522	187	68	442	467
1:15805288-15805488	8	0	22	22
1:15827966-15828255	8	4	38	44
1:15850461-15851954	1198	778	8282	7155
1:15852905-15853726	448	300	3245	2244
1:15885821-15886337	46	8	74	62
1:15911005-15911808	36	54	212	184
1:15918851-15919110	25	2	48	16
1:15928049-15928431	28	22	153	120
1:15929608-15930620	178	118	1012	619
1:15936815-15937055	2	6	57	36
1:15943273-15943484	8	6	88	104
1:15943557-15944652	306	272	1958	1933
1:15946782-15946982	50	8	64	78
1:15956609-15957216	68	2	68	44
1:16006681-16007066	54	16	46	87
1:16007216-16007446	34	8	32	28
1:16009704-16010420	24	10	90	261
1:16010478-16010988	34	22	153	144
1:16012507-16012791	36	6	88	42
1:16029598-16030000	24	18	134	123
1:16030054-16030492	94	27	212	167
1:16035246-16036053	74	38	700	323
1:16038637-16039069	24	28	213	142
1:16044108-16044819	24	10	170	126
1:16050078-16050844	50	32	554	482
1:16058685-16059119	48	56	448	258
1:16061836-16062111	46	18	244	107
1:16062324-16062924	130	98	865	594
1:16064982-16065664	104	58	782	610
1:16067894-16068199	54	66	284	232
1:16084846-16085782	68	40	278	212
1:16090606-16091308	66	22	110	136
1:16092398-16092617	20	14	18	46
1:16103314-16103967	74	23	425	207
1:16107101-16107833	230	30	180	243
1:16118531-16118835	14	26	72	98
1:16121534-16121941	74	44	150	80
1:16126498-16127234	72	56	152	337
1:16142100-16142300	24	14	11	20
1:16160787-16161739	144	64	892	726
1:16161893-16163020	230	144	963	996
1:16173685-16175034	356	254	1858	1428
1:16175768-16176444	170	62	786	447
1:16197070-16197308	26	2	8	2
1:16202857-16203262	38	18	84	49
1:16212569-16213267	114	66	859	311
1:16224171-16224603	52	12	40	42
1:16232025-16232670	20	2	72	18
1:16264323-16264586	16	12	88	44
1:16265677-16266259	82	30	277	196
1:16268434-16268746	39	18	68	116
1:16275699-16276719	324	132	1240	879
1:16277313-16277642	10	4	119	122
1:16279309-16279541	60	8	42	56
1:16283943-16284532	28	38	247	149
1:16285311-16285526	4	2	12	52
1:16292759-16292959	14	0	32	10
1:16299505-16299926	36	14	257	132
1:16301361-16301691	20	4	162	48
1:16301915-16302779	134	62	828	581
1:16320912-16321374	24	10	67	111
1:16335618-16336148	106	22	359	139
1:16339184-16340129	154	68	685	381
1:16345711-16346513	236	96	1410	237
1:16353223-16353499	6	2	52	76
1:16359293-16359833	78	28	294	266
1:16369993-16370278	14	18	26	25
1:16373375-16373591	8	4	70	28
1:16374507-16374797	4	4	38	59
1:16375008-16375293	14	12	106	101
1:16382018-16383190	262	88	1076	672
1:16393423-16394194	198	116	1654	719
1:16394850-16395402	224	94	1303	455
1:16399616-16399861	32	18	216	143
1:16399976-16400365	74	46	476	187
1:16402598-16402798	54	4	89	119
1:16403095-16403798	200	54	904	588
1:16405454-16405774	28	36	207	150
1:16447515-16447752	2	8	34	8
1:16465366-16465880	34	12	38	106
1:16471466-16472414	136	70	328	225
1:16481303-16482822	184	72	331	400
1:16485532-16485803	58	4	18	38
1:16490604-16491254	417	118	1420	539
1:16499803-16500003	10	16	24	14
1:16502375-16502681	24	20	58	50
1:16508400-16508745	12	6	34	96
1:16514214-16514556	22	28	38	78
1:16516297-16516898	22	14	182	107
1:16532660-16533796	260	186	988	1041
1:16542552-16542955	26	26	138	180
1:16543587-16544641	260	130	1027	873
1:16552889-16553758	58	70	386	297
1:16562598-16564208	290	174	1439	783
1:16573504-16573769	12	10	84	42
1:16574899-16575622	20	52	307	137
1:16581129-16581405	26	0	8	54
1:16653291-16653799	88	14	134	64
1:16678393-16679448	120	138	892	807
1:16693388-16694522	236	174	1513	1370
1:16712907-16713217	28	10	60	56
1:16723111-16723364	4	2	12	48
1:16724907-16725194	4	0	32	22
1:16766649-16767983	124	90	614	463
1:16774311-16774511	17	2	0	0
1:16778523-16778840	8	0	22	34
1:16819422-16819836	8	6	124	135
1:16825139-16826276	230	128	1082	889
1:16832432-16832632	6	0	26	24
1:16860863-16861302	38	30	46	50
1:16861443-16862317	50	22	176	159
1:16918306-16918615	24	10	44	16
1:16928929-16929168	48	18	25	21
1:16934816-16935060	66	12	62	80
1:16939107-16940554	616	372	1985	1185
1:16946252-16946588	22	26	163	221
1:16946774-16946989	28	16	90	96
1:16947118-16947938	142	84	754	651
1:16949928-16950179	58	34	67	68
1:16950400-16950970	46	90	336	246
1:16956626-16956863	10	8	36	48
1:16964789-16965237	19	14	110	110
1:16970488-16971743	325	134	1456	1015
1:16971806-16972023	24	8	72	121
1:16973828-16974120	48	38	66	83
1:17004073-17004348	2	2	6	39
1:17004396-17004946	24	32	40	94
1:17019332-17019532	8	2	48	33
1:17019587-17020153	26	14	102	78
1:17023102-17023302	28	28	28	26
1:17027063-17027371	46	16	134	70
1:17029674-17029969	28	34	197	146
1:17033860-17034786	284	126	987	715
1:17036296-17036593	32	26	216	140
1:17053713-17054114	22	8	22	38
1:17054169-17054618	16	10	36	68
1:17081969-17082194	15	14	40	22
1:17088086-17088286	8	2	27	46
1:17091351-17092028	62	34	224	134
1:17093280-17093546	34	18	66	50
1:17106941-17107193	22	6	29	8
1:17198993-17199479	24	18	58	117
1:17199573-17200449	52	48	106	129
1:17215294-17216445	136	78	398	485
1:17222015-17223537	408	358	3073	2007
1:17231152-17232235	622	422	3146	2240
1:17240081-17241181	488	321	2659	2578
1:17247843-17248610	60	72	321	359
1:17253142-17253829	30	16	253	248
1:17254028-17254474	34	2	108	153
1:17264884-17265350	16	2	40	94
1:17265512-17265809	14	2	24	92
1:17274566-17275871	118	68	629	495
1:17278181-17278418	38	20	62	78
1:17287059-17287905	94	94	506	449
1:17307095-17307297	4	2	26	32
1:17337771-17338811	220	138	1402	902
1:17354450-17354668	16	6	28	28
1:17371672-17371922	18	0	10	18
1:17372210-17372443	16	4	18	24
1:17380182-17381326	204	168	2059	1715
1:17386015-17386471	28	22	86	104
1:17388197-17388693	74	10	54	36
1:17445686-17446162	48	40	237	120
1:17452268-17452620	16	14	64	64
1:17494524-17494796	26	4	10	16
1:17559841-17560079	10	4	10	24
1:17560212-17560589	12	28	20	92
1:17563463-17564100	36	44	94	74
1:17565973-17566191	4	20	22	16
1:17732544-17733009	20	6	42	100
1:17745987-17746742	42	48	183	188
1:17764067-17765194	134	66	586	568
1:17766145-17766635	68	60	534	290
1:17820619-17821157	34	26	80	110
1:17828759-17829309	16	30	240	193
1:17843297-17843658	24	20	42	29
1:17846617-17846909	18	24	30	56
1:17865750-17867173	110	58	535	437
1:17867239-17867553	4	6	105	104
1:17871947-17872147	18	6	32	24
1:17877348-17877966	10	20	156	125
1:17878241-17878959	86	68	631	258
1:17885782-17886132	98	12	52	65
1:17886243-17886728	46	34	183	145
1:17887698-17887965	16	12	114	36
1:17901067-17901313	30	12	84	62
1:17902205-17902948	52	32	500	185
1:17906514-17907243	56	100	625	392
1:17908096-17908402	68	6	90	88
1:17908747-17909093	36	8	181	50
1:17909657-17910290	282	36	516	200
1:17914659-17914997	10	30	118	94
1:17923425-17923965	20	10	132	60
1:17924238-17924498	24	10	24	24
1:17929510-17930409	134	122	1702	525
1:17951201-17951686	26	26	116	164
1:17973528-17973728	10	8	36	20
1:17980310-17980820	22	24	116	120
1:17980887-17981372	38	58	175	225
1:17988237-17988446	10	4	50	62
1:17996292-17996897	30	34	349	133
1:17997792-17997992	16	8	73	44
1:17998390-17998606	10	10	88	52
1:17999877-18000108	10	6	102	88
1:18006917-18007175	16	6	60	58
1:18008873-18009320	10	24	203	38
1:18015631-18016002	4	7	10	52
1:18040303-18041179	54	42	714	144
1:18092138-18092338	4	2	4	22
1:18095137-18095392	4	6	4	30
1:18218754-18219099	2	10	26	48
1:18220668-18221102	10	6	58	64
1:18347845-18348228	32	6	8	6
1:18434520-18434730	6	4	24	50
1:18435303-18435548	2	0	20	79
1:18436437-18437162	20	24	70	298
1:18460755-18461455	164	62	508	360
1:18475376-18476242	415	116	1353	1079
1:18482134-18482890	30	14	311	191
1:18508959-18509664	96	30	284	354
1:18517951-18518210	2	2	32	22
1:18526031-18526231	2	0	4	26
1:18531613-18532440	74	12	88	104
1:18538270-18538588	12	6	48	52
1:18561283-18561672	26	18	82	68
1:18568444-18568899	26	12	112	90
1:18579415-18580357	74	10	366	220
1:18582818-18583079	8	6	68	8
1:18593029-18593229	4	4	4	18
1:18606142-18606708	10	4	132	208
1:18608039-18608596	22	10	96	135
1:18609480-18610134	18	12	138	124
1:18615222-18615496	4	4	86	60
1:18616830-18617640	30	24	311	261
1:18625515-18625738	20	2	26	10
1:18625879-18626573	31	18	366	76
1:18679198-18679433	18	18	28	20
1:18740543-18740897	6	2	12	42
1:18790739-18791147	2	22	72	75
1:18791206-18791412	0	12	14	17
1:18806881-18808089	22	68	494	124
1:18832106-18832456	40	14	32	46
1:18836244-18836681	10	12	113	66
1:18838118-18838391	4	0	47	18
1:18861747-18862662	44	80	958	563
1:18883973-18884921	54	64	454	364
1:18896264-18896895	16	14	234	210
1:18907058-18907551	12	8	111	86
1:18907898-18908154	8	10	56	46
1:18929320-18929672	6	12	52	24
1:19050299-19050950	12	18	252	148
1:19147120-19147532	4	4	14	44
1:19201721-19202083	20	18	42	62
1:19221341-19221811	34	6	118	22
1:19228678-19229802	368	348	1710	987
1:19239548-19240174	16	20	70	166
1:19252867-19253506	12	8	42	158
1:19263652-19263904	6	8	38	10
1:19264950-19265489	4	4	80	64
1:19282125-19284019	270	212	2348	1856
1:19354515-19355047	14	8	104	26
1:19380843-19381043	10	18	14	6
1:19392930-19393130	4	16	28	12
1:19406135-19407081	36	14	413	175
1:19412862-19413178	27	10	83	64
1:19413615-19413904	2	10	63	16
1:19414073-19414584	58	12	211	56
1:19416127-19416384	38	12	56	37
1:19426662-19426934	6	2	42	24
1:19440155-19440677	84	20	80	42
1:19444261-19444461	2	10	30	12
1:19447098-19447307	10	2	14	38
1:19465558-19466158	26	30	212	38
1:19481357-19481786	20	12	185	48
1:19496108-19496448	6	6	48	32
1:19506122-19506410	14	2	42	8
1:19529713-19530485	80	16	140	106
1:19536088-19537307	244	178	1376	1097
1:19548647-19548981	28	4	18	30
1:19567409-19568217	56	32	193	134
1:19577865-19578650	89	66	567	521
1:19586807-19587753	410	150	1166	912
1:19587895-19588176	16	6	27	90
1:19600158-19601084	28	50	238	169
1:19613944-19614154	16	6	62	32
1:19614270-19614481	4	10	44	51
1:19614843-19615746	84	94	709	386
1:19635904-19636135	88	28	192	52
1:19638009-19639417	446	280	3077	2366
1:19641840-19642560	234	32	746	392
1:19663053-19663458	128	18	104	90
1:19668007-19668379	48	26	79	146
1:19670902-19671235	20	18	120	118
1:19680006-19680551	90	32	304	157
1:19680681-19681463	30	32	815	387
1:19682685-19683169	14	18	190	270
1:19701064-19701302	4	6	14	36
1:19704660-19705118	40	2	16	30
1:19710626-19710948	2	6	36	58
1:19716545-19716750	6	0	38	38
1:19717090-19717608	24	16	182	82
1:19724723-19725220	27	8	46	94
1:19739163-19739664	30	32	188	131
1:19740476-19740676	18	2	28	16
1:19749438-19750063	120	16	160	148
1:19751520-19751774	12	2	120	36
1:19755982-19756517	32	14	401	171
1:19756566-19757044	96	32	205	137
1:19766763-19767485	148	54	604	444
1:19774991-19775701	100	24	295	234
1:19777255-19777780	153	54	652	276
1:19781006-19781554	60	26	216	254
1:19783622-19784015	48	10	188	89
1:19784048-19784364	44	2	74	29
1:19791734-19791977	50	6	58	28
1:19794877-19795269	40	14	120	90
1:19795908-19796351	90	60	299	154
1:19811094-19812707	412	252	3654	1932
1:19852160-19853012	44	28	98	135
1:19874374-19874660	6	6	44	20
1:19908789-19908999	6	10	24	24
1:19922730-19924221	342	154	2006	772
1:19950067-19950418	44	2	18	20
1:19969689-19969984	42	12	121	89
1:19970201-19971343	70	36	508	331
1:19977657-19977971	38	30	154	126
1:19980223-19980550	50	36	110	100
1:19986247-19986609	72	62	200	168
1:19992370-19992856	12	8	76	67
1:20003156-20003356	4	14	17	26
1:20008860-20009060	8	0	4	28
1:20030894-20031486	20	22	94	70
1:20042035-20042558	76	62	354	245
1:20061435-20061635	4	2	18	42
1:20062013-20062725	86	36	406	123
1:20063911-20064118	34	8	34	32
1:20076618-20077406	250	30	580	396
1:20078566-20078871	84	8	60	58
1:20084528-20085163	60	14	122	86
1:20095078-20095690	28	8	156	90
1:20098615-20098830	10	12	48	24
1:20100342-20100650	2	0	92	27
1:20102585-20103216	16	10	262	44
1:20126046-20126775	118	74	650	460
1:20131346-20131678	8	4	118	44
1:20135772-20136301	50	22	214	125
1:20140891-20142035	124	94	1062	516
1:20142466-20142712	10	12	56	60
1:20198471-20199195	155	42	529	244
1:20208592-20209496	306	174	1448	764
1:20220269-20220513	4	10	34	18
1:20220573-20221079	40	14	94	66
1:20334872-20335263	8	16	60	30
1:20427378-20427862	38	18	50	56
1:20435795-20436186	4	10	16	48
1:20451012-20451307	10	10	38	28
1:20478397-20479331	18	36	208	223
1:20495322-20495607	6	2	34	14
1:20498022-20498331	32	8	24	12
1:20512198-20512801	28	30	631	259
1:20512853-20513362	20	26	217	95
1:20513682-20514250	76	16	266	90
1:20519011-20519377	12	2	20	52
1:20520816-20521031	10	6	36	4
1:20537218-20537512	40	0	8	14
1:20539443-20540032	28	52	294	128
1:20546189-20546847	58	14	140	59
1:20560331-20560881	14	16	124	70
1:20576829-20577511	48	48	344	166
1:20582205-20582590	24	16	82	70
1:20603026-20603647	16	6	245	22
1:20608764-20609481	10	6	147	36
1:20616818-20617835	78	48	1062	221
1:20652433-20652834	8	4	64	52
1:20666483-20666960	8	0	104	55
1:20669680-20670612	26	16	222	266
1:20685263-20686353	130	34	242	164
1:20692522-20692902	12	16	110	44
1:20693181-20693984	64	44	326	132
1:20703431-20703748	14	12	52	68
1:20706996-20707592	20	4	138	60
1:20713207-20713595	4	4	78	44
1:20714689-20715017	10	8	50	34
1:20729245-20729826	18	20	348	112
1:20737678-20738340	12	10	68	148
1:20739643-20739877	0	0	40	18
1:20756953-20757347	8	8	44	48
1:20767347-20767547	6	6	50	54
1:20769382-20769920	66	14	354	106
1:20796783-20797056	32	12	62	62
1:20802861-20803268	10	30	230	196
1:20806883-20808145	274	84	1045	591
1:20812016-20813863	320	180	2936	1739
1:20820293-20821342	112	42	392	248
1:20822776-20823287	110	14	27	125
1:20833890-20834920	122	76	787	594
1:20848930-20849378	25	16	50	44
1:20856871-20857238	28	8	50	22
1:20901730-20901930	6	2	24	24
1:20939854-20940778	62	38	272	321
1:20959703-20960640	180	108	884	570
1:20961005-20961470	66	26	168	106
1:20987478-20988536	422	358	2212	1414
1:21022754-21023842	296	142	968	759
1:21031599-21031811	7	0	24	14
1:21032036-21032267	26	10	8	38
1:21043801-21044889	110	126	952	446
1:21051664-21051866	30	8	36	43
1:21058227-21058436	18	10	97	58
1:21058522-21060199	352	169	1424	983
1:21112710-21114071	451	284	2632	1736
1:21140469-21140765	18	6	16	34
1:21174180-21174802	20	6	40	91
1:21193664-21194029	54	10	18	16
1:21212360-21212569	6	0	30	14
1:21213950-21214150	15	2	14	4
1:21223142-21223696	30	30	226	93
1:21229947-21230258	6	4	63	22
1:21309839-21310350	6	0	128	20
1:21348652-21349422	172	116	882	512
1:21361484-21362326	22	14	90	152
1:21403729-21403929	0	0	22	24
1:21417583-21417898	50	14	26	52
1:21475858-21476738	76	34	322	134
1:21489672-21489884	0	4	27	12
1:21502383-21504061	256	166	1889	1039
1:21521672-21521916	20	12	30	60
1:21522283-21522578	8	10	18	41
1:21543965-21544272	0	2	27	50
1:21547418-21547771	6	4	96	44
1:21548787-21549083	42	4	22	22
1:21558743-21558949	16	6	23	22
1:21578310-21579025	148	98	361	344
1:21580857-21581094	16	12	82	44
1:21581728-21582185	94	40	362	230
1:21588251-21589762	288	196	2400	982
1:21594722-21595274	26	52	376	291
1:21598059-21598398	24	10	140	84
1:21603439-21603744	8	0	84	54
1:21606574-21606909	4	4	16	60
1:21616262-21617117	98	52	360	272
1:21620907-21621777	214	58	360	346
1:21623505-21623705	20	4	88	70
1:21625349-21625881	268	32	404	159
1:21639126-21639326	26	7	44	36
1:21639396-21640097	62	16	225	162
1:21645895-21646483	32	34	330	121
1:21646598-21646907	52	24	182	70
1:21650812-21651497	242	88	596	478
1:21655773-21656370	136	78	435	234
1:21664037-21664836	148	34	560	260
1:21665078-21665572	62	56	701	174
1:21671180-21671472	34	24	96	154
1:21671596-21672649	274	220	1800	1121
1:21682495-21682808	30	2	26	50
1:21694916-21695519	30	44	167	170
1:21697090-21697374	10	22	60	56
1:21724305-21724934	24	20	58	95
1:21763127-21763515	20	34	198	125
1:21763536-21763870	20	22	148	111
1:21766192-21766984	152	154	824	362
1:21780541-21780744	24	6	22	14
1:21801155-21801518	22	12	28	2
1:21817335-21817587	20	6	20	36
1:21835511-21836036	40	20	126	129
1:21891342-21891554	22	8	12	16
1:21900583-21901515	24	24	198	144
1:21906285-21906742	20	10	24	90
1:21913262-21914105	284	114	760	398
1:21934132-21934758	30	62	130	168
1:21939982-21940305	8	2	50	72
1:21946668-21946900	6	2	28	76
1:21947948-21948468	74	16	70	108
1:21949823-21950552	34	38	411	305
1:21953639-21953897	34	2	16	24
1:21958404-21958911	52	30	323	250
1:21960988-21961558	60	60	1240	392
1:21965101-21966009	376	198	2961	1581
1:21972544-21972744	16	0	14	32
1:21977720-21978928	96	74	1049	569
1:21981816-21982072	86	18	63	60
1:21985545-21986618	214	172	854	772
1:21993181-21993794	74	16	415	339
1:21995053-21996614	172	90	1073	903
1:22002829-22003434	64	14	85	38
1:22023453-22023653	18	4	16	12
1:22029913-22030162	28	8	24	18
1:22033045-22033274	12	10	43	20
1:22091080-22091521	54	14	40	72
1:22109014-22110353	308	246	2357	1927
1:22127636-22127848	22	10	10	16
1:22138587-22138810	4	4	40	20
1:22140824-22141075	4	6	28	22
1:22226303-22226946	12	6	52	139
1:22231136-22231728	30	62	78	114
1:22236237-22236732	10	8	66	92
1:22240356-22240632	26	16	70	36
1:22241157-22242129	24	62	438	221
1:22260236-22260571	4	16	176	65
1:22263349-22264322	130	92	705	500
1:22266146-22266443	54	14	36	26
1:22282947-22284084	188	126	776	392
1:22290354-22290806	16	24	92	70
1:22301312-22301512	2	12	28	28
1:22331767-22331967	4	18	4	20
1:22335354-22335704	10	26	6	12
1:22345631-22345865	27	0	26	50
1:22351028-22352657	313	186	2163	1026
1:22366110-22366965	32	48	541	142
1:22374823-22375048	51	10	40	24
1:22378681-22380219	310	242	2384	1666
1:22385279-22385479	0	4	10	30
1:22392667-22393255	74	10	48	48
1:22404323-22404589	60	10	38	26
1:22415591-22415800	26	4	18	12
1:22418917-22419203	40	0	34	28
1:22432166-22432474	26	22	49	56
1:22438125-22438345	37	18	27	42
1:22439072-22439448	73	22	58	51
1:22440728-22441579	58	50	335	261
1:22445378-22445748	4	12	54	187
1:22447557-22448440	102	100	815	362
1:22453025-22453582	122	40	554	287
1:22458259-22459438	148	68	454	514
1:22468106-22468690	74	26	526	155
1:22468758-22469410	96	44	389	210
1:22469480-22470351	152	102	934	777
1:22480393-22480593	2	10	33	32
1:22480619-22480857	8	8	42	48
1:22489826-22490392	8	12	100	74
1:22503915-22504134	24	2	18	16
1:22511263-22512289	204	122	2855	1125
1:22542650-22543243	92	32	139	110
1:22556161-22556361	16	4	10	18
1:22583595-22584682	26	22	393	237
1:22584987-22585406	6	8	140	57
1:22589164-22589473	5	6	88	62
1:22589628-22589849	30	4	40	29
1:22602131-22602677	18	22	102	126
1:22612153-22612560	2	2	22	54
1:22644945-22645519	20	20	450	166
1:22650448-22650743	4	6	74	26
1:22658371-22658604	10	2	12	46
1:22668336-22669032	50	52	721	472
1:22669117-22669791	36	8	295	212
1:22674875-22675277	20	30	150	118
1:22676656-22677088	30	8	124	76
1:22677184-22677409	6	4	20	54
1:22706960-22707200	16	6	20	44
1:22714436-22714645	24	2	14	28
1:22718221-22718512	6	2	44	18
1:22739143-22739897	146	76	813	658
1:22740637-22741321	60	104	1020	486
1:22743058-22743380	62	29	258	189
1:22746958-22747363	92	64	258	306
1:22755190-22755421	8	4	44	26
1:22774151-22774397	44	20	58	48
1:22776861-22777378	66	18	72	88
1:22778087-22778979	106	78	1260	1414
1:22814893-22815157	34	4	4	20
1:22827122-22827356	22	6	20	20
1:22853649-22854694	110	82	797	281
1:22859832-22860142	14	18	48	26
1:22883002-22883566	20	22	78	56
1:22883775-22884228	20	16	188	34
1:22889593-22890214	32	12	138	86
1:22904452-22904660	3	0	4	27
1:22909109-22909872	36	28	290	71
1:22939189-22939990	56	8	238	67
1:22940452-22940819	14	6	94	28
1:22968357-22968971	36	14	114	140
1:22997204-22997404	8	4	21	10
1:23000049-23000293	8	4	38	32
1:23016056-23016256	18	4	8	16
1:23030919-23031359	54	34	120	132
1:23036575-23036777	4	4	12	38
1:23036942-23038166	119	54	392	194
1:23073882-23074196	82	12	52	44
1:23076783-23077521	218	55	320	303
1:23077628-23078007	30	18	93	142
1:23087105-23087308	30	0	16	8
1:23134985-23135891	64	42	350	150
1:23141092-23141641	68	36	453	120
1:23158593-23158853	20	32	34	62
1:23188629-23188829	14	4	28	20
1:23242647-23243369	44	14	182	111
1:23295749-23296079	14	6	56	48
1:23302893-23303475	44	36	181	142
1:23340165-23340756	36	36	342	192
1:23345615-23346640	184	188	1226	1010
1:23408052-23408252	0	8	22	8
1:23425264-23425542	26	20	14	26
1:23425688-23425963	30	2	10	18
1:23426794-23427001	16	4	20	38
1:23458596-23458929	30	2	4	22
1:23494144-23495881	130	92	648	506
1:23503833-23504762	118	84	512	434
1:23511161-23511361	0	2	10	24
1:23619481-23619959	10	10	94	36
1:23670232-23671586	528	380	2839	2494
1:23694319-23695817	552	442	3548	2428
1:23703725-23704151	36	14	88	66
1:23718809-23719184	10	4	19	59
1:23720228-23720428	4	6	15	24
1:23730142-23730878	134	136	675	446
1:23743883-23744543	22	14	194	115
1:23750135-23751668	43	50	494	383
1:23810271-23811383	128	88	647	798
1:23823673-23824026	24	16	84	77
1:23857346-23857623	10	6	32	54
1:23857709-23858125	100	56	352	162
1:23866075-23866695	68	56	190	189
1:23871216-23871743	16	18	86	92
1:23880772-23881784	178	116	1601	1333
1:23885627-23886290	150	158	924	559
1:23888804-23889182	96	80	499	332
1:23903838-23904104	2	0	10	24
1:23920139-23920367	22	26	24	34
1:23945876-23946606	108	112	626	269
1:23953481-23953932	44	8	43	34
1:23961425-23961822	14	30	70	92
1:23963890-23964160	24	10	22	57
1:23977692-23977927	20	12	22	12
1:24000102-24000302	24	10	18	28
1:24017967-24018893	144	102	975	557
1:24053749-24054462	54	38	396	106
1:24069402-24070681	178	94	983	752
1:24077811-24078108	8	10	74	30
1:24083277-24083492	18	16	34	28
1:24098638-24098987	24	30	88	75
1:24104339-24105283	116	92	881	620
1:24106294-24106779	100	16	97	96
1:24111159-24111722	8	0	150	120
1:24116676-24116898	52	8	40	61
1:24117278-24118317	212	72	680	508
1:24119644-24120291	96	60	608	368
1:24120593-24120814	8	6	67	130
1:24125954-24126428	120	80	425	464
1:24126611-24128119	324	203	1565	1318
1:24136244-24136551	24	20	82	80
1:24151308-24152482	88	66	576	391
1:24164595-24165342	43	27	235	189
1:24175564-24176027	44	6	32	78
1:24194138-24195480	250	134	1082	786
1:24229122-24229751	18	18	69	82
1:24243253-24243713	30	18	142	214
1:24246542-24246887	10	16	74	74
1:24277975-24278613	296	90	10	4
1:24283607-24283817	40	20	0	0
1:24285510-24286401	284	202	2	0
1:24306557-24307129	112	122	0	0
1:24397332-24397667	22	26	47	52
1:24429359-24429559	4	16	8	6
1:24435372-24435581	20	12	12	30
1:24439040-24439355	20	32	102	64
1:24446797-24447226	10	40	52	34
1:24452890-24453090	20	8	2	14
1:24469509-24469774	12	18	32	18
1:24476374-24476691	48	6	12	34
1:24476777-24477378	80	30	174	150
1:24481392-24482078	104	18	502	81
1:24513355-24514496	150	82	651	355
1:24525808-24526080	12	6	33	36
1:24528381-24528774	30	6	76	28
1:24542657-24543127	14	10	140	23
1:24543206-24543418	2	4	22	10
1:24592899-24593214	8	2	22	43
1:24609753-24610272	70	24	181	96
1:24610389-24610699	34	10	28	8
1:24616462-24616822	10	4	45	62
1:24636319-24636571	22	0	6	16
1:24645681-24646228	58	32	130	149
1:24648267-24648911	30	28	184	156
1:24651387-24651697	30	4	87	27
1:24717800-24718084	18	10	45	48
1:24718517-24718724	8	0	20	16
1:24718850-24719286	24	10	71	42
1:24736097-24736297	34	2	32	34
1:24739798-24740377	122	80	618	331
1:24741703-24742593	414	314	1769	848
1:24759432-24759847	16	4	60	26
1:24764673-24764902	22	6	16	30
1:24764909-24765402	18	6	86	46
1:24788653-24788853	20	2	4	6
1:24814653-24815040	44	2	12	16
1:24816389-24816926	14	8	32	72
1:24828447-24829775	372	282	4330	2465
1:24833865-24834065	34	4	74	18
1:24842071-24842420	32	8	56	52
1:24867495-24867845	18	18	168	54
1:24867910-24868156	10	2	34	32
1:24868230-24868430	2	2	26	34
1:24878597-24879102	20	8	210	85
1:24882168-24882871	74	58	434	277
1:24885597-24885845	14	12	88	37
1:24889283-24889483	0	6	36	28
1:24894312-24894903	84	46	334	155
1:24913746-24914041	18	20	48	58
1:24961771-24961990	12	14	28	22
1:24968919-24970324	532	308	3756	2709
1:25010064-25010507	58	19	54	60
1:25015080-25015368	28	30	38	32
1:25020833-25021197	10	4	10	55
1:25026238-25026478	6	4	22	36
1:25031229-25031438	8	4	20	34
1:25031673-25032195	38	43	168	188
1:25032293-25032493	4	9	18	18
1:25046524-25047046	6	2	16	88
1:25071303-25072292	532	409	2810	2205
1:25174336-25175307	60	52	188	174
1:25258843-25259043	6	8	24	28
1:25348777-25349602	22	24	104	158
1:25358571-25359229	24	50	166	83
1:25525149-25525759	16	20	105	52
1:25558478-25559534	94	62	714	520
1:25559583-25560023	70	52	419	257
1:25566060-25566968	341	210	1423	966
1:25573481-25574584	340	220	1608	1374
1:25593946-25594992	18	28	464	308
1:25664264-25664481	14	10	31	12
1:25664552-25665485	186	142	1572	855
1:25752091-25752317	46	22	26	36
1:25756524-25757892	494	340	3612	2192
1:25762393-25762652	40	6	54	14
1:25768601-25769073	94	24	228	102
1:25795679-25795994	54	6	0	30
1:25799017-25799375	74	14	126	36
1:25803052-25803333	16	2	74	18
1:25813168-25813435	26	8	22	4
1:25829500-25829801	46	4	20	10
1:25830249-25830653	20	36	138	114
1:25831729-25831938	4	6	44	18
1:25832334-25832743	18	6	30	58
1:25848621-25849314	28	48	411	162
1:25850055-25850621	50	20	292	155
1:25863726-25864075	44	4	147	90
1:25867351-25867851	32	42	421	330
1:25869800-25870750	142	86	910	782
1:25871324-25871558	32	27	223	160
1:25875730-25876654	294	144	1915	992
1:25885081-25885312	28	2	14	30
1:25892871-25893882	134	64	877	519
1:25894867-25895796	230	130	848	634
1:25916685-25916995	12	12	54	36
1:25935039-25935390	30	20	62	72
1:25936048-25936262	10	4	65	14
1:25936321-25936762	32	24	238	46
1:25942473-25943689	418	354	2713	1743
1:25949082-25949705	196	26	243	92
1:25968705-25969046	14	22	68	69
1:25969231-25969723	18	16	84	54
1:25970359-25970767	48	12	100	72
1:25976667-25977043	10	12	62	26
1:25983838-25984038	10	2	37	21
1:25985232-25986016	30	42	228	138
1:26000653-26001118	88	8	38	58
1:26002705-26003467	40	28	238	152
1:26025993-26026405	68	18	118	110
1:26054067-26054740	20	52	184	170
1:26054826-26055147	26	14	60	52
1:26063403-26064036	46	40	306	100
1:26069718-26070888	124	102	1842	518
1:26085668-26085891	16	14	66	46
1:26086485-26087590	38	54	314	441
1:26093284-26093609	32	44	179	113
1:26095386-26095897	16	6	55	223
1:26097791-26098684	116	104	701	456
1:26099904-26100567	82	64	519	236
1:26111134-26111546	26	16	84	98
1:26122890-26123349	68	38	208	158
1:26123505-26123827	22	18	92	110
1:26126267-26127379	112	100	589	402
1:26130739-26131029	52	14	22	50
1:26136871-26137132	12	4	40	66
1:26137185-26137704	24	28	164	179
1:26146059-26147504	268	194	1528	1003
1:26163847-26164224	6	26	24	6
1:26185489-26186391	94	72	433	276
1:26193704-26194437	38	28	134	60
1:26201357-26202788	241	158	995	779
1:26216977-26217320	28	38	22	43
1:26221703-26222233	74	60	280	210
1:26231864-26233668	352	172	1730	1619
1:26248901-26249858	82	50	362	408
1:26253794-26254745	58	32	360	180
1:26324083-26325272	270	188	1222	954
1:26339348-26339635	6	6	52	40
1:26342937-26343263	34	16	64	50
1:26354846-26355157	0	12	8	40
1:26361720-26363363	480	284	1831	975
1:26372230-26372852	28	26	238	86
1:26373051-26373381	6	6	70	30
1:26390905-26391517	110	46	270	102
1:26398858-26399259	8	8	52	10
1:26408425-26408625	6	4	8	18
1:26420649-26421094	12	26	62	18
1:26421216-26421758	16	16	124	38
1:26437330-26439074	536	346	2976	2248
1:26448906-26449139	30	6	10	16
1:26449743-26450256	58	16	18	27
1:26455860-26456109	28	18	4	8
1:26471538-26471977	56	38	106	74
1:26482496-26482765	0	2	8	52
1:26482826-26483081	2	2	20	42
1:26487963-26488715	116	74	338	236
1:26490812-26491204	34	20	134	103
1:26495553-26495771	10	6	100	42
1:26495988-26496854	186	130	974	819
1:26503553-26504245	80	72	506	374
1:26504589-26504943	10	6	92	48
1:26508156-26508402	34	4	4	20
1:26516919-26517119	6	6	24	24
1:26527520-26528132	102	32	90	74
1:26536648-26537385	14	6	147	57
1:26545361-26545938	32	32	270	86
1:26551512-26552361	222	164	1392	662
1:26560122-26561194	366	338	2801	1766
1:26595384-26595775	92	10	42	86
1:26602438-26603146	256	106	560	523
1:26606059-26607104	274	128	844	723
1:26611262-26611577	92	46	58	103
1:26632686-26633611	228	142	921	513
1:26645131-26645510	28	2	66	40
1:26648025-26648366	36	30	83	80
1:26662638-26663587	205	128	868	475
1:26686801-26687102	14	0	44	45
1:26735814-26736452	24	4	164	132
1:26736490-26737037	14	6	40	100
1:26743473-26743900	36	26	114	84
1:26758377-26759122	246	170	1752	1175
1:26798062-26799843	344	236	2523	2201
1:26826516-26827923	282	218	1756	1314
1:26855967-26857020	236	120	1214	563
1:26857512-26858016	120	76	652	261
1:26864279-26864941	186	68	481	417
1:26946632-26948176	368	212	1597	1457
1:27003947-27004429	106	116	364	267
1:27019350-27019865	132	66	768	399
1:27021846-27022926	238	150	1492	1508
1:27024544-27024933	150	68	352	208
1:27049606-27050588	296	94	924	364
1:27070514-27070869	6	4	24	102
1:27097831-27098858	136	70	628	568
1:27114031-27115166	178	78	1076	836
1:27126405-27126736	26	12	26	66
1:27136643-27136843	16	13	22	18
1:27152624-27153637	208	110	801	397
1:27158291-27158588	24	17	68	56
1:27175674-27176340	60	58	43	292
1:27179638-27179970	42	20	44	94
1:27191142-27192478	438	410	2389	1622
1:27204478-27204771	18	18	59	52
1:27216018-27217223	120	58	618	506
1:27226333-27227163	102	68	617	423
1:27233710-27234549	232	112	909	890
1:27240038-27241149	206	124	1923	1224
1:27247666-27248649	324	214	1839	941
1:27265234-27265434	12	2	20	26
1:27276482-27277937	94	70	609	592
1:27286136-27287369	208	104	1170	714
1:27293328-27293763	56	48	134	112
1:27297477-27297677	2	8	36	32
1:27313257-27313544	20	12	151	104
1:27317004-27317396	118	66	444	280
1:27317773-27318354	242	20	529	368
1:27319983-27320847	230	110	774	657
1:27324176-27324509	72	26	333	232
1:27325350-27325665	78	10	48	118
1:27327194-27327563	120	30	240	204
1:27330666-27330907	28	6	76	62
1:27331163-27331524	42	30	222	112
1:27338907-27339846	344	200	1098	925
1:27347829-27348349	16	8	62	46
1:27353582-27354118	44	32	230	182
1:27357820-27358615	124	110	712	729
1:27371054-27371569	42	26	118	118
1:27388294-27388519	30	0	0	14
1:27397008-27398024	118	110	1179	304
1:27413147-27413367	6	4	6	29
1:27425492-27426822	360	116	924	931
1:27431979-27432179	40	4	10	50
1:27438150-27439098	164	98	362	599
1:27444165-27444535	20	2	38	90
1:27448985-27449548	58	36	278	231
1:27472474-27472718	24	6	14	22
1:27479945-27480214	18	20	132	36
1:27481057-27482238	228	152	930	568
1:27560358-27561808	386	330	2490	1930
1:27610166-27610366	4	4	24	7
1:27611225-27611534	18	20	18	48
1:27623207-27623410	4	12	25	48
1:27627060-27627737	44	50	205	228
1:27648355-27649176	276	206	1969	982
1:27659295-27659585	10	2	39	64
1:27667976-27669215	196	124	571	522
1:27669388-27669790	102	52	282	226
1:27669910-27670119	24	8	75	54
1:27675358-27676761	226	150	1171	929
1:27683845-27684045	12	26	55	57
1:27684048-27684332	10	36	90	76
1:27686934-27687271	28	26	130	150
1:27691747-27693252	294	148	1476	905
1:27693339-27693630	40	56	252	129
1:27709293-27710077	36	26	223	306
1:27710171-27710499	8	4	46	100
1:27718117-27719575	306	124	1417	1101
1:27727031-27727418	82	30	88	80
1:27728827-27729206	10	30	104	96
1:27743058-27743475	20	14	102	82
1:27744809-27745289	78	34	355	148
1:27754822-27755475	62	23	226	160
1:27755630-27755846	10	4	30	26
1:27765149-27765565	72	10	24	24
1:27777818-27778240	16	16	110	48
1:27782011-27782221	24	10	42	18
1:27790376-27790742	16	10	46	70
1:27800338-27800614	2	4	42	14
1:27816139-27817427	235	152	1738	1239
1:27824172-27824603	97	18	44	49
1:27844662-27845299	106	76	440	397
1:27845714-27846499	268	122	1000	838
1:27852098-27852319	40	38	301	285
1:27853578-27855631	557	308	5277	2951
1:27855702-27856036	100	38	595	331
1:27863141-27863756	38	26	425	238
1:27868451-27869665	438	228	1888	1718
1:27875563-27876407	120	62	645	376
1:27880810-27881404	154	18	231	122
1:27883369-27884321	88	86	480	469
1:27886743-27887041	32	26	258	144
1:27889894-27890780	265	170	1271	712
1:27894845-27895547	328	224	1629	906
1:27901629-27902736	170	146	832	688
1:27903163-27903537	28	12	92	143
1:27904158-27904358	16	8	86	53
1:27914781-27915111	56	4	24	23
1:27916361-27916661	18	14	117	80
1:27918875-27919076	14	0	69	75
1:27921691-27921960	106	28	42	61
1:27923612-27923903	112	20	96	148
1:27925592-27926081	164	50	716	378
1:27928359-27928672	56	24	198	154
1:27928724-27928942	40	16	157	93
1:27930107-27930920	164	100	744	609
1:27961570-27961836	4	4	36	28
1:27963533-27963893	74	4	62	22
1:27970726-27970948	2	0	8	20
1:27985819-27986917	200	108	762	482
1:27989674-27989907	50	16	106	88
1:27995685-27996134	38	32	182	111
1:27998509-27999174	192	220	872	478
1:28051876-28053033	476	360	4272	2438
1:28099305-28100362	428	306	2697	1790
1:28112206-28112499	10	10	80	36
1:28143911-28144120	6	6	8	26
1:28156987-28157974	120	102	916	471
1:28178014-28178419	38	6	42	32
1:28184575-28185290	82	46	356	239
1:28189289-28190309	270	46	768	342
1:28198769-28199592	79	43	515	307
1:28199669-28199899	12	6	81	74
1:28201659-28202204	108	56	375	268
1:28220986-28221390	14	0	87	8
1:28240680-28241752	138	160	1074	774
1:28254902-28255457	12	6	11	69
1:28261273-28262062	74	60	236	192
1:28285867-28287085	260	241	2107	1071
1:28287576-28287779	34	20	124	83
1:28307622-28308053	38	46	351	205
1:28382658-28383377	78	10	170	48
1:28384709-28385052	14	6	106	36
1:28392496-28392777	38	8	36	47
1:28405331-28405531	2	0	6	22
1:28414427-28414696	20	16	128	46
1:28414750-28415518	226	166	1388	918
1:28431359-28432070	176	84	383	284
1:28439297-28439497	10	4	12	22
1:28455656-28456131	48	14	84	70
1:28479595-28480027	50	28	72	96
1:28520329-28520591	10	0	18	38
1:28535443-28535686	18	8	38	24
1:28559168-28560006	74	40	455	463
1:28562329-28563284	211	162	1160	643
1:28573379-28574116	292	282	1312	749
1:28575536-28575752	52	10	96	70
1:28585550-28587058	374	216	1333	1403
1:28593473-28593827	22	16	50	132
1:28605666-28605924	4	2	8	28
1:28617338-28617799	10	26	251	160
1:28622914-28623838	46	52	664	740
1:28640343-28640916	50	22	228	100
1:28648664-28649148	18	18	146	105
1:28655056-28655853	70	52	442	425
1:28672639-28672990	8	4	56	58
1:28680658-28680860	14	4	8	36
1:28695942-28696792	196	144	1231	921
1:28736507-28736770	12	4	6	35
1:28743034-28743318	56	12	50	34
1:28743883-28744891	104	46	393	301
1:28752247-28752447	18	0	6	18
1:28763787-28764319	8	16	70	96
1:28764379-28764747	42	32	72	118
1:28782920-28783120	0	8	7	26
1:28798055-28798255	12	2	30	14
1:28827374-28827908	114	50	164	188
1:28832172-28833075	144	40	550	470
1:28844342-28845255	184	140	995	596
1:28878799-28880438	346	194	1518	1220
1:28907588-28908788	344	168	1354	1021
1:28918536-28919102	24	16	82	58
1:28929284-28929656	26	2	36	26
1:28961628-28961953	0	2	8	38
1:28969044-28970073	275	186	1156	742
1:28974517-28975976	238	216	1834	852
1:28994896-28996244	202	111	731	597
1:29062811-29063916	318	202	1490	1242
1:29101523-29102408	150	112	835	290
1:29111378-29111588	0	6	8	21
1:29111627-29112378	28	18	130	114
1:29119245-29119752	16	2	66	24
1:29138417-29139332	18	32	124	161
1:29142220-29142430	14	14	24	24
1:29157402-29157811	6	10	229	112
1:29158067-29158267	4	10	12	56
1:29161672-29162298	20	26	646	138
1:29165977-29166642	66	76	821	163
1:29174940-29175382	8	4	58	28
1:29186816-29187692	142	56	264	386
1:29192530-29192763	32	10	28	50
1:29198174-29199162	58	78	726	365
1:29203629-29204047	46	42	242	226
1:29208582-29208946	94	88	331	252
1:29211188-29211946	274	138	1514	828
1:29213217-29214402	198	128	1012	872
1:29220219-29220462	28	6	38	34
1:29240568-29241807	297	176	1105	670
1:29282203-29283000	88	16	122	75
1:29298434-29298644	9	2	10	40
1:29298771-29299354	44	10	46	122
1:29330812-29331048	30	0	4	8
1:29360454-29360654	6	8	8	26
1:29380453-29381242	28	16	220	76
1:29417262-29417983	8	12	124	22
1:29447716-29447916	6	10	18	50
1:29449062-29449470	26	6	88	69
1:29450824-29451571	34	32	140	154
1:29483072-29483308	2	2	32	30
1:29507695-29508953	246	316	1872	1750
1:29529268-29529744	64	78	202	230
1:29557057-29557908	64	64	626	526
1:29562577-29563437	68	56	586	528
1:29563724-29564673	48	26	378	244
1:29572370-29572570	6	6	34	30
1:29585940-29586871	34	28	146	148
1:29609774-29610058	2	4	7	31
1:29684797-29684997	2	6	32	28
[truncated: 103,467 more rows]

[truncated: 8 more sheets: Figure S1C, Figure S2F, Figure S2G, Figure S2H, Figure S3C, Figure S5B, Figure S6B, Figure S6C]
